# Supplementary material for: How well do various QM-derived net atomic charges reproduce the electrostatic potential surrounding a material across multiple geometric conformations?
Source: RSC Adv. 2025 Jul 7;15(29):23223–65. doi: 10.1039/d4ra07900k (PMC12230677; doi:10.1039/d4ra07900k)
Supplement: RA-015-D4RA07900K-s002 [file RA-015-D4RA07900K-s002.zip]

Archive with 103,580 entries (9,655 files):
- 11_sodium_chloride_crystals/Cmmm_Na2Cl/
- 11_sodium_chloride_crystals/Cmmm_Na2Cl/10_core_electrons/
- 11_sodium_chloride_crystals/Cmmm_Na2Cl/10_core_electrons/DDEC6_bond_orders.xyz
- 11_sodium_chloride_crystals/Cmmm_Na2Cl/10_core_electrons/DDEC6_net_atomic_charges.xyz
- 11_sodium_chloride_crystals/Cmmm_Na2Cl/10_core_electrons/DDEC_atomic_Rcubed_moments.xyz
- 11_sodium_chloride_crystals/Cmmm_Na2Cl/10_core_electrons/DDEC_atomic_Rfourth_moments.xyz
- 11_sodium_chloride_crystals/Cmmm_Na2Cl/10_core_electrons/DDEC_atomic_Rsquared_moments.xyz
- 11_sodium_chloride_crystals/Cmmm_Na2Cl/10_core_electrons/DDEC_atom_volumes.xyz
- 11_sodium_chloride_crystals/Cmmm_Na2Cl/10_core_electrons/DDEC_weighted_Rfourth_moments.xyz
- 11_sodium_chloride_crystals/Cmmm_Na2Cl/10_core_electrons/job_control.txt
- 11_sodium_chloride_crystals/Cmmm_Na2Cl/10_core_electrons/overlap_populations_and_contact_exchanges.txt
- 11_sodium_chloride_crystals/Cmmm_Na2Cl/10_core_electrons/QDR-DDEC6_point_charges.xyz
- 11_sodium_chloride_crystals/Cmmm_Na2Cl/10_core_electrons/QDR_charges_computation_logfile.txt
- 11_sodium_chloride_crystals/Cmmm_Na2Cl/10_core_electrons/VASP_DDEC_analysis.output
- 11_sodium_chloride_crystals/Cmmm_Na2Cl/2_core_electrons/
- 11_sodium_chloride_crystals/Cmmm_Na2Cl/2_core_electrons/DDEC6_bond_orders.xyz
- 11_sodium_chloride_crystals/Cmmm_Na2Cl/2_core_electrons/DDEC6_net_atomic_charges.xyz
- 11_sodium_chloride_crystals/Cmmm_Na2Cl/2_core_electrons/DDEC_atomic_Rcubed_moments.xyz
- 11_sodium_chloride_crystals/Cmmm_Na2Cl/2_core_electrons/DDEC_atomic_Rfourth_moments.xyz
- 11_sodium_chloride_crystals/Cmmm_Na2Cl/2_core_electrons/DDEC_atomic_Rsquared_moments.xyz
- 11_sodium_chloride_crystals/Cmmm_Na2Cl/2_core_electrons/DDEC_atom_volumes.xyz
- 11_sodium_chloride_crystals/Cmmm_Na2Cl/2_core_electrons/DDEC_weighted_Rfourth_moments.xyz
- 11_sodium_chloride_crystals/Cmmm_Na2Cl/2_core_electrons/job_control.txt
- 11_sodium_chloride_crystals/Cmmm_Na2Cl/2_core_electrons/overlap_populations_and_contact_exchanges.txt
- 11_sodium_chloride_crystals/Cmmm_Na2Cl/2_core_electrons/QDR-DDEC6_point_charges.xyz
- 11_sodium_chloride_crystals/Cmmm_Na2Cl/2_core_electrons/QDR_charges_computation_logfile.txt
- 11_sodium_chloride_crystals/Cmmm_Na2Cl/2_core_electrons/VASP_DDEC_analysis.output
- 11_sodium_chloride_crystals/Cmmm_Na3Cl2/
- 11_sodium_chloride_crystals/Cmmm_Na3Cl2/10_core_electrons/
- 11_sodium_chloride_crystals/Cmmm_Na3Cl2/10_core_electrons/DDEC6_bond_orders.xyz
- 11_sodium_chloride_crystals/Cmmm_Na3Cl2/10_core_electrons/DDEC6_net_atomic_charges.xyz
- 11_sodium_chloride_crystals/Cmmm_Na3Cl2/10_core_electrons/DDEC_atomic_Rcubed_moments.xyz
- 11_sodium_chloride_crystals/Cmmm_Na3Cl2/10_core_electrons/DDEC_atomic_Rfourth_moments.xyz
- 11_sodium_chloride_crystals/Cmmm_Na3Cl2/10_core_electrons/DDEC_atomic_Rsquared_moments.xyz
- 11_sodium_chloride_crystals/Cmmm_Na3Cl2/10_core_electrons/DDEC_atom_volumes.xyz
- 11_sodium_chloride_crystals/Cmmm_Na3Cl2/10_core_electrons/DDEC_weighted_Rfourth_moments.xyz
- 11_sodium_chloride_crystals/Cmmm_Na3Cl2/10_core_electrons/job_control.txt
- 11_sodium_chloride_crystals/Cmmm_Na3Cl2/10_core_electrons/overlap_populations_and_contact_exchanges.txt
- 11_sodium_chloride_crystals/Cmmm_Na3Cl2/10_core_electrons/QDR-DDEC6_point_charges.xyz
- 11_sodium_chloride_crystals/Cmmm_Na3Cl2/10_core_electrons/QDR_charges_computation_logfile.txt
- 11_sodium_chloride_crystals/Cmmm_Na3Cl2/10_core_electrons/VASP_DDEC_analysis.output
- 11_sodium_chloride_crystals/Cmmm_Na3Cl2/2_core_electrons/
- 11_sodium_chloride_crystals/Cmmm_Na3Cl2/2_core_electrons/DDEC6_bond_orders.xyz
- 11_sodium_chloride_crystals/Cmmm_Na3Cl2/2_core_electrons/DDEC6_net_atomic_charges.xyz
- 11_sodium_chloride_crystals/Cmmm_Na3Cl2/2_core_electrons/DDEC_atomic_Rcubed_moments.xyz
- 11_sodium_chloride_crystals/Cmmm_Na3Cl2/2_core_electrons/DDEC_atomic_Rfourth_moments.xyz
- 11_sodium_chloride_crystals/Cmmm_Na3Cl2/2_core_electrons/DDEC_atomic_Rsquared_moments.xyz
- 11_sodium_chloride_crystals/Cmmm_Na3Cl2/2_core_electrons/DDEC_atom_volumes.xyz
- 11_sodium_chloride_crystals/Cmmm_Na3Cl2/2_core_electrons/DDEC_weighted_Rfourth_moments.xyz
- 11_sodium_chloride_crystals/Cmmm_Na3Cl2/2_core_electrons/job_control.txt
- 11_sodium_chloride_crystals/Cmmm_Na3Cl2/2_core_electrons/overlap_populations_and_contact_exchanges.txt
- 11_sodium_chloride_crystals/Cmmm_Na3Cl2/2_core_electrons/QDR-DDEC6_point_charges.xyz
- 11_sodium_chloride_crystals/Cmmm_Na3Cl2/2_core_electrons/QDR_charges_computation_logfile.txt
- 11_sodium_chloride_crystals/Cmmm_Na3Cl2/2_core_electrons/VASP_DDEC_analysis.output
- 11_sodium_chloride_crystals/Imma_Na2Cl/
- 11_sodium_chloride_crystals/Imma_Na2Cl/10_core_electrons/
- 11_sodium_chloride_crystals/Imma_Na2Cl/10_core_electrons/DDEC6_bond_orders.xyz
- 11_sodium_chloride_crystals/Imma_Na2Cl/10_core_electrons/DDEC6_net_atomic_charges.xyz
- 11_sodium_chloride_crystals/Imma_Na2Cl/10_core_electrons/DDEC_atomic_Rcubed_moments.xyz
- 11_sodium_chloride_crystals/Imma_Na2Cl/10_core_electrons/DDEC_atomic_Rfourth_moments.xyz
- 11_sodium_chloride_crystals/Imma_Na2Cl/10_core_electrons/DDEC_atomic_Rsquared_moments.xyz
- 11_sodium_chloride_crystals/Imma_Na2Cl/10_core_electrons/DDEC_atom_volumes.xyz
- 11_sodium_chloride_crystals/Imma_Na2Cl/10_core_electrons/DDEC_weighted_Rfourth_moments.xyz
- 11_sodium_chloride_crystals/Imma_Na2Cl/10_core_electrons/job_control.txt
- 11_sodium_chloride_crystals/Imma_Na2Cl/10_core_electrons/overlap_populations_and_contact_exchanges.txt
- 11_sodium_chloride_crystals/Imma_Na2Cl/10_core_electrons/QDR-DDEC6_point_charges.xyz
- 11_sodium_chloride_crystals/Imma_Na2Cl/10_core_electrons/QDR_charges_computation_logfile.txt
- 11_sodium_chloride_crystals/Imma_Na2Cl/10_core_electrons/VASP_DDEC_analysis.output
- 11_sodium_chloride_crystals/Imma_Na2Cl/2_core_electrons/
- 11_sodium_chloride_crystals/Imma_Na2Cl/2_core_electrons/DDEC6_bond_orders.xyz
- 11_sodium_chloride_crystals/Imma_Na2Cl/2_core_electrons/DDEC6_net_atomic_charges.xyz
- 11_sodium_chloride_crystals/Imma_Na2Cl/2_core_electrons/DDEC_atomic_Rcubed_moments.xyz
- 11_sodium_chloride_crystals/Imma_Na2Cl/2_core_electrons/DDEC_atomic_Rfourth_moments.xyz
- 11_sodium_chloride_crystals/Imma_Na2Cl/2_core_electrons/DDEC_atomic_Rsquared_moments.xyz
- 11_sodium_chloride_crystals/Imma_Na2Cl/2_core_electrons/DDEC_atom_volumes.xyz
- 11_sodium_chloride_crystals/Imma_Na2Cl/2_core_electrons/DDEC_weighted_Rfourth_moments.xyz
- 11_sodium_chloride_crystals/Imma_Na2Cl/2_core_electrons/job_control.txt
- 11_sodium_chloride_crystals/Imma_Na2Cl/2_core_electrons/overlap_populations_and_contact_exchanges.txt
- 11_sodium_chloride_crystals/Imma_Na2Cl/2_core_electrons/QDR-DDEC6_point_charges.xyz
- 11_sodium_chloride_crystals/Imma_Na2Cl/2_core_electrons/QDR_charges_computation_logfile.txt
- 11_sodium_chloride_crystals/Imma_Na2Cl/2_core_electrons/VASP_DDEC_analysis.output
- 11_sodium_chloride_crystals/NaCl_ambient_pressure/
- 11_sodium_chloride_crystals/NaCl_ambient_pressure/10_core_electrons/
- 11_sodium_chloride_crystals/NaCl_ambient_pressure/10_core_electrons/DDEC6_bond_orders.xyz
- 11_sodium_chloride_crystals/NaCl_ambient_pressure/10_core_electrons/DDEC6_net_atomic_charges.xyz
- 11_sodium_chloride_crystals/NaCl_ambient_pressure/10_core_electrons/DDEC_atomic_Rcubed_moments.xyz
- 11_sodium_chloride_crystals/NaCl_ambient_pressure/10_core_electrons/DDEC_atomic_Rfourth_moments.xyz
- 11_sodium_chloride_crystals/NaCl_ambient_pressure/10_core_electrons/DDEC_atomic_Rsquared_moments.xyz
- 11_sodium_chloride_crystals/NaCl_ambient_pressure/10_core_electrons/DDEC_atom_volumes.xyz
- 11_sodium_chloride_crystals/NaCl_ambient_pressure/10_core_electrons/DDEC_weighted_Rfourth_moments.xyz
- 11_sodium_chloride_crystals/NaCl_ambient_pressure/10_core_electrons/job_control.txt
- 11_sodium_chloride_crystals/NaCl_ambient_pressure/10_core_electrons/overlap_populations_and_contact_exchanges.txt
- 11_sodium_chloride_crystals/NaCl_ambient_pressure/10_core_electrons/QDR-DDEC6_point_charges.xyz
- 11_sodium_chloride_crystals/NaCl_ambient_pressure/10_core_electrons/QDR_charges_computation_logfile.txt
- 11_sodium_chloride_crystals/NaCl_ambient_pressure/10_core_electrons/VASP_DDEC_analysis.output
- 11_sodium_chloride_crystals/NaCl_ambient_pressure/2_core_electrons/
- 11_sodium_chloride_crystals/NaCl_ambient_pressure/2_core_electrons/DDEC6_bond_orders.xyz
- 11_sodium_chloride_crystals/NaCl_ambient_pressure/2_core_electrons/DDEC6_net_atomic_charges.xyz
- 11_sodium_chloride_crystals/NaCl_ambient_pressure/2_core_electrons/DDEC_atomic_Rcubed_moments.xyz
- 11_sodium_chloride_crystals/NaCl_ambient_pressure/2_core_electrons/DDEC_atomic_Rfourth_moments.xyz
- 11_sodium_chloride_crystals/NaCl_ambient_pressure/2_core_electrons/DDEC_atomic_Rsquared_moments.xyz
- 11_sodium_chloride_crystals/NaCl_ambient_pressure/2_core_electrons/DDEC_atom_volumes.xyz
- 11_sodium_chloride_crystals/NaCl_ambient_pressure/2_core_electrons/DDEC_weighted_Rfourth_moments.xyz
- 11_sodium_chloride_crystals/NaCl_ambient_pressure/2_core_electrons/job_control.txt
- 11_sodium_chloride_crystals/NaCl_ambient_pressure/2_core_electrons/overlap_populations_and_contact_exchanges.txt
- 11_sodium_chloride_crystals/NaCl_ambient_pressure/2_core_electrons/QDR-DDEC6_point_charges.xyz
- 11_sodium_chloride_crystals/NaCl_ambient_pressure/2_core_electrons/QDR_charges_computation_logfile.txt
- 11_sodium_chloride_crystals/NaCl_ambient_pressure/2_core_electrons/VASP_DDEC_analysis.output
- 11_sodium_chloride_crystals/P4mmm_Na2Cl/
- 11_sodium_chloride_crystals/P4mmm_Na2Cl/10_core_electrons/
- 11_sodium_chloride_crystals/P4mmm_Na2Cl/10_core_electrons/DDEC6_bond_orders.xyz
- 11_sodium_chloride_crystals/P4mmm_Na2Cl/10_core_electrons/DDEC6_net_atomic_charges.xyz
- 11_sodium_chloride_crystals/P4mmm_Na2Cl/10_core_electrons/DDEC_atomic_Rcubed_moments.xyz
- 11_sodium_chloride_crystals/P4mmm_Na2Cl/10_core_electrons/DDEC_atomic_Rfourth_moments.xyz
- 11_sodium_chloride_crystals/P4mmm_Na2Cl/10_core_electrons/DDEC_atomic_Rsquared_moments.xyz
- 11_sodium_chloride_crystals/P4mmm_Na2Cl/10_core_electrons/DDEC_atom_volumes.xyz
- 11_sodium_chloride_crystals/P4mmm_Na2Cl/10_core_electrons/DDEC_weighted_Rfourth_moments.xyz
- 11_sodium_chloride_crystals/P4mmm_Na2Cl/10_core_electrons/job_control.txt
- 11_sodium_chloride_crystals/P4mmm_Na2Cl/10_core_electrons/overlap_populations_and_contact_exchanges.txt
- 11_sodium_chloride_crystals/P4mmm_Na2Cl/10_core_electrons/QDR-DDEC6_point_charges.xyz
- 11_sodium_chloride_crystals/P4mmm_Na2Cl/10_core_electrons/QDR_charges_computation_logfile.txt
- 11_sodium_chloride_crystals/P4mmm_Na2Cl/10_core_electrons/VASP_DDEC_analysis.output
- 11_sodium_chloride_crystals/P4mmm_Na2Cl/2_core_electrons/
- 11_sodium_chloride_crystals/P4mmm_Na2Cl/2_core_electrons/DDEC6_bond_orders.xyz
- 11_sodium_chloride_crystals/P4mmm_Na2Cl/2_core_electrons/DDEC6_net_atomic_charges.xyz
- 11_sodium_chloride_crystals/P4mmm_Na2Cl/2_core_electrons/DDEC_atomic_Rcubed_moments.xyz
- 11_sodium_chloride_crystals/P4mmm_Na2Cl/2_core_electrons/DDEC_atomic_Rfourth_moments.xyz
- 11_sodium_chloride_crystals/P4mmm_Na2Cl/2_core_electrons/DDEC_atomic_Rsquared_moments.xyz
- 11_sodium_chloride_crystals/P4mmm_Na2Cl/2_core_electrons/DDEC_atom_volumes.xyz
- 11_sodium_chloride_crystals/P4mmm_Na2Cl/2_core_electrons/DDEC_weighted_Rfourth_moments.xyz
- 11_sodium_chloride_crystals/P4mmm_Na2Cl/2_core_electrons/job_control.txt
- 11_sodium_chloride_crystals/P4mmm_Na2Cl/2_core_electrons/overlap_populations_and_contact_exchanges.txt
- 11_sodium_chloride_crystals/P4mmm_Na2Cl/2_core_electrons/QDR-DDEC6_point_charges.xyz
- 11_sodium_chloride_crystals/P4mmm_Na2Cl/2_core_electrons/QDR_charges_computation_logfile.txt
- 11_sodium_chloride_crystals/P4mmm_Na2Cl/2_core_electrons/VASP_DDEC_analysis.output
- 11_sodium_chloride_crystals/P4mmm_Na3Cl/
- 11_sodium_chloride_crystals/P4mmm_Na3Cl/10_core_electrons/
- 11_sodium_chloride_crystals/P4mmm_Na3Cl/10_core_electrons/DDEC6_bond_orders.xyz
- 11_sodium_chloride_crystals/P4mmm_Na3Cl/10_core_electrons/DDEC6_net_atomic_charges.xyz
- 11_sodium_chloride_crystals/P4mmm_Na3Cl/10_core_electrons/DDEC_atomic_Rcubed_moments.xyz
- 11_sodium_chloride_crystals/P4mmm_Na3Cl/10_core_electrons/DDEC_atomic_Rfourth_moments.xyz
- 11_sodium_chloride_crystals/P4mmm_Na3Cl/10_core_electrons/DDEC_atomic_Rsquared_moments.xyz
- 11_sodium_chloride_crystals/P4mmm_Na3Cl/10_core_electrons/DDEC_atom_volumes.xyz
- 11_sodium_chloride_crystals/P4mmm_Na3Cl/10_core_electrons/DDEC_weighted_Rfourth_moments.xyz
- 11_sodium_chloride_crystals/P4mmm_Na3Cl/10_core_electrons/job_control.txt
- 11_sodium_chloride_crystals/P4mmm_Na3Cl/10_core_electrons/overlap_populations_and_contact_exchanges.txt
- 11_sodium_chloride_crystals/P4mmm_Na3Cl/10_core_electrons/QDR-DDEC6_point_charges.xyz
- 11_sodium_chloride_crystals/P4mmm_Na3Cl/10_core_electrons/QDR_charges_computation_logfile.txt
- 11_sodium_chloride_crystals/P4mmm_Na3Cl/10_core_electrons/VASP_DDEC_analysis.output
- 11_sodium_chloride_crystals/P4mmm_Na3Cl/2_core_electrons/
- 11_sodium_chloride_crystals/P4mmm_Na3Cl/2_core_electrons/DDEC6_bond_orders.xyz
- 11_sodium_chloride_crystals/P4mmm_Na3Cl/2_core_electrons/DDEC6_net_atomic_charges.xyz
- 11_sodium_chloride_crystals/P4mmm_Na3Cl/2_core_electrons/DDEC_atomic_Rcubed_moments.xyz
- 11_sodium_chloride_crystals/P4mmm_Na3Cl/2_core_electrons/DDEC_atomic_Rfourth_moments.xyz
- 11_sodium_chloride_crystals/P4mmm_Na3Cl/2_core_electrons/DDEC_atomic_Rsquared_moments.xyz
- 11_sodium_chloride_crystals/P4mmm_Na3Cl/2_core_electrons/DDEC_atom_volumes.xyz
- 11_sodium_chloride_crystals/P4mmm_Na3Cl/2_core_electrons/DDEC_weighted_Rfourth_moments.xyz
- 11_sodium_chloride_crystals/P4mmm_Na3Cl/2_core_electrons/job_control.txt
- 11_sodium_chloride_crystals/P4mmm_Na3Cl/2_core_electrons/overlap_populations_and_contact_exchanges.txt
- 11_sodium_chloride_crystals/P4mmm_Na3Cl/2_core_electrons/QDR-DDEC6_point_charges.xyz
- 11_sodium_chloride_crystals/P4mmm_Na3Cl/2_core_electrons/QDR_charges_computation_logfile.txt
- 11_sodium_chloride_crystals/P4mmm_Na3Cl/2_core_electrons/VASP_DDEC_analysis.output
- 11_sodium_chloride_crystals/P4m_Na3Cl2/
- 11_sodium_chloride_crystals/P4m_Na3Cl2/10_core_electrons/
- 11_sodium_chloride_crystals/P4m_Na3Cl2/10_core_electrons/DDEC6_bond_orders.xyz
- 11_sodium_chloride_crystals/P4m_Na3Cl2/10_core_electrons/DDEC6_net_atomic_charges.xyz
- 11_sodium_chloride_crystals/P4m_Na3Cl2/10_core_electrons/DDEC_atomic_Rcubed_moments.xyz
- 11_sodium_chloride_crystals/P4m_Na3Cl2/10_core_electrons/DDEC_atomic_Rfourth_moments.xyz
- 11_sodium_chloride_crystals/P4m_Na3Cl2/10_core_electrons/DDEC_atomic_Rsquared_moments.xyz
- 11_sodium_chloride_crystals/P4m_Na3Cl2/10_core_electrons/DDEC_atom_volumes.xyz
- 11_sodium_chloride_crystals/P4m_Na3Cl2/10_core_electrons/DDEC_weighted_Rfourth_moments.xyz
- 11_sodium_chloride_crystals/P4m_Na3Cl2/10_core_electrons/job_control.txt
- 11_sodium_chloride_crystals/P4m_Na3Cl2/10_core_electrons/overlap_populations_and_contact_exchanges.txt
- 11_sodium_chloride_crystals/P4m_Na3Cl2/10_core_electrons/QDR-DDEC6_point_charges.xyz
- 11_sodium_chloride_crystals/P4m_Na3Cl2/10_core_electrons/QDR_charges_computation_logfile.txt
- 11_sodium_chloride_crystals/P4m_Na3Cl2/10_core_electrons/VASP_DDEC_analysis.output
- 11_sodium_chloride_crystals/P4m_Na3Cl2/2_core_electrons/
- 11_sodium_chloride_crystals/P4m_Na3Cl2/2_core_electrons/DDEC6_bond_orders.xyz
- 11_sodium_chloride_crystals/P4m_Na3Cl2/2_core_electrons/DDEC6_net_atomic_charges.xyz
- 11_sodium_chloride_crystals/P4m_Na3Cl2/2_core_electrons/DDEC_atomic_Rcubed_moments.xyz
- 11_sodium_chloride_crystals/P4m_Na3Cl2/2_core_electrons/DDEC_atomic_Rfourth_moments.xyz
- 11_sodium_chloride_crystals/P4m_Na3Cl2/2_core_electrons/DDEC_atomic_Rsquared_moments.xyz
- 11_sodium_chloride_crystals/P4m_Na3Cl2/2_core_electrons/DDEC_atom_volumes.xyz
- 11_sodium_chloride_crystals/P4m_Na3Cl2/2_core_electrons/DDEC_weighted_Rfourth_moments.xyz
- 11_sodium_chloride_crystals/P4m_Na3Cl2/2_core_electrons/job_control.txt
- 11_sodium_chloride_crystals/P4m_Na3Cl2/2_core_electrons/overlap_populations_and_contact_exchanges.txt
- 11_sodium_chloride_crystals/P4m_Na3Cl2/2_core_electrons/QDR-DDEC6_point_charges.xyz
- 11_sodium_chloride_crystals/P4m_Na3Cl2/2_core_electrons/QDR_charges_computation_logfile.txt
- 11_sodium_chloride_crystals/P4m_Na3Cl2/2_core_electrons/VASP_DDEC_analysis.output
- 11_sodium_chloride_crystals/Pm3m_NaCl/
- 11_sodium_chloride_crystals/Pm3m_NaCl/10_core_electrons/
- 11_sodium_chloride_crystals/Pm3m_NaCl/10_core_electrons/DDEC6_bond_orders.xyz
- 11_sodium_chloride_crystals/Pm3m_NaCl/10_core_electrons/DDEC6_net_atomic_charges.xyz
- 11_sodium_chloride_crystals/Pm3m_NaCl/10_core_electrons/DDEC_atomic_Rcubed_moments.xyz
- 11_sodium_chloride_crystals/Pm3m_NaCl/10_core_electrons/DDEC_atomic_Rfourth_moments.xyz
- 11_sodium_chloride_crystals/Pm3m_NaCl/10_core_electrons/DDEC_atomic_Rsquared_moments.xyz
- 11_sodium_chloride_crystals/Pm3m_NaCl/10_core_electrons/DDEC_atom_volumes.xyz
- 11_sodium_chloride_crystals/Pm3m_NaCl/10_core_electrons/DDEC_weighted_Rfourth_moments.xyz
- 11_sodium_chloride_crystals/Pm3m_NaCl/10_core_electrons/job_control.txt
- 11_sodium_chloride_crystals/Pm3m_NaCl/10_core_electrons/overlap_populations_and_contact_exchanges.txt
- 11_sodium_chloride_crystals/Pm3m_NaCl/10_core_electrons/QDR-DDEC6_point_charges.xyz
- 11_sodium_chloride_crystals/Pm3m_NaCl/10_core_electrons/QDR_charges_computation_logfile.txt
- 11_sodium_chloride_crystals/Pm3m_NaCl/10_core_electrons/VASP_DDEC_analysis.output
- 11_sodium_chloride_crystals/Pm3m_NaCl/2_core_electrons/
- 11_sodium_chloride_crystals/Pm3m_NaCl/2_core_electrons/DDEC6_bond_orders.xyz
- 11_sodium_chloride_crystals/Pm3m_NaCl/2_core_electrons/DDEC6_net_atomic_charges.xyz
- 11_sodium_chloride_crystals/Pm3m_NaCl/2_core_electrons/DDEC_atomic_Rcubed_moments.xyz
- 11_sodium_chloride_crystals/Pm3m_NaCl/2_core_electrons/DDEC_atomic_Rfourth_moments.xyz
- 11_sodium_chloride_crystals/Pm3m_NaCl/2_core_electrons/DDEC_atomic_Rsquared_moments.xyz
- 11_sodium_chloride_crystals/Pm3m_NaCl/2_core_electrons/DDEC_atom_volumes.xyz
- 11_sodium_chloride_crystals/Pm3m_NaCl/2_core_electrons/DDEC_weighted_Rfourth_moments.xyz
- 11_sodium_chloride_crystals/Pm3m_NaCl/2_core_electrons/job_control.txt
- 11_sodium_chloride_crystals/Pm3m_NaCl/2_core_electrons/overlap_populations_and_contact_exchanges.txt
- 11_sodium_chloride_crystals/Pm3m_NaCl/2_core_electrons/QDR-DDEC6_point_charges.xyz
- 11_sodium_chloride_crystals/Pm3m_NaCl/2_core_electrons/QDR_charges_computation_logfile.txt
- 11_sodium_chloride_crystals/Pm3m_NaCl/2_core_electrons/VASP_DDEC_analysis.output
- 11_sodium_chloride_crystals/Pm3n_NaCl3/
- 11_sodium_chloride_crystals/Pm3n_NaCl3/10_core_electrons/
- 11_sodium_chloride_crystals/Pm3n_NaCl3/10_core_electrons/DDEC6_bond_orders.xyz
- 11_sodium_chloride_crystals/Pm3n_NaCl3/10_core_electrons/DDEC6_net_atomic_charges.xyz
- 11_sodium_chloride_crystals/Pm3n_NaCl3/10_core_electrons/DDEC_atomic_Rcubed_moments.xyz
- 11_sodium_chloride_crystals/Pm3n_NaCl3/10_core_electrons/DDEC_atomic_Rfourth_moments.xyz
- 11_sodium_chloride_crystals/Pm3n_NaCl3/10_core_electrons/DDEC_atomic_Rsquared_moments.xyz
- 11_sodium_chloride_crystals/Pm3n_NaCl3/10_core_electrons/DDEC_atom_volumes.xyz
- 11_sodium_chloride_crystals/Pm3n_NaCl3/10_core_electrons/DDEC_weighted_Rfourth_moments.xyz
- 11_sodium_chloride_crystals/Pm3n_NaCl3/10_core_electrons/job_control.txt
- 11_sodium_chloride_crystals/Pm3n_NaCl3/10_core_electrons/overlap_populations_and_contact_exchanges.txt
- 11_sodium_chloride_crystals/Pm3n_NaCl3/10_core_electrons/QDR-DDEC6_point_charges.xyz
- 11_sodium_chloride_crystals/Pm3n_NaCl3/10_core_electrons/QDR_charges_computation_logfile.txt
- 11_sodium_chloride_crystals/Pm3n_NaCl3/10_core_electrons/VASP_DDEC_analysis.output
- 11_sodium_chloride_crystals/Pm3n_NaCl3/2_core_electrons/
- 11_sodium_chloride_crystals/Pm3n_NaCl3/2_core_electrons/DDEC6_bond_orders.xyz
- 11_sodium_chloride_crystals/Pm3n_NaCl3/2_core_electrons/DDEC6_net_atomic_charges.xyz
- 11_sodium_chloride_crystals/Pm3n_NaCl3/2_core_electrons/DDEC_atomic_Rcubed_moments.xyz
- 11_sodium_chloride_crystals/Pm3n_NaCl3/2_core_electrons/DDEC_atomic_Rfourth_moments.xyz
- 11_sodium_chloride_crystals/Pm3n_NaCl3/2_core_electrons/DDEC_atomic_Rsquared_moments.xyz
- 11_sodium_chloride_crystals/Pm3n_NaCl3/2_core_electrons/DDEC_atom_volumes.xyz
- 11_sodium_chloride_crystals/Pm3n_NaCl3/2_core_electrons/DDEC_weighted_Rfourth_moments.xyz
- 11_sodium_chloride_crystals/Pm3n_NaCl3/2_core_electrons/job_control.txt
- 11_sodium_chloride_crystals/Pm3n_NaCl3/2_core_electrons/overlap_populations_and_contact_exchanges.txt
- 11_sodium_chloride_crystals/Pm3n_NaCl3/2_core_electrons/QDR-DDEC6_point_charges.xyz
- 11_sodium_chloride_crystals/Pm3n_NaCl3/2_core_electrons/QDR_charges_computation_logfile.txt
- 11_sodium_chloride_crystals/Pm3n_NaCl3/2_core_electrons/VASP_DDEC_analysis.output
- 11_sodium_chloride_crystals/Pm3_NaCl7/
- 11_sodium_chloride_crystals/Pm3_NaCl7/10_core_electrons/
- 11_sodium_chloride_crystals/Pm3_NaCl7/10_core_electrons/DDEC6_bond_orders.xyz
- 11_sodium_chloride_crystals/Pm3_NaCl7/10_core_electrons/DDEC6_net_atomic_charges.xyz
- 11_sodium_chloride_crystals/Pm3_NaCl7/10_core_electrons/DDEC_atomic_Rcubed_moments.xyz
- 11_sodium_chloride_crystals/Pm3_NaCl7/10_core_electrons/DDEC_atomic_Rfourth_moments.xyz
- 11_sodium_chloride_crystals/Pm3_NaCl7/10_core_electrons/DDEC_atomic_Rsquared_moments.xyz
- 11_sodium_chloride_crystals/Pm3_NaCl7/10_core_electrons/DDEC_atom_volumes.xyz
- 11_sodium_chloride_crystals/Pm3_NaCl7/10_core_electrons/DDEC_weighted_Rfourth_moments.xyz
- 11_sodium_chloride_crystals/Pm3_NaCl7/10_core_electrons/job_control.txt
- 11_sodium_chloride_crystals/Pm3_NaCl7/10_core_electrons/overlap_populations_and_contact_exchanges.txt
- 11_sodium_chloride_crystals/Pm3_NaCl7/10_core_electrons/QDR-DDEC6_point_charges.xyz
- 11_sodium_chloride_crystals/Pm3_NaCl7/10_core_electrons/QDR_charges_computation_logfile.txt
- 11_sodium_chloride_crystals/Pm3_NaCl7/10_core_electrons/VASP_DDEC_analysis.output
- 11_sodium_chloride_crystals/Pm3_NaCl7/2_core_electrons/
- 11_sodium_chloride_crystals/Pm3_NaCl7/2_core_electrons/DDEC6_bond_orders.xyz
- 11_sodium_chloride_crystals/Pm3_NaCl7/2_core_electrons/DDEC6_net_atomic_charges.xyz
- 11_sodium_chloride_crystals/Pm3_NaCl7/2_core_electrons/DDEC_atomic_Rcubed_moments.xyz
- 11_sodium_chloride_crystals/Pm3_NaCl7/2_core_electrons/DDEC_atomic_Rfourth_moments.xyz
- 11_sodium_chloride_crystals/Pm3_NaCl7/2_core_electrons/DDEC_atomic_Rsquared_moments.xyz
- 11_sodium_chloride_crystals/Pm3_NaCl7/2_core_electrons/DDEC_atom_volumes.xyz
- 11_sodium_chloride_crystals/Pm3_NaCl7/2_core_electrons/DDEC_weighted_Rfourth_moments.xyz
- 11_sodium_chloride_crystals/Pm3_NaCl7/2_core_electrons/job_control.txt
- 11_sodium_chloride_crystals/Pm3_NaCl7/2_core_electrons/overlap_populations_and_contact_exchanges.txt
- 11_sodium_chloride_crystals/Pm3_NaCl7/2_core_electrons/QDR-DDEC6_point_charges.xyz
- 11_sodium_chloride_crystals/Pm3_NaCl7/2_core_electrons/QDR_charges_computation_logfile.txt
- 11_sodium_chloride_crystals/Pm3_NaCl7/2_core_electrons/VASP_DDEC_analysis.output
- 11_sodium_chloride_crystals/Pnma_NaCl3/
- 11_sodium_chloride_crystals/Pnma_NaCl3/10_core_electrons/
- 11_sodium_chloride_crystals/Pnma_NaCl3/10_core_electrons/DDEC6_bond_orders.xyz
- 11_sodium_chloride_crystals/Pnma_NaCl3/10_core_electrons/DDEC6_net_atomic_charges.xyz
- 11_sodium_chloride_crystals/Pnma_NaCl3/10_core_electrons/DDEC_atomic_Rcubed_moments.xyz
- 11_sodium_chloride_crystals/Pnma_NaCl3/10_core_electrons/DDEC_atomic_Rfourth_moments.xyz
- 11_sodium_chloride_crystals/Pnma_NaCl3/10_core_electrons/DDEC_atomic_Rsquared_moments.xyz
- 11_sodium_chloride_crystals/Pnma_NaCl3/10_core_electrons/DDEC_atom_volumes.xyz
- 11_sodium_chloride_crystals/Pnma_NaCl3/10_core_electrons/DDEC_weighted_Rfourth_moments.xyz
- 11_sodium_chloride_crystals/Pnma_NaCl3/10_core_electrons/job_control.txt
- 11_sodium_chloride_crystals/Pnma_NaCl3/10_core_electrons/overlap_populations_and_contact_exchanges.txt
- 11_sodium_chloride_crystals/Pnma_NaCl3/10_core_electrons/QDR-DDEC6_point_charges.xyz
- 11_sodium_chloride_crystals/Pnma_NaCl3/10_core_electrons/QDR_charges_computation_logfile.txt
- 11_sodium_chloride_crystals/Pnma_NaCl3/10_core_electrons/VASP_DDEC_analysis.output
- 11_sodium_chloride_crystals/Pnma_NaCl3/2_core_electrons/
- 11_sodium_chloride_crystals/Pnma_NaCl3/2_core_electrons/DDEC6_bond_orders.xyz
- 11_sodium_chloride_crystals/Pnma_NaCl3/2_core_electrons/DDEC6_net_atomic_charges.xyz
- 11_sodium_chloride_crystals/Pnma_NaCl3/2_core_electrons/DDEC_atomic_Rcubed_moments.xyz
- 11_sodium_chloride_crystals/Pnma_NaCl3/2_core_electrons/DDEC_atomic_Rfourth_moments.xyz
- 11_sodium_chloride_crystals/Pnma_NaCl3/2_core_electrons/DDEC_atomic_Rsquared_moments.xyz
- 11_sodium_chloride_crystals/Pnma_NaCl3/2_core_electrons/DDEC_atom_volumes.xyz
- 11_sodium_chloride_crystals/Pnma_NaCl3/2_core_electrons/DDEC_weighted_Rfourth_moments.xyz
- 11_sodium_chloride_crystals/Pnma_NaCl3/2_core_electrons/job_control.txt
- 11_sodium_chloride_crystals/Pnma_NaCl3/2_core_electrons/overlap_populations_and_contact_exchanges.txt
- 11_sodium_chloride_crystals/Pnma_NaCl3/2_core_electrons/QDR-DDEC6_point_charges.xyz
- 11_sodium_chloride_crystals/Pnma_NaCl3/2_core_electrons/QDR_charges_computation_logfile.txt
- 11_sodium_chloride_crystals/Pnma_NaCl3/2_core_electrons/VASP_DDEC_analysis.output
- atomic_charges_workup_spreadsheets/ADCH_ind_charges_summary.xlsx
- atomic_charges_workup_spreadsheets/analyze_BN_nanotube_charges_05_06_2025.xlsx
- atomic_charges_workup_spreadsheets/CHELPG_ind_charges_summary.xlsx
[truncated: 9,700 more entries]
