# Supplementary material for: How well do various QM-derived net atomic charges reproduce the electrostatic potential surrounding a material across multiple geometric conformations?
Source: RSC Adv. 2025 Jul 7;15(29):23223–65. doi: 10.1039/d4ra07900k (PMC12230677; doi:10.1039/d4ra07900k)
Supplement: RA-015-D4RA07900K-s002 [file RA-015-D4RA07900K-s002.zip › 11_sodium_chloride_crystals/Cmmm_Na2Cl/10_core_electrons/DDEC6_bond_orders.xyz]

   12
jmolscript: load "" {1 1 1} spacegroup "x,y,z" unitcell [{      3.291000     0.000000     0.000000 }, {      0.000000    10.385000     0.000000 }, {      0.000000     0.000000     2.984000 }]
Na      1.645500      0.000000      0.000000       2.068471
Na      0.000000      5.192500      0.000000       2.068466
Na      0.000000      0.000000      1.492000       1.953388
Na      1.645500      5.192500      1.492000       1.953387
Na      0.000000      1.879685      1.492000       2.558646
Na      0.000000      8.505315      1.492000       2.558637
Na      1.645500      7.072185      1.492000       2.558638
Na      1.645500      3.312815      1.492000       2.558640
Cl      0.000000      1.588905      0.000000       4.919584
Cl      0.000000      8.796095      0.000000       4.919573
Cl      1.645500      6.781405      0.000000       4.919572
Cl      1.645500      3.603595      0.000000       4.919580
    
 Chargemol development version January 4, 2022     
 See ddec.sourceforge.net for latest version.
    
    
 The sum of bond orders (SBO) for each atom in the unit cell are listed above.
 All bond orders greater than     0.001000 are printed below.
  
  
 ===================================================================================
 Printing BOs for ATOM #      1 ( Na ) in the reference unit cell.
  
 Bonded to the (  0,   0,   1) translated image of atom number     1 ( Na ) with bond order =     0.0395    The average spin polarization of this bonding =     0.0000
 Bonded to the (  0,   0,  -1) translated image of atom number     1 ( Na ) with bond order =     0.0395    The average spin polarization of this bonding =     0.0000
 Bonded to the (  1,   0,   0) translated image of atom number     1 ( Na ) with bond order =     0.0054    The average spin polarization of this bonding =     0.0000
 Bonded to the ( -1,   0,   0) translated image of atom number     1 ( Na ) with bond order =     0.0054    The average spin polarization of this bonding =     0.0000
 Bonded to the (  0,   0,  -1) translated image of atom number     3 ( Na ) with bond order =     0.1173    The average spin polarization of this bonding =     0.0000
 Bonded to the (  0,   0,   0) translated image of atom number     3 ( Na ) with bond order =     0.1173    The average spin polarization of this bonding =     0.0000
 Bonded to the (  1,   0,  -1) translated image of atom number     3 ( Na ) with bond order =     0.1173    The average spin polarization of this bonding =     0.0000
 Bonded to the (  1,   0,   0) translated image of atom number     3 ( Na ) with bond order =     0.1173    The average spin polarization of this bonding =     0.0000
 Bonded to the (  0,   0,  -1) translated image of atom number     5 ( Na ) with bond order =     0.0135    The average spin polarization of this bonding =     0.0000
 Bonded to the (  0,   0,   0) translated image of atom number     5 ( Na ) with bond order =     0.0135    The average spin polarization of this bonding =     0.0000
 Bonded to the (  1,   0,  -1) translated image of atom number     5 ( Na ) with bond order =     0.0135    The average spin polarization of this bonding =     0.0000
 Bonded to the (  1,   0,   0) translated image of atom number     5 ( Na ) with bond order =     0.0135    The average spin polarization of this bonding =     0.0000
 Bonded to the (  0,  -1,  -1) translated image of atom number     6 ( Na ) with bond order =     0.0135    The average spin polarization of this bonding =     0.0000
 Bonded to the (  0,  -1,   0) translated image of atom number     6 ( Na ) with bond order =     0.0135    The average spin polarization of this bonding =     0.0000
 Bonded to the (  1,  -1,  -1) translated image of atom number     6 ( Na ) with bond order =     0.0135    The average spin polarization of this bonding =     0.0000
 Bonded to the (  1,  -1,   0) translated image of atom number     6 ( Na ) with bond order =     0.0135    The average spin polarization of this bonding =     0.0000
 Bonded to the (  0,  -1,  -1) translated image of atom number     7 ( Na ) with bond order =     0.0023    The average spin polarization of this bonding =     0.0000
 Bonded to the (  0,  -1,   0) translated image of atom number     7 ( Na ) with bond order =     0.0023    The average spin polarization of this bonding =     0.0000
 Bonded to the (  0,   0,  -1) translated image of atom number     8 ( Na ) with bond order =     0.0023    The average spin polarization of this bonding =     0.0000
 Bonded to the (  0,   0,   0) translated image of atom number     8 ( Na ) with bond order =     0.0023    The average spin polarization of this bonding =     0.0000
 Bonded to the (  0,   0,  -1) translated image of atom number     9 ( Cl ) with bond order =     0.0105    The average spin polarization of this bonding =     0.0000
 Bonded to the (  0,   0,   0) translated image of atom number     9 ( Cl ) with bond order =     0.3194    The average spin polarization of this bonding =     0.0000
 Bonded to the (  0,   0,   1) translated image of atom number     9 ( Cl ) with bond order =     0.0105    The average spin polarization of this bonding =     0.0000
 Bonded to the (  1,   0,  -1) translated image of atom number     9 ( Cl ) with bond order =     0.0105    The average spin polarization of this bonding =     0.0000
 Bonded to the (  1,   0,   0) translated image of atom number     9 ( Cl ) with bond order =     0.3194    The average spin polarization of this bonding =     0.0000
 Bonded to the (  1,   0,   1) translated image of atom number     9 ( Cl ) with bond order =     0.0105    The average spin polarization of this bonding =     0.0000
 Bonded to the (  0,  -1,  -1) translated image of atom number    10 ( Cl ) with bond order =     0.0105    The average spin polarization of this bonding =     0.0000
 Bonded to the (  0,  -1,   0) translated image of atom number    10 ( Cl ) with bond order =     0.3194    The average spin polarization of this bonding =     0.0000
 Bonded to the (  0,  -1,   1) translated image of atom number    10 ( Cl ) with bond order =     0.0105    The average spin polarization of this bonding =     0.0000
 Bonded to the (  1,  -1,  -1) translated image of atom number    10 ( Cl ) with bond order =     0.0105    The average spin polarization of this bonding =     0.0000
 Bonded to the (  1,  -1,   0) translated image of atom number    10 ( Cl ) with bond order =     0.3194    The average spin polarization of this bonding =     0.0000
 Bonded to the (  1,  -1,   1) translated image of atom number    10 ( Cl ) with bond order =     0.0105    The average spin polarization of this bonding =     0.0000
 Bonded to the (  0,  -1,   0) translated image of atom number    11 ( Cl ) with bond order =     0.0119    The average spin polarization of this bonding =     0.0000
 Bonded to the (  0,   0,   0) translated image of atom number    12 ( Cl ) with bond order =     0.0119    The average spin polarization of this bonding =     0.0000
 The sum of bond orders for this atom is SBO =        2.068471
  
  
 ===================================================================================
 Printing BOs for ATOM #      2 ( Na ) in the reference unit cell.
  
 Bonded to the (  0,   0,   1) translated image of atom number     2 ( Na ) with bond order =     0.0395    The average spin polarization of this bonding =     0.0000
 Bonded to the (  0,   0,  -1) translated image of atom number     2 ( Na ) with bond order =     0.0395    The average spin polarization of this bonding =     0.0000
 Bonded to the (  1,   0,   0) translated image of atom number     2 ( Na ) with bond order =     0.0054    The average spin polarization of this bonding =     0.0000
 Bonded to the ( -1,   0,   0) translated image of atom number     2 ( Na ) with bond order =     0.0054    The average spin polarization of this bonding =     0.0000
 Bonded to the ( -1,   0,  -1) translated image of atom number     4 ( Na ) with bond order =     0.1173    The average spin polarization of this bonding =     0.0000
 Bonded to the ( -1,   0,   0) translated image of atom number     4 ( Na ) with bond order =     0.1173    The average spin polarization of this bonding =     0.0000
 Bonded to the (  0,   0,  -1) translated image of atom number     4 ( Na ) with bond order =     0.1173    The average spin polarization of this bonding =     0.0000
 Bonded to the (  0,   0,   0) translated image of atom number     4 ( Na ) with bond order =     0.1173    The average spin polarization of this bonding =     0.0000
 Bonded to the (  0,   0,  -1) translated image of atom number     5 ( Na ) with bond order =     0.0023    The average spin polarization of this bonding =     0.0000
 Bonded to the (  0,   0,   0) translated image of atom number     5 ( Na ) with bond order =     0.0023    The average spin polarization of this bonding =     0.0000
 Bonded to the (  0,   0,  -1) translated image of atom number     6 ( Na ) with bond order =     0.0023    The average spin polarization of this bonding =     0.0000
 Bonded to the (  0,   0,   0) translated image of atom number     6 ( Na ) with bond order =     0.0023    The average spin polarization of this bonding =     0.0000
 Bonded to the ( -1,   0,  -1) translated image of atom number     7 ( Na ) with bond order =     0.0135    The average spin polarization of this bonding =     0.0000
 Bonded to the ( -1,   0,   0) translated image of atom number     7 ( Na ) with bond order =     0.0135    The average spin polarization of this bonding =     0.0000
 Bonded to the (  0,   0,  -1) translated image of atom number     7 ( Na ) with bond order =     0.0135    The average spin polarization of this bonding =     0.0000
 Bonded to the (  0,   0,   0) translated image of atom number     7 ( Na ) with bond order =     0.0135    The average spin polarization of this bonding =     0.0000
 Bonded to the ( -1,   0,  -1) translated image of atom number     8 ( Na ) with bond order =     0.0135    The average spin polarization of this bonding =     0.0000
 Bonded to the ( -1,   0,   0) translated image of atom number     8 ( Na ) with bond order =     0.0135    The average spin polarization of this bonding =     0.0000
 Bonded to the (  0,   0,  -1) translated image of atom number     8 ( Na ) with bond order =     0.0135    The average spin polarization of this bonding =     0.0000
 Bonded to the (  0,   0,   0) translated image of atom number     8 ( Na ) with bond order =     0.0135    The average spin polarization of this bonding =     0.0000
 Bonded to the (  0,   0,   0) translated image of atom number     9 ( Cl ) with bond order =     0.0119    The average spin polarization of this bonding =     0.0000
 Bonded to the (  0,   0,   0) translated image of atom number    10 ( Cl ) with bond order =     0.0119    The average spin polarization of this bonding =     0.0000
 Bonded to the ( -1,   0,  -1) translated image of atom number    11 ( Cl ) with bond order =     0.0105    The average spin polarization of this bonding =     0.0000
 Bonded to the ( -1,   0,   0) translated image of atom number    11 ( Cl ) with bond order =     0.3194    The average spin polarization of this bonding =     0.0000
 Bonded to the ( -1,   0,   1) translated image of atom number    11 ( Cl ) with bond order =     0.0105    The average spin polarization of this bonding =     0.0000
 Bonded to the (  0,   0,  -1) translated image of atom number    11 ( Cl ) with bond order =     0.0105    The average spin polarization of this bonding =     0.0000
 Bonded to the (  0,   0,   0) translated image of atom number    11 ( Cl ) with bond order =     0.3194    The average spin polarization of this bonding =     0.0000
 Bonded to the (  0,   0,   1) translated image of atom number    11 ( Cl ) with bond order =     0.0105    The average spin polarization of this bonding =     0.0000
 Bonded to the ( -1,   0,  -1) translated image of atom number    12 ( Cl ) with bond order =     0.0105    The average spin polarization of this bonding =     0.0000
 Bonded to the ( -1,   0,   0) translated image of atom number    12 ( Cl ) with bond order =     0.3194    The average spin polarization of this bonding =     0.0000
 Bonded to the ( -1,   0,   1) translated image of atom number    12 ( Cl ) with bond order =     0.0105    The average spin polarization of this bonding =     0.0000
 Bonded to the (  0,   0,  -1) translated image of atom number    12 ( Cl ) with bond order =     0.0105    The average spin polarization of this bonding =     0.0000
 Bonded to the (  0,   0,   0) translated image of atom number    12 ( Cl ) with bond order =     0.3194    The average spin polarization of this bonding =     0.0000
 Bonded to the (  0,   0,   1) translated image of atom number    12 ( Cl ) with bond order =     0.0105    The average spin polarization of this bonding =     0.0000
 The sum of bond orders for this atom is SBO =        2.068466
  
  
 ===================================================================================
 Printing BOs for ATOM #      3 ( Na ) in the reference unit cell.
  
 Bonded to the (  0,   0,   1) translated image of atom number     1 ( Na ) with bond order =     0.1173    The average spin polarization of this bonding =     0.0000
 Bonded to the (  0,   0,   0) translated image of atom number     1 ( Na ) with bond order =     0.1173    The average spin polarization of this bonding =     0.0000
 Bonded to the ( -1,   0,   1) translated image of atom number     1 ( Na ) with bond order =     0.1173    The average spin polarization of this bonding =     0.0000
 Bonded to the ( -1,   0,   0) translated image of atom number     1 ( Na ) with bond order =     0.1173    The average spin polarization of this bonding =     0.0000
 Bonded to the (  0,   0,   1) translated image of atom number     3 ( Na ) with bond order =     0.0085    The average spin polarization of this bonding =     0.0000
 Bonded to the (  0,   0,  -1) translated image of atom number     3 ( Na ) with bond order =     0.0085    The average spin polarization of this bonding =     0.0000
 Bonded to the (  1,   0,   0) translated image of atom number     3 ( Na ) with bond order =     0.0097    The average spin polarization of this bonding =     0.0000
 Bonded to the ( -1,   0,   0) translated image of atom number     3 ( Na ) with bond order =     0.0097    The average spin polarization of this bonding =     0.0000
 Bonded to the ( -1,   0,   0) translated image of atom number     5 ( Na ) with bond order =     0.0017    The average spin polarization of this bonding =     0.0000
 Bonded to the (  0,   0,   0) translated image of atom number     5 ( Na ) with bond order =     0.1214    The average spin polarization of this bonding =     0.0000
 Bonded to the (  1,   0,   0) translated image of atom number     5 ( Na ) with bond order =     0.0017    The average spin polarization of this bonding =     0.0000
 Bonded to the ( -1,  -1,   0) translated image of atom number     6 ( Na ) with bond order =     0.0017    The average spin polarization of this bonding =     0.0000
 Bonded to the (  0,  -1,   0) translated image of atom number     6 ( Na ) with bond order =     0.1214    The average spin polarization of this bonding =     0.0000
 Bonded to the (  1,  -1,   0) translated image of atom number     6 ( Na ) with bond order =     0.0017    The average spin polarization of this bonding =     0.0000
 Bonded to the ( -1,  -1,   0) translated image of atom number     7 ( Na ) with bond order =     0.0012    The average spin polarization of this bonding =     0.0000
 Bonded to the (  0,  -1,   0) translated image of atom number     7 ( Na ) with bond order =     0.0012    The average spin polarization of this bonding =     0.0000
 Bonded to the ( -1,   0,   0) translated image of atom number     8 ( Na ) with bond order =     0.0012    The average spin polarization of this bonding =     0.0000
 Bonded to the (  0,   0,   0) translated image of atom number     8 ( Na ) with bond order =     0.0012    The average spin polarization of this bonding =     0.0000
 Bonded to the ( -1,   0,   0) translated image of atom number     9 ( Cl ) with bond order =     0.0053    The average spin polarization of this bonding =     0.0000
 Bonded to the ( -1,   0,   1) translated image of atom number     9 ( Cl ) with bond order =     0.0053    The average spin polarization of this bonding =     0.0000
 Bonded to the (  0,   0,   0) translated image of atom number     9 ( Cl ) with bond order =     0.2832    The average spin polarization of this bonding =     0.0000
 Bonded to the (  0,   0,   1) translated image of atom number     9 ( Cl ) with bond order =     0.2832    The average spin polarization of this bonding =     0.0000
 Bonded to the (  1,   0,   0) translated image of atom number     9 ( Cl ) with bond order =     0.0053    The average spin polarization of this bonding =     0.0000
 Bonded to the (  1,   0,   1) translated image of atom number     9 ( Cl ) with bond order =     0.0053    The average spin polarization of this bonding =     0.0000
 Bonded to the ( -1,  -1,   0) translated image of atom number    10 ( Cl ) with bond order =     0.0053    The average spin polarization of this bonding =     0.0000
 Bonded to the ( -1,  -1,   1) translated image of atom number    10 ( Cl ) with bond order =     0.0053    The average spin polarization of this bonding =     0.0000
 Bonded to the (  0,  -1,   0) translated image of atom number    10 ( Cl ) with bond order =     0.2832    The average spin polarization of this bonding =     0.0000
 Bonded to the (  0,  -1,   1) translated image of atom number    10 ( Cl ) with bond order =     0.2832    The average spin polarization of this bonding =     0.0000
 Bonded to the (  1,  -1,   0) translated image of atom number    10 ( Cl ) with bond order =     0.0053    The average spin polarization of this bonding =     0.0000
 Bonded to the (  1,  -1,   1) translated image of atom number    10 ( Cl ) with bond order =     0.0053    The average spin polarization of this bonding =     0.0000
 Bonded to the ( -1,  -1,   0) translated image of atom number    11 ( Cl ) with bond order =     0.0014    The average spin polarization of this bonding =     0.0000
 Bonded to the ( -1,  -1,   1) translated image of atom number    11 ( Cl ) with bond order =     0.0014    The average spin polarization of this bonding =     0.0000
 Bonded to the (  0,  -1,   0) translated image of atom number    11 ( Cl ) with bond order =     0.0014    The average spin polarization of this bonding =     0.0000
 Bonded to the (  0,  -1,   1) translated image of atom number    11 ( Cl ) with bond order =     0.0014    The average spin polarization of this bonding =     0.0000
 Bonded to the ( -1,   0,   0) translated image of atom number    12 ( Cl ) with bond order =     0.0014    The average spin polarization of this bonding =     0.0000
 Bonded to the ( -1,   0,   1) translated image of atom number    12 ( Cl ) with bond order =     0.0014    The average spin polarization of this bonding =     0.0000
 Bonded to the (  0,   0,   0) translated image of atom number    12 ( Cl ) with bond order =     0.0014    The average spin polarization of this bonding =     0.0000
 Bonded to the (  0,   0,   1) translated image of atom number    12 ( Cl ) with bond order =     0.0014    The average spin polarization of this bonding =     0.0000
 The sum of bond orders for this atom is SBO =        1.953388
  
  
 ===================================================================================
 Printing BOs for ATOM #      4 ( Na ) in the reference unit cell.
  
 Bonded to the (  1,   0,   1) translated image of atom number     2 ( Na ) with bond order =     0.1173    The average spin polarization of this bonding =     0.0000
 Bonded to the (  1,   0,   0) translated image of atom number     2 ( Na ) with bond order =     0.1173    The average spin polarization of this bonding =     0.0000
 Bonded to the (  0,   0,   1) translated image of atom number     2 ( Na ) with bond order =     0.1173    The average spin polarization of this bonding =     0.0000
 Bonded to the (  0,   0,   0) translated image of atom number     2 ( Na ) with bond order =     0.1173    The average spin polarization of this bonding =     0.0000
 Bonded to the (  0,   0,   1) translated image of atom number     4 ( Na ) with bond order =     0.0085    The average spin polarization of this bonding =     0.0000
 Bonded to the (  0,   0,  -1) translated image of atom number     4 ( Na ) with bond order =     0.0085    The average spin polarization of this bonding =     0.0000
 Bonded to the (  1,   0,   0) translated image of atom number     4 ( Na ) with bond order =     0.0097    The average spin polarization of this bonding =     0.0000
 Bonded to the ( -1,   0,   0) translated image of atom number     4 ( Na ) with bond order =     0.0097    The average spin polarization of this bonding =     0.0000
 Bonded to the (  0,   0,   0) translated image of atom number     5 ( Na ) with bond order =     0.0012    The average spin polarization of this bonding =     0.0000
 Bonded to the (  1,   0,   0) translated image of atom number     5 ( Na ) with bond order =     0.0012    The average spin polarization of this bonding =     0.0000
 Bonded to the (  0,   0,   0) translated image of atom number     6 ( Na ) with bond order =     0.0012    The average spin polarization of this bonding =     0.0000
 Bonded to the (  1,   0,   0) translated image of atom number     6 ( Na ) with bond order =     0.0012    The average spin polarization of this bonding =     0.0000
 Bonded to the ( -1,   0,   0) translated image of atom number     7 ( Na ) with bond order =     0.0017    The average spin polarization of this bonding =     0.0000
 Bonded to the (  0,   0,   0) translated image of atom number     7 ( Na ) with bond order =     0.1214    The average spin polarization of this bonding =     0.0000
 Bonded to the (  1,   0,   0) translated image of atom number     7 ( Na ) with bond order =     0.0017    The average spin polarization of this bonding =     0.0000
 Bonded to the ( -1,   0,   0) translated image of atom number     8 ( Na ) with bond order =     0.0017    The average spin polarization of this bonding =     0.0000
 Bonded to the (  0,   0,   0) translated image of atom number     8 ( Na ) with bond order =     0.1214    The average spin polarization of this bonding =     0.0000
 Bonded to the (  1,   0,   0) translated image of atom number     8 ( Na ) with bond order =     0.0017    The average spin polarization of this bonding =     0.0000
 Bonded to the (  0,   0,   0) translated image of atom number     9 ( Cl ) with bond order =     0.0014    The average spin polarization of this bonding =     0.0000
 Bonded to the (  0,   0,   1) translated image of atom number     9 ( Cl ) with bond order =     0.0014    The average spin polarization of this bonding =     0.0000
 Bonded to the (  1,   0,   0) translated image of atom number     9 ( Cl ) with bond order =     0.0014    The average spin polarization of this bonding =     0.0000
 Bonded to the (  1,   0,   1) translated image of atom number     9 ( Cl ) with bond order =     0.0014    The average spin polarization of this bonding =     0.0000
 Bonded to the (  0,   0,   0) translated image of atom number    10 ( Cl ) with bond order =     0.0014    The average spin polarization of this bonding =     0.0000
 Bonded to the (  0,   0,   1) translated image of atom number    10 ( Cl ) with bond order =     0.0014    The average spin polarization of this bonding =     0.0000
 Bonded to the (  1,   0,   0) translated image of atom number    10 ( Cl ) with bond order =     0.0014    The average spin polarization of this bonding =     0.0000
 Bonded to the (  1,   0,   1) translated image of atom number    10 ( Cl ) with bond order =     0.0014    The average spin polarization of this bonding =     0.0000
 Bonded to the ( -1,   0,   0) translated image of atom number    11 ( Cl ) with bond order =     0.0053    The average spin polarization of this bonding =     0.0000
 Bonded to the ( -1,   0,   1) translated image of atom number    11 ( Cl ) with bond order =     0.0053    The average spin polarization of this bonding =     0.0000
 Bonded to the (  0,   0,   0) translated image of atom number    11 ( Cl ) with bond order =     0.2832    The average spin polarization of this bonding =     0.0000
 Bonded to the (  0,   0,   1) translated image of atom number    11 ( Cl ) with bond order =     0.2832    The average spin polarization of this bonding =     0.0000
 Bonded to the (  1,   0,   0) translated image of atom number    11 ( Cl ) with bond order =     0.0053    The average spin polarization of this bonding =     0.0000
 Bonded to the (  1,   0,   1) translated image of atom number    11 ( Cl ) with bond order =     0.0053    The average spin polarization of this bonding =     0.0000
 Bonded to the ( -1,   0,   0) translated image of atom number    12 ( Cl ) with bond order =     0.0053    The average spin polarization of this bonding =     0.0000
 Bonded to the ( -1,   0,   1) translated image of atom number    12 ( Cl ) with bond order =     0.0053    The average spin polarization of this bonding =     0.0000
 Bonded to the (  0,   0,   0) translated image of atom number    12 ( Cl ) with bond order =     0.2832    The average spin polarization of this bonding =     0.0000
 Bonded to the (  0,   0,   1) translated image of atom number    12 ( Cl ) with bond order =     0.2832    The average spin polarization of this bonding =     0.0000
 Bonded to the (  1,   0,   0) translated image of atom number    12 ( Cl ) with bond order =     0.0053    The average spin polarization of this bonding =     0.0000
 Bonded to the (  1,   0,   1) translated image of atom number    12 ( Cl ) with bond order =     0.0053    The average spin polarization of this bonding =     0.0000
 The sum of bond orders for this atom is SBO =        1.953387
  
  
 ===================================================================================
 Printing BOs for ATOM #      5 ( Na ) in the reference unit cell.
  
 Bonded to the (  0,   0,   1) translated image of atom number     1 ( Na ) with bond order =     0.0135    The average spin polarization of this bonding =     0.0000
 Bonded to the (  0,   0,   0) translated image of atom number     1 ( Na ) with bond order =     0.0135    The average spin polarization of this bonding =     0.0000
 Bonded to the ( -1,   0,   1) translated image of atom number     1 ( Na ) with bond order =     0.0135    The average spin polarization of this bonding =     0.0000
 Bonded to the ( -1,   0,   0) translated image of atom number     1 ( Na ) with bond order =     0.0135    The average spin polarization of this bonding =     0.0000
 Bonded to the (  0,   0,   1) translated image of atom number     2 ( Na ) with bond order =     0.0023    The average spin polarization of this bonding =     0.0000
 Bonded to the (  0,   0,   0) translated image of atom number     2 ( Na ) with bond order =     0.0023    The average spin polarization of this bonding =     0.0000
 Bonded to the (  1,   0,   0) translated image of atom number     3 ( Na ) with bond order =     0.0017    The average spin polarization of this bonding =     0.0000
 Bonded to the (  0,   0,   0) translated image of atom number     3 ( Na ) with bond order =     0.1214    The average spin polarization of this bonding =     0.0000
 Bonded to the ( -1,   0,   0) translated image of atom number     3 ( Na ) with bond order =     0.0017    The average spin polarization of this bonding =     0.0000
 Bonded to the (  0,   0,   0) translated image of atom number     4 ( Na ) with bond order =     0.0012    The average spin polarization of this bonding =     0.0000
 Bonded to the ( -1,   0,   0) translated image of atom number     4 ( Na ) with bond order =     0.0012    The average spin polarization of this bonding =     0.0000
 Bonded to the (  0,   0,   1) translated image of atom number     5 ( Na ) with bond order =     0.0024    The average spin polarization of this bonding =     0.0000
 Bonded to the (  0,   0,  -1) translated image of atom number     5 ( Na ) with bond order =     0.0024    The average spin polarization of this bonding =     0.0000
 Bonded to the (  1,   0,   0) translated image of atom number     5 ( Na ) with bond order =     0.0040    The average spin polarization of this bonding =     0.0000
 Bonded to the ( -1,   0,   0) translated image of atom number     5 ( Na ) with bond order =     0.0040    The average spin polarization of this bonding =     0.0000
 Bonded to the ( -1,   0,   0) translated image of atom number     8 ( Na ) with bond order =     0.0535    The average spin polarization of this bonding =     0.0000
 Bonded to the (  0,   0,   0) translated image of atom number     8 ( Na ) with bond order =     0.0535    The average spin polarization of this bonding =     0.0000
 Bonded to the ( -1,   0,   0) translated image of atom number     9 ( Cl ) with bond order =     0.0083    The average spin polarization of this bonding =     0.0000
 Bonded to the ( -1,   0,   1) translated image of atom number     9 ( Cl ) with bond order =     0.0083    The average spin polarization of this bonding =     0.0000
 Bonded to the (  0,   0,   0) translated image of atom number     9 ( Cl ) with bond order =     1.0117    The average spin polarization of this bonding =     0.0000
 Bonded to the (  0,   0,   1) translated image of atom number     9 ( Cl ) with bond order =     1.0117    The average spin polarization of this bonding =     0.0000
 Bonded to the (  1,   0,   0) translated image of atom number     9 ( Cl ) with bond order =     0.0083    The average spin polarization of this bonding =     0.0000
 Bonded to the (  1,   0,   1) translated image of atom number     9 ( Cl ) with bond order =     0.0083    The average spin polarization of this bonding =     0.0000
 Bonded to the (  0,  -1,   0) translated image of atom number    10 ( Cl ) with bond order =     0.0026    The average spin polarization of this bonding =     0.0000
 Bonded to the (  0,  -1,   1) translated image of atom number    10 ( Cl ) with bond order =     0.0026    The average spin polarization of this bonding =     0.0000
 Bonded to the ( -1,   0,   0) translated image of atom number    12 ( Cl ) with bond order =     0.0461    The average spin polarization of this bonding =     0.0000
 Bonded to the ( -1,   0,   1) translated image of atom number    12 ( Cl ) with bond order =     0.0461    The average spin polarization of this bonding =     0.0000
 Bonded to the (  0,   0,   0) translated image of atom number    12 ( Cl ) with bond order =     0.0461    The average spin polarization of this bonding =     0.0000
 Bonded to the (  0,   0,   1) translated image of atom number    12 ( Cl ) with bond order =     0.0461    The average spin polarization of this bonding =     0.0000
 The sum of bond orders for this atom is SBO =        2.558646
  
  
 ===================================================================================
 Printing BOs for ATOM #      6 ( Na ) in the reference unit cell.
  
 Bonded to the (  0,   1,   1) translated image of atom number     1 ( Na ) with bond order =     0.0135    The average spin polarization of this bonding =     0.0000
 Bonded to the (  0,   1,   0) translated image of atom number     1 ( Na ) with bond order =     0.0135    The average spin polarization of this bonding =     0.0000
 Bonded to the ( -1,   1,   1) translated image of atom number     1 ( Na ) with bond order =     0.0135    The average spin polarization of this bonding =     0.0000
 Bonded to the ( -1,   1,   0) translated image of atom number     1 ( Na ) with bond order =     0.0135    The average spin polarization of this bonding =     0.0000
 Bonded to the (  0,   0,   1) translated image of atom number     2 ( Na ) with bond order =     0.0023    The average spin polarization of this bonding =     0.0000
 Bonded to the (  0,   0,   0) translated image of atom number     2 ( Na ) with bond order =     0.0023    The average spin polarization of this bonding =     0.0000
 Bonded to the (  1,   1,   0) translated image of atom number     3 ( Na ) with bond order =     0.0017    The average spin polarization of this bonding =     0.0000
 Bonded to the (  0,   1,   0) translated image of atom number     3 ( Na ) with bond order =     0.1214    The average spin polarization of this bonding =     0.0000
 Bonded to the ( -1,   1,   0) translated image of atom number     3 ( Na ) with bond order =     0.0017    The average spin polarization of this bonding =     0.0000
 Bonded to the (  0,   0,   0) translated image of atom number     4 ( Na ) with bond order =     0.0012    The average spin polarization of this bonding =     0.0000
 Bonded to the ( -1,   0,   0) translated image of atom number     4 ( Na ) with bond order =     0.0012    The average spin polarization of this bonding =     0.0000
 Bonded to the (  0,   0,   1) translated image of atom number     6 ( Na ) with bond order =     0.0024    The average spin polarization of this bonding =     0.0000
 Bonded to the (  0,   0,  -1) translated image of atom number     6 ( Na ) with bond order =     0.0024    The average spin polarization of this bonding =     0.0000
 Bonded to the (  1,   0,   0) translated image of atom number     6 ( Na ) with bond order =     0.0040    The average spin polarization of this bonding =     0.0000
 Bonded to the ( -1,   0,   0) translated image of atom number     6 ( Na ) with bond order =     0.0040    The average spin polarization of this bonding =     0.0000
 Bonded to the ( -1,   0,   0) translated image of atom number     7 ( Na ) with bond order =     0.0535    The average spin polarization of this bonding =     0.0000
 Bonded to the (  0,   0,   0) translated image of atom number     7 ( Na ) with bond order =     0.0535    The average spin polarization of this bonding =     0.0000
 Bonded to the (  0,   1,   0) translated image of atom number     9 ( Cl ) with bond order =     0.0026    The average spin polarization of this bonding =     0.0000
 Bonded to the (  0,   1,   1) translated image of atom number     9 ( Cl ) with bond order =     0.0026    The average spin polarization of this bonding =     0.0000
 Bonded to the ( -1,   0,   0) translated image of atom number    10 ( Cl ) with bond order =     0.0083    The average spin polarization of this bonding =     0.0000
 Bonded to the ( -1,   0,   1) translated image of atom number    10 ( Cl ) with bond order =     0.0083    The average spin polarization of this bonding =     0.0000
 Bonded to the (  0,   0,   0) translated image of atom number    10 ( Cl ) with bond order =     1.0117    The average spin polarization of this bonding =     0.0000
 Bonded to the (  0,   0,   1) translated image of atom number    10 ( Cl ) with bond order =     1.0117    The average spin polarization of this bonding =     0.0000
 Bonded to the (  1,   0,   0) translated image of atom number    10 ( Cl ) with bond order =     0.0083    The average spin polarization of this bonding =     0.0000
 Bonded to the (  1,   0,   1) translated image of atom number    10 ( Cl ) with bond order =     0.0083    The average spin polarization of this bonding =     0.0000
 Bonded to the ( -1,   0,   0) translated image of atom number    11 ( Cl ) with bond order =     0.0461    The average spin polarization of this bonding =     0.0000
 Bonded to the ( -1,   0,   1) translated image of atom number    11 ( Cl ) with bond order =     0.0461    The average spin polarization of this bonding =     0.0000
 Bonded to the (  0,   0,   0) translated image of atom number    11 ( Cl ) with bond order =     0.0461    The average spin polarization of this bonding =     0.0000
 Bonded to the (  0,   0,   1) translated image of atom number    11 ( Cl ) with bond order =     0.0461    The average spin polarization of this bonding =     0.0000
 The sum of bond orders for this atom is SBO =        2.558637
  
  
 ===================================================================================
 Printing BOs for ATOM #      7 ( Na ) in the reference unit cell.
  
 Bonded to the (  0,   1,   1) translated image of atom number     1 ( Na ) with bond order =     0.0023    The average spin polarization of this bonding =     0.0000
 Bonded to the (  0,   1,   0) translated image of atom number     1 ( Na ) with bond order =     0.0023    The average spin polarization of this bonding =     0.0000
 Bonded to the (  1,   0,   1) translated image of atom number     2 ( Na ) with bond order =     0.0135    The average spin polarization of this bonding =     0.0000
 Bonded to the (  1,   0,   0) translated image of atom number     2 ( Na ) with bond order =     0.0135    The average spin polarization of this bonding =     0.0000
 Bonded to the (  0,   0,   1) translated image of atom number     2 ( Na ) with bond order =     0.0135    The average spin polarization of this bonding =     0.0000
 Bonded to the (  0,   0,   0) translated image of atom number     2 ( Na ) with bond order =     0.0135    The average spin polarization of this bonding =     0.0000
 Bonded to the (  1,   1,   0) translated image of atom number     3 ( Na ) with bond order =     0.0012    The average spin polarization of this bonding =     0.0000
 Bonded to the (  0,   1,   0) translated image of atom number     3 ( Na ) with bond order =     0.0012    The average spin polarization of this bonding =     0.0000
 Bonded to the (  1,   0,   0) translated image of atom number     4 ( Na ) with bond order =     0.0017    The average spin polarization of this bonding =     0.0000
 Bonded to the (  0,   0,   0) translated image of atom number     4 ( Na ) with bond order =     0.1214    The average spin polarization of this bonding =     0.0000
 Bonded to the ( -1,   0,   0) translated image of atom number     4 ( Na ) with bond order =     0.0017    The average spin polarization of this bonding =     0.0000
 Bonded to the (  1,   0,   0) translated image of atom number     6 ( Na ) with bond order =     0.0535    The average spin polarization of this bonding =     0.0000
 Bonded to the (  0,   0,   0) translated image of atom number     6 ( Na ) with bond order =     0.0535    The average spin polarization of this bonding =     0.0000
 Bonded to the (  0,   0,   1) translated image of atom number     7 ( Na ) with bond order =     0.0024    The average spin polarization of this bonding =     0.0000
 Bonded to the (  0,   0,  -1) translated image of atom number     7 ( Na ) with bond order =     0.0024    The average spin polarization of this bonding =     0.0000
 Bonded to the (  1,   0,   0) translated image of atom number     7 ( Na ) with bond order =     0.0040    The average spin polarization of this bonding =     0.0000
 Bonded to the ( -1,   0,   0) translated image of atom number     7 ( Na ) with bond order =     0.0040    The average spin polarization of this bonding =     0.0000
 Bonded to the (  0,   0,   0) translated image of atom number    10 ( Cl ) with bond order =     0.0461    The average spin polarization of this bonding =     0.0000
 Bonded to the (  0,   0,   1) translated image of atom number    10 ( Cl ) with bond order =     0.0461    The average spin polarization of this bonding =     0.0000
 Bonded to the (  1,   0,   0) translated image of atom number    10 ( Cl ) with bond order =     0.0461    The average spin polarization of this bonding =     0.0000
 Bonded to the (  1,   0,   1) translated image of atom number    10 ( Cl ) with bond order =     0.0461    The average spin polarization of this bonding =     0.0000
 Bonded to the ( -1,   0,   0) translated image of atom number    11 ( Cl ) with bond order =     0.0083    The average spin polarization of this bonding =     0.0000
 Bonded to the ( -1,   0,   1) translated image of atom number    11 ( Cl ) with bond order =     0.0083    The average spin polarization of this bonding =     0.0000
 Bonded to the (  0,   0,   0) translated image of atom number    11 ( Cl ) with bond order =     1.0117    The average spin polarization of this bonding =     0.0000
 Bonded to the (  0,   0,   1) translated image of atom number    11 ( Cl ) with bond order =     1.0117    The average spin polarization of this bonding =     0.0000
 Bonded to the (  1,   0,   0) translated image of atom number    11 ( Cl ) with bond order =     0.0083    The average spin polarization of this bonding =     0.0000
 Bonded to the (  1,   0,   1) translated image of atom number    11 ( Cl ) with bond order =     0.0083    The average spin polarization of this bonding =     0.0000
 Bonded to the (  0,   0,   0) translated image of atom number    12 ( Cl ) with bond order =     0.0026    The average spin polarization of this bonding =     0.0000
 Bonded to the (  0,   0,   1) translated image of atom number    12 ( Cl ) with bond order =     0.0026    The average spin polarization of this bonding =     0.0000
 The sum of bond orders for this atom is SBO =        2.558638
  
  
 ===================================================================================
 Printing BOs for ATOM #      8 ( Na ) in the reference unit cell.
  
 Bonded to the (  0,   0,   1) translated image of atom number     1 ( Na ) with bond order =     0.0023    The average spin polarization of this bonding =     0.0000
 Bonded to the (  0,   0,   0) translated image of atom number     1 ( Na ) with bond order =     0.0023    The average spin polarization of this bonding =     0.0000
 Bonded to the (  1,   0,   1) translated image of atom number     2 ( Na ) with bond order =     0.0135    The average spin polarization of this bonding =     0.0000
 Bonded to the (  1,   0,   0) translated image of atom number     2 ( Na ) with bond order =     0.0135    The average spin polarization of this bonding =     0.0000
 Bonded to the (  0,   0,   1) translated image of atom number     2 ( Na ) with bond order =     0.0135    The average spin polarization of this bonding =     0.0000
 Bonded to the (  0,   0,   0) translated image of atom number     2 ( Na ) with bond order =     0.0135    The average spin polarization of this bonding =     0.0000
 Bonded to the (  1,   0,   0) translated image of atom number     3 ( Na ) with bond order =     0.0012    The average spin polarization of this bonding =     0.0000
 Bonded to the (  0,   0,   0) translated image of atom number     3 ( Na ) with bond order =     0.0012    The average spin polarization of this bonding =     0.0000
 Bonded to the (  1,   0,   0) translated image of atom number     4 ( Na ) with bond order =     0.0017    The average spin polarization of this bonding =     0.0000
 Bonded to the (  0,   0,   0) translated image of atom number     4 ( Na ) with bond order =     0.1214    The average spin polarization of this bonding =     0.0000
 Bonded to the ( -1,   0,   0) translated image of atom number     4 ( Na ) with bond order =     0.0017    The average spin polarization of this bonding =     0.0000
 Bonded to the (  1,   0,   0) translated image of atom number     5 ( Na ) with bond order =     0.0535    The average spin polarization of this bonding =     0.0000
 Bonded to the (  0,   0,   0) translated image of atom number     5 ( Na ) with bond order =     0.0535    The average spin polarization of this bonding =     0.0000
 Bonded to the (  0,   0,   1) translated image of atom number     8 ( Na ) with bond order =     0.0024    The average spin polarization of this bonding =     0.0000
 Bonded to the (  0,   0,  -1) translated image of atom number     8 ( Na ) with bond order =     0.0024    The average spin polarization of this bonding =     0.0000
 Bonded to the (  1,   0,   0) translated image of atom number     8 ( Na ) with bond order =     0.0040    The average spin polarization of this bonding =     0.0000
 Bonded to the ( -1,   0,   0) translated image of atom number     8 ( Na ) with bond order =     0.0040    The average spin polarization of this bonding =     0.0000
 Bonded to the (  0,   0,   0) translated image of atom number     9 ( Cl ) with bond order =     0.0461    The average spin polarization of this bonding =     0.0000
 Bonded to the (  0,   0,   1) translated image of atom number     9 ( Cl ) with bond order =     0.0461    The average spin polarization of this bonding =     0.0000
 Bonded to the (  1,   0,   0) translated image of atom number     9 ( Cl ) with bond order =     0.0461    The average spin polarization of this bonding =     0.0000
 Bonded to the (  1,   0,   1) translated image of atom number     9 ( Cl ) with bond order =     0.0461    The average spin polarization of this bonding =     0.0000
 Bonded to the (  0,   0,   0) translated image of atom number    11 ( Cl ) with bond order =     0.0026    The average spin polarization of this bonding =     0.0000
 Bonded to the (  0,   0,   1) translated image of atom number    11 ( Cl ) with bond order =     0.0026    The average spin polarization of this bonding =     0.0000
 Bonded to the ( -1,   0,   0) translated image of atom number    12 ( Cl ) with bond order =     0.0083    The average spin polarization of this bonding =     0.0000
 Bonded to the ( -1,   0,   1) translated image of atom number    12 ( Cl ) with bond order =     0.0083    The average spin polarization of this bonding =     0.0000
 Bonded to the (  0,   0,   0) translated image of atom number    12 ( Cl ) with bond order =     1.0117    The average spin polarization of this bonding =     0.0000
 Bonded to the (  0,   0,   1) translated image of atom number    12 ( Cl ) with bond order =     1.0117    The average spin polarization of this bonding =     0.0000
 Bonded to the (  1,   0,   0) translated image of atom number    12 ( Cl ) with bond order =     0.0083    The average spin polarization of this bonding =     0.0000
 Bonded to the (  1,   0,   1) translated image of atom number    12 ( Cl ) with bond order =     0.0083    The average spin polarization of this bonding =     0.0000
 The sum of bond orders for this atom is SBO =        2.558640
  
  
 ===================================================================================
 Printing BOs for ATOM #      9 ( Cl ) in the reference unit cell.
  
 Bonded to the (  0,   0,   1) translated image of atom number     1 ( Na ) with bond order =     0.0105    The average spin polarization of this bonding =     0.0000
 Bonded to the (  0,   0,   0) translated image of atom number     1 ( Na ) with bond order =     0.3194    The average spin polarization of this bonding =     0.0000
 Bonded to the (  0,   0,  -1) translated image of atom number     1 ( Na ) with bond order =     0.0105    The average spin polarization of this bonding =     0.0000
 Bonded to the ( -1,   0,   1) translated image of atom number     1 ( Na ) with bond order =     0.0105    The average spin polarization of this bonding =     0.0000
 Bonded to the ( -1,   0,   0) translated image of atom number     1 ( Na ) with bond order =     0.3194    The average spin polarization of this bonding =     0.0000
 Bonded to the ( -1,   0,  -1) translated image of atom number     1 ( Na ) with bond order =     0.0105    The average spin polarization of this bonding =     0.0000
 Bonded to the (  0,   0,   0) translated image of atom number     2 ( Na ) with bond order =     0.0119    The average spin polarization of this bonding =     0.0000
 Bonded to the (  1,   0,   0) translated image of atom number     3 ( Na ) with bond order =     0.0053    The average spin polarization of this bonding =     0.0000
 Bonded to the (  1,   0,  -1) translated image of atom number     3 ( Na ) with bond order =     0.0053    The average spin polarization of this bonding =     0.0000
 Bonded to the (  0,   0,   0) translated image of atom number     3 ( Na ) with bond order =     0.2832    The average spin polarization of this bonding =     0.0000
 Bonded to the (  0,   0,  -1) translated image of atom number     3 ( Na ) with bond order =     0.2832    The average spin polarization of this bonding =     0.0000
 Bonded to the ( -1,   0,   0) translated image of atom number     3 ( Na ) with bond order =     0.0053    The average spin polarization of this bonding =     0.0000
 Bonded to the ( -1,   0,  -1) translated image of atom number     3 ( Na ) with bond order =     0.0053    The average spin polarization of this bonding =     0.0000
 Bonded to the (  0,   0,   0) translated image of atom number     4 ( Na ) with bond order =     0.0014    The average spin polarization of this bonding =     0.0000
 Bonded to the (  0,   0,  -1) translated image of atom number     4 ( Na ) with bond order =     0.0014    The average spin polarization of this bonding =     0.0000
 Bonded to the ( -1,   0,   0) translated image of atom number     4 ( Na ) with bond order =     0.0014    The average spin polarization of this bonding =     0.0000
 Bonded to the ( -1,   0,  -1) translated image of atom number     4 ( Na ) with bond order =     0.0014    The average spin polarization of this bonding =     0.0000
 Bonded to the (  1,   0,   0) translated image of atom number     5 ( Na ) with bond order =     0.0083    The average spin polarization of this bonding =     0.0000
 Bonded to the (  1,   0,  -1) translated image of atom number     5 ( Na ) with bond order =     0.0083    The average spin polarization of this bonding =     0.0000
 Bonded to the (  0,   0,   0) translated image of atom number     5 ( Na ) with bond order =     1.0117    The average spin polarization of this bonding =     0.0000
 Bonded to the (  0,   0,  -1) translated image of atom number     5 ( Na ) with bond order =     1.0117    The average spin polarization of this bonding =     0.0000
 Bonded to the ( -1,   0,   0) translated image of atom number     5 ( Na ) with bond order =     0.0083    The average spin polarization of this bonding =     0.0000
 Bonded to the ( -1,   0,  -1) translated image of atom number     5 ( Na ) with bond order =     0.0083    The average spin polarization of this bonding =     0.0000
 Bonded to the (  0,  -1,   0) translated image of atom number     6 ( Na ) with bond order =     0.0026    The average spin polarization of this bonding =     0.0000
 Bonded to the (  0,  -1,  -1) translated image of atom number     6 ( Na ) with bond order =     0.0026    The average spin polarization of this bonding =     0.0000
 Bonded to the (  0,   0,   0) translated image of atom number     8 ( Na ) with bond order =     0.0461    The average spin polarization of this bonding =     0.0000
 Bonded to the (  0,   0,  -1) translated image of atom number     8 ( Na ) with bond order =     0.0461    The average spin polarization of this bonding =     0.0000
 Bonded to the ( -1,   0,   0) translated image of atom number     8 ( Na ) with bond order =     0.0461    The average spin polarization of this bonding =     0.0000
 Bonded to the ( -1,   0,  -1) translated image of atom number     8 ( Na ) with bond order =     0.0461    The average spin polarization of this bonding =     0.0000
 Bonded to the (  0,   0,   1) translated image of atom number     9 ( Cl ) with bond order =     0.1114    The average spin polarization of this bonding =     0.0000
 Bonded to the (  0,   0,  -1) translated image of atom number     9 ( Cl ) with bond order =     0.1114    The average spin polarization of this bonding =     0.0000
 Bonded to the (  1,   0,  -1) translated image of atom number     9 ( Cl ) with bond order =     0.0065    The average spin polarization of this bonding =     0.0000
 Bonded to the ( -1,   0,   1) translated image of atom number     9 ( Cl ) with bond order =     0.0065    The average spin polarization of this bonding =     0.0000
 Bonded to the (  1,   0,   0) translated image of atom number     9 ( Cl ) with bond order =     0.1008    The average spin polarization of this bonding =     0.0000
 Bonded to the ( -1,   0,   0) translated image of atom number     9 ( Cl ) with bond order =     0.1008    The average spin polarization of this bonding =     0.0000
 Bonded to the (  1,   0,   1) translated image of atom number     9 ( Cl ) with bond order =     0.0065    The average spin polarization of this bonding =     0.0000
 Bonded to the ( -1,   0,  -1) translated image of atom number     9 ( Cl ) with bond order =     0.0065    The average spin polarization of this bonding =     0.0000
 Bonded to the ( -1,  -1,   0) translated image of atom number    10 ( Cl ) with bond order =     0.0023    The average spin polarization of this bonding =     0.0000
 Bonded to the (  0,  -1,  -1) translated image of atom number    10 ( Cl ) with bond order =     0.0035    The average spin polarization of this bonding =     0.0000
 Bonded to the (  0,  -1,   0) translated image of atom number    10 ( Cl ) with bond order =     0.0877    The average spin polarization of this bonding =     0.0000
 Bonded to the (  0,  -1,   1) translated image of atom number    10 ( Cl ) with bond order =     0.0035    The average spin polarization of this bonding =     0.0000
 Bonded to the (  1,  -1,   0) translated image of atom number    10 ( Cl ) with bond order =     0.0023    The average spin polarization of this bonding =     0.0000
 Bonded to the ( -1,   0,  -1) translated image of atom number    12 ( Cl ) with bond order =     0.0119    The average spin polarization of this bonding =     0.0000
 Bonded to the ( -1,   0,   0) translated image of atom number    12 ( Cl ) with bond order =     0.3913    The average spin polarization of this bonding =     0.0000
 Bonded to the ( -1,   0,   1) translated image of atom number    12 ( Cl ) with bond order =     0.0119    The average spin polarization of this bonding =     0.0000
 Bonded to the (  0,   0,  -1) translated image of atom number    12 ( Cl ) with bond order =     0.0119    The average spin polarization of this bonding =     0.0000
 Bonded to the (  0,   0,   0) translated image of atom number    12 ( Cl ) with bond order =     0.3913    The average spin polarization of this bonding =     0.0000
 Bonded to the (  0,   0,   1) translated image of atom number    12 ( Cl ) with bond order =     0.0119    The average spin polarization of this bonding =     0.0000
 The sum of bond orders for this atom is SBO =        4.919584
  
  
 ===================================================================================
 Printing BOs for ATOM #     10 ( Cl ) in the reference unit cell.
  
 Bonded to the (  0,   1,   1) translated image of atom number     1 ( Na ) with bond order =     0.0105    The average spin polarization of this bonding =     0.0000
 Bonded to the (  0,   1,   0) translated image of atom number     1 ( Na ) with bond order =     0.3194    The average spin polarization of this bonding =     0.0000
 Bonded to the (  0,   1,  -1) translated image of atom number     1 ( Na ) with bond order =     0.0105    The average spin polarization of this bonding =     0.0000
 Bonded to the ( -1,   1,   1) translated image of atom number     1 ( Na ) with bond order =     0.0105    The average spin polarization of this bonding =     0.0000
 Bonded to the ( -1,   1,   0) translated image of atom number     1 ( Na ) with bond order =     0.3194    The average spin polarization of this bonding =     0.0000
 Bonded to the ( -1,   1,  -1) translated image of atom number     1 ( Na ) with bond order =     0.0105    The average spin polarization of this bonding =     0.0000
 Bonded to the (  0,   0,   0) translated image of atom number     2 ( Na ) with bond order =     0.0119    The average spin polarization of this bonding =     0.0000
 Bonded to the (  1,   1,   0) translated image of atom number     3 ( Na ) with bond order =     0.0053    The average spin polarization of this bonding =     0.0000
 Bonded to the (  1,   1,  -1) translated image of atom number     3 ( Na ) with bond order =     0.0053    The average spin polarization of this bonding =     0.0000
 Bonded to the (  0,   1,   0) translated image of atom number     3 ( Na ) with bond order =     0.2832    The average spin polarization of this bonding =     0.0000
 Bonded to the (  0,   1,  -1) translated image of atom number     3 ( Na ) with bond order =     0.2832    The average spin polarization of this bonding =     0.0000
 Bonded to the ( -1,   1,   0) translated image of atom number     3 ( Na ) with bond order =     0.0053    The average spin polarization of this bonding =     0.0000
 Bonded to the ( -1,   1,  -1) translated image of atom number     3 ( Na ) with bond order =     0.0053    The average spin polarization of this bonding =     0.0000
 Bonded to the (  0,   0,   0) translated image of atom number     4 ( Na ) with bond order =     0.0014    The average spin polarization of this bonding =     0.0000
 Bonded to the (  0,   0,  -1) translated image of atom number     4 ( Na ) with bond order =     0.0014    The average spin polarization of this bonding =     0.0000
 Bonded to the ( -1,   0,   0) translated image of atom number     4 ( Na ) with bond order =     0.0014    The average spin polarization of this bonding =     0.0000
 Bonded to the ( -1,   0,  -1) translated image of atom number     4 ( Na ) with bond order =     0.0014    The average spin polarization of this bonding =     0.0000
 Bonded to the (  0,   1,   0) translated image of atom number     5 ( Na ) with bond order =     0.0026    The average spin polarization of this bonding =     0.0000
 Bonded to the (  0,   1,  -1) translated image of atom number     5 ( Na ) with bond order =     0.0026    The average spin polarization of this bonding =     0.0000
 Bonded to the (  1,   0,   0) translated image of atom number     6 ( Na ) with bond order =     0.0083    The average spin polarization of this bonding =     0.0000
 Bonded to the (  1,   0,  -1) translated image of atom number     6 ( Na ) with bond order =     0.0083    The average spin polarization of this bonding =     0.0000
 Bonded to the (  0,   0,   0) translated image of atom number     6 ( Na ) with bond order =     1.0117    The average spin polarization of this bonding =     0.0000
 Bonded to the (  0,   0,  -1) translated image of atom number     6 ( Na ) with bond order =     1.0117    The average spin polarization of this bonding =     0.0000
 Bonded to the ( -1,   0,   0) translated image of atom number     6 ( Na ) with bond order =     0.0083    The average spin polarization of this bonding =     0.0000
 Bonded to the ( -1,   0,  -1) translated image of atom number     6 ( Na ) with bond order =     0.0083    The average spin polarization of this bonding =     0.0000
 Bonded to the (  0,   0,   0) translated image of atom number     7 ( Na ) with bond order =     0.0461    The average spin polarization of this bonding =     0.0000
 Bonded to the (  0,   0,  -1) translated image of atom number     7 ( Na ) with bond order =     0.0461    The average spin polarization of this bonding =     0.0000
 Bonded to the ( -1,   0,   0) translated image of atom number     7 ( Na ) with bond order =     0.0461    The average spin polarization of this bonding =     0.0000
 Bonded to the ( -1,   0,  -1) translated image of atom number     7 ( Na ) with bond order =     0.0461    The average spin polarization of this bonding =     0.0000
 Bonded to the (  1,   1,   0) translated image of atom number     9 ( Cl ) with bond order =     0.0023    The average spin polarization of this bonding =     0.0000
 Bonded to the (  0,   1,   1) translated image of atom number     9 ( Cl ) with bond order =     0.0035    The average spin polarization of this bonding =     0.0000
 Bonded to the (  0,   1,   0) translated image of atom number     9 ( Cl ) with bond order =     0.0877    The average spin polarization of this bonding =     0.0000
 Bonded to the (  0,   1,  -1) translated image of atom number     9 ( Cl ) with bond order =     0.0035    The average spin polarization of this bonding =     0.0000
 Bonded to the ( -1,   1,   0) translated image of atom number     9 ( Cl ) with bond order =     0.0023    The average spin polarization of this bonding =     0.0000
 Bonded to the (  0,   0,   1) translated image of atom number    10 ( Cl ) with bond order =     0.1114    The average spin polarization of this bonding =     0.0000
 Bonded to the (  0,   0,  -1) translated image of atom number    10 ( Cl ) with bond order =     0.1114    The average spin polarization of this bonding =     0.0000
 Bonded to the (  1,   0,  -1) translated image of atom number    10 ( Cl ) with bond order =     0.0065    The average spin polarization of this bonding =     0.0000
 Bonded to the ( -1,   0,   1) translated image of atom number    10 ( Cl ) with bond order =     0.0065    The average spin polarization of this bonding =     0.0000
 Bonded to the (  1,   0,   0) translated image of atom number    10 ( Cl ) with bond order =     0.1008    The average spin polarization of this bonding =     0.0000
 Bonded to the ( -1,   0,   0) translated image of atom number    10 ( Cl ) with bond order =     0.1008    The average spin polarization of this bonding =     0.0000
 Bonded to the (  1,   0,   1) translated image of atom number    10 ( Cl ) with bond order =     0.0065    The average spin polarization of this bonding =     0.0000
 Bonded to the ( -1,   0,  -1) translated image of atom number    10 ( Cl ) with bond order =     0.0065    The average spin polarization of this bonding =     0.0000
 Bonded to the ( -1,   0,  -1) translated image of atom number    11 ( Cl ) with bond order =     0.0119    The average spin polarization of this bonding =     0.0000
 Bonded to the ( -1,   0,   0) translated image of atom number    11 ( Cl ) with bond order =     0.3913    The average spin polarization of this bonding =     0.0000
 Bonded to the ( -1,   0,   1) translated image of atom number    11 ( Cl ) with bond order =     0.0119    The average spin polarization of this bonding =     0.0000
 Bonded to the (  0,   0,  -1) translated image of atom number    11 ( Cl ) with bond order =     0.0119    The average spin polarization of this bonding =     0.0000
 Bonded to the (  0,   0,   0) translated image of atom number    11 ( Cl ) with bond order =     0.3913    The average spin polarization of this bonding =     0.0000
 Bonded to the (  0,   0,   1) translated image of atom number    11 ( Cl ) with bond order =     0.0119    The average spin polarization of this bonding =     0.0000
 The sum of bond orders for this atom is SBO =        4.919573
  
  
 ===================================================================================
 Printing BOs for ATOM #     11 ( Cl ) in the reference unit cell.
  
 Bonded to the (  0,   1,   0) translated image of atom number     1 ( Na ) with bond order =     0.0119    The average spin polarization of this bonding =     0.0000
 Bonded to the (  1,   0,   1) translated image of atom number     2 ( Na ) with bond order =     0.0105    The average spin polarization of this bonding =     0.0000
 Bonded to the (  1,   0,   0) translated image of atom number     2 ( Na ) with bond order =     0.3194    The average spin polarization of this bonding =     0.0000
 Bonded to the (  1,   0,  -1) translated image of atom number     2 ( Na ) with bond order =     0.0105    The average spin polarization of this bonding =     0.0000
 Bonded to the (  0,   0,   1) translated image of atom number     2 ( Na ) with bond order =     0.0105    The average spin polarization of this bonding =     0.0000
 Bonded to the (  0,   0,   0) translated image of atom number     2 ( Na ) with bond order =     0.3194    The average spin polarization of this bonding =     0.0000
 Bonded to the (  0,   0,  -1) translated image of atom number     2 ( Na ) with bond order =     0.0105    The average spin polarization of this bonding =     0.0000
 Bonded to the (  1,   1,   0) translated image of atom number     3 ( Na ) with bond order =     0.0014    The average spin polarization of this bonding =     0.0000
 Bonded to the (  1,   1,  -1) translated image of atom number     3 ( Na ) with bond order =     0.0014    The average spin polarization of this bonding =     0.0000
 Bonded to the (  0,   1,   0) translated image of atom number     3 ( Na ) with bond order =     0.0014    The average spin polarization of this bonding =     0.0000
 Bonded to the (  0,   1,  -1) translated image of atom number     3 ( Na ) with bond order =     0.0014    The average spin polarization of this bonding =     0.0000
 Bonded to the (  1,   0,   0) translated image of atom number     4 ( Na ) with bond order =     0.0053    The average spin polarization of this bonding =     0.0000
 Bonded to the (  1,   0,  -1) translated image of atom number     4 ( Na ) with bond order =     0.0053    The average spin polarization of this bonding =     0.0000
 Bonded to the (  0,   0,   0) translated image of atom number     4 ( Na ) with bond order =     0.2832    The average spin polarization of this bonding =     0.0000
 Bonded to the (  0,   0,  -1) translated image of atom number     4 ( Na ) with bond order =     0.2832    The average spin polarization of this bonding =     0.0000
 Bonded to the ( -1,   0,   0) translated image of atom number     4 ( Na ) with bond order =     0.0053    The average spin polarization of this bonding =     0.0000
 Bonded to the ( -1,   0,  -1) translated image of atom number     4 ( Na ) with bond order =     0.0053    The average spin polarization of this bonding =     0.0000
 Bonded to the (  1,   0,   0) translated image of atom number     6 ( Na ) with bond order =     0.0461    The average spin polarization of this bonding =     0.0000
 Bonded to the (  1,   0,  -1) translated image of atom number     6 ( Na ) with bond order =     0.0461    The average spin polarization of this bonding =     0.0000
 Bonded to the (  0,   0,   0) translated image of atom number     6 ( Na ) with bond order =     0.0461    The average spin polarization of this bonding =     0.0000
 Bonded to the (  0,   0,  -1) translated image of atom number     6 ( Na ) with bond order =     0.0461    The average spin polarization of this bonding =     0.0000
 Bonded to the (  1,   0,   0) translated image of atom number     7 ( Na ) with bond order =     0.0083    The average spin polarization of this bonding =     0.0000
 Bonded to the (  1,   0,  -1) translated image of atom number     7 ( Na ) with bond order =     0.0083    The average spin polarization of this bonding =     0.0000
 Bonded to the (  0,   0,   0) translated image of atom number     7 ( Na ) with bond order =     1.0117    The average spin polarization of this bonding =     0.0000
 Bonded to the (  0,   0,  -1) translated image of atom number     7 ( Na ) with bond order =     1.0117    The average spin polarization of this bonding =     0.0000
 Bonded to the ( -1,   0,   0) translated image of atom number     7 ( Na ) with bond order =     0.0083    The average spin polarization of this bonding =     0.0000
 Bonded to the ( -1,   0,  -1) translated image of atom number     7 ( Na ) with bond order =     0.0083    The average spin polarization of this bonding =     0.0000
 Bonded to the (  0,   0,   0) translated image of atom number     8 ( Na ) with bond order =     0.0026    The average spin polarization of this bonding =     0.0000
 Bonded to the (  0,   0,  -1) translated image of atom number     8 ( Na ) with bond order =     0.0026    The average spin polarization of this bonding =     0.0000
 Bonded to the (  1,   0,   1) translated image of atom number    10 ( Cl ) with bond order =     0.0119    The average spin polarization of this bonding =     0.0000
 Bonded to the (  1,   0,   0) translated image of atom number    10 ( Cl ) with bond order =     0.3913    The average spin polarization of this bonding =     0.0000
 Bonded to the (  1,   0,  -1) translated image of atom number    10 ( Cl ) with bond order =     0.0119    The average spin polarization of this bonding =     0.0000
 Bonded to the (  0,   0,   1) translated image of atom number    10 ( Cl ) with bond order =     0.0119    The average spin polarization of this bonding =     0.0000
 Bonded to the (  0,   0,   0) translated image of atom number    10 ( Cl ) with bond order =     0.3913    The average spin polarization of this bonding =     0.0000
 Bonded to the (  0,   0,  -1) translated image of atom number    10 ( Cl ) with bond order =     0.0119    The average spin polarization of this bonding =     0.0000
 Bonded to the (  0,   0,   1) translated image of atom number    11 ( Cl ) with bond order =     0.1114    The average spin polarization of this bonding =     0.0000
 Bonded to the (  0,   0,  -1) translated image of atom number    11 ( Cl ) with bond order =     0.1114    The average spin polarization of this bonding =     0.0000
 Bonded to the (  1,   0,  -1) translated image of atom number    11 ( Cl ) with bond order =     0.0065    The average spin polarization of this bonding =     0.0000
 Bonded to the ( -1,   0,   1) translated image of atom number    11 ( Cl ) with bond order =     0.0065    The average spin polarization of this bonding =     0.0000
 Bonded to the (  1,   0,   0) translated image of atom number    11 ( Cl ) with bond order =     0.1008    The average spin polarization of this bonding =     0.0000
 Bonded to the ( -1,   0,   0) translated image of atom number    11 ( Cl ) with bond order =     0.1008    The average spin polarization of this bonding =     0.0000
 Bonded to the (  1,   0,   1) translated image of atom number    11 ( Cl ) with bond order =     0.0065    The average spin polarization of this bonding =     0.0000
 Bonded to the ( -1,   0,  -1) translated image of atom number    11 ( Cl ) with bond order =     0.0065    The average spin polarization of this bonding =     0.0000
 Bonded to the ( -1,   0,   0) translated image of atom number    12 ( Cl ) with bond order =     0.0023    The average spin polarization of this bonding =     0.0000
 Bonded to the (  0,   0,  -1) translated image of atom number    12 ( Cl ) with bond order =     0.0035    The average spin polarization of this bonding =     0.0000
 Bonded to the (  0,   0,   0) translated image of atom number    12 ( Cl ) with bond order =     0.0877    The average spin polarization of this bonding =     0.0000
 Bonded to the (  0,   0,   1) translated image of atom number    12 ( Cl ) with bond order =     0.0035    The average spin polarization of this bonding =     0.0000
 Bonded to the (  1,   0,   0) translated image of atom number    12 ( Cl ) with bond order =     0.0023    The average spin polarization of this bonding =     0.0000
 The sum of bond orders for this atom is SBO =        4.919572
  
  
 ===================================================================================
 Printing BOs for ATOM #     12 ( Cl ) in the reference unit cell.
  
 Bonded to the (  0,   0,   0) translated image of atom number     1 ( Na ) with bond order =     0.0119    The average spin polarization of this bonding =     0.0000
 Bonded to the (  1,   0,   1) translated image of atom number     2 ( Na ) with bond order =     0.0105    The average spin polarization of this bonding =     0.0000
 Bonded to the (  1,   0,   0) translated image of atom number     2 ( Na ) with bond order =     0.3194    The average spin polarization of this bonding =     0.0000
 Bonded to the (  1,   0,  -1) translated image of atom number     2 ( Na ) with bond order =     0.0105    The average spin polarization of this bonding =     0.0000
 Bonded to the (  0,   0,   1) translated image of atom number     2 ( Na ) with bond order =     0.0105    The average spin polarization of this bonding =     0.0000
 Bonded to the (  0,   0,   0) translated image of atom number     2 ( Na ) with bond order =     0.3194    The average spin polarization of this bonding =     0.0000
 Bonded to the (  0,   0,  -1) translated image of atom number     2 ( Na ) with bond order =     0.0105    The average spin polarization of this bonding =     0.0000
 Bonded to the (  1,   0,   0) translated image of atom number     3 ( Na ) with bond order =     0.0014    The average spin polarization of this bonding =     0.0000
 Bonded to the (  1,   0,  -1) translated image of atom number     3 ( Na ) with bond order =     0.0014    The average spin polarization of this bonding =     0.0000
 Bonded to the (  0,   0,   0) translated image of atom number     3 ( Na ) with bond order =     0.0014    The average spin polarization of this bonding =     0.0000
 Bonded to the (  0,   0,  -1) translated image of atom number     3 ( Na ) with bond order =     0.0014    The average spin polarization of this bonding =     0.0000
 Bonded to the (  1,   0,   0) translated image of atom number     4 ( Na ) with bond order =     0.0053    The average spin polarization of this bonding =     0.0000
 Bonded to the (  1,   0,  -1) translated image of atom number     4 ( Na ) with bond order =     0.0053    The average spin polarization of this bonding =     0.0000
 Bonded to the (  0,   0,   0) translated image of atom number     4 ( Na ) with bond order =     0.2832    The average spin polarization of this bonding =     0.0000
 Bonded to the (  0,   0,  -1) translated image of atom number     4 ( Na ) with bond order =     0.2832    The average spin polarization of this bonding =     0.0000
 Bonded to the ( -1,   0,   0) translated image of atom number     4 ( Na ) with bond order =     0.0053    The average spin polarization of this bonding =     0.0000
 Bonded to the ( -1,   0,  -1) translated image of atom number     4 ( Na ) with bond order =     0.0053    The average spin polarization of this bonding =     0.0000
 Bonded to the (  1,   0,   0) translated image of atom number     5 ( Na ) with bond order =     0.0461    The average spin polarization of this bonding =     0.0000
 Bonded to the (  1,   0,  -1) translated image of atom number     5 ( Na ) with bond order =     0.0461    The average spin polarization of this bonding =     0.0000
 Bonded to the (  0,   0,   0) translated image of atom number     5 ( Na ) with bond order =     0.0461    The average spin polarization of this bonding =     0.0000
 Bonded to the (  0,   0,  -1) translated image of atom number     5 ( Na ) with bond order =     0.0461    The average spin polarization of this bonding =     0.0000
 Bonded to the (  0,   0,   0) translated image of atom number     7 ( Na ) with bond order =     0.0026    The average spin polarization of this bonding =     0.0000
 Bonded to the (  0,   0,  -1) translated image of atom number     7 ( Na ) with bond order =     0.0026    The average spin polarization of this bonding =     0.0000
 Bonded to the (  1,   0,   0) translated image of atom number     8 ( Na ) with bond order =     0.0083    The average spin polarization of this bonding =     0.0000
 Bonded to the (  1,   0,  -1) translated image of atom number     8 ( Na ) with bond order =     0.0083    The average spin polarization of this bonding =     0.0000
 Bonded to the (  0,   0,   0) translated image of atom number     8 ( Na ) with bond order =     1.0117    The average spin polarization of this bonding =     0.0000
 Bonded to the (  0,   0,  -1) translated image of atom number     8 ( Na ) with bond order =     1.0117    The average spin polarization of this bonding =     0.0000
 Bonded to the ( -1,   0,   0) translated image of atom number     8 ( Na ) with bond order =     0.0083    The average spin polarization of this bonding =     0.0000
 Bonded to the ( -1,   0,  -1) translated image of atom number     8 ( Na ) with bond order =     0.0083    The average spin polarization of this bonding =     0.0000
 Bonded to the (  1,   0,   1) translated image of atom number     9 ( Cl ) with bond order =     0.0119    The average spin polarization of this bonding =     0.0000
 Bonded to the (  1,   0,   0) translated image of atom number     9 ( Cl ) with bond order =     0.3913    The average spin polarization of this bonding =     0.0000
 Bonded to the (  1,   0,  -1) translated image of atom number     9 ( Cl ) with bond order =     0.0119    The average spin polarization of this bonding =     0.0000
 Bonded to the (  0,   0,   1) translated image of atom number     9 ( Cl ) with bond order =     0.0119    The average spin polarization of this bonding =     0.0000
 Bonded to the (  0,   0,   0) translated image of atom number     9 ( Cl ) with bond order =     0.3913    The average spin polarization of this bonding =     0.0000
 Bonded to the (  0,   0,  -1) translated image of atom number     9 ( Cl ) with bond order =     0.0119    The average spin polarization of this bonding =     0.0000
 Bonded to the (  1,   0,   0) translated image of atom number    11 ( Cl ) with bond order =     0.0023    The average spin polarization of this bonding =     0.0000
 Bonded to the (  0,   0,   1) translated image of atom number    11 ( Cl ) with bond order =     0.0035    The average spin polarization of this bonding =     0.0000
 Bonded to the (  0,   0,   0) translated image of atom number    11 ( Cl ) with bond order =     0.0877    The average spin polarization of this bonding =     0.0000
 Bonded to the (  0,   0,  -1) translated image of atom number    11 ( Cl ) with bond order =     0.0035    The average spin polarization of this bonding =     0.0000
 Bonded to the ( -1,   0,   0) translated image of atom number    11 ( Cl ) with bond order =     0.0023    The average spin polarization of this bonding =     0.0000
 Bonded to the (  0,   0,   1) translated image of atom number    12 ( Cl ) with bond order =     0.1114    The average spin polarization of this bonding =     0.0000
 Bonded to the (  0,   0,  -1) translated image of atom number    12 ( Cl ) with bond order =     0.1114    The average spin polarization of this bonding =     0.0000
 Bonded to the (  1,   0,  -1) translated image of atom number    12 ( Cl ) with bond order =     0.0065    The average spin polarization of this bonding =     0.0000
 Bonded to the ( -1,   0,   1) translated image of atom number    12 ( Cl ) with bond order =     0.0065    The average spin polarization of this bonding =     0.0000
 Bonded to the (  1,   0,   0) translated image of atom number    12 ( Cl ) with bond order =     0.1008    The average spin polarization of this bonding =     0.0000
 Bonded to the ( -1,   0,   0) translated image of atom number    12 ( Cl ) with bond order =     0.1008    The average spin polarization of this bonding =     0.0000
 Bonded to the (  1,   0,   1) translated image of atom number    12 ( Cl ) with bond order =     0.0065    The average spin polarization of this bonding =     0.0000
 Bonded to the ( -1,   0,  -1) translated image of atom number    12 ( Cl ) with bond order =     0.0065    The average spin polarization of this bonding =     0.0000
 The sum of bond orders for this atom is SBO =        4.919580
    
 2025/02/06  10:03:01
