# Supplementary material for: How well do various QM-derived net atomic charges reproduce the electrostatic potential surrounding a material across multiple geometric conformations?
Source: RSC Adv. 2025 Jul 7;15(29):23223–65. doi: 10.1039/d4ra07900k (PMC12230677; doi:10.1039/d4ra07900k)
Supplement: RA-015-D4RA07900K-s002 [file RA-015-D4RA07900K-s002.zip › 11_sodium_chloride_crystals/Cmmm_Na2Cl/10_core_electrons/DDEC_atomic_Rcubed_moments.xyz]

   12
jmolscript: load "" {1 1 1} spacegroup "x,y,z" unitcell [{      3.291000     0.000000     0.000000 }, {      0.000000    10.385000     0.000000 }, {      0.000000     0.000000     2.984000 }]
Na      1.645500     0.000000     0.000000    29.040326
Na      0.000000     5.192500     0.000000    29.040264
Na      0.000000     0.000000     1.492000    24.215173
Na      1.645500     5.192500     1.492000    24.215167
Na      0.000000     1.879685     1.492000    18.098356
Na      0.000000     8.505315     1.492000    18.098234
Na      1.645500     7.072185     1.492000    18.098219
Na      1.645500     3.312815     1.492000    18.098268
Cl      0.000000     1.588905     0.000000   101.200927
Cl      0.000000     8.796095     0.000000   101.200722
Cl      1.645500     6.781405     0.000000   101.200701
Cl      1.645500     3.603595     0.000000   101.200947
  
Same information as above printed with atom number.
atom #   symbol            x            y            z   Rcubed_moment
     1       Na     1.645500     0.000000     0.000000       29.040326
     2       Na     0.000000     5.192500     0.000000       29.040264
     3       Na     0.000000     0.000000     1.492000       24.215173
     4       Na     1.645500     5.192500     1.492000       24.215167
     5       Na     0.000000     1.879685     1.492000       18.098356
     6       Na     0.000000     8.505315     1.492000       18.098234
     7       Na     1.645500     7.072185     1.492000       18.098219
     8       Na     1.645500     3.312815     1.492000       18.098268
     9       Cl     0.000000     1.588905     0.000000      101.200927
    10       Cl     0.000000     8.796095     0.000000      101.200722
    11       Cl     1.645500     6.781405     0.000000      101.200701
    12       Cl     1.645500     3.603595     0.000000      101.200947
