# Supplementary material for: How well do various QM-derived net atomic charges reproduce the electrostatic potential surrounding a material across multiple geometric conformations?
Source: RSC Adv. 2025 Jul 7;15(29):23223–65. doi: 10.1039/d4ra07900k (PMC12230677; doi:10.1039/d4ra07900k)
Supplement: RA-015-D4RA07900K-s002 [file RA-015-D4RA07900K-s002.zip › 11_sodium_chloride_crystals/Cmmm_Na2Cl/10_core_electrons/DDEC_atomic_Rfourth_moments.xyz]

   12
jmolscript: load "" {1 1 1} spacegroup "x,y,z" unitcell [{      3.291000     0.000000     0.000000 }, {      0.000000    10.385000     0.000000 }, {      0.000000     0.000000     2.984000 }]
Na      1.645500     0.000000     0.000000    90.541567
Na      0.000000     5.192500     0.000000    90.541344
Na      0.000000     0.000000     1.492000    74.183505
Na      1.645500     5.192500     1.492000    74.183479
Na      0.000000     1.879685     1.492000    51.140396
Na      0.000000     8.505315     1.492000    51.139932
Na      1.645500     7.072185     1.492000    51.139857
Na      1.645500     3.312815     1.492000    51.140058
Cl      0.000000     1.588905     0.000000   340.590965
Cl      0.000000     8.796095     0.000000   340.590130
Cl      1.645500     6.781405     0.000000   340.590073
Cl      1.645500     3.603595     0.000000   340.591042
  
Same information as above printed with atom number.
atom #   symbol            x            y            z   Rfourth_moment
     1       Na     1.645500     0.000000     0.000000        90.541567
     2       Na     0.000000     5.192500     0.000000        90.541344
     3       Na     0.000000     0.000000     1.492000        74.183505
     4       Na     1.645500     5.192500     1.492000        74.183479
     5       Na     0.000000     1.879685     1.492000        51.140396
     6       Na     0.000000     8.505315     1.492000        51.139932
     7       Na     1.645500     7.072185     1.492000        51.139857
     8       Na     1.645500     3.312815     1.492000        51.140058
     9       Cl     0.000000     1.588905     0.000000       340.590965
    10       Cl     0.000000     8.796095     0.000000       340.590130
    11       Cl     1.645500     6.781405     0.000000       340.590073
    12       Cl     1.645500     3.603595     0.000000       340.591042
