# Supplementary material for: How well do various QM-derived net atomic charges reproduce the electrostatic potential surrounding a material across multiple geometric conformations?
Source: RSC Adv. 2025 Jul 7;15(29):23223–65. doi: 10.1039/d4ra07900k (PMC12230677; doi:10.1039/d4ra07900k)
Supplement: RA-015-D4RA07900K-s002 [file RA-015-D4RA07900K-s002.zip › 11_sodium_chloride_crystals/Cmmm_Na2Cl/10_core_electrons/DDEC_atomic_Rsquared_moments.xyz]

   12
jmolscript: load "" {1 1 1} spacegroup "x,y,z" unitcell [{      3.291000     0.000000     0.000000 }, {      0.000000    10.385000     0.000000 }, {      0.000000     0.000000     2.984000 }]
Na      1.645500     0.000000     0.000000    12.591163
Na      0.000000     5.192500     0.000000    12.591143
Na      0.000000     0.000000     1.492000    11.012049
Na      1.645500     5.192500     1.492000    11.012047
Na      0.000000     1.879685     1.492000     9.138934
Na      0.000000     8.505315     1.492000     9.138899
Na      1.645500     7.072185     1.492000     9.138897
Na      1.645500     3.312815     1.492000     9.138908
Cl      0.000000     1.588905     0.000000    37.172976
Cl      0.000000     8.796095     0.000000    37.172926
Cl      1.645500     6.781405     0.000000    37.172917
Cl      1.645500     3.603595     0.000000    37.172985
  
Same information as above printed with atom number.
atom #   symbol            x            y            z   Rsquared_moment
     1       Na     1.645500     0.000000     0.000000         12.591163
     2       Na     0.000000     5.192500     0.000000         12.591143
     3       Na     0.000000     0.000000     1.492000         11.012049
     4       Na     1.645500     5.192500     1.492000         11.012047
     5       Na     0.000000     1.879685     1.492000          9.138934
     6       Na     0.000000     8.505315     1.492000          9.138899
     7       Na     1.645500     7.072185     1.492000          9.138897
     8       Na     1.645500     3.312815     1.492000          9.138908
     9       Cl     0.000000     1.588905     0.000000         37.172976
    10       Cl     0.000000     8.796095     0.000000         37.172926
    11       Cl     1.645500     6.781405     0.000000         37.172917
    12       Cl     1.645500     3.603595     0.000000         37.172985
