# Supplementary material for: How well do various QM-derived net atomic charges reproduce the electrostatic potential surrounding a material across multiple geometric conformations?
Source: RSC Adv. 2025 Jul 7;15(29):23223–65. doi: 10.1039/d4ra07900k (PMC12230677; doi:10.1039/d4ra07900k)
Supplement: RA-015-D4RA07900K-s002 [file RA-015-D4RA07900K-s002.zip › 11_sodium_chloride_crystals/Cmmm_Na2Cl/10_core_electrons/DDEC_atom_volumes.xyz]

   12
jmolscript: load "" {1 1 1} spacegroup "x,y,z" unitcell [{      3.291000     0.000000     0.000000 }, {      0.000000    10.385000     0.000000 }, {      0.000000     0.000000     2.984000 }]
Na      1.645500     0.000000     0.000000    50.257391
Na      0.000000     5.192500     0.000000    50.257348
Na      0.000000     0.000000     1.492000    39.732736
Na      1.645500     5.192500     1.492000    39.732749
Na      0.000000     1.879685     1.492000    30.648892
Na      0.000000     8.505315     1.492000    30.648845
Na      1.645500     7.072185     1.492000    30.648841
Na      1.645500     3.312815     1.492000    30.648838
Cl      0.000000     1.588905     0.000000    96.412037
Cl      0.000000     8.796095     0.000000    96.412037
Cl      1.645500     6.781405     0.000000    96.412050
Cl      1.645500     3.603595     0.000000    96.412072
  
Same information as above printed with atom number.
atom #   symbol            x            y            z   atom_volume
     1       Na     1.645500     0.000000     0.000000     50.257391
     2       Na     0.000000     5.192500     0.000000     50.257348
     3       Na     0.000000     0.000000     1.492000     39.732736
     4       Na     1.645500     5.192500     1.492000     39.732749
     5       Na     0.000000     1.879685     1.492000     30.648892
     6       Na     0.000000     8.505315     1.492000     30.648845
     7       Na     1.645500     7.072185     1.492000     30.648841
     8       Na     1.645500     3.312815     1.492000     30.648838
     9       Cl     0.000000     1.588905     0.000000     96.412037
    10       Cl     0.000000     8.796095     0.000000     96.412037
    11       Cl     1.645500     6.781405     0.000000     96.412050
    12       Cl     1.645500     3.603595     0.000000     96.412072
