# Supplementary material for: How well do various QM-derived net atomic charges reproduce the electrostatic potential surrounding a material across multiple geometric conformations?
Source: RSC Adv. 2025 Jul 7;15(29):23223–65. doi: 10.1039/d4ra07900k (PMC12230677; doi:10.1039/d4ra07900k)
Supplement: RA-015-D4RA07900K-s002 [file RA-015-D4RA07900K-s002.zip › 11_sodium_chloride_crystals/Cmmm_Na2Cl/10_core_electrons/DDEC_weighted_Rfourth_moments.xyz]

   12
jmolscript: load "" {1 1 1} spacegroup "x,y,z" unitcell [{      3.291000     0.000000     0.000000 }, {      0.000000    10.385000     0.000000 }, {      0.000000     0.000000     2.984000 }]
Na      1.645500     0.000000     0.000000    16.495324
Na      0.000000     5.192500     0.000000    16.495285
Na      0.000000     0.000000     1.492000    12.010910
Na      1.645500     5.192500     1.492000    12.010916
Na      0.000000     1.879685     1.492000     8.582563
Na      0.000000     8.505315     1.492000     8.582531
Na      1.645500     7.072185     1.492000     8.582531
Na      1.645500     3.312815     1.492000     8.582532
Cl      0.000000     1.588905     0.000000    95.934008
Cl      0.000000     8.796095     0.000000    95.933918
Cl      1.645500     6.781405     0.000000    95.933912
Cl      1.645500     3.603595     0.000000    95.934065
  
Same information as above printed with atom number.
atom #   symbol            x            y            z   weighted_Rfourth_moment
     1       Na     1.645500     0.000000     0.000000                 16.495324
     2       Na     0.000000     5.192500     0.000000                 16.495285
     3       Na     0.000000     0.000000     1.492000                 12.010910
     4       Na     1.645500     5.192500     1.492000                 12.010916
     5       Na     0.000000     1.879685     1.492000                  8.582563
     6       Na     0.000000     8.505315     1.492000                  8.582531
     7       Na     1.645500     7.072185     1.492000                  8.582531
     8       Na     1.645500     3.312815     1.492000                  8.582532
     9       Cl     0.000000     1.588905     0.000000                 95.934008
    10       Cl     0.000000     8.796095     0.000000                 95.933918
    11       Cl     1.645500     6.781405     0.000000                 95.933912
    12       Cl     1.645500     3.603595     0.000000                 95.934065
