# Supplementary material for: How well do various QM-derived net atomic charges reproduce the electrostatic potential surrounding a material across multiple geometric conformations?
Source: RSC Adv. 2025 Jul 7;15(29):23223–65. doi: 10.1039/d4ra07900k (PMC12230677; doi:10.1039/d4ra07900k)
Supplement: RA-015-D4RA07900K-s002 [file RA-015-D4RA07900K-s002.zip › 11_sodium_chloride_crystals/Cmmm_Na2Cl/10_core_electrons/job_control.txt]

<net charge>
0.0
</net charge>

<periodicity along A, B, and C vectors>
.true.
.true.
.true.
</periodicity along A, B, and C vectors>

<atomic densities directory complete path>
/home/tamanz/bin/atomic_densities/
</atomic densities directory complete path>

<charge type>
DDEC6
</charge type>
