# Supplementary material for: How well do various QM-derived net atomic charges reproduce the electrostatic potential surrounding a material across multiple geometric conformations?
Source: RSC Adv. 2025 Jul 7;15(29):23223–65. doi: 10.1039/d4ra07900k (PMC12230677; doi:10.1039/d4ra07900k)
Supplement: RA-015-D4RA07900K-s002 [file RA-015-D4RA07900K-s002.zip › 11_sodium_chloride_crystals/Cmmm_Na2Cl/10_core_electrons/overlap_populations_and_contact_exchanges.txt]

  560
jmolscript: load "" {1 1 1} spacegroup "x,y,z" unitcell [{      3.291000     0.000000     0.000000 }, {      0.000000    10.385000     0.000000 }, {      0.000000     0.000000     2.984000 }]
 atom1  atom2  translation A  translation B  translation C  overlap population  contact exchange
     1      1              0              0              1            0.033051          0.037101
     1      1              0              0             -1            0.033051          0.037101
     1      1              1              0              0            0.004620          0.005383
     1      1             -1              0              0            0.004620          0.005383
     1      3              0              0             -1            0.093020          0.106360
     3      1              0              0              1            0.093020          0.106360
     1      3              0              0              0            0.093020          0.106360
     3      1              0              0              0            0.093020          0.106360
     1      3              1              0             -1            0.093019          0.106360
     3      1             -1              0              1            0.093019          0.106360
     1      3              1              0              0            0.093019          0.106360
     3      1             -1              0              0            0.093019          0.106360
     1      5              0              0             -1            0.011855          0.013200
     5      1              0              0              1            0.011855          0.013200
     1      5              0              0              0            0.011855          0.013200
     5      1              0              0              0            0.011855          0.013200
     1      5              1              0             -1            0.011855          0.013200
     5      1             -1              0              1            0.011855          0.013200
     1      5              1              0              0            0.011855          0.013200
     5      1             -1              0              0            0.011855          0.013200
     1      6              0             -1             -1            0.011855          0.013200
     6      1              0              1              1            0.011855          0.013200
     1      6              0             -1              0            0.011855          0.013200
     6      1              0              1              0            0.011855          0.013200
     1      6              1             -1             -1            0.011855          0.013200
     6      1             -1              1              1            0.011855          0.013200
     1      6              1             -1              0            0.011855          0.013200
     6      1             -1              1              0            0.011855          0.013200
     1      7              0             -1             -1            0.002079          0.002254
     7      1              0              1              1            0.002079          0.002254
     1      7              0             -1              0            0.002079          0.002254
     7      1              0              1              0            0.002079          0.002254
     1      8              0              0             -1            0.002079          0.002254
     8      1              0              0              1            0.002079          0.002254
     1      8              0              0              0            0.002079          0.002254
     8      1              0              0              0            0.002079          0.002254
     1      9              0              0             -1            0.009638          0.010370
     9      1              0              0              1            0.009638          0.010370
     1      9              0              0              0            0.249694          0.272766
     9      1              0              0              0            0.249694          0.272766
     1      9              0              0              1            0.009638          0.010370
     9      1              0              0             -1            0.009638          0.010370
     1      9              1              0             -1            0.009638          0.010370
     9      1             -1              0              1            0.009638          0.010370
     1      9              1              0              0            0.249693          0.272764
     9      1             -1              0              0            0.249693          0.272764
     1      9              1              0              1            0.009638          0.010370
     9      1             -1              0             -1            0.009638          0.010370
     1     10              0             -1             -1            0.009638          0.010370
    10      1              0              1              1            0.009638          0.010370
     1     10              0             -1              0            0.249692          0.272763
    10      1              0              1              0            0.249692          0.272763
     1     10              0             -1              1            0.009638          0.010370
    10      1              0              1             -1            0.009638          0.010370
     1     10              1             -1             -1            0.009638          0.010370
    10      1             -1              1              1            0.009638          0.010370
     1     10              1             -1              0            0.249693          0.272764
    10      1             -1              1              0            0.249693          0.272764
     1     10              1             -1              1            0.009638          0.010370
    10      1             -1              1             -1            0.009638          0.010370
     1     11             -1             -1              0            0.000162          0.000181
    11      1              1              1              0            0.000162          0.000181
     1     11              0             -1             -1            0.000799          0.000847
    11      1              0              1              1            0.000799          0.000847
     1     11              0             -1              0            0.010176          0.011796
    11      1              0              1              0            0.010176          0.011796
     1     11              0             -1              1            0.000799          0.000847
    11      1              0              1             -1            0.000799          0.000847
     1     11              1             -1              0            0.000162          0.000181
    11      1             -1              1              0            0.000162          0.000181
     1     12             -1              0              0            0.000162          0.000181
    12      1              1              0              0            0.000162          0.000181
     1     12              0              0             -1            0.000799          0.000847
    12      1              0              0              1            0.000799          0.000847
     1     12              0              0              0            0.010176          0.011796
    12      1              0              0              0            0.010176          0.011796
     1     12              0              0              1            0.000799          0.000847
    12      1              0              0             -1            0.000799          0.000847
     1     12              1              0              0            0.000162          0.000181
    12      1             -1              0              0            0.000162          0.000181
     2      2              0              0              1            0.033051          0.037101
     2      2              0              0             -1            0.033051          0.037101
     2      2              1              0              0            0.004620          0.005383
     2      2             -1              0              0            0.004620          0.005383
     2      4             -1              0             -1            0.093019          0.106360
     4      2              1              0              1            0.093019          0.106360
     2      4             -1              0              0            0.093019          0.106360
     4      2              1              0              0            0.093019          0.106360
     2      4              0              0             -1            0.093020          0.106360
     4      2              0              0              1            0.093020          0.106360
     2      4              0              0              0            0.093019          0.106360
     4      2              0              0              0            0.093019          0.106360
     2      5              0              0             -1            0.002079          0.002254
     5      2              0              0              1            0.002079          0.002254
     2      5              0              0              0            0.002079          0.002254
     5      2              0              0              0            0.002079          0.002254
     2      6              0              0             -1            0.002079          0.002254
     6      2              0              0              1            0.002079          0.002254
     2      6              0              0              0            0.002079          0.002254
     6      2              0              0              0            0.002079          0.002254
     2      7             -1              0             -1            0.011855          0.013200
     7      2              1              0              1            0.011855          0.013200
     2      7             -1              0              0            0.011855          0.013200
     7      2              1              0              0            0.011855          0.013200
     2      7              0              0             -1            0.011855          0.013200
     7      2              0              0              1            0.011855          0.013200
     2      7              0              0              0            0.011855          0.013200
     7      2              0              0              0            0.011855          0.013200
     2      8             -1              0             -1            0.011855          0.013200
     8      2              1              0              1            0.011855          0.013200
     2      8             -1              0              0            0.011855          0.013200
     8      2              1              0              0            0.011855          0.013200
     2      8              0              0             -1            0.011855          0.013200
     8      2              0              0              1            0.011855          0.013200
     2      8              0              0              0            0.011855          0.013200
     8      2              0              0              0            0.011855          0.013200
     2      9             -1              0              0            0.000162          0.000181
     9      2              1              0              0            0.000162          0.000181
     2      9              0              0             -1            0.000799          0.000847
     9      2              0              0              1            0.000799          0.000847
     2      9              0              0              0            0.010176          0.011796
     9      2              0              0              0            0.010176          0.011796
     2      9              0              0              1            0.000799          0.000847
     9      2              0              0             -1            0.000799          0.000847
     2      9              1              0              0            0.000162          0.000181
     9      2             -1              0              0            0.000162          0.000181
     2     10             -1              0              0            0.000162          0.000181
    10      2              1              0              0            0.000162          0.000181
     2     10              0              0             -1            0.000799          0.000847
    10      2              0              0              1            0.000799          0.000847
     2     10              0              0              0            0.010176          0.011796
    10      2              0              0              0            0.010176          0.011796
     2     10              0              0              1            0.000799          0.000847
    10      2              0              0             -1            0.000799          0.000847
     2     10              1              0              0            0.000162          0.000181
    10      2             -1              0              0            0.000162          0.000181
     2     11             -1              0             -1            0.009638          0.010370
    11      2              1              0              1            0.009638          0.010370
     2     11             -1              0              0            0.249693          0.272764
    11      2              1              0              0            0.249693          0.272764
     2     11             -1              0              1            0.009638          0.010370
    11      2              1              0             -1            0.009638          0.010370
     2     11              0              0             -1            0.009638          0.010370
    11      2              0              0              1            0.009638          0.010370
     2     11              0              0              0            0.249692          0.272763
    11      2              0              0              0            0.249692          0.272763
     2     11              0              0              1            0.009638          0.010370
    11      2              0              0             -1            0.009638          0.010370
     2     12             -1              0             -1            0.009638          0.010370
    12      2              1              0              1            0.009638          0.010370
     2     12             -1              0              0            0.249693          0.272764
    12      2              1              0              0            0.249693          0.272764
     2     12             -1              0              1            0.009638          0.010370
    12      2              1              0             -1            0.009638          0.010370
     2     12              0              0             -1            0.009638          0.010370
    12      2              0              0              1            0.009638          0.010370
     2     12              0              0              0            0.249694          0.272765
    12      2              0              0              0            0.249694          0.272765
     2     12              0              0              1            0.009638          0.010370
    12      2              0              0             -1            0.009638          0.010370
     3      3              0              0              1            0.007392          0.008406
     3      3              0              0             -1            0.007392          0.008406
     3      3              1              0              0            0.009343          0.009565
     3      3             -1              0              0            0.009343          0.009565
     3      5             -1              0              0            0.001709          0.001697
     5      3              1              0              0            0.001709          0.001697
     3      5              0              0             -1            0.000875          0.000953
     5      3              0              0              1            0.000875          0.000953
     3      5              0              0              0            0.104310          0.111642
     5      3              0              0              0            0.104310          0.111642
     3      5              0              0              1            0.000875          0.000953
     5      3              0              0             -1            0.000875          0.000953
     3      5              1              0              0            0.001709          0.001697
     5      3             -1              0              0            0.001709          0.001697
     3      6             -1             -1              0            0.001709          0.001697
     6      3              1              1              0            0.001709          0.001697
     3      6              0             -1             -1            0.000875          0.000953
     6      3              0              1              1            0.000875          0.000953
     3      6              0             -1              0            0.104309          0.111641
     6      3              0              1              0            0.104309          0.111641
     3      6              0             -1              1            0.000875          0.000953
     6      3              0              1             -1            0.000875          0.000953
     3      6              1             -1              0            0.001709          0.001697
     6      3             -1              1              0            0.001709          0.001697
     3      7             -1             -1              0            0.001141          0.001220
     7      3              1              1              0            0.001141          0.001220
     3      7              0             -1              0            0.001141          0.001220
     7      3              0              1              0            0.001141          0.001220
     3      8             -1              0              0            0.001141          0.001220
     8      3              1              0              0            0.001141          0.001220
     3      8              0              0              0            0.001141          0.001220
     8      3              0              0              0            0.001141          0.001220
     3      9             -1              0              0            0.005123          0.005277
     9      3              1              0              0            0.005123          0.005277
     3      9             -1              0              1            0.005123          0.005277
     9      3              1              0             -1            0.005123          0.005277
     3      9              0              0             -1            0.000215          0.000235
     9      3              0              0              1            0.000215          0.000235
     3      9              0              0              0            0.237364          0.248522
     9      3              0              0              0            0.237364          0.248522
     3      9              0              0              1            0.237364          0.248522
     9      3              0              0             -1            0.237364          0.248522
     3      9              0              0              2            0.000215          0.000235
     9      3              0              0             -2            0.000215          0.000235
     3      9              1              0              0            0.005123          0.005277
     9      3             -1              0              0            0.005123          0.005277
     3      9              1              0              1            0.005123          0.005277
     9      3             -1              0             -1            0.005123          0.005277
     3     10             -1             -1              0            0.005123          0.005277
    10      3              1              1              0            0.005123          0.005277
     3     10             -1             -1              1            0.005123          0.005277
    10      3              1              1             -1            0.005123          0.005277
     3     10              0             -1             -1            0.000215          0.000235
    10      3              0              1              1            0.000215          0.000235
     3     10              0             -1              0            0.237363          0.248521
    10      3              0              1              0            0.237363          0.248521
     3     10              0             -1              1            0.237363          0.248521
    10      3              0              1             -1            0.237363          0.248521
     3     10              0             -1              2            0.000215          0.000235
    10      3              0              1             -2            0.000215          0.000235
     3     10              1             -1              0            0.005123          0.005277
    10      3             -1              1              0            0.005123          0.005277
     3     10              1             -1              1            0.005123          0.005277
    10      3             -1              1             -1            0.005123          0.005277
     3     11             -1             -1              0            0.001251          0.001371
    11      3              1              1              0            0.001251          0.001371
     3     11             -1             -1              1            0.001251          0.001371
    11      3              1              1             -1            0.001251          0.001371
     3     11              0             -1              0            0.001251          0.001371
    11      3              0              1              0            0.001251          0.001371
     3     11              0             -1              1            0.001251          0.001371
    11      3              0              1             -1            0.001251          0.001371
     3     12             -1              0              0            0.001251          0.001371
    12      3              1              0              0            0.001251          0.001371
     3     12             -1              0              1            0.001251          0.001371
    12      3              1              0             -1            0.001251          0.001371
     3     12              0              0              0            0.001251          0.001371
    12      3              0              0              0            0.001251          0.001371
     3     12              0              0              1            0.001251          0.001371
    12      3              0              0             -1            0.001251          0.001371
     4      4              0              0              1            0.007392          0.008406
     4      4              0              0             -1            0.007392          0.008406
     4      4              1              0              0            0.009343          0.009565
     4      4             -1              0              0            0.009343          0.009565
     4      5              0              0              0            0.001141          0.001220
     5      4              0              0              0            0.001141          0.001220
     4      5              1              0              0            0.001141          0.001220
     5      4             -1              0              0            0.001141          0.001220
     4      6              0              0              0            0.001141          0.001220
     6      4              0              0              0            0.001141          0.001220
     4      6              1              0              0            0.001141          0.001220
     6      4             -1              0              0            0.001141          0.001220
     4      7             -1              0              0            0.001709          0.001697
     7      4              1              0              0            0.001709          0.001697
     4      7              0              0             -1            0.000875          0.000953
     7      4              0              0              1            0.000875          0.000953
     4      7              0              0              0            0.104309          0.111641
     7      4              0              0              0            0.104309          0.111641
     4      7              0              0              1            0.000875          0.000953
     7      4              0              0             -1            0.000875          0.000953
     4      7              1              0              0            0.001709          0.001697
     7      4             -1              0              0            0.001709          0.001697
     4      8             -1              0              0            0.001709          0.001697
     8      4              1              0              0            0.001709          0.001697
     4      8              0              0             -1            0.000875          0.000953
     8      4              0              0              1            0.000875          0.000953
     4      8              0              0              0            0.104310          0.111642
     8      4              0              0              0            0.104310          0.111642
     4      8              0              0              1            0.000875          0.000953
     8      4              0              0             -1            0.000875          0.000953
     4      8              1              0              0            0.001709          0.001697
     8      4             -1              0              0            0.001709          0.001697
     4      9              0              0              0            0.001251          0.001371
     9      4              0              0              0            0.001251          0.001371
     4      9              0              0              1            0.001251          0.001371
     9      4              0              0             -1            0.001251          0.001371
     4      9              1              0              0            0.001251          0.001371
     9      4             -1              0              0            0.001251          0.001371
     4      9              1              0              1            0.001251          0.001371
     9      4             -1              0             -1            0.001251          0.001371
     4     10              0              0              0            0.001251          0.001371
    10      4              0              0              0            0.001251          0.001371
     4     10              0              0              1            0.001251          0.001371
    10      4              0              0             -1            0.001251          0.001371
     4     10              1              0              0            0.001251          0.001371
    10      4             -1              0              0            0.001251          0.001371
     4     10              1              0              1            0.001251          0.001371
    10      4             -1              0             -1            0.001251          0.001371
     4     11             -1              0              0            0.005123          0.005277
    11      4              1              0              0            0.005123          0.005277
     4     11             -1              0              1            0.005123          0.005277
    11      4              1              0             -1            0.005123          0.005277
     4     11              0              0             -1            0.000215          0.000235
    11      4              0              0              1            0.000215          0.000235
     4     11              0              0              0            0.237362          0.248521
    11      4              0              0              0            0.237362          0.248521
     4     11              0              0              1            0.237363          0.248521
    11      4              0              0             -1            0.237363          0.248521
     4     11              0              0              2            0.000215          0.000235
    11      4              0              0             -2            0.000215          0.000235
     4     11              1              0              0            0.005123          0.005277
    11      4             -1              0              0            0.005123          0.005277
     4     11              1              0              1            0.005123          0.005277
    11      4             -1              0             -1            0.005123          0.005277
     4     12             -1              0              0            0.005123          0.005277
    12      4              1              0              0            0.005123          0.005277
     4     12             -1              0              1            0.005123          0.005277
    12      4              1              0             -1            0.005123          0.005277
     4     12              0              0             -1            0.000215          0.000235
    12      4              0              0              1            0.000215          0.000235
     4     12              0              0              0            0.237364          0.248522
    12      4              0              0              0            0.237364          0.248522
     4     12              0              0              1            0.237364          0.248523
    12      4              0              0             -1            0.237364          0.248523
     4     12              0              0              2            0.000215          0.000235
    12      4              0              0             -2            0.000215          0.000235
     4     12              1              0              0            0.005123          0.005277
    12      4             -1              0              0            0.005123          0.005277
     4     12              1              0              1            0.005123          0.005277
    12      4             -1              0             -1            0.005123          0.005277
     5      5              0              0              1            0.002232          0.002383
     5      5              0              0             -1            0.002232          0.002383
     5      5              1              0              0            0.003773          0.003907
     5      5             -1              0              0            0.003773          0.003907
     5      6              0             -1              0            0.000392          0.000409
     6      5              0              1              0            0.000392          0.000409
     5      8             -1              0             -1            0.000432          0.000479
     8      5              1              0              1            0.000432          0.000479
     5      8             -1              0              0            0.046460          0.049617
     8      5              1              0              0            0.046460          0.049617
     5      8             -1              0              1            0.000432          0.000479
     8      5              1              0             -1            0.000432          0.000479
     5      8              0              0             -1            0.000432          0.000479
     8      5              0              0              1            0.000432          0.000479
     5      8              0              0              0            0.046460          0.049617
     8      5              0              0              0            0.046460          0.049617
     5      8              0              0              1            0.000432          0.000479
     8      5              0              0             -1            0.000432          0.000479
     5      9             -1              0              0            0.007793          0.008180
     9      5              1              0              0            0.007793          0.008180
     5      9             -1              0              1            0.007793          0.008180
     9      5              1              0             -1            0.007793          0.008180
     5      9              0              0             -1            0.000222          0.000247
     9      5              0              0              1            0.000222          0.000247
     5      9              0              0              0            0.767165          0.747685
     9      5              0              0              0            0.767165          0.747685
     5      9              0              0              1            0.767164          0.747684
     9      5              0              0             -1            0.767164          0.747684
     5      9              0              0              2            0.000222          0.000247
     9      5              0              0             -2            0.000222          0.000247
     5      9              1              0              0            0.007793          0.008180
     9      5             -1              0              0            0.007793          0.008180
     5      9              1              0              1            0.007793          0.008180
     9      5             -1              0             -1            0.007793          0.008180
     5     10              0             -1              0            0.002458          0.002626
    10      5              0              1              0            0.002458          0.002626
     5     10              0             -1              1            0.002458          0.002626
    10      5              0              1             -1            0.002458          0.002626
     5     12             -1              0              0            0.040263          0.043998
    12      5              1              0              0            0.040263          0.043998
     5     12             -1              0              1            0.040263          0.043998
    12      5              1              0             -1            0.040263          0.043998
     5     12              0              0              0            0.040263          0.043998
    12      5              0              0              0            0.040263          0.043998
     5     12              0              0              1            0.040263          0.043998
    12      5              0              0             -1            0.040263          0.043998
     6      6              0              0              1            0.002232          0.002383
     6      6              0              0             -1            0.002232          0.002383
     6      6              1              0              0            0.003773          0.003907
     6      6             -1              0              0            0.003773          0.003907
     6      7             -1              0             -1            0.000432          0.000479
     7      6              1              0              1            0.000432          0.000479
     6      7             -1              0              0            0.046460          0.049617
     7      6              1              0              0            0.046460          0.049617
     6      7             -1              0              1            0.000432          0.000479
     7      6              1              0             -1            0.000432          0.000479
     6      7              0              0             -1            0.000432          0.000479
     7      6              0              0              1            0.000432          0.000479
     6      7              0              0              0            0.046460          0.049617
     7      6              0              0              0            0.046460          0.049617
     6      7              0              0              1            0.000432          0.000479
     7      6              0              0             -1            0.000432          0.000479
     6      9              0              1              0            0.002458          0.002626
     9      6              0             -1              0            0.002458          0.002626
     6      9              0              1              1            0.002458          0.002626
     9      6              0             -1             -1            0.002458          0.002626
     6     10             -1              0              0            0.007793          0.008180
    10      6              1              0              0            0.007793          0.008180
     6     10             -1              0              1            0.007793          0.008180
    10      6              1              0             -1            0.007793          0.008180
     6     10              0              0             -1            0.000222          0.000247
    10      6              0              0              1            0.000222          0.000247
     6     10              0              0              0            0.767163          0.747683
    10      6              0              0              0            0.767163          0.747683
     6     10              0              0              1            0.767163          0.747683
    10      6              0              0             -1            0.767163          0.747683
     6     10              0              0              2            0.000222          0.000247
    10      6              0              0             -2            0.000222          0.000247
     6     10              1              0              0            0.007793          0.008180
    10      6             -1              0              0            0.007793          0.008180
     6     10              1              0              1            0.007793          0.008180
    10      6             -1              0             -1            0.007793          0.008180
     6     11             -1              0              0            0.040263          0.043998
    11      6              1              0              0            0.040263          0.043998
     6     11             -1              0              1            0.040263          0.043998
    11      6              1              0             -1            0.040263          0.043998
     6     11              0              0              0            0.040263          0.043998
    11      6              0              0              0            0.040263          0.043998
     6     11              0              0              1            0.040263          0.043998
    11      6              0              0             -1            0.040263          0.043998
     7      7              0              0              1            0.002232          0.002383
     7      7              0              0             -1            0.002232          0.002383
     7      7              1              0              0            0.003772          0.003907
     7      7             -1              0              0            0.003772          0.003907
     7      8              0              0              0            0.000392          0.000409
     8      7              0              0              0            0.000392          0.000409
     7     10              0              0              0            0.040263          0.043998
    10      7              0              0              0            0.040263          0.043998
     7     10              0              0              1            0.040263          0.043998
    10      7              0              0             -1            0.040263          0.043998
     7     10              1              0              0            0.040263          0.043998
    10      7             -1              0              0            0.040263          0.043998
     7     10              1              0              1            0.040263          0.043998
    10      7             -1              0             -1            0.040263          0.043998
     7     11             -1              0              0            0.007793          0.008180
    11      7              1              0              0            0.007793          0.008180
     7     11             -1              0              1            0.007793          0.008180
    11      7              1              0             -1            0.007793          0.008180
     7     11              0              0             -1            0.000222          0.000247
    11      7              0              0              1            0.000222          0.000247
     7     11              0              0              0            0.767163          0.747683
    11      7              0              0              0            0.767163          0.747683
     7     11              0              0              1            0.767163          0.747683
    11      7              0              0             -1            0.767163          0.747683
     7     11              0              0              2            0.000222          0.000247
    11      7              0              0             -2            0.000222          0.000247
     7     11              1              0              0            0.007793          0.008180
    11      7             -1              0              0            0.007793          0.008180
     7     11              1              0              1            0.007793          0.008180
    11      7             -1              0             -1            0.007793          0.008180
     7     12              0              0              0            0.002458          0.002626
    12      7              0              0              0            0.002458          0.002626
     7     12              0              0              1            0.002458          0.002626
    12      7              0              0             -1            0.002458          0.002626
     8      8              0              0              1            0.002232          0.002383
     8      8              0              0             -1            0.002232          0.002383
     8      8              1              0              0            0.003773          0.003907
     8      8             -1              0              0            0.003773          0.003907
     8      9              0              0              0            0.040263          0.043998
     9      8              0              0              0            0.040263          0.043998
     8      9              0              0              1            0.040263          0.043998
     9      8              0              0             -1            0.040263          0.043998
     8      9              1              0              0            0.040263          0.043998
     9      8             -1              0              0            0.040263          0.043998
     8      9              1              0              1            0.040263          0.043998
     9      8             -1              0             -1            0.040263          0.043998
     8     11              0              0              0            0.002458          0.002626
    11      8              0              0              0            0.002458          0.002626
     8     11              0              0              1            0.002458          0.002626
    11      8              0              0             -1            0.002458          0.002626
     8     12             -1              0              0            0.007793          0.008180
    12      8              1              0              0            0.007793          0.008180
     8     12             -1              0              1            0.007793          0.008180
    12      8              1              0             -1            0.007793          0.008180
     8     12              0              0             -1            0.000222          0.000247
    12      8              0              0              1            0.000222          0.000247
     8     12              0              0              0            0.767163          0.747683
    12      8              0              0              0            0.767163          0.747683
     8     12              0              0              1            0.767163          0.747683
    12      8              0              0             -1            0.767163          0.747683
     8     12              0              0              2            0.000222          0.000247
    12      8              0              0             -2            0.000222          0.000247
     8     12              1              0              0            0.007793          0.008180
    12      8             -1              0              0            0.007793          0.008180
     8     12              1              0              1            0.007793          0.008180
    12      8             -1              0             -1            0.007793          0.008180
     9      9              0              0              1            0.096506          0.107145
     9      9              0              0             -1            0.096506          0.107145
     9      9              1              0             -1            0.006216          0.006457
     9      9             -1              0              1            0.006216          0.006457
     9      9              1              0              0            0.090080          0.093290
     9      9             -1              0              0            0.090080          0.093290
     9      9              1              0              1            0.006216          0.006457
     9      9             -1              0             -1            0.006216          0.006457
     9     10             -1             -1              0            0.002251          0.002330
    10      9              1              1              0            0.002251          0.002330
     9     10              0             -1             -1            0.003286          0.003484
    10      9              0              1              1            0.003286          0.003484
     9     10              0             -1              0            0.079378          0.083285
    10      9              0              1              0            0.079378          0.083285
     9     10              0             -1              1            0.003286          0.003484
    10      9              0              1             -1            0.003286          0.003484
     9     10              1             -1              0            0.002251          0.002330
    10      9             -1              1              0            0.002251          0.002330
     9     12             -2              0              0            0.000214          0.000230
    12      9              2              0              0            0.000214          0.000230
     9     12             -1              0             -1            0.010372          0.011806
    12      9              1              0              1            0.010372          0.011806
     9     12             -1              0              0            0.319709          0.330242
    12      9              1              0              0            0.319709          0.330242
     9     12             -1              0              1            0.010372          0.011806
    12      9              1              0             -1            0.010372          0.011806
     9     12              0              0             -1            0.010372          0.011806
    12      9              0              0              1            0.010372          0.011806
     9     12              0              0              0            0.319710          0.330243
    12      9              0              0              0            0.319710          0.330243
     9     12              0              0              1            0.010372          0.011806
    12      9              0              0             -1            0.010372          0.011806
     9     12              1              0              0            0.000214          0.000230
    12      9             -1              0              0            0.000214          0.000230
    10     10              0              0              1            0.096505          0.107145
    10     10              0              0             -1            0.096505          0.107145
    10     10              1              0             -1            0.006216          0.006457
    10     10             -1              0              1            0.006216          0.006457
    10     10              1              0              0            0.090080          0.093290
    10     10             -1              0              0            0.090080          0.093290
    10     10              1              0              1            0.006216          0.006457
    10     10             -1              0             -1            0.006216          0.006457
    10     11             -2              0              0            0.000214          0.000230
    11     10              2              0              0            0.000214          0.000230
    10     11             -1              0             -1            0.010372          0.011806
    11     10              1              0              1            0.010372          0.011806
    10     11             -1              0              0            0.319712          0.330245
    11     10              1              0              0            0.319712          0.330245
    10     11             -1              0              1            0.010372          0.011806
    11     10              1              0             -1            0.010372          0.011806
    10     11              0              0             -1            0.010372          0.011806
    11     10              0              0              1            0.010372          0.011806
    10     11              0              0              0            0.319710          0.330243
    11     10              0              0              0            0.319710          0.330243
    10     11              0              0              1            0.010372          0.011806
    11     10              0              0             -1            0.010372          0.011806
    10     11              1              0              0            0.000214          0.000230
    11     10             -1              0              0            0.000214          0.000230
    11     11              0              0              1            0.096505          0.107145
    11     11              0              0             -1            0.096505          0.107145
    11     11              1              0             -1            0.006216          0.006457
    11     11             -1              0              1            0.006216          0.006457
    11     11              1              0              0            0.090080          0.093290
    11     11             -1              0              0            0.090080          0.093290
    11     11              1              0              1            0.006216          0.006457
    11     11             -1              0             -1            0.006216          0.006457
    11     12             -1              0              0            0.002251          0.002330
    12     11              1              0              0            0.002251          0.002330
    11     12              0              0             -1            0.003286          0.003484
    12     11              0              0              1            0.003286          0.003484
    11     12              0              0              0            0.079378          0.083285
    12     11              0              0              0            0.079378          0.083285
    11     12              0              0              1            0.003286          0.003484
    12     11              0              0             -1            0.003286          0.003484
    11     12              1              0              0            0.002251          0.002330
    12     11             -1              0              0            0.002251          0.002330
    12     12              0              0              1            0.096506          0.107145
    12     12              0              0             -1            0.096506          0.107145
    12     12              1              0             -1            0.006216          0.006457
    12     12             -1              0              1            0.006216          0.006457
    12     12              1              0              0            0.090080          0.093290
    12     12             -1              0              0            0.090080          0.093290
    12     12              1              0              1            0.006216          0.006457
    12     12             -1              0             -1            0.006216          0.006457
  
