# Supplementary material for: How well do various QM-derived net atomic charges reproduce the electrostatic potential surrounding a material across multiple geometric conformations?
Source: RSC Adv. 2025 Jul 7;15(29):23223–65. doi: 10.1039/d4ra07900k (PMC12230677; doi:10.1039/d4ra07900k)
Supplement: RA-015-D4RA07900K-s002 [file RA-015-D4RA07900K-s002.zip › 11_sodium_chloride_crystals/Cmmm_Na2Cl/10_core_electrons/VASP_DDEC_analysis.output]

  
 ******************** TIME CONTROL ********************
 Starting Chargemol development version January 4, 2022     
 ******************************************************
  
 Starting DDEC program
 2025/02/06  10:02:14
 Copyright (c) 2014, 2015, 2016, 2017, 2018, 2019, 2020, 2021 by Thomas A. Manz and Nidia Gabaldon Limas. Rights reserved.
  
 **************** THREAD INFORMATION ******************
 Job running using OpenMP.
 The number of parallel threads is:            8
  
 ******************************************************
  
 /home/tamanz/bin/atomic_densities/                                                                                                                                                                      
  
 ******************** TIME CONTROL ********************
 Starting format_vasp_densities
 ******************************************************
  
 inputfile = AECCAR2
 vectors
  6.219088  0.000000  0.000000
  0.000000 19.624804  0.000000
  0.000000  0.000000  5.638942
 direct_coords
  0.500000  0.000000  0.000000
  0.000000  0.500000  0.000000
  0.000000  0.000000  0.500000
  0.500000  0.500000  0.500000
  0.000000  0.181000  0.500000
  0.000000  0.819000  0.500000
  0.500000  0.681000  0.500000
  0.500000  0.319000  0.500000
  0.000000  0.153000  0.000000
  0.000000  0.847000  0.000000
  0.500000  0.653000  0.000000
  0.500000  0.347000  0.000000
 totnumA=     48
 totnumB=    140
 totnumC=     40
 core_available F
 inputfile = CHGCAR
 valence_grid_correct = T
  
 ******************** TIME CONTROL ********************
 Read input files in   0.26399999856948853      seconds
 ******************************************************
  
 The maximum pixel electron correction was:   0.000000
 The number of pixel corrections was:      0
 sum_negative_density: -0.029864
 POTCAR
  
 ******************** TIME CONTROL ********************
 Starting add_missing_core_density
 ******************************************************
  
 center_nabc =
          24           0           0
           0          70           0
           0           0          20
          24          70          20
           0          25          20
           0         115          20
          24          95          20
          24          45          20
           0          21           0
           0         119           0
          24          91           0
          24          49           0
 delta_na=     74
 delta_nb=     69
 delta_nc=     69
  
 ******************** TIME CONTROL ********************
 Starting check_grid_spacing
 ******************************************************
  
 The grid spacing in your electron density input file is adequate.
  
 ******************** TIME CONTROL ********************
 Finished check_grid_spacing in    8.5000000894069672E-002 seconds
 ******************************************************
  
 Checking to see that all core electrons are accounted for:
  
 Printing atom number, atomic number, core electrons, and missing core for each atom.
 (Missing core electrons will be inserted using stored core electron reference densities.)
    1   11    10.000000   10
    2   11    10.000000   10
    3   11    10.000000   10
    4   11    10.000000   10
    5   11    10.000000   10
    6   11    10.000000   10
    7   11    10.000000   10
    8   11    10.000000   10
    9   17    10.000000   10
   10   17    10.000000   10
   11   17    10.000000   10
   12   17    10.000000   10
 Finished the check for missing core electrons.
  
 ******************** TIME CONTROL ********************
 Finished add_missing_core_density in   0.18500000238418579      seconds
 ******************************************************
  
 The CHGCAR               file size is:               4896989 bytes.
 non_collinear = F
 spin_available = F
  
 ******************** TIME CONTROL ********************
 Starting compute_dominant_atom_volumes
 ******************************************************
  
  
 ******************** TIME CONTROL ********************
 Finished compute_dominant_atom_volumes in    8.2000002264976501E-002 seconds
 ******************************************************
  
 The largest occupancy correction was
   3.5321834284455941E-002
  
 ******************** TIME CONTROL ********************
 Finished format_vasp_densities in   0.54299998283386230      seconds
 ******************************************************
  
 ncore =      120.0000
 nvalence =       36.0000
 pixelvolume =    2.5604E-03
 numerically integrated valence density =    3.6044E+01
 sum_valence_occupancy_correction =   -4.3838E-02
 checkme =    2.9204E-07
 The grid spacing is adequate and all electrons are properly accounted for.
 Calculation will proceed.
 Making sure the atomic coordinates for periodic directions are inside the reference unit cell.
 The adjusted atomic coordinates are
    3.1095    0.0000    0.0000
    0.0000    9.8124    0.0000
    0.0000    0.0000    2.8195
    3.1095    9.8124    2.8195
    0.0000    3.5521    2.8195
    0.0000   16.0727    2.8195
    3.1095   13.3645    2.8195
    3.1095    6.2603    2.8195
    0.0000    3.0026    0.0000
    0.0000   16.6222    0.0000
    3.1095   12.8150    0.0000
    3.1095    6.8098    0.0000
  
 The adjusted center_nabc is
          24           0           0
           0          70           0
           0           0          20
          24          70          20
           0          25          20
           0         115          20
          24          95          20
          24          45          20
           0          21           0
           0         119           0
          24          91           0
          24          49           0
  
 ******************** TIME CONTROL ********************
 Starting core_iterator
 ******************************************************
  
 Iteratively solving for the core charge distributions:
 Iteration=   1
 Provisionally assigned core electron populations for the current iteration: 
     11.074674     11.074674     11.057806     11.057806     13.309607     13.309607     13.309607     13.309607     27.003920     27.003920
     27.003920     27.003920
 change=   2.700392E+01
 Iteration=   2
 Provisionally assigned core electron populations for the current iteration: 
     11.187734     11.187734     11.231276     11.231276     13.718725     13.718725     13.718725     13.718725     26.451536     26.451536
     26.451536     26.451536
 change=   5.523838E-01
 Iteration=   3
 Provisionally assigned core electron populations for the current iteration: 
     11.204077     11.204077     11.256291     11.256291     13.773842     13.773842     13.773842     13.773842     26.375740     26.375740
     26.375740     26.375740
 change=   7.579542E-02
 Iteration=   4
 Provisionally assigned core electron populations for the current iteration: 
     11.210447     11.210447     11.262816     11.262816     13.796809     13.796809     13.796809     13.796809     26.346325     26.346325
     26.346325     26.346325
 change=   2.941523E-02
 Iteration=   5
 Provisionally assigned core electron populations for the current iteration: 
     11.214158     11.214158     11.264745     11.264745     13.808155     13.808155     13.808155     13.808155     26.332160     26.332160
     26.332160     26.332160
 change=   1.416547E-02
 Iteration=   6
 Provisionally assigned core electron populations for the current iteration: 
     11.216682     11.216682     11.265199     11.265199     13.814428     13.814428     13.814428     13.814428     26.324398     26.324398
     26.324398     26.324398
 change=   7.761461E-03
 Iteration=   7
 Provisionally assigned core electron populations for the current iteration: 
     11.218539     11.218539     11.265137     11.265137     13.818341     13.818341     13.818341     13.818341     26.319587     26.319587
     26.319587     26.319587
 change=   4.810789E-03
 Iteration=   8
 Provisionally assigned core electron populations for the current iteration: 
     11.220011     11.220011     11.264797     11.264797     13.821001     13.821001     13.821001     13.821001     26.316361     26.316361
     26.316361     26.316361
 change=   3.226137E-03
 Iteration=   9
 Provisionally assigned core electron populations for the current iteration: 
     11.221244     11.221244     11.264268     11.264268     13.822935     13.822935     13.822935     13.822935     26.314075     26.314075
     26.314075     26.314075
 change=   2.286225E-03
 Iteration=  10
 Provisionally assigned core electron populations for the current iteration: 
     11.222295     11.222295     11.263662     11.263662     13.824408     13.824408     13.824408     13.824408     26.312380     26.312380
     26.312380     26.312380
 change=   1.695323E-03
 Iteration=  11
 Provisionally assigned core electron populations for the current iteration: 
     11.223215     11.223215     11.263032     11.263032     13.825583     13.825583     13.825583     13.825583     26.311060     26.311060
     26.311060     26.311060
 change=   1.320142E-03
 Iteration=  12
 Provisionally assigned core electron populations for the current iteration: 
     11.224031     11.224031     11.262401     11.262401     13.826551     13.826551     13.826551     13.826551     26.309999     26.309999
     26.309999     26.309999
 change=   1.060706E-03
 Iteration=  13
 Provisionally assigned core electron populations for the current iteration: 
     11.224762     11.224762     11.261781     11.261781     13.827365     13.827365     13.827365     13.827365     26.309130     26.309130
     26.309130     26.309130
 change=   8.692911E-04
 Iteration=  14
 Provisionally assigned core electron populations for the current iteration: 
     11.225420     11.225420     11.261182     11.261182     13.828060     13.828060     13.828060     13.828060     26.308406     26.308406
     26.308406     26.308406
 change=   7.240549E-04
 Iteration=  15
 Provisionally assigned core electron populations for the current iteration: 
     11.226017     11.226017     11.260605     11.260605     13.828662     13.828662     13.828662     13.828662     26.307794     26.307794
     26.307794     26.307794
 change=   6.112990E-04
 Iteration=  16
 Provisionally assigned core electron populations for the current iteration: 
     11.226561     11.226561     11.260053     11.260053     13.829187     13.829187     13.829187     13.829187     26.307272     26.307272
     26.307272     26.307272
 change=   5.511601E-04
 Iteration=  17
 Provisionally assigned core electron populations for the current iteration: 
     11.227059     11.227059     11.259529     11.259529     13.829652     13.829652     13.829652     13.829652     26.306821     26.306821
     26.306821     26.306821
 change=   5.244322E-04
 Iteration=  18
 Provisionally assigned core electron populations for the current iteration: 
     11.227519     11.227519     11.259033     11.259033     13.830066     13.830066     13.830066     13.830066     26.306424     26.306424
     26.306424     26.306424
 change=   4.964289E-04
 Iteration=  19
 Provisionally assigned core electron populations for the current iteration: 
     11.227945     11.227945     11.258563     11.258563     13.830439     13.830439     13.830439     13.830439     26.306073     26.306073
     26.306073     26.306073
 change=   4.693891E-04
 Iteration=  20
 Provisionally assigned core electron populations for the current iteration: 
     11.228339     11.228339     11.258119     11.258119     13.830776     13.830776     13.830776     13.830776     26.305761     26.305761
     26.305761     26.305761
 change=   4.437170E-04
 Iteration=  21
 Provisionally assigned core electron populations for the current iteration: 
     11.228707     11.228707     11.257700     11.257700     13.831081     13.831081     13.831081     13.831081     26.305481     26.305481
     26.305481     26.305481
 change=   4.193431E-04
 Iteration=  22
 Provisionally assigned core electron populations for the current iteration: 
     11.229050     11.229050     11.257304     11.257304     13.831360     13.831360     13.831360     13.831360     26.305230     26.305230
     26.305230     26.305230
 change=   3.963143E-04
 Iteration=  23
 Provisionally assigned core electron populations for the current iteration: 
     11.229371     11.229371     11.256929     11.256929     13.831614     13.831614     13.831614     13.831614     26.305002     26.305002
     26.305002     26.305002
 change=   3.747076E-04
 Iteration=  24
 Provisionally assigned core electron populations for the current iteration: 
     11.229672     11.229672     11.256575     11.256575     13.831847     13.831847     13.831847     13.831847     26.304796     26.304796
     26.304796     26.304796
 change=   3.543879E-04
 Iteration=  25
 Provisionally assigned core electron populations for the current iteration: 
     11.229954     11.229954     11.256239     11.256239     13.832062     13.832062     13.832062     13.832062     26.304607     26.304607
     26.304607     26.304607
 change=   3.351969E-04
 Iteration=  26
 Provisionally assigned core electron populations for the current iteration: 
     11.230220     11.230220     11.255922     11.255922     13.832260     13.832260     13.832260     13.832260     26.304435     26.304435
     26.304435     26.304435
 change=   3.179581E-04
 Iteration=  27
 Provisionally assigned core electron populations for the current iteration: 
     11.230470     11.230470     11.255620     11.255620     13.832444     13.832444     13.832444     13.832444     26.304277     26.304277
     26.304277     26.304277
 change=   3.013969E-04
 Iteration=  28
 Provisionally assigned core electron populations for the current iteration: 
     11.230707     11.230707     11.255334     11.255334     13.832614     13.832614     13.832614     13.832614     26.304132     26.304132
     26.304132     26.304132
 change=   2.858572E-04
 Iteration=  29
 Provisionally assigned core electron populations for the current iteration: 
     11.230931     11.230931     11.255063     11.255063     13.832772     13.832772     13.832772     13.832772     26.303998     26.303998
     26.303998     26.303998
 change=   2.713347E-04
 Iteration=  30
 Provisionally assigned core electron populations for the current iteration: 
     11.231142     11.231142     11.254805     11.254805     13.832919     13.832919     13.832919     13.832919     26.303873     26.303873
     26.303873     26.303873
 change=   2.577568E-04
 Iteration=  31
 Provisionally assigned core electron populations for the current iteration: 
     11.231343     11.231343     11.254560     11.254560     13.833057     13.833057     13.833057     13.833057     26.303758     26.303758
     26.303758     26.303758
 change=   2.450153E-04
 Iteration=  32
 Provisionally assigned core electron populations for the current iteration: 
     11.231533     11.231533     11.254327     11.254327     13.833185     13.833185     13.833185     13.833185     26.303651     26.303651
     26.303651     26.303651
 change=   2.330503E-04
 Iteration=  33
 Provisionally assigned core electron populations for the current iteration: 
     11.231713     11.231713     11.254105     11.254105     13.833306     13.833306     13.833306     13.833306     26.303551     26.303551
     26.303551     26.303551
 change=   2.220938E-04
 Iteration=  34
 Provisionally assigned core electron populations for the current iteration: 
     11.231885     11.231885     11.253893     11.253893     13.833420     13.833420     13.833420     13.833420     26.303458     26.303458
     26.303458     26.303458
 change=   2.118116E-04
 Iteration=  35
 Provisionally assigned core electron populations for the current iteration: 
     11.232048     11.232048     11.253691     11.253691     13.833526     13.833526     13.833526     13.833526     26.303370     26.303370
     26.303370     26.303370
 change=   2.022082E-04
 Iteration=  36
 Provisionally assigned core electron populations for the current iteration: 
     11.232204     11.232204     11.253497     11.253497     13.833627     13.833627     13.833627     13.833627     26.303288     26.303288
     26.303288     26.303288
 change=   1.937944E-04
 Iteration=  37
 Provisionally assigned core electron populations for the current iteration: 
     11.232354     11.232354     11.253311     11.253311     13.833722     13.833722     13.833722     13.833722     26.303212     26.303212
     26.303212     26.303212
 change=   1.860795E-04
 Iteration=  38
 Provisionally assigned core electron populations for the current iteration: 
     11.232497     11.232497     11.253132     11.253132     13.833812     13.833812     13.833812     13.833812     26.303139     26.303139
     26.303139     26.303139
 change=   1.789967E-04
 Iteration=  39
 Provisionally assigned core electron populations for the current iteration: 
     11.232634     11.232634     11.252960     11.252960     13.833898     13.833898     13.833898     13.833898     26.303072     26.303072
     26.303072     26.303072
 change=   1.723268E-04
 Iteration=  40
 Provisionally assigned core electron populations for the current iteration: 
     11.232766     11.232766     11.252794     11.252794     13.833979     13.833979     13.833979     13.833979     26.303008     26.303008
     26.303008     26.303008
 change=   1.660795E-04
 Iteration=  41
 Provisionally assigned core electron populations for the current iteration: 
     11.232892     11.232892     11.252633     11.252633     13.834056     13.834056     13.834056     13.834056     26.302947     26.302947
     26.302947     26.302947
 change=   1.604087E-04
 Iteration=  42
 Provisionally assigned core electron populations for the current iteration: 
     11.233014     11.233014     11.252479     11.252479     13.834130     13.834130     13.834130     13.834130     26.302890     26.302890
     26.302890     26.302890
 change=   1.547996E-04
 Iteration=  43
 Provisionally assigned core electron populations for the current iteration: 
     11.233132     11.233132     11.252329     11.252329     13.834200     13.834200     13.834200     13.834200     26.302836     26.302836
     26.302836     26.302836
 change=   1.494720E-04
 Iteration=  44
 Provisionally assigned core electron populations for the current iteration: 
     11.233245     11.233245     11.252185     11.252185     13.834267     13.834267     13.834267     13.834267     26.302785     26.302785
     26.302785     26.302785
 change=   1.444101E-04
 Iteration=  45
 Provisionally assigned core electron populations for the current iteration: 
     11.233354     11.233354     11.252045     11.252045     13.834331     13.834331     13.834331     13.834331     26.302736     26.302736
     26.302736     26.302736
 change=   1.395964E-04
 Iteration=  46
 Provisionally assigned core electron populations for the current iteration: 
     11.233459     11.233459     11.251910     11.251910     13.834392     13.834392     13.834392     13.834392     26.302690     26.302690
     26.302690     26.302690
 change=   1.350146E-04
 Iteration=  47
 Provisionally assigned core electron populations for the current iteration: 
     11.233560     11.233560     11.251779     11.251779     13.834450     13.834450     13.834450     13.834450     26.302647     26.302647
     26.302647     26.302647
 change=   1.306497E-04
 Iteration=  48
 Provisionally assigned core electron populations for the current iteration: 
     11.233658     11.233658     11.251653     11.251653     13.834506     13.834506     13.834506     13.834506     26.302605     26.302605
     26.302605     26.302605
 change=   1.264198E-04
 Iteration=  49
 Provisionally assigned core electron populations for the current iteration: 
     11.233753     11.233753     11.251531     11.251531     13.834560     13.834560     13.834560     13.834560     26.302565     26.302565
     26.302565     26.302565
 change=   1.223975E-04
 Iteration=  50
 Provisionally assigned core electron populations for the current iteration: 
     11.233845     11.233845     11.251412     11.251412     13.834611     13.834611     13.834611     13.834611     26.302526     26.302526
     26.302526     26.302526
 change=   1.185762E-04
 Iteration=  51
 Provisionally assigned core electron populations for the current iteration: 
     11.233934     11.233934     11.251297     11.251297     13.834661     13.834661     13.834661     13.834661     26.302489     26.302489
     26.302489     26.302489
 change=   1.149347E-04
 Iteration=  52
 Provisionally assigned core electron populations for the current iteration: 
     11.234021     11.234021     11.251186     11.251186     13.834709     13.834709     13.834709     13.834709     26.302454     26.302454
     26.302454     26.302454
 change=   1.114645E-04
 Iteration=  53
 Provisionally assigned core electron populations for the current iteration: 
     11.234104     11.234104     11.251077     11.251077     13.834755     13.834755     13.834755     13.834755     26.302420     26.302420
     26.302420     26.302420
 change=   1.081517E-04
 Iteration=  54
 Provisionally assigned core electron populations for the current iteration: 
     11.234185     11.234185     11.250972     11.250972     13.834800     13.834800     13.834800     13.834800     26.302387     26.302387
     26.302387     26.302387
 change=   1.050686E-04
 Iteration=  55
 Provisionally assigned core electron populations for the current iteration: 
     11.234264     11.234264     11.250870     11.250870     13.834843     13.834843     13.834843     13.834843     26.302356     26.302356
     26.302356     26.302356
 change=   1.021560E-04
 Iteration=  56
 Provisionally assigned core electron populations for the current iteration: 
     11.234341     11.234341     11.250771     11.250771     13.834885     13.834885     13.834885     13.834885     26.302325     26.302325
     26.302325     26.302325
 change=   9.926472E-05
 Iteration=  57
 Provisionally assigned core electron populations for the current iteration: 
     11.234415     11.234415     11.250674     11.250674     13.834925     13.834925     13.834925     13.834925     26.302296     26.302296
     26.302296     26.302296
 change=   9.648691E-05
 Iteration=  58
 Provisionally assigned core electron populations for the current iteration: 
     11.234487     11.234487     11.250581     11.250581     13.834964     13.834964     13.834964     13.834964     26.302268     26.302268
     26.302268     26.302268
 change=   9.383305E-05
 Iteration=  59
 Provisionally assigned core electron populations for the current iteration: 
     11.234558     11.234558     11.250489     11.250489     13.835002     13.835002     13.835002     13.835002     26.302241     26.302241
     26.302241     26.302241
 change=   9.141005E-05
 Iteration=  60
 Provisionally assigned core electron populations for the current iteration: 
     11.234626     11.234626     11.250400     11.250400     13.835039     13.835039     13.835039     13.835039     26.302214     26.302214
     26.302214     26.302214
 change=   8.895277E-05
 Iteration=  61
 Provisionally assigned core electron populations for the current iteration: 
     11.234692     11.234692     11.250314     11.250314     13.835074     13.835074     13.835074     13.835074     26.302189     26.302189
     26.302189     26.302189
 change=   8.658367E-05
 Iteration=  62
 Provisionally assigned core electron populations for the current iteration: 
     11.234757     11.234757     11.250229     11.250229     13.835109     13.835109     13.835109     13.835109     26.302165     26.302165
     26.302165     26.302165
 change=   8.432049E-05
 Iteration=  63
 Provisionally assigned core electron populations for the current iteration: 
     11.234820     11.234820     11.250147     11.250147     13.835142     13.835142     13.835142     13.835142     26.302141     26.302141
     26.302141     26.302141
 change=   8.212015E-05
 Iteration=  64
 Provisionally assigned core electron populations for the current iteration: 
     11.234881     11.234881     11.250067     11.250067     13.835174     13.835174     13.835174     13.835174     26.302118     26.302118
     26.302118     26.302118
 change=   7.999649E-05
 Iteration=  65
 Provisionally assigned core electron populations for the current iteration: 
     11.234941     11.234941     11.249989     11.249989     13.835206     13.835206     13.835206     13.835206     26.302096     26.302096
     26.302096     26.302096
 change=   7.794730E-05
 Iteration=  66
 Provisionally assigned core electron populations for the current iteration: 
     11.234999     11.234999     11.249913     11.249913     13.835236     13.835236     13.835236     13.835236     26.302074     26.302074
     26.302074     26.302074
 change=   7.596587E-05
 Iteration=  67
 Provisionally assigned core electron populations for the current iteration: 
     11.235056     11.235056     11.249839     11.249839     13.835266     13.835266     13.835266     13.835266     26.302053     26.302053
     26.302053     26.302053
 change=   7.404927E-05
 Iteration=  68
 Provisionally assigned core electron populations for the current iteration: 
     11.235111     11.235111     11.249767     11.249767     13.835294     13.835294     13.835294     13.835294     26.302033     26.302033
     26.302033     26.302033
 change=   7.219827E-05
 Iteration=  69
 Provisionally assigned core electron populations for the current iteration: 
     11.235165     11.235165     11.249697     11.249697     13.835322     13.835322     13.835322     13.835322     26.302014     26.302014
     26.302014     26.302014
 change=   7.040973E-05
 Iteration=  70
 Provisionally assigned core electron populations for the current iteration: 
     11.235217     11.235217     11.249628     11.249628     13.835349     13.835349     13.835349     13.835349     26.301995     26.301995
     26.301995     26.301995
 change=   6.868079E-05
 Iteration=  71
 Provisionally assigned core electron populations for the current iteration: 
     11.235268     11.235268     11.249561     11.249561     13.835376     13.835376     13.835376     13.835376     26.301976     26.301976
     26.301976     26.301976
 change=   6.700877E-05
 Iteration=  72
 Provisionally assigned core electron populations for the current iteration: 
     11.235318     11.235318     11.249495     11.249495     13.835401     13.835401     13.835401     13.835401     26.301958     26.301958
     26.301958     26.301958
 change=   6.552077E-05
 Iteration=  73
 Provisionally assigned core electron populations for the current iteration: 
     11.235367     11.235367     11.249431     11.249431     13.835426     13.835426     13.835426     13.835426     26.301941     26.301941
     26.301941     26.301941
 change=   6.401257E-05
 Iteration=  74
 Provisionally assigned core electron populations for the current iteration: 
     11.235414     11.235414     11.249369     11.249369     13.835451     13.835451     13.835451     13.835451     26.301924     26.301924
     26.301924     26.301924
 change=   6.250600E-05
 Iteration=  75
 Provisionally assigned core electron populations for the current iteration: 
     11.235460     11.235460     11.249308     11.249308     13.835475     13.835475     13.835475     13.835475     26.301907     26.301907
     26.301907     26.301907
 change=   6.104306E-05
 Iteration=  76
 Provisionally assigned core electron populations for the current iteration: 
     11.235506     11.235506     11.249248     11.249248     13.835498     13.835498     13.835498     13.835498     26.301891     26.301891
     26.301891     26.301891
 change=   5.962325E-05
 Iteration=  77
 Provisionally assigned core electron populations for the current iteration: 
     11.235550     11.235550     11.249190     11.249190     13.835520     13.835520     13.835520     13.835520     26.301876     26.301876
     26.301876     26.301876
 change=   5.824558E-05
 Iteration=  78
 Provisionally assigned core electron populations for the current iteration: 
     11.235593     11.235593     11.249133     11.249133     13.835542     13.835542     13.835542     13.835542     26.301861     26.301861
     26.301861     26.301861
 change=   5.690878E-05
 Iteration=  79
 Provisionally assigned core electron populations for the current iteration: 
     11.235635     11.235635     11.249077     11.249077     13.835564     13.835564     13.835564     13.835564     26.301846     26.301846
     26.301846     26.301846
 change=   5.561153E-05
 Iteration=  80
 Provisionally assigned core electron populations for the current iteration: 
     11.235676     11.235676     11.249023     11.249023     13.835585     13.835585     13.835585     13.835585     26.301832     26.301832
     26.301832     26.301832
 change=   5.437698E-05
 Iteration=  81
 Provisionally assigned core electron populations for the current iteration: 
     11.235717     11.235717     11.248970     11.248970     13.835605     13.835605     13.835605     13.835605     26.301818     26.301818
     26.301818     26.301818
 change=   5.329125E-05
 Iteration=  82
 Provisionally assigned core electron populations for the current iteration: 
     11.235756     11.235756     11.248918     11.248918     13.835625     13.835625     13.835625     13.835625     26.301804     26.301804
     26.301804     26.301804
 change=   5.223468E-05
 Iteration=  83
 Provisionally assigned core electron populations for the current iteration: 
     11.235795     11.235795     11.248866     11.248866     13.835645     13.835645     13.835645     13.835645     26.301791     26.301791
     26.301791     26.301791
 change=   5.122392E-05
 Iteration=  84
 Provisionally assigned core electron populations for the current iteration: 
     11.235832     11.235832     11.248816     11.248816     13.835664     13.835664     13.835664     13.835664     26.301778     26.301778
     26.301778     26.301778
 change=   5.025342E-05
 Iteration=  85
 Provisionally assigned core electron populations for the current iteration: 
     11.235870     11.235870     11.248767     11.248767     13.835683     13.835683     13.835683     13.835683     26.301765     26.301765
     26.301765     26.301765
 change=   4.929002E-05
 Iteration=  86
 Provisionally assigned core electron populations for the current iteration: 
     11.235906     11.235906     11.248718     11.248718     13.835701     13.835701     13.835701     13.835701     26.301753     26.301753
     26.301753     26.301753
 change=   4.835292E-05
 Iteration=  87
 Provisionally assigned core electron populations for the current iteration: 
     11.235941     11.235941     11.248671     11.248671     13.835719     13.835719     13.835719     13.835719     26.301741     26.301741
     26.301741     26.301741
 change=   4.744124E-05
 Iteration=  88
 Provisionally assigned core electron populations for the current iteration: 
     11.235976     11.235976     11.248624     11.248624     13.835736     13.835736     13.835736     13.835736     26.301730     26.301730
     26.301730     26.301730
 change=   4.655332E-05
 Iteration=  89
 Provisionally assigned core electron populations for the current iteration: 
     11.236011     11.236011     11.248579     11.248579     13.835753     13.835753     13.835753     13.835753     26.301718     26.301718
     26.301718     26.301718
 change=   4.567868E-05
 Iteration=  90
 Provisionally assigned core electron populations for the current iteration: 
     11.236044     11.236044     11.248534     11.248534     13.835770     13.835770     13.835770     13.835770     26.301707     26.301707
     26.301707     26.301707
 change=   4.483123E-05
 Iteration=  91
 Provisionally assigned core electron populations for the current iteration: 
     11.236077     11.236077     11.248490     11.248490     13.835787     13.835787     13.835787     13.835787     26.301696     26.301696
     26.301696     26.301696
 change=   4.400682E-05
 Iteration=  92
 Provisionally assigned core electron populations for the current iteration: 
     11.236110     11.236110     11.248447     11.248447     13.835803     13.835803     13.835803     13.835803     26.301685     26.301685
     26.301685     26.301685
 change=   4.320587E-05
 Iteration=  93
 Provisionally assigned core electron populations for the current iteration: 
     11.236141     11.236141     11.248404     11.248404     13.835819     13.835819     13.835819     13.835819     26.301675     26.301675
     26.301675     26.301675
 change=   4.242716E-05
 Iteration=  94
 Provisionally assigned core electron populations for the current iteration: 
     11.236172     11.236172     11.248363     11.248363     13.835834     13.835834     13.835834     13.835834     26.301665     26.301665
     26.301665     26.301665
 change=   4.169680E-05
 Iteration=  95
 Provisionally assigned core electron populations for the current iteration: 
     11.236203     11.236203     11.248322     11.248322     13.835849     13.835849     13.835849     13.835849     26.301655     26.301655
     26.301655     26.301655
 change=   4.102177E-05
 Iteration=  96
 Provisionally assigned core electron populations for the current iteration: 
     11.236233     11.236233     11.248281     11.248281     13.835864     13.835864     13.835864     13.835864     26.301645     26.301645
     26.301645     26.301645
 change=   4.036642E-05
 Iteration=  97
 Provisionally assigned core electron populations for the current iteration: 
     11.236263     11.236263     11.248242     11.248242     13.835879     13.835879     13.835879     13.835879     26.301635     26.301635
     26.301635     26.301635
 change=   3.972914E-05
 Iteration=  98
 Provisionally assigned core electron populations for the current iteration: 
     11.236292     11.236292     11.248202     11.248202     13.835893     13.835893     13.835893     13.835893     26.301625     26.301625
     26.301625     26.301625
 change=   3.910866E-05
 Iteration=  99
 Provisionally assigned core electron populations for the current iteration: 
     11.236321     11.236321     11.248164     11.248164     13.835908     13.835908     13.835908     13.835908     26.301616     26.301616
     26.301616     26.301616
 change=   3.850399E-05
 Iteration= 100
 Provisionally assigned core electron populations for the current iteration: 
     11.236349     11.236349     11.248126     11.248126     13.835922     13.835922     13.835922     13.835922     26.301607     26.301607
     26.301607     26.301607
 change=   3.791430E-05
 Iteration= 101
 Provisionally assigned core electron populations for the current iteration: 
     11.236377     11.236377     11.248089     11.248089     13.835935     13.835935     13.835935     13.835935     26.301598     26.301598
     26.301598     26.301598
 change=   3.733886E-05
 Iteration= 102
 Provisionally assigned core electron populations for the current iteration: 
     11.236404     11.236404     11.248052     11.248052     13.835949     13.835949     13.835949     13.835949     26.301589     26.301589
     26.301589     26.301589
 change=   3.677704E-05
 Iteration= 103
 Provisionally assigned core electron populations for the current iteration: 
     11.236431     11.236431     11.248016     11.248016     13.835962     13.835962     13.835962     13.835962     26.301581     26.301581
     26.301581     26.301581
 change=   3.622827E-05
 Iteration= 104
 Provisionally assigned core electron populations for the current iteration: 
     11.236458     11.236458     11.247980     11.247980     13.835975     13.835975     13.835975     13.835975     26.301572     26.301572
     26.301572     26.301572
 change=   3.569203E-05
 Iteration= 105
 Provisionally assigned core electron populations for the current iteration: 
     11.236484     11.236484     11.247945     11.247945     13.835988     13.835988     13.835988     13.835988     26.301564     26.301564
     26.301564     26.301564
 change=   3.516783E-05
 Iteration= 106
 Provisionally assigned core electron populations for the current iteration: 
     11.236510     11.236510     11.247910     11.247910     13.836000     13.836000     13.836000     13.836000     26.301556     26.301556
     26.301556     26.301556
 change=   3.466105E-05
 Iteration= 107
 Provisionally assigned core electron populations for the current iteration: 
     11.236535     11.236535     11.247876     11.247876     13.836013     13.836013     13.836013     13.836013     26.301548     26.301548
     26.301548     26.301548
 change=   3.417406E-05
 Iteration= 108
 Provisionally assigned core electron populations for the current iteration: 
     11.236560     11.236560     11.247842     11.247842     13.836025     13.836025     13.836025     13.836025     26.301540     26.301540
     26.301540     26.301540
 change=   3.368445E-05
 Iteration= 109
 Provisionally assigned core electron populations for the current iteration: 
     11.236585     11.236585     11.247809     11.247809     13.836037     13.836037     13.836037     13.836037     26.301532     26.301532
     26.301532     26.301532
 change=   3.320475E-05
 Iteration= 110
 Provisionally assigned core electron populations for the current iteration: 
     11.236609     11.236609     11.247776     11.247776     13.836049     13.836049     13.836049     13.836049     26.301525     26.301525
     26.301525     26.301525
 change=   3.273480E-05
 Iteration= 111
 Provisionally assigned core electron populations for the current iteration: 
     11.236633     11.236633     11.247744     11.247744     13.836061     13.836061     13.836061     13.836061     26.301517     26.301517
     26.301517     26.301517
 change=   3.227442E-05
 Iteration= 112
 Provisionally assigned core electron populations for the current iteration: 
     11.236657     11.236657     11.247712     11.247712     13.836072     13.836072     13.836072     13.836072     26.301510     26.301510
     26.301510     26.301510
 change=   3.182336E-05
 Iteration= 113
 Provisionally assigned core electron populations for the current iteration: 
     11.236680     11.236680     11.247681     11.247681     13.836083     13.836083     13.836083     13.836083     26.301503     26.301503
     26.301503     26.301503
 change=   3.138138E-05
 Iteration= 114
 Provisionally assigned core electron populations for the current iteration: 
     11.236703     11.236703     11.247650     11.247650     13.836094     13.836094     13.836094     13.836094     26.301496     26.301496
     26.301496     26.301496
 change=   3.094822E-05
 Iteration= 115
 Provisionally assigned core electron populations for the current iteration: 
     11.236726     11.236726     11.247619     11.247619     13.836105     13.836105     13.836105     13.836105     26.301489     26.301489
     26.301489     26.301489
 change=   3.052364E-05
 Iteration= 116
 Provisionally assigned core electron populations for the current iteration: 
     11.236748     11.236748     11.247589     11.247589     13.836116     13.836116     13.836116     13.836116     26.301482     26.301482
     26.301482     26.301482
 change=   3.010739E-05
 Iteration= 117
 Provisionally assigned core electron populations for the current iteration: 
     11.236770     11.236770     11.247560     11.247560     13.836127     13.836127     13.836127     13.836127     26.301475     26.301475
     26.301475     26.301475
 change=   2.969923E-05
 Iteration= 118
 Provisionally assigned core electron populations for the current iteration: 
     11.236791     11.236791     11.247530     11.247530     13.836137     13.836137     13.836137     13.836137     26.301468     26.301468
     26.301468     26.301468
 change=   2.931132E-05
 Iteration= 119
 Provisionally assigned core electron populations for the current iteration: 
     11.236813     11.236813     11.247501     11.247501     13.836147     13.836147     13.836147     13.836147     26.301462     26.301462
     26.301462     26.301462
 change=   2.892029E-05
 Iteration= 120
 Provisionally assigned core electron populations for the current iteration: 
     11.236834     11.236834     11.247473     11.247473     13.836157     13.836157     13.836157     13.836157     26.301456     26.301456
     26.301456     26.301456
 change=   2.853361E-05
 Iteration= 121
 Provisionally assigned core electron populations for the current iteration: 
     11.236855     11.236855     11.247445     11.247445     13.836167     13.836167     13.836167     13.836167     26.301449     26.301449
     26.301449     26.301449
 change=   2.815408E-05
 Iteration= 122
 Provisionally assigned core electron populations for the current iteration: 
     11.236875     11.236875     11.247417     11.247417     13.836177     13.836177     13.836177     13.836177     26.301443     26.301443
     26.301443     26.301443
 change=   2.778155E-05
 Iteration= 123
 Provisionally assigned core electron populations for the current iteration: 
     11.236896     11.236896     11.247389     11.247389     13.836187     13.836187     13.836187     13.836187     26.301437     26.301437
     26.301437     26.301437
 change=   2.741584E-05
 Iteration= 124
 Provisionally assigned core electron populations for the current iteration: 
     11.236915     11.236915     11.247362     11.247362     13.836196     13.836196     13.836196     13.836196     26.301431     26.301431
     26.301431     26.301431
 change=   2.705680E-05
 Iteration= 125
 Provisionally assigned core electron populations for the current iteration: 
     11.236935     11.236935     11.247336     11.247336     13.836206     13.836206     13.836206     13.836206     26.301425     26.301425
     26.301425     26.301425
 change=   2.670426E-05
 Iteration= 126
 Provisionally assigned core electron populations for the current iteration: 
     11.236955     11.236955     11.247309     11.247309     13.836215     13.836215     13.836215     13.836215     26.301419     26.301419
     26.301419     26.301419
 change=   2.635805E-05
 Iteration= 127
 Provisionally assigned core electron populations for the current iteration: 
     11.236974     11.236974     11.247283     11.247283     13.836224     13.836224     13.836224     13.836224     26.301413     26.301413
     26.301413     26.301413
 change=   2.601801E-05
 Iteration= 128
 Provisionally assigned core electron populations for the current iteration: 
     11.236993     11.236993     11.247258     11.247258     13.836233     13.836233     13.836233     13.836233     26.301408     26.301408
     26.301408     26.301408
 change=   2.568400E-05
 Iteration= 129
 Provisionally assigned core electron populations for the current iteration: 
     11.237011     11.237011     11.247232     11.247232     13.836242     13.836242     13.836242     13.836242     26.301402     26.301402
     26.301402     26.301402
 change=   2.535586E-05
 Iteration= 130
 Provisionally assigned core electron populations for the current iteration: 
     11.237030     11.237030     11.247207     11.247207     13.836251     13.836251     13.836251     13.836251     26.301397     26.301397
     26.301397     26.301397
 change=   2.503345E-05
 Iteration= 131
 Provisionally assigned core electron populations for the current iteration: 
     11.237048     11.237048     11.247183     11.247183     13.836260     13.836260     13.836260     13.836260     26.301391     26.301391
     26.301391     26.301391
 change=   2.471663E-05
 Iteration= 132
 Provisionally assigned core electron populations for the current iteration: 
     11.237066     11.237066     11.247158     11.247158     13.836268     13.836268     13.836268     13.836268     26.301386     26.301386
     26.301386     26.301386
 change=   2.440519E-05
 Iteration= 133
 Provisionally assigned core electron populations for the current iteration: 
     11.237084     11.237084     11.247134     11.247134     13.836277     13.836277     13.836277     13.836277     26.301381     26.301381
     26.301381     26.301381
 change=   2.412210E-05
 Iteration= 134
 Provisionally assigned core electron populations for the current iteration: 
     11.237101     11.237101     11.247110     11.247110     13.836285     13.836285     13.836285     13.836285     26.301376     26.301376
     26.301376     26.301376
 change=   2.384548E-05
 Iteration= 135
 Provisionally assigned core electron populations for the current iteration: 
     11.237119     11.237119     11.247087     11.247087     13.836293     13.836293     13.836293     13.836293     26.301371     26.301371
     26.301371     26.301371
 change=   2.357429E-05
 Iteration= 136
 Provisionally assigned core electron populations for the current iteration: 
     11.237136     11.237136     11.247063     11.247063     13.836301     13.836301     13.836301     13.836301     26.301366     26.301366
     26.301366     26.301366
 change=   2.330817E-05
 Iteration= 137
 Provisionally assigned core electron populations for the current iteration: 
     11.237153     11.237153     11.247040     11.247040     13.836309     13.836309     13.836309     13.836309     26.301361     26.301361
     26.301361     26.301361
 change=   2.304685E-05
 Iteration= 138
 Provisionally assigned core electron populations for the current iteration: 
     11.237169     11.237169     11.247017     11.247017     13.836317     13.836317     13.836317     13.836317     26.301356     26.301356
     26.301356     26.301356
 change=   2.279010E-05
 Iteration= 139
 Provisionally assigned core electron populations for the current iteration: 
     11.237186     11.237186     11.246995     11.246995     13.836325     13.836325     13.836325     13.836325     26.301351     26.301351
     26.301351     26.301351
 change=   2.253774E-05
 Iteration= 140
 Provisionally assigned core electron populations for the current iteration: 
     11.237202     11.237202     11.246973     11.246973     13.836333     13.836333     13.836333     13.836333     26.301346     26.301346
     26.301346     26.301346
 change=   2.228962E-05
 Iteration= 141
 Provisionally assigned core electron populations for the current iteration: 
     11.237218     11.237218     11.246951     11.246951     13.836340     13.836340     13.836340     13.836340     26.301342     26.301342
     26.301342     26.301342
 change=   2.204561E-05
 Iteration= 142
 Provisionally assigned core electron populations for the current iteration: 
     11.237234     11.237234     11.246929     11.246929     13.836348     13.836348     13.836348     13.836348     26.301337     26.301337
     26.301337     26.301337
 change=   2.180557E-05
 Iteration= 143
 Provisionally assigned core electron populations for the current iteration: 
     11.237250     11.237250     11.246907     11.246907     13.836355     13.836355     13.836355     13.836355     26.301333     26.301333
     26.301333     26.301333
 change=   2.156940E-05
 Iteration= 144
 Provisionally assigned core electron populations for the current iteration: 
     11.237265     11.237265     11.246886     11.246886     13.836363     13.836363     13.836363     13.836363     26.301328     26.301328
     26.301328     26.301328
 change=   2.133699E-05
 Iteration= 145
 Provisionally assigned core electron populations for the current iteration: 
     11.237281     11.237281     11.246865     11.246865     13.836370     13.836370     13.836370     13.836370     26.301324     26.301324
     26.301324     26.301324
 change=   2.110824E-05
 Iteration= 146
 Provisionally assigned core electron populations for the current iteration: 
     11.237296     11.237296     11.246844     11.246844     13.836377     13.836377     13.836377     13.836377     26.301319     26.301319
     26.301319     26.301319
 change=   2.088305E-05
 Iteration= 147
 Provisionally assigned core electron populations for the current iteration: 
     11.237311     11.237311     11.246823     11.246823     13.836384     13.836384     13.836384     13.836384     26.301315     26.301315
     26.301315     26.301315
 change=   2.066134E-05
 Iteration= 148
 Provisionally assigned core electron populations for the current iteration: 
     11.237326     11.237326     11.246803     11.246803     13.836391     13.836391     13.836391     13.836391     26.301311     26.301311
     26.301311     26.301311
 change=   2.048092E-05
 Iteration= 149
 Provisionally assigned core electron populations for the current iteration: 
     11.237341     11.237341     11.246782     11.246782     13.836398     13.836398     13.836398     13.836398     26.301307     26.301307
     26.301307     26.301307
 change=   2.029424E-05
 Iteration= 150
 Provisionally assigned core electron populations for the current iteration: 
     11.237355     11.237355     11.246762     11.246762     13.836405     13.836405     13.836405     13.836405     26.301303     26.301303
     26.301303     26.301303
 change=   2.008333E-05
 Iteration= 151
 Provisionally assigned core electron populations for the current iteration: 
     11.237370     11.237370     11.246742     11.246742     13.836412     13.836412     13.836412     13.836412     26.301299     26.301299
     26.301299     26.301299
 change=   1.987467E-05
 Iteration= 152
 Provisionally assigned core electron populations for the current iteration: 
     11.237384     11.237384     11.246723     11.246723     13.836418     13.836418     13.836418     13.836418     26.301295     26.301295
     26.301295     26.301295
 change=   1.966859E-05
 Iteration= 153
 Provisionally assigned core electron populations for the current iteration: 
     11.237398     11.237398     11.246703     11.246703     13.836425     13.836425     13.836425     13.836425     26.301291     26.301291
     26.301291     26.301291
 change=   1.946528E-05
 Iteration= 154
 Provisionally assigned core electron populations for the current iteration: 
     11.237412     11.237412     11.246684     11.246684     13.836431     13.836431     13.836431     13.836431     26.301287     26.301287
     26.301287     26.301287
 change=   1.926480E-05
 Iteration= 155
 Provisionally assigned core electron populations for the current iteration: 
     11.237426     11.237426     11.246665     11.246665     13.836438     13.836438     13.836438     13.836438     26.301283     26.301283
     26.301283     26.301283
 change=   1.906713E-05
 Iteration= 156
 Provisionally assigned core electron populations for the current iteration: 
     11.237440     11.237440     11.246646     11.246646     13.836444     13.836444     13.836444     13.836444     26.301279     26.301279
     26.301279     26.301279
 change=   1.887224E-05
 Iteration= 157
 Provisionally assigned core electron populations for the current iteration: 
     11.237453     11.237453     11.246627     11.246627     13.836451     13.836451     13.836451     13.836451     26.301275     26.301275
     26.301275     26.301275
 change=   1.868011E-05
 Iteration= 158
 Provisionally assigned core electron populations for the current iteration: 
     11.237467     11.237467     11.246609     11.246609     13.836457     13.836457     13.836457     13.836457     26.301272     26.301272
     26.301272     26.301272
 change=   1.849068E-05
 Iteration= 159
 Provisionally assigned core electron populations for the current iteration: 
     11.237480     11.237480     11.246591     11.246591     13.836463     13.836463     13.836463     13.836463     26.301268     26.301268
     26.301268     26.301268
 change=   1.830392E-05
 Iteration= 160
 Provisionally assigned core electron populations for the current iteration: 
     11.237493     11.237493     11.246573     11.246573     13.836469     13.836469     13.836469     13.836469     26.301264     26.301264
     26.301264     26.301264
 change=   1.811978E-05
 Iteration= 161
 Provisionally assigned core electron populations for the current iteration: 
     11.237506     11.237506     11.246555     11.246555     13.836475     13.836475     13.836475     13.836475     26.301261     26.301261
     26.301261     26.301261
 change=   1.793818E-05
 Iteration= 162
 Provisionally assigned core electron populations for the current iteration: 
     11.237519     11.237519     11.246537     11.246537     13.836481     13.836481     13.836481     13.836481     26.301257     26.301257
     26.301257     26.301257
 change=   1.775892E-05
 Iteration= 163
 Provisionally assigned core electron populations for the current iteration: 
     11.237531     11.237531     11.246519     11.246519     13.836487     13.836487     13.836487     13.836487     26.301254     26.301254
     26.301254     26.301254
 change=   1.758215E-05
 Iteration= 164
 Provisionally assigned core electron populations for the current iteration: 
     11.237544     11.237544     11.246502     11.246502     13.836493     13.836493     13.836493     13.836493     26.301250     26.301250
     26.301250     26.301250
 change=   1.740783E-05
 Iteration= 165
 Provisionally assigned core electron populations for the current iteration: 
     11.237556     11.237556     11.246485     11.246485     13.836499     13.836499     13.836499     13.836499     26.301247     26.301247
     26.301247     26.301247
 change=   1.723589E-05
 Iteration= 166
 Provisionally assigned core electron populations for the current iteration: 
     11.237569     11.237569     11.246468     11.246468     13.836505     13.836505     13.836505     13.836505     26.301244     26.301244
     26.301244     26.301244
 change=   1.706630E-05
 Iteration= 167
 Provisionally assigned core electron populations for the current iteration: 
     11.237581     11.237581     11.246451     11.246451     13.836510     13.836510     13.836510     13.836510     26.301240     26.301240
     26.301240     26.301240
 change=   1.689900E-05
 Iteration= 168
 Provisionally assigned core electron populations for the current iteration: 
     11.237593     11.237593     11.246434     11.246434     13.836516     13.836516     13.836516     13.836516     26.301237     26.301237
     26.301237     26.301237
 change=   1.673395E-05
 Iteration= 169
 Provisionally assigned core electron populations for the current iteration: 
     11.237605     11.237605     11.246417     11.246417     13.836521     13.836521     13.836521     13.836521     26.301234     26.301234
     26.301234     26.301234
 change=   1.657110E-05
 Iteration= 170
 Provisionally assigned core electron populations for the current iteration: 
     11.237617     11.237617     11.246401     11.246401     13.836527     13.836527     13.836527     13.836527     26.301231     26.301231
     26.301231     26.301231
 change=   1.641042E-05
 Iteration= 171
 Provisionally assigned core electron populations for the current iteration: 
     11.237628     11.237628     11.246385     11.246385     13.836532     13.836532     13.836532     13.836532     26.301227     26.301227
     26.301227     26.301227
 change=   1.625187E-05
 Iteration= 172
 Provisionally assigned core electron populations for the current iteration: 
     11.237640     11.237640     11.246369     11.246369     13.836538     13.836538     13.836538     13.836538     26.301224     26.301224
     26.301224     26.301224
 change=   1.609540E-05
 Iteration= 173
 Provisionally assigned core electron populations for the current iteration: 
     11.237651     11.237651     11.246353     11.246353     13.836543     13.836543     13.836543     13.836543     26.301221     26.301221
     26.301221     26.301221
 change=   1.594097E-05
 Iteration= 174
 Provisionally assigned core electron populations for the current iteration: 
     11.237663     11.237663     11.246337     11.246337     13.836548     13.836548     13.836548     13.836548     26.301218     26.301218
     26.301218     26.301218
 change=   1.578856E-05
 Iteration= 175
 Provisionally assigned core electron populations for the current iteration: 
     11.237674     11.237674     11.246321     11.246321     13.836553     13.836553     13.836553     13.836553     26.301215     26.301215
     26.301215     26.301215
 change=   1.563812E-05
 Iteration= 176
 Provisionally assigned core electron populations for the current iteration: 
     11.237685     11.237685     11.246306     11.246306     13.836559     13.836559     13.836559     13.836559     26.301212     26.301212
     26.301212     26.301212
 change=   1.548962E-05
 Iteration= 177
 Provisionally assigned core electron populations for the current iteration: 
     11.237696     11.237696     11.246290     11.246290     13.836564     13.836564     13.836564     13.836564     26.301209     26.301209
     26.301209     26.301209
 change=   1.534302E-05
 Iteration= 178
 Provisionally assigned core electron populations for the current iteration: 
     11.237707     11.237707     11.246275     11.246275     13.836569     13.836569     13.836569     13.836569     26.301206     26.301206
     26.301206     26.301206
 change=   1.519829E-05
 Iteration= 179
 Provisionally assigned core electron populations for the current iteration: 
     11.237718     11.237718     11.246260     11.246260     13.836574     13.836574     13.836574     13.836574     26.301204     26.301204
     26.301204     26.301204
 change=   1.505541E-05
 Iteration= 180
 Provisionally assigned core electron populations for the current iteration: 
     11.237729     11.237729     11.246245     11.246245     13.836579     13.836579     13.836579     13.836579     26.301201     26.301201
     26.301201     26.301201
 change=   1.491432E-05
 Iteration= 181
 Provisionally assigned core electron populations for the current iteration: 
     11.237739     11.237739     11.246230     11.246230     13.836584     13.836584     13.836584     13.836584     26.301198     26.301198
     26.301198     26.301198
 change=   1.477502E-05
 Iteration= 182
 Provisionally assigned core electron populations for the current iteration: 
     11.237750     11.237750     11.246216     11.246216     13.836588     13.836588     13.836588     13.836588     26.301195     26.301195
     26.301195     26.301195
 change=   1.463745E-05
 Iteration= 183
 Provisionally assigned core electron populations for the current iteration: 
     11.237760     11.237760     11.246201     11.246201     13.836593     13.836593     13.836593     13.836593     26.301192     26.301192
     26.301192     26.301192
 change=   1.450160E-05
 Iteration= 184
 Provisionally assigned core electron populations for the current iteration: 
     11.237771     11.237771     11.246187     11.246187     13.836598     13.836598     13.836598     13.836598     26.301190     26.301190
     26.301190     26.301190
 change=   1.436744E-05
 Iteration= 185
 Provisionally assigned core electron populations for the current iteration: 
     11.237781     11.237781     11.246173     11.246173     13.836603     13.836603     13.836603     13.836603     26.301187     26.301187
     26.301187     26.301187
 change=   1.423494E-05
 Iteration= 186
 Provisionally assigned core electron populations for the current iteration: 
     11.237791     11.237791     11.246159     11.246159     13.836607     13.836607     13.836607     13.836607     26.301184     26.301184
     26.301184     26.301184
 change=   1.410406E-05
 Iteration= 187
 Provisionally assigned core electron populations for the current iteration: 
     11.237801     11.237801     11.246145     11.246145     13.836612     13.836612     13.836612     13.836612     26.301182     26.301182
     26.301182     26.301182
 change=   1.397479E-05
 Iteration= 188
 Provisionally assigned core electron populations for the current iteration: 
     11.237811     11.237811     11.246131     11.246131     13.836616     13.836616     13.836616     13.836616     26.301179     26.301179
     26.301179     26.301179
 change=   1.384710E-05
 Iteration= 189
 Provisionally assigned core electron populations for the current iteration: 
     11.237821     11.237821     11.246117     11.246117     13.836621     13.836621     13.836621     13.836621     26.301176     26.301176
     26.301176     26.301176
 change=   1.372095E-05
 Iteration= 190
 Provisionally assigned core electron populations for the current iteration: 
     11.237830     11.237830     11.246103     11.246103     13.836625     13.836625     13.836625     13.836625     26.301174     26.301174
     26.301174     26.301174
 change=   1.359634E-05
 Iteration= 191
 Provisionally assigned core electron populations for the current iteration: 
     11.237840     11.237840     11.246090     11.246090     13.836630     13.836630     13.836630     13.836630     26.301171     26.301171
     26.301171     26.301171
 change=   1.347322E-05
 Iteration= 192
 Provisionally assigned core electron populations for the current iteration: 
     11.237850     11.237850     11.246077     11.246077     13.836634     13.836634     13.836634     13.836634     26.301169     26.301169
     26.301169     26.301169
 change=   1.335158E-05
 Iteration= 193
 Provisionally assigned core electron populations for the current iteration: 
     11.237859     11.237859     11.246063     11.246063     13.836639     13.836639     13.836639     13.836639     26.301166     26.301166
     26.301166     26.301166
 change=   1.323139E-05
 Iteration= 194
 Provisionally assigned core electron populations for the current iteration: 
     11.237868     11.237868     11.246050     11.246050     13.836643     13.836643     13.836643     13.836643     26.301164     26.301164
     26.301164     26.301164
 change=   1.311264E-05
 Iteration= 195
 Provisionally assigned core electron populations for the current iteration: 
     11.237878     11.237878     11.246037     11.246037     13.836647     13.836647     13.836647     13.836647     26.301162     26.301162
     26.301162     26.301162
 change=   1.299529E-05
 Iteration= 196
 Provisionally assigned core electron populations for the current iteration: 
     11.237887     11.237887     11.246024     11.246024     13.836651     13.836651     13.836651     13.836651     26.301159     26.301159
     26.301159     26.301159
 change=   1.287859E-05
 Iteration= 197
 Provisionally assigned core electron populations for the current iteration: 
     11.237896     11.237896     11.246012     11.246012     13.836656     13.836656     13.836656     13.836656     26.301157     26.301157
     26.301157     26.301157
 change=   1.276315E-05
 Iteration= 198
 Provisionally assigned core electron populations for the current iteration: 
     11.237905     11.237905     11.245999     11.245999     13.836660     13.836660     13.836660     13.836660     26.301154     26.301154
     26.301154     26.301154
 change=   1.264940E-05
 Iteration= 199
 Provisionally assigned core electron populations for the current iteration: 
     11.237914     11.237914     11.245986     11.245986     13.836664     13.836664     13.836664     13.836664     26.301152     26.301152
     26.301152     26.301152
 change=   1.253720E-05
 Iteration= 200
 Provisionally assigned core electron populations for the current iteration: 
     11.237923     11.237923     11.245974     11.245974     13.836668     13.836668     13.836668     13.836668     26.301150     26.301150
     26.301150     26.301150
 change=   1.242647E-05
 Correcting the core density grid
 Iteration=   1
 Provisionally assigned core electron populations for the current iteration: 
     10.539530     10.539530     10.544913     10.544913     12.070242     12.070242     12.070242     12.070242     19.072053     19.072053
     19.072053     19.072053
 The residual difference between precise core electrons and current core electron populations: 
     -0.539530     -0.539530     -0.544913     -0.544913     -2.070242     -2.070242     -2.070242     -2.070242     -9.072053     -9.072053
     -9.072053     -9.072053
 Iteration=   2
 Provisionally assigned core electron populations for the current iteration: 
     10.178507     10.178507     10.181616     10.181616     11.054619     11.054619     11.054619     11.054619     14.907455     14.907455
     14.907455     14.907455
 The residual difference between precise core electrons and current core electron populations: 
     -0.178507     -0.178507     -0.181616     -0.181616     -1.054619     -1.054619     -1.054619     -1.054619     -4.907455     -4.907455
     -4.907455     -4.907455
 Iteration=   3
 Provisionally assigned core electron populations for the current iteration: 
     10.031729     10.031729     10.032813     10.032813     10.476708     10.476708     10.476708     10.476708     12.518720     12.518720
     12.518720     12.518720
 The residual difference between precise core electrons and current core electron populations: 
     -0.031729     -0.031729     -0.032813     -0.032813     -0.476708     -0.476708     -0.476708     -0.476708     -2.518720     -2.518720
     -2.518720     -2.518720
 Iteration=   4
 Provisionally assigned core electron populations for the current iteration: 
     10.001353     10.001353     10.001432     10.001432     10.164855     10.164855     10.164855     10.164855     11.167365     11.167365
     11.167365     11.167365
 The residual difference between precise core electrons and current core electron populations: 
     -0.001353     -0.001353     -0.001432     -0.001432     -0.164855     -0.164855     -0.164855     -0.164855     -1.167365     -1.167365
     -1.167365     -1.167365
 Iteration=   5
 Provisionally assigned core electron populations for the current iteration: 
     10.000011     10.000011      9.999991      9.999991     10.030600     10.030600     10.030600     10.030600     10.437844     10.437844
     10.437844     10.437844
 The residual difference between precise core electrons and current core electron populations: 
     -0.000011     -0.000011      0.000009      0.000009     -0.030600     -0.030600     -0.030600     -0.030600     -0.437844     -0.437844
     -0.437844     -0.437844
 Iteration=   6
 Provisionally assigned core electron populations for the current iteration: 
     10.000009     10.000009      9.999988      9.999988     10.001372     10.001372     10.001372     10.001372     10.102458     10.102458
     10.102458     10.102458
 The residual difference between precise core electrons and current core electron populations: 
     -0.000009     -0.000009      0.000012      0.000012     -0.001372     -0.001372     -0.001372     -0.001372     -0.102458     -0.102458
     -0.102458     -0.102458
 Iteration=   7
 Provisionally assigned core electron populations for the current iteration: 
     10.000008     10.000008      9.999988      9.999988     10.000007     10.000007     10.000007     10.000007     10.008044     10.008044
     10.008044     10.008044
 The residual difference between precise core electrons and current core electron populations: 
     -0.000008     -0.000008      0.000012      0.000012     -0.000007     -0.000007     -0.000007     -0.000007     -0.008044     -0.008044
     -0.008044     -0.008044
 Iteration=   8
 Provisionally assigned core electron populations for the current iteration: 
     10.000008     10.000008      9.999988      9.999988     10.000004     10.000004     10.000004     10.000004     10.000054     10.000054
     10.000054     10.000054
 The residual difference between precise core electrons and current core electron populations: 
     -0.000008     -0.000008      0.000012      0.000012     -0.000004     -0.000004     -0.000004     -0.000004     -0.000054     -0.000054
     -0.000054     -0.000054
 Iteration=   9
 Provisionally assigned core electron populations for the current iteration: 
     10.000008     10.000008      9.999988      9.999988     10.000004     10.000004     10.000004     10.000004      9.999998      9.999998
      9.999998      9.999998
 The residual difference between precise core electrons and current core electron populations: 
     -0.000008     -0.000008      0.000012      0.000012     -0.000004     -0.000004     -0.000004     -0.000004      0.000002      0.000002
      0.000002      0.000002
 Iteration=  10
 Provisionally assigned core electron populations for the current iteration: 
     10.000008     10.000008      9.999988      9.999988     10.000004     10.000004     10.000004     10.000004      9.999998      9.999998
      9.999998      9.999998
 The residual difference between precise core electrons and current core electron populations: 
     -0.000008     -0.000008      0.000012      0.000012     -0.000004     -0.000004     -0.000004     -0.000004      0.000002      0.000002
      0.000002      0.000002
 Iteration=  11
 Provisionally assigned core electron populations for the current iteration: 
     10.000008     10.000008      9.999989      9.999989     10.000004     10.000004     10.000004     10.000004      9.999998      9.999998
      9.999998      9.999998
 The residual difference between precise core electrons and current core electron populations: 
     -0.000008     -0.000008      0.000011      0.000011     -0.000004     -0.000004     -0.000004     -0.000004      0.000002      0.000002
      0.000002      0.000002
 Iteration=  12
 Provisionally assigned core electron populations for the current iteration: 
     10.000008     10.000008      9.999989      9.999989     10.000004     10.000004     10.000004     10.000004      9.999998      9.999998
      9.999998      9.999998
 The residual difference between precise core electrons and current core electron populations: 
     -0.000008     -0.000008      0.000011      0.000011     -0.000004     -0.000004     -0.000004     -0.000004      0.000002      0.000002
      0.000002      0.000002
 Iteration=  13
 Provisionally assigned core electron populations for the current iteration: 
     10.000008     10.000008      9.999989      9.999989     10.000004     10.000004     10.000004     10.000004      9.999998      9.999998
      9.999998      9.999998
 The residual difference between precise core electrons and current core electron populations: 
     -0.000008     -0.000008      0.000011      0.000011     -0.000004     -0.000004     -0.000004     -0.000004      0.000002      0.000002
      0.000002      0.000002
 Iteration=  14
 Provisionally assigned core electron populations for the current iteration: 
     10.000008     10.000008      9.999989      9.999989     10.000004     10.000004     10.000004     10.000004      9.999998      9.999998
      9.999998      9.999998
 The residual difference between precise core electrons and current core electron populations: 
     -0.000008     -0.000008      0.000011      0.000011     -0.000004     -0.000004     -0.000004     -0.000004      0.000002      0.000002
      0.000002      0.000002
 Iteration=  15
 Provisionally assigned core electron populations for the current iteration: 
     10.000008     10.000008      9.999989      9.999989     10.000004     10.000004     10.000004     10.000004      9.999998      9.999998
      9.999998      9.999998
 The residual difference between precise core electrons and current core electron populations: 
     -0.000008     -0.000008      0.000011      0.000011     -0.000004     -0.000004     -0.000004     -0.000004      0.000002      0.000002
      0.000002      0.000002
 Iteration=  16
 Provisionally assigned core electron populations for the current iteration: 
     10.000008     10.000008      9.999989      9.999989     10.000004     10.000004     10.000004     10.000004      9.999998      9.999998
      9.999998      9.999998
 The residual difference between precise core electrons and current core electron populations: 
     -0.000008     -0.000008      0.000011      0.000011     -0.000004     -0.000004     -0.000004     -0.000004      0.000002      0.000002
      0.000002      0.000002
 Iteration=  17
 Provisionally assigned core electron populations for the current iteration: 
     10.000008     10.000008      9.999989      9.999989     10.000004     10.000004     10.000004     10.000004      9.999998      9.999998
      9.999998      9.999998
 The residual difference between precise core electrons and current core electron populations: 
     -0.000008     -0.000008      0.000011      0.000011     -0.000004     -0.000004     -0.000004     -0.000004      0.000002      0.000002
      0.000002      0.000002
 Iteration=  18
 Provisionally assigned core electron populations for the current iteration: 
     10.000008     10.000008      9.999989      9.999989     10.000004     10.000004     10.000004     10.000004      9.999998      9.999998
      9.999998      9.999998
 The residual difference between precise core electrons and current core electron populations: 
     -0.000008     -0.000008      0.000011      0.000011     -0.000004     -0.000004     -0.000004     -0.000004      0.000002      0.000002
      0.000002      0.000002
 Iteration=  19
 Provisionally assigned core electron populations for the current iteration: 
     10.000008     10.000008      9.999989      9.999989     10.000004     10.000004     10.000004     10.000004      9.999998      9.999998
      9.999998      9.999998
 The residual difference between precise core electrons and current core electron populations: 
     -0.000008     -0.000008      0.000011      0.000011     -0.000004     -0.000004     -0.000004     -0.000004      0.000002      0.000002
      0.000002      0.000002
 Iteration=  20
 Provisionally assigned core electron populations for the current iteration: 
     10.000008     10.000008      9.999989      9.999989     10.000003     10.000003     10.000003     10.000003      9.999998      9.999998
      9.999998      9.999998
 The residual difference between precise core electrons and current core electron populations: 
     -0.000008     -0.000008      0.000011      0.000011     -0.000003     -0.000003     -0.000003     -0.000003      0.000002      0.000002
      0.000002      0.000002
 Iteration=  21
 Provisionally assigned core electron populations for the current iteration: 
     10.000007     10.000007      9.999990      9.999990     10.000003     10.000003     10.000003     10.000003      9.999998      9.999998
      9.999998      9.999998
 The residual difference between precise core electrons and current core electron populations: 
     -0.000007     -0.000007      0.000010      0.000010     -0.000003     -0.000003     -0.000003     -0.000003      0.000002      0.000002
      0.000002      0.000002
 Iteration=  22
 Provisionally assigned core electron populations for the current iteration: 
     10.000007     10.000007      9.999990      9.999990     10.000003     10.000003     10.000003     10.000003      9.999998      9.999998
      9.999998      9.999998
 The residual difference between precise core electrons and current core electron populations: 
     -0.000007     -0.000007      0.000010      0.000010     -0.000003     -0.000003     -0.000003     -0.000003      0.000002      0.000002
      0.000002      0.000002
 Iteration=  23
 Provisionally assigned core electron populations for the current iteration: 
     10.000007     10.000007      9.999990      9.999990     10.000003     10.000003     10.000003     10.000003      9.999998      9.999998
      9.999998      9.999998
 The residual difference between precise core electrons and current core electron populations: 
     -0.000007     -0.000007      0.000010      0.000010     -0.000003     -0.000003     -0.000003     -0.000003      0.000002      0.000002
      0.000002      0.000002
 Iteration=  24
 Provisionally assigned core electron populations for the current iteration: 
     10.000007     10.000007      9.999990      9.999990     10.000003     10.000003     10.000003     10.000003      9.999998      9.999998
      9.999998      9.999998
 The residual difference between precise core electrons and current core electron populations: 
     -0.000007     -0.000007      0.000010      0.000010     -0.000003     -0.000003     -0.000003     -0.000003      0.000002      0.000002
      0.000002      0.000002
 Iteration=  25
 Provisionally assigned core electron populations for the current iteration: 
     10.000007     10.000007      9.999990      9.999990     10.000003     10.000003     10.000003     10.000003      9.999998      9.999998
      9.999998      9.999998
 The residual difference between precise core electrons and current core electron populations: 
     -0.000007     -0.000007      0.000010      0.000010     -0.000003     -0.000003     -0.000003     -0.000003      0.000002      0.000002
      0.000002      0.000002
 Iteration=  26
 Provisionally assigned core electron populations for the current iteration: 
     10.000007     10.000007      9.999990      9.999990     10.000003     10.000003     10.000003     10.000003      9.999998      9.999998
      9.999998      9.999998
 The residual difference between precise core electrons and current core electron populations: 
     -0.000007     -0.000007      0.000010      0.000010     -0.000003     -0.000003     -0.000003     -0.000003      0.000002      0.000002
      0.000002      0.000002
 Iteration=  27
 Provisionally assigned core electron populations for the current iteration: 
     10.000007     10.000007      9.999990      9.999990     10.000003     10.000003     10.000003     10.000003      9.999998      9.999998
      9.999998      9.999998
 The residual difference between precise core electrons and current core electron populations: 
     -0.000007     -0.000007      0.000010      0.000010     -0.000003     -0.000003     -0.000003     -0.000003      0.000002      0.000002
      0.000002      0.000002
 Iteration=  28
 Provisionally assigned core electron populations for the current iteration: 
     10.000007     10.000007      9.999990      9.999990     10.000003     10.000003     10.000003     10.000003      9.999998      9.999998
      9.999998      9.999998
 The residual difference between precise core electrons and current core electron populations: 
     -0.000007     -0.000007      0.000010      0.000010     -0.000003     -0.000003     -0.000003     -0.000003      0.000002      0.000002
      0.000002      0.000002
 Core density grid corrected in the following number of iterations: 
 iter=           28
  
 ******************** TIME CONTROL ********************
 Finished core_iterator in    40.124000549316406      seconds
 ******************************************************
  
  
 ******************** TIME CONTROL ********************
 Starting DDEC6 valence_iterator
 ******************************************************
  
 Iteratively solving for the atomic partial charge distributions:
 Normalization =  0.99999999188775868     
 Information for noniterative Hirshfeld method will be printed now.
  
 ******************** TIME CONTROL ********************
 Starting local_multipole_moment_analysis
 ******************************************************
  
 Multipole analysis for each of the expansion sites.
 XYZ coordinates, net charges, and multipoles are in atomic units. Dipoles and quadrupoles are for valence electrons.
 center number, atomic number, x, y, z, net_charge, dipole_x, dipole_y, dipole_z, dipole_mag, Qxy, Qxz, Qyz, Q(x^2-y^2), Q(3z^2 - R^2),three eigenvalues of traceless quadrupole moment tensor
     1    11  3.109544  0.000000  0.000000  0.103931  0.000001 -0.000005 -0.000000  0.000005  0.000004 -0.000000  0.000000  0.021833 -0.706133 -0.235378  0.106772  0.128605
     2    11  0.000000  9.812402  0.000000  0.103931 -0.000000  0.000005  0.000001  0.000005  0.000004  0.000001 -0.000001  0.021834 -0.706130 -0.235377  0.106771  0.128605
     3    11  0.000000  0.000000  2.819471  0.122674 -0.000002 -0.000005  0.000000  0.000005 -0.000004 -0.000000 -0.000000 -0.389530  0.209261 -0.229642  0.069754  0.159888
     4    11  3.109544  9.812402  2.819471  0.122674  0.000001  0.000005 -0.000001  0.000005 -0.000003  0.000000  0.000000 -0.389527  0.209262 -0.229641  0.069754  0.159886
     5    11  0.000000  3.552090  2.819471  0.171728 -0.000003  0.079306  0.000001  0.079306  0.000001 -0.000001  0.000000  0.078379  0.102678 -0.056303  0.022076  0.034226
     6    11  0.000000 16.072715  2.819471  0.171730  0.000002 -0.079304  0.000000  0.079304 -0.000002 -0.000000  0.000000  0.078378  0.102663 -0.056299  0.022078  0.034221
     7    11  3.109544 13.364492  2.819471  0.171730 -0.000003  0.079302  0.000000  0.079302 -0.000000  0.000001  0.000001  0.078382  0.102661 -0.056301  0.022081  0.034220
     8    11  3.109544  6.260313  2.819471  0.171729  0.000002 -0.079307 -0.000000  0.079307  0.000000  0.000001 -0.000002  0.078374  0.102679 -0.056300  0.022074  0.034226
     9    17  0.000000  3.002595  0.000000 -0.285029 -0.000025  0.239708 -0.000006  0.239708  0.000004  0.000003 -0.000002 -0.174219  0.501521 -0.170696  0.003523  0.167174
    10    17  0.000000 16.622209  0.000000 -0.285030  0.000013 -0.239689 -0.000001  0.239689 -0.000005 -0.000000 -0.000000 -0.174210  0.501541 -0.170695  0.003515  0.167180
    11    17  3.109544 12.814997  0.000000 -0.285033 -0.000031  0.239672  0.000002  0.239672 -0.000002 -0.000003 -0.000004 -0.174206  0.501541 -0.170693  0.003513  0.167180
    12    17  3.109544  6.809807  0.000000 -0.285036  0.000017 -0.239722  0.000002  0.239722  0.000001 -0.000006  0.000005 -0.174225  0.501513 -0.170698  0.003527  0.167171
  
 ******************** TIME CONTROL ********************
 Finished local_multipole_moment_analysis in   0.13799999654293060      seconds
 ******************************************************
  
 Information for noniterative CM5 method will be printed now.
 The computed CM5 net atomic charges are:
     0.690435     0.690436     0.861792     0.861792     2.167297     2.167299     2.167300     2.167299    -2.943410    -2.943411
    -2.943414    -2.943417
 Hirshfeld and CM5 analysis finished, calculation of iterative AIM will proceed.
 iter =            1
 Localized charges for the current iteration: 
      0.345069      0.345070      0.475741      0.475741      0.617475      0.617478      0.617478      0.617477     -1.027880     -1.027880
     -1.027882     -1.027887
 Net atomic charges for the current iteration: 
      0.103931      0.103931      0.122674      0.122674      0.171728      0.171730      0.171730      0.171729     -0.285029     -0.285030
     -0.285033     -0.285036
 The updated reference ion charges will be: 
      0.264690      0.264690      0.358052      0.358052      0.468893      0.468895      0.468895      0.468894     -0.780263     -0.780263
     -0.780266     -0.780270
 Normalization =  0.99999999188774391     
 iter =            2
 Localized charges for the current iteration: 
      0.471830      0.471830      0.619436      0.619436      0.834812      0.834813      0.834814      0.834815     -1.380444     -1.380442
     -1.380445     -1.380454
 Net atomic charges for the current iteration: 
      0.281320      0.281321      0.409863      0.409863      0.635288      0.635292      0.635292      0.635292     -0.980878     -0.980880
     -0.980883     -0.980890
 The updated reference ion charges will be: 
      0.408326      0.408327      0.549578      0.549578      0.768304      0.768306      0.768307      0.768307     -1.247256     -1.247255
     -1.247258     -1.247266
  
 ******************************************************
 Finished first 2 partitioning steps in   0.99400001764297485      seconds
 ******************************************************
  
 normalization=       1.000000
  
 ******************************************************
 Finished conditioned number of reference ion electrons in   0.15899999439716339      seconds
 ******************************************************
  
  
 ******************************************************
 Finished conditioned monotonic decay of reference density in    0.0000000000000000      seconds
 ******************************************************
  
 iter = 3
 Iterations to converge reshaping: 
           1
  
 ******************************************************
 Finished tau calculation in   0.16799999773502350      seconds
 ******************************************************
  
 Conditioned reference density computation complete.
  
 ******************************************************
 Finished 3rd partitioning step in   0.32699999213218689      seconds
 This is the number of second to condition the reference densities plus the calculation of tau
 ******************************************************
  
 iteration=            4
 Normalization:   0.999999992
 Net atomic charges for the current iteration: 
      0.347552      0.347554      0.560135      0.560135      0.981281      0.981284      0.981285      0.981286     -1.435123     -1.435123
     -1.435127     -1.435139
 Max change:  4.542497E-01
 Maximum density change:  3.984758E+02
 Iterations to converge reshaping: 
           2
 iteration=            5
 Normalization:   0.999999992
 Net atomic charges for the current iteration: 
      0.390507      0.390509      0.589865      0.589865      0.887741      0.887743      0.887743      0.887745     -1.377927     -1.377926
     -1.377929     -1.377937
 Max change:  9.354115E-02
 Maximum density change:  4.227780E-03
 Iterations to converge reshaping: 
           2
 iteration=            6
 Normalization:   0.999999992
 Net atomic charges for the current iteration: 
      0.358795      0.358797      0.573896      0.573896      0.871223      0.871225      0.871225      0.871227     -1.337568     -1.337567
     -1.337570     -1.337578
 Max change:  4.035954E-02
 Maximum density change:  5.832953E-04
 Iterations to converge reshaping: 
           2
 iteration=            7
 Normalization:   0.999999992
 Net atomic charges for the current iteration: 
      0.338308      0.338310      0.564920      0.564919      0.846249      0.846252      0.846252      0.846253     -1.297863     -1.297862
     -1.297865     -1.297872
 Max change:  3.970614E-02
 Maximum density change:  4.352945E-04
  
 ******************************************************
 Finished charge partitioning steps 4-7 in   0.64300000667572021      seconds
 ******************************************************
  
  
 ******************** TIME CONTROL ********************
 Finished valence_iterator in    1.9639999866485596      seconds
 ******************************************************
  
  
 ******************** TIME CONTROL ********************
 Starting local_multipole_moment_analysis
 ******************************************************
  
 Multipole analysis for each of the expansion sites.
 XYZ coordinates, net charges, and multipoles are in atomic units. Dipoles and quadrupoles are for valence electrons.
 center number, atomic number, x, y, z, net_charge, dipole_x, dipole_y, dipole_z, dipole_mag, Qxy, Qxz, Qyz, Q(x^2-y^2), Q(3z^2 - R^2),three eigenvalues of traceless quadrupole moment tensor
     1    11  3.109544  0.000000  0.000000  0.338308  0.000002 -0.000005 -0.000000  0.000005  0.000004 -0.000001  0.000001  0.327539 -1.252443 -0.417481  0.044971  0.372510
     2    11  0.000000  9.812402  0.000000  0.338310 -0.000001  0.000004  0.000002  0.000004  0.000004  0.000001 -0.000001  0.327537 -1.252442 -0.417481  0.044972  0.372509
     3    11  0.000000  0.000000  2.819471  0.564920 -0.000002 -0.000003 -0.000000  0.000004 -0.000004 -0.000001 -0.000000 -0.392181  0.627945 -0.300748  0.091433  0.209315
     4    11  3.109544  9.812402  2.819471  0.564919  0.000002  0.000003 -0.000001  0.000004 -0.000003  0.000001 -0.000000 -0.392182  0.627945 -0.300748  0.091433  0.209315
     5    11  0.000000  3.552090  2.819471  0.846249 -0.000003  0.050778  0.000001  0.050778  0.000002 -0.000001  0.000000 -0.089971  0.235936 -0.084308  0.005663  0.078645
     6    11  0.000000 16.072715  2.819471  0.846252  0.000002 -0.050776  0.000000  0.050776 -0.000000 -0.000000  0.000000 -0.089973  0.235923 -0.084307  0.005666  0.078641
     7    11  3.109544 13.364492  2.819471  0.846252 -0.000004  0.050774  0.000000  0.050774  0.000000  0.000001  0.000001 -0.089971  0.235920 -0.084305  0.005665  0.078640
     8    11  3.109544  6.260313  2.819471  0.846253  0.000002 -0.050780  0.000000  0.050780  0.000001  0.000002 -0.000002 -0.089976  0.235936 -0.084310  0.005665  0.078645
     9    17  0.000000  3.002595  0.000000 -1.297863 -0.000028  0.316034 -0.000006  0.316034  0.000005  0.000004 -0.000003 -0.628337  0.186906 -0.345320  0.062302  0.283017
    10    17  0.000000 16.622209  0.000000 -1.297862  0.000015 -0.316010 -0.000001  0.316010 -0.000007  0.000000 -0.000000 -0.628323  0.186942 -0.345318  0.062314  0.283004
    11    17  3.109544 12.814997  0.000000 -1.297865 -0.000034  0.315993  0.000002  0.315993 -0.000003 -0.000004 -0.000005 -0.628318  0.186942 -0.345316  0.062314  0.283002
    12    17  3.109544  6.809807  0.000000 -1.297872  0.000020 -0.316049  0.000002  0.316049  0.000001 -0.000007  0.000006 -0.628347  0.186900 -0.345324  0.062300  0.283024
  
 ******************** TIME CONTROL ********************
 Finished local_multipole_moment_analysis in   0.13099999725818634      seconds
 ******************************************************
  
 Since the system is periodic, total multipole moment analysis will not be performed.
 Calculation of the electron cloud penetration terms
  
 ******************** TIME CONTROL ********************
 Starting perform_BO_analysis
 ******************************************************
  
 Starting Effective Bond Order (BO) Analysis
  
 ******************** TIME CONTROL ********************
 Starting prepare_BO_density_grids
 ******************************************************
  
 Preparing density grids for bond order analysis ...
 Total density grid corrected in the following number of iterations:     4
 The total integrated number of electrons is      156.000000
 Grid preparation complete.
  
 ******************** TIME CONTROL ********************
 Finished prepare_BO_density_grids in   0.36100000143051147      seconds
 ******************************************************
  
  
 ******************** TIME CONTROL ********************
 Starting compute_local_atomic_exchange_vectors
 ******************************************************
  
  
 ******************** TIME CONTROL ********************
 Finished compute_local_atomic_exchange_vectors in   0.15700000524520874      seconds
 ******************************************************
  
  
 ******************** TIME CONTROL ********************
 Starting initialize_bond_pair_matrix
 ******************************************************
  
 Initializing the bond pair matrix ...
 The total number of symmetry unique atom pairs to include in the bond pair matrix is
 num_sym_unique_bond_pairs:    280
 The bond pair matrix has been initialized.
  
 ******************** TIME CONTROL ********************
 Finished initialize_bond_pair_matrix in   0.48399999737739563      seconds
 ******************************************************
  
  
 ******************** TIME CONTROL ********************
 Starting compute_summed_contact_exchange
 ******************************************************
  
  
 ******************** TIME CONTROL ********************
 Finished compute_summed_contact_exchange in    8.6999997496604919E-002 seconds
 ******************************************************
  
  
 ******************** TIME CONTROL ********************
 Starting integrate_bonding_terms
 ******************************************************
  
  
 ******************** TIME CONTROL ********************
 Finished integrate_bonding_terms in    2.4319999217987061      seconds
 ******************************************************
  
  
 ******************** TIME CONTROL ********************
 Starting calculate_final_BOs
 ******************************************************
  
 Checking for consistency in the summed contact exchange
 The maximum error in the summed contact exchange is     0.003953
  
 The sum of contact exchanges for each atom are:
    1.829673
    1.829670
    1.750689
    1.750689
    2.002924
    2.002917
    2.002917
    2.002919
    4.068529
    4.068518
    4.068517
    4.068527
  
 The sum of BOs for each atom are:
    2.068471
    2.068466
    1.953388
    1.953387
    2.558646
    2.558637
    2.558638
    2.558640
    4.919584
    4.919573
    4.919572
    4.919580
  
 The final bond pair matrix is
     1     1    0.000000    0.000000    1.000000  -49.000000   97.000000  -68.000000   68.000000  -29.000000   69.000000    0.037101    0.037101    0.033051    0.003416    0.663493    0.003645    0.002419    0.039520    0.039520
     1     1    1.000000    0.000000    0.000000   -2.000000   98.000000  -67.000000   67.000000  -67.000000   67.000000    0.005383    0.005383    0.004620    0.000028    0.663493    0.000033    0.000022    0.005405    0.005405
     1     3    0.000000    0.000000   -1.000000  -50.000000   74.000000  -69.000000   69.000000  -69.000000   49.000000    0.106360    0.106360    0.093020    0.014624    0.662607    0.016509    0.010939    0.117299    0.117299
     1     3    0.000000    0.000000    0.000000  -50.000000   74.000000  -69.000000   69.000000  -49.000000   69.000000    0.106360    0.106360    0.093020    0.014624    0.662607    0.016509    0.010939    0.117299    0.117299
     1     3    1.000000    0.000000   -1.000000  -26.000000   98.000000  -69.000000   69.000000  -69.000000   49.000000    0.106360    0.106360    0.093019    0.014624    0.662607    0.016509    0.010939    0.117299    0.117299
     1     3    1.000000    0.000000    0.000000  -26.000000   98.000000  -69.000000   69.000000  -49.000000   69.000000    0.106360    0.106360    0.093019    0.014624    0.662607    0.016509    0.010939    0.117299    0.117299
     1     5    0.000000    0.000000   -1.000000  -50.000000   74.000000  -44.000000   69.000000  -69.000000   49.000000    0.013200    0.013200    0.011855    0.000294    0.837280    0.000323    0.000270    0.013470    0.013470
     1     5    0.000000    0.000000    0.000000  -50.000000   74.000000  -44.000000   69.000000  -49.000000   69.000000    0.013200    0.013200    0.011855    0.000294    0.837280    0.000323    0.000270    0.013470    0.013470
     1     5    1.000000    0.000000   -1.000000  -26.000000   98.000000  -44.000000   69.000000  -69.000000   49.000000    0.013200    0.013200    0.011855    0.000294    0.837280    0.000323    0.000270    0.013470    0.013470
     1     5    1.000000    0.000000    0.000000  -26.000000   98.000000  -44.000000   69.000000  -49.000000   69.000000    0.013200    0.013200    0.011855    0.000294    0.837280    0.000323    0.000270    0.013470    0.013470
     1     6    0.000000   -1.000000   -1.000000  -50.000000   74.000000  -69.000000   44.000000  -69.000000   49.000000    0.013200    0.013200    0.011855    0.000294    0.837281    0.000323    0.000270    0.013470    0.013470
     1     6    0.000000   -1.000000    0.000000  -50.000000   74.000000  -69.000000   44.000000  -49.000000   69.000000    0.013200    0.013200    0.011855    0.000294    0.837281    0.000323    0.000270    0.013470    0.013470
     1     6    1.000000   -1.000000   -1.000000  -26.000000   98.000000  -69.000000   44.000000  -69.000000   49.000000    0.013200    0.013200    0.011855    0.000294    0.837281    0.000323    0.000270    0.013470    0.013470
     1     6    1.000000   -1.000000    0.000000  -26.000000   98.000000  -69.000000   44.000000  -49.000000   69.000000    0.013200    0.013200    0.011855    0.000294    0.837281    0.000323    0.000270    0.013470    0.013470
     1     7    0.000000   -1.000000   -1.000000  -47.000000   95.000000  -69.000000   24.000000  -69.000000   49.000000    0.002254    0.002254    0.002079    0.000011    0.837281    0.000011    0.000010    0.002264    0.002264
     1     7    0.000000   -1.000000    0.000000  -47.000000   95.000000  -69.000000   24.000000  -49.000000   69.000000    0.002254    0.002254    0.002079    0.000011    0.837281    0.000011    0.000010    0.002264    0.002264
     1     8    0.000000    0.000000   -1.000000  -47.000000   95.000000  -24.000000   69.000000  -69.000000   49.000000    0.002254    0.002254    0.002079    0.000011    0.837280    0.000011    0.000010    0.002264    0.002264
     1     8    0.000000    0.000000    0.000000  -47.000000   95.000000  -24.000000   69.000000  -49.000000   69.000000    0.002254    0.002254    0.002079    0.000011    0.837280    0.000011    0.000010    0.002264    0.002264
     1     9    0.000000    0.000000   -1.000000  -50.000000   74.000000  -48.000000   69.000000  -69.000000   29.000000    0.010370    0.010370    0.009638    0.000207    0.653839    0.000225    0.000147    0.010518    0.010518
     1     9    0.000000    0.000000    0.000000  -50.000000   74.000000  -48.000000   69.000000  -69.000000   69.000000    0.272766    0.272766    0.249694    0.058914    0.653839    0.071315    0.046628    0.319394    0.319394
     1     9    0.000000    0.000000    1.000000  -50.000000   74.000000  -48.000000   69.000000  -29.000000   69.000000    0.010370    0.010370    0.009638    0.000207    0.653839    0.000225    0.000147    0.010518    0.010518
     1     9    1.000000    0.000000   -1.000000  -26.000000   98.000000  -48.000000   69.000000  -69.000000   29.000000    0.010370    0.010370    0.009638    0.000207    0.653839    0.000225    0.000147    0.010518    0.010518
     1     9    1.000000    0.000000    0.000000  -26.000000   98.000000  -48.000000   69.000000  -69.000000   69.000000    0.272764    0.272764    0.249693    0.058914    0.653839    0.071314    0.046628    0.319392    0.319392
     1     9    1.000000    0.000000    1.000000  -26.000000   98.000000  -48.000000   69.000000  -29.000000   69.000000    0.010370    0.010370    0.009638    0.000207    0.653839    0.000225    0.000147    0.010518    0.010518
     1    10    0.000000   -1.000000   -1.000000  -50.000000   74.000000  -69.000000   48.000000  -69.000000   29.000000    0.010370    0.010370    0.009638    0.000207    0.653839    0.000225    0.000147    0.010517    0.010517
     1    10    0.000000   -1.000000    0.000000  -50.000000   74.000000  -69.000000   48.000000  -69.000000   69.000000    0.272763    0.272763    0.249692    0.058914    0.653839    0.071314    0.046628    0.319391    0.319391
     1    10    0.000000   -1.000000    1.000000  -50.000000   74.000000  -69.000000   48.000000  -29.000000   69.000000    0.010370    0.010370    0.009638    0.000207    0.653839    0.000225    0.000147    0.010517    0.010517
     1    10    1.000000   -1.000000   -1.000000  -26.000000   98.000000  -69.000000   48.000000  -69.000000   29.000000    0.010370    0.010370    0.009638    0.000207    0.653839    0.000225    0.000147    0.010517    0.010517
     1    10    1.000000   -1.000000    0.000000  -26.000000   98.000000  -69.000000   48.000000  -69.000000   69.000000    0.272764    0.272764    0.249693    0.058914    0.653839    0.071314    0.046628    0.319392    0.319392
     1    10    1.000000   -1.000000    1.000000  -26.000000   98.000000  -69.000000   48.000000  -29.000000   69.000000    0.010370    0.010370    0.009638    0.000207    0.653839    0.000225    0.000147    0.010517    0.010517
     1    11   -1.000000   -1.000000    0.000000  -50.000000   50.000000  -69.000000   20.000000  -62.000000   62.000000    0.000181    0.000181    0.000162    0.000000    0.653839    0.000000    0.000000    0.000181    0.000181
     1    11    0.000000   -1.000000   -1.000000  -43.000000   91.000000  -69.000000   20.000000  -69.000000   29.000000    0.000847    0.000847    0.000799    0.000001    0.653839    0.000002    0.000001    0.000848    0.000848
     1    11    0.000000   -1.000000    0.000000  -47.000000   95.000000  -69.000000   20.000000  -66.000000   66.000000    0.011796    0.011796    0.010176    0.000180    0.653839    0.000203    0.000133    0.011929    0.011929
     1    11    0.000000   -1.000000    1.000000  -43.000000   91.000000  -69.000000   20.000000  -29.000000   69.000000    0.000847    0.000847    0.000799    0.000001    0.653839    0.000002    0.000001    0.000848    0.000848
     1    11    1.000000   -1.000000    0.000000   -2.000000   98.000000  -69.000000   20.000000  -62.000000   62.000000    0.000181    0.000181    0.000162    0.000000    0.653839    0.000000    0.000000    0.000181    0.000181
     1    12   -1.000000    0.000000    0.000000  -50.000000   50.000000  -20.000000   69.000000  -62.000000   62.000000    0.000181    0.000181    0.000162    0.000000    0.653839    0.000000    0.000000    0.000181    0.000181
     1    12    0.000000    0.000000   -1.000000  -43.000000   91.000000  -20.000000   69.000000  -69.000000   29.000000    0.000847    0.000847    0.000799    0.000001    0.653839    0.000002    0.000001    0.000848    0.000848
     1    12    0.000000    0.000000    0.000000  -47.000000   95.000000  -20.000000   69.000000  -66.000000   66.000000    0.011796    0.011796    0.010176    0.000180    0.653839    0.000203    0.000133    0.011929    0.011929
     1    12    0.000000    0.000000    1.000000  -43.000000   91.000000  -20.000000   69.000000  -29.000000   69.000000    0.000847    0.000847    0.000799    0.000001    0.653839    0.000002    0.000001    0.000848    0.000848
     1    12    1.000000    0.000000    0.000000   -2.000000   98.000000  -20.000000   69.000000  -62.000000   62.000000    0.000181    0.000181    0.000162    0.000000    0.653839    0.000000    0.000000    0.000181    0.000181
     2     2    0.000000    0.000000    1.000000  -73.000000   73.000000    2.000000  138.000000  -29.000000   69.000000    0.037101    0.037101    0.033051    0.003416    0.663494    0.003645    0.002419    0.039520    0.039520
     2     2    1.000000    0.000000    0.000000  -26.000000   74.000000    3.000000  137.000000  -67.000000   67.000000    0.005383    0.005383    0.004620    0.000028    0.663494    0.000033    0.000022    0.005405    0.005405
     2     4   -1.000000    0.000000   -1.000000  -74.000000   50.000000    1.000000  139.000000  -69.000000   49.000000    0.106360    0.106360    0.093019    0.014624    0.662607    0.016509    0.010939    0.117299    0.117299
     2     4   -1.000000    0.000000    0.000000  -74.000000   50.000000    1.000000  139.000000  -49.000000   69.000000    0.106360    0.106360    0.093019    0.014624    0.662607    0.016509    0.010939    0.117299    0.117299
     2     4    0.000000    0.000000   -1.000000  -50.000000   74.000000    1.000000  139.000000  -69.000000   49.000000    0.106360    0.106360    0.093020    0.014624    0.662607    0.016509    0.010939    0.117299    0.117299
     2     4    0.000000    0.000000    0.000000  -50.000000   74.000000    1.000000  139.000000  -49.000000   69.000000    0.106360    0.106360    0.093019    0.014624    0.662607    0.016509    0.010939    0.117299    0.117299
     2     5    0.000000    0.000000   -1.000000  -71.000000   71.000000    1.000000   94.000000  -69.000000   49.000000    0.002254    0.002254    0.002079    0.000011    0.837280    0.000011    0.000010    0.002264    0.002264
     2     5    0.000000    0.000000    0.000000  -71.000000   71.000000    1.000000   94.000000  -49.000000   69.000000    0.002254    0.002254    0.002079    0.000011    0.837280    0.000011    0.000010    0.002264    0.002264
     2     6    0.000000    0.000000   -1.000000  -71.000000   71.000000   46.000000  139.000000  -69.000000   49.000000    0.002254    0.002254    0.002079    0.000011    0.837281    0.000011    0.000010    0.002264    0.002264
     2     6    0.000000    0.000000    0.000000  -71.000000   71.000000   46.000000  139.000000  -49.000000   69.000000    0.002254    0.002254    0.002079    0.000011    0.837281    0.000011    0.000010    0.002264    0.002264
     2     7   -1.000000    0.000000   -1.000000  -74.000000   50.000000   26.000000  139.000000  -69.000000   49.000000    0.013200    0.013200    0.011855    0.000294    0.837281    0.000323    0.000270    0.013470    0.013470
     2     7   -1.000000    0.000000    0.000000  -74.000000   50.000000   26.000000  139.000000  -49.000000   69.000000    0.013200    0.013200    0.011855    0.000294    0.837281    0.000323    0.000270    0.013470    0.013470
     2     7    0.000000    0.000000   -1.000000  -50.000000   74.000000   26.000000  139.000000  -69.000000   49.000000    0.013200    0.013200    0.011855    0.000294    0.837281    0.000323    0.000270    0.013470    0.013470
     2     7    0.000000    0.000000    0.000000  -50.000000   74.000000   26.000000  139.000000  -49.000000   69.000000    0.013200    0.013200    0.011855    0.000294    0.837281    0.000323    0.000270    0.013470    0.013470
     2     8   -1.000000    0.000000   -1.000000  -74.000000   50.000000    1.000000  114.000000  -69.000000   49.000000    0.013200    0.013200    0.011855    0.000294    0.837281    0.000323    0.000270    0.013470    0.013470
     2     8   -1.000000    0.000000    0.000000  -74.000000   50.000000    1.000000  114.000000  -49.000000   69.000000    0.013200    0.013200    0.011855    0.000294    0.837281    0.000323    0.000270    0.013470    0.013470
     2     8    0.000000    0.000000   -1.000000  -50.000000   74.000000    1.000000  114.000000  -69.000000   49.000000    0.013200    0.013200    0.011855    0.000294    0.837281    0.000323    0.000270    0.013470    0.013470
     2     8    0.000000    0.000000    0.000000  -50.000000   74.000000    1.000000  114.000000  -49.000000   69.000000    0.013200    0.013200    0.011855    0.000294    0.837281    0.000323    0.000270    0.013470    0.013470
     2     9   -1.000000    0.000000    0.000000  -74.000000   26.000000    1.000000   90.000000  -62.000000   62.000000    0.000181    0.000181    0.000162    0.000000    0.653839    0.000000    0.000000    0.000181    0.000181
     2     9    0.000000    0.000000   -1.000000  -67.000000   67.000000    1.000000   90.000000  -69.000000   29.000000    0.000847    0.000847    0.000799    0.000001    0.653839    0.000002    0.000001    0.000848    0.000848
     2     9    0.000000    0.000000    0.000000  -71.000000   71.000000    1.000000   90.000000  -66.000000   66.000000    0.011796    0.011796    0.010176    0.000180    0.653839    0.000203    0.000133    0.011929    0.011929
     2     9    0.000000    0.000000    1.000000  -67.000000   67.000000    1.000000   90.000000  -29.000000   69.000000    0.000847    0.000847    0.000799    0.000001    0.653839    0.000002    0.000001    0.000848    0.000848
     2     9    1.000000    0.000000    0.000000  -26.000000   74.000000    1.000000   90.000000  -62.000000   62.000000    0.000181    0.000181    0.000162    0.000000    0.653839    0.000000    0.000000    0.000181    0.000181
     2    10   -1.000000    0.000000    0.000000  -74.000000   26.000000   50.000000  139.000000  -62.000000   62.000000    0.000181    0.000181    0.000162    0.000000    0.653839    0.000000    0.000000    0.000181    0.000181
     2    10    0.000000    0.000000   -1.000000  -67.000000   67.000000   50.000000  139.000000  -69.000000   29.000000    0.000847    0.000847    0.000799    0.000001    0.653839    0.000002    0.000001    0.000848    0.000848
     2    10    0.000000    0.000000    0.000000  -71.000000   71.000000   50.000000  139.000000  -66.000000   66.000000    0.011796    0.011796    0.010176    0.000180    0.653839    0.000203    0.000133    0.011929    0.011929
     2    10    0.000000    0.000000    1.000000  -67.000000   67.000000   50.000000  139.000000  -29.000000   69.000000    0.000847    0.000847    0.000799    0.000001    0.653839    0.000002    0.000001    0.000848    0.000848
     2    10    1.000000    0.000000    0.000000  -26.000000   74.000000   50.000000  139.000000  -62.000000   62.000000    0.000181    0.000181    0.000162    0.000000    0.653839    0.000000    0.000000    0.000181    0.000181
     2    11   -1.000000    0.000000   -1.000000  -74.000000   50.000000   22.000000  139.000000  -69.000000   29.000000    0.010370    0.010370    0.009638    0.000207    0.653840    0.000225    0.000147    0.010517    0.010517
     2    11   -1.000000    0.000000    0.000000  -74.000000   50.000000   22.000000  139.000000  -69.000000   69.000000    0.272764    0.272764    0.249693    0.058914    0.653840    0.071314    0.046628    0.319391    0.319391
     2    11   -1.000000    0.000000    1.000000  -74.000000   50.000000   22.000000  139.000000  -29.000000   69.000000    0.010370    0.010370    0.009638    0.000207    0.653840    0.000225    0.000147    0.010517    0.010517
     2    11    0.000000    0.000000   -1.000000  -50.000000   74.000000   22.000000  139.000000  -69.000000   29.000000    0.010370    0.010370    0.009638    0.000207    0.653840    0.000225    0.000147    0.010517    0.010517
     2    11    0.000000    0.000000    0.000000  -50.000000   74.000000   22.000000  139.000000  -69.000000   69.000000    0.272763    0.272763    0.249692    0.058914    0.653840    0.071313    0.046628    0.319390    0.319390
     2    11    0.000000    0.000000    1.000000  -50.000000   74.000000   22.000000  139.000000  -29.000000   69.000000    0.010370    0.010370    0.009638    0.000207    0.653840    0.000225    0.000147    0.010517    0.010517
     2    12   -1.000000    0.000000   -1.000000  -74.000000   50.000000    1.000000  118.000000  -69.000000   29.000000    0.010370    0.010370    0.009638    0.000207    0.653839    0.000225    0.000147    0.010518    0.010518
     2    12   -1.000000    0.000000    0.000000  -74.000000   50.000000    1.000000  118.000000  -69.000000   69.000000    0.272764    0.272764    0.249693    0.058914    0.653839    0.071314    0.046628    0.319392    0.319392
     2    12   -1.000000    0.000000    1.000000  -74.000000   50.000000    1.000000  118.000000  -29.000000   69.000000    0.010370    0.010370    0.009638    0.000207    0.653839    0.000225    0.000147    0.010518    0.010518
     2    12    0.000000    0.000000   -1.000000  -50.000000   74.000000    1.000000  118.000000  -69.000000   29.000000    0.010370    0.010370    0.009638    0.000207    0.653839    0.000225    0.000147    0.010518    0.010518
     2    12    0.000000    0.000000    0.000000  -50.000000   74.000000    1.000000  118.000000  -69.000000   69.000000    0.272765    0.272765    0.249694    0.058914    0.653839    0.071314    0.046628    0.319393    0.319393
     2    12    0.000000    0.000000    1.000000  -50.000000   74.000000    1.000000  118.000000  -29.000000   69.000000    0.010370    0.010370    0.009638    0.000207    0.653839    0.000225    0.000147    0.010518    0.010518
     3     3    0.000000    0.000000    1.000000  -73.000000   73.000000  -68.000000   68.000000   -9.000000   89.000000    0.008406    0.008406    0.007392    0.000069    0.661721    0.000081    0.000053    0.008459    0.008459
     3     3    1.000000    0.000000    0.000000  -26.000000   74.000000  -67.000000   67.000000  -47.000000   87.000000    0.009565    0.009565    0.009343    0.000183    0.661721    0.000199    0.000131    0.009696    0.009696
     3     5   -1.000000    0.000000    0.000000  -74.000000   26.000000  -44.000000   69.000000  -46.000000   86.000000    0.001697    0.001697    0.001709    0.000007    0.836502    0.000008    0.000006    0.001704    0.001704
     3     5    0.000000    0.000000   -1.000000  -71.000000   71.000000  -44.000000   69.000000  -49.000000   49.000000    0.000953    0.000953    0.000875    0.000000    0.836502    0.000000    0.000000    0.000954    0.000954
     3     5    0.000000    0.000000    0.000000  -74.000000   74.000000  -44.000000   69.000000  -49.000000   89.000000    0.111642    0.111642    0.104310    0.009632    0.836502    0.011709    0.009795    0.121437    0.121437
     3     5    0.000000    0.000000    1.000000  -71.000000   71.000000  -44.000000   69.000000   -9.000000   89.000000    0.000953    0.000953    0.000875    0.000000    0.836502    0.000000    0.000000    0.000954    0.000954
     3     5    1.000000    0.000000    0.000000  -26.000000   74.000000  -44.000000   69.000000  -46.000000   86.000000    0.001697    0.001697    0.001709    0.000007    0.836502    0.000008    0.000006    0.001704    0.001704
     3     6   -1.000000   -1.000000    0.000000  -74.000000   26.000000  -69.000000   44.000000  -46.000000   86.000000    0.001697    0.001697    0.001709    0.000007    0.836502    0.000008    0.000006    0.001704    0.001704
     3     6    0.000000   -1.000000   -1.000000  -71.000000   71.000000  -69.000000   44.000000  -49.000000   49.000000    0.000953    0.000953    0.000875    0.000000    0.836502    0.000000    0.000000    0.000954    0.000954
     3     6    0.000000   -1.000000    0.000000  -74.000000   74.000000  -69.000000   44.000000  -49.000000   89.000000    0.111641    0.111641    0.104309    0.009632    0.836502    0.011709    0.009795    0.121436    0.121436
     3     6    0.000000   -1.000000    1.000000  -71.000000   71.000000  -69.000000   44.000000   -9.000000   89.000000    0.000953    0.000953    0.000875    0.000000    0.836502    0.000000    0.000000    0.000954    0.000954
     3     6    1.000000   -1.000000    0.000000  -26.000000   74.000000  -69.000000   44.000000  -46.000000   86.000000    0.001697    0.001697    0.001709    0.000007    0.836502    0.000008    0.000006    0.001704    0.001704
     3     7   -1.000000   -1.000000    0.000000  -74.000000   50.000000  -69.000000   24.000000  -46.000000   86.000000    0.001220    0.001220    0.001141    0.000002    0.836502    0.000003    0.000002    0.001222    0.001222
     3     7    0.000000   -1.000000    0.000000  -50.000000   74.000000  -69.000000   24.000000  -46.000000   86.000000    0.001220    0.001220    0.001141    0.000002    0.836502    0.000003    0.000002    0.001222    0.001222
     3     8   -1.000000    0.000000    0.000000  -74.000000   50.000000  -24.000000   69.000000  -46.000000   86.000000    0.001220    0.001220    0.001141    0.000002    0.836502    0.000003    0.000002    0.001222    0.001222
     3     8    0.000000    0.000000    0.000000  -50.000000   74.000000  -24.000000   69.000000  -46.000000   86.000000    0.001220    0.001220    0.001141    0.000002    0.836502    0.000003    0.000002    0.001222    0.001222
     3     9   -1.000000    0.000000    0.000000  -74.000000   26.000000  -48.000000   69.000000  -49.000000   69.000000    0.005277    0.005277    0.005123    0.000048    0.652953    0.000052    0.000034    0.005311    0.005311
     3     9   -1.000000    0.000000    1.000000  -74.000000   26.000000  -48.000000   69.000000  -29.000000   89.000000    0.005277    0.005277    0.005123    0.000048    0.652953    0.000052    0.000034    0.005311    0.005311
     3     9    0.000000    0.000000   -1.000000  -67.000000   67.000000  -48.000000   69.000000  -49.000000   29.000000    0.000235    0.000235    0.000215    0.000000    0.652953    0.000000    0.000000    0.000235    0.000235
     3     9    0.000000    0.000000    0.000000  -74.000000   74.000000  -48.000000   69.000000  -49.000000   69.000000    0.248522    0.248522    0.237364    0.042797    0.652953    0.053090    0.034666    0.283188    0.283188
     3     9    0.000000    0.000000    1.000000  -74.000000   74.000000  -48.000000   69.000000  -29.000000   89.000000    0.248522    0.248522    0.237364    0.042797    0.652953    0.053090    0.034666    0.283188    0.283188
     3     9    0.000000    0.000000    2.000000  -67.000000   67.000000  -48.000000   69.000000   11.000000   89.000000    0.000235    0.000235    0.000215    0.000000    0.652953    0.000000    0.000000    0.000235    0.000235
     3     9    1.000000    0.000000    0.000000  -26.000000   74.000000  -48.000000   69.000000  -49.000000   69.000000    0.005277    0.005277    0.005123    0.000048    0.652953    0.000052    0.000034    0.005311    0.005311
     3     9    1.000000    0.000000    1.000000  -26.000000   74.000000  -48.000000   69.000000  -29.000000   89.000000    0.005277    0.005277    0.005123    0.000048    0.652953    0.000052    0.000034    0.005311    0.005311
     3    10   -1.000000   -1.000000    0.000000  -74.000000   26.000000  -69.000000   48.000000  -49.000000   69.000000    0.005277    0.005277    0.005123    0.000048    0.652953    0.000052    0.000034    0.005311    0.005311
     3    10   -1.000000   -1.000000    1.000000  -74.000000   26.000000  -69.000000   48.000000  -29.000000   89.000000    0.005277    0.005277    0.005123    0.000048    0.652953    0.000052    0.000034    0.005311    0.005311
     3    10    0.000000   -1.000000   -1.000000  -67.000000   67.000000  -69.000000   48.000000  -49.000000   29.000000    0.000235    0.000235    0.000215    0.000000    0.652953    0.000000    0.000000    0.000235    0.000235
     3    10    0.000000   -1.000000    0.000000  -74.000000   74.000000  -69.000000   48.000000  -49.000000   69.000000    0.248521    0.248521    0.237363    0.042796    0.652953    0.053090    0.034665    0.283187    0.283187
     3    10    0.000000   -1.000000    1.000000  -74.000000   74.000000  -69.000000   48.000000  -29.000000   89.000000    0.248521    0.248521    0.237363    0.042796    0.652953    0.053090    0.034665    0.283187    0.283187
     3    10    0.000000   -1.000000    2.000000  -67.000000   67.000000  -69.000000   48.000000   11.000000   89.000000    0.000235    0.000235    0.000215    0.000000    0.652953    0.000000    0.000000    0.000235    0.000235
     3    10    1.000000   -1.000000    0.000000  -26.000000   74.000000  -69.000000   48.000000  -49.000000   69.000000    0.005277    0.005277    0.005123    0.000048    0.652953    0.000052    0.000034    0.005311    0.005311
     3    10    1.000000   -1.000000    1.000000  -26.000000   74.000000  -69.000000   48.000000  -29.000000   89.000000    0.005277    0.005277    0.005123    0.000048    0.652953    0.000052    0.000034    0.005311    0.005311
     3    11   -1.000000   -1.000000    0.000000  -74.000000   50.000000  -69.000000   20.000000  -49.000000   69.000000    0.001371    0.001371    0.001251    0.000002    0.652954    0.000002    0.000001    0.001373    0.001373
     3    11   -1.000000   -1.000000    1.000000  -74.000000   50.000000  -69.000000   20.000000  -29.000000   89.000000    0.001371    0.001371    0.001251    0.000002    0.652954    0.000002    0.000001    0.001373    0.001373
     3    11    0.000000   -1.000000    0.000000  -50.000000   74.000000  -69.000000   20.000000  -49.000000   69.000000    0.001371    0.001371    0.001251    0.000002    0.652954    0.000002    0.000001    0.001373    0.001373
     3    11    0.000000   -1.000000    1.000000  -50.000000   74.000000  -69.000000   20.000000  -29.000000   89.000000    0.001371    0.001371    0.001251    0.000002    0.652954    0.000002    0.000001    0.001373    0.001373
     3    12   -1.000000    0.000000    0.000000  -74.000000   50.000000  -20.000000   69.000000  -49.000000   69.000000    0.001371    0.001371    0.001251    0.000002    0.652953    0.000002    0.000001    0.001373    0.001373
     3    12   -1.000000    0.000000    1.000000  -74.000000   50.000000  -20.000000   69.000000  -29.000000   89.000000    0.001371    0.001371    0.001251    0.000002    0.652953    0.000002    0.000001    0.001373    0.001373
     3    12    0.000000    0.000000    0.000000  -50.000000   74.000000  -20.000000   69.000000  -49.000000   69.000000    0.001371    0.001371    0.001251    0.000002    0.652953    0.000002    0.000001    0.001373    0.001373
     3    12    0.000000    0.000000    1.000000  -50.000000   74.000000  -20.000000   69.000000  -29.000000   89.000000    0.001371    0.001371    0.001251    0.000002    0.652953    0.000002    0.000001    0.001373    0.001373
     4     4    0.000000    0.000000    1.000000  -49.000000   97.000000    2.000000  138.000000   -9.000000   89.000000    0.008406    0.008406    0.007392    0.000069    0.661721    0.000081    0.000053    0.008459    0.008459
     4     4    1.000000    0.000000    0.000000   -2.000000   98.000000    3.000000  137.000000  -47.000000   87.000000    0.009565    0.009565    0.009343    0.000183    0.661721    0.000199    0.000131    0.009696    0.009696
     4     5    0.000000    0.000000    0.000000  -50.000000   74.000000    1.000000   94.000000  -46.000000   86.000000    0.001220    0.001220    0.001141    0.000002    0.836502    0.000003    0.000002    0.001222    0.001222
     4     5    1.000000    0.000000    0.000000  -26.000000   98.000000    1.000000   94.000000  -46.000000   86.000000    0.001220    0.001220    0.001141    0.000002    0.836502    0.000003    0.000002    0.001222    0.001222
     4     6    0.000000    0.000000    0.000000  -50.000000   74.000000   46.000000  139.000000  -46.000000   86.000000    0.001220    0.001220    0.001141    0.000002    0.836502    0.000003    0.000002    0.001222    0.001222
     4     6    1.000000    0.000000    0.000000  -26.000000   98.000000   46.000000  139.000000  -46.000000   86.000000    0.001220    0.001220    0.001141    0.000002    0.836502    0.000003    0.000002    0.001222    0.001222
     4     7   -1.000000    0.000000    0.000000  -50.000000   50.000000   26.000000  139.000000  -46.000000   86.000000    0.001697    0.001697    0.001709    0.000007    0.836502    0.000008    0.000006    0.001704    0.001704
     4     7    0.000000    0.000000   -1.000000  -47.000000   95.000000   26.000000  139.000000  -49.000000   49.000000    0.000953    0.000953    0.000875    0.000000    0.836502    0.000000    0.000000    0.000954    0.000954
     4     7    0.000000    0.000000    0.000000  -50.000000   98.000000   26.000000  139.000000  -49.000000   89.000000    0.111641    0.111641    0.104309    0.009632    0.836502    0.011709    0.009795    0.121436    0.121436
     4     7    0.000000    0.000000    1.000000  -47.000000   95.000000   26.000000  139.000000   -9.000000   89.000000    0.000953    0.000953    0.000875    0.000000    0.836502    0.000000    0.000000    0.000954    0.000954
     4     7    1.000000    0.000000    0.000000   -2.000000   98.000000   26.000000  139.000000  -46.000000   86.000000    0.001697    0.001697    0.001709    0.000007    0.836502    0.000008    0.000006    0.001704    0.001704
     4     8   -1.000000    0.000000    0.000000  -50.000000   50.000000    1.000000  114.000000  -46.000000   86.000000    0.001697    0.001697    0.001709    0.000007    0.836502    0.000008    0.000006    0.001704    0.001704
     4     8    0.000000    0.000000   -1.000000  -47.000000   95.000000    1.000000  114.000000  -49.000000   49.000000    0.000953    0.000953    0.000875    0.000000    0.836502    0.000000    0.000000    0.000954    0.000954
     4     8    0.000000    0.000000    0.000000  -50.000000   98.000000    1.000000  114.000000  -49.000000   89.000000    0.111642    0.111642    0.104310    0.009632    0.836502    0.011709    0.009795    0.121437    0.121437
     4     8    0.000000    0.000000    1.000000  -47.000000   95.000000    1.000000  114.000000   -9.000000   89.000000    0.000953    0.000953    0.000875    0.000000    0.836502    0.000000    0.000000    0.000954    0.000954
     4     8    1.000000    0.000000    0.000000   -2.000000   98.000000    1.000000  114.000000  -46.000000   86.000000    0.001697    0.001697    0.001709    0.000007    0.836502    0.000008    0.000006    0.001704    0.001704
     4     9    0.000000    0.000000    0.000000  -50.000000   74.000000    1.000000   90.000000  -49.000000   69.000000    0.001371    0.001371    0.001251    0.000002    0.652953    0.000002    0.000001    0.001373    0.001373
     4     9    0.000000    0.000000    1.000000  -50.000000   74.000000    1.000000   90.000000  -29.000000   89.000000    0.001371    0.001371    0.001251    0.000002    0.652953    0.000002    0.000001    0.001373    0.001373
     4     9    1.000000    0.000000    0.000000  -26.000000   98.000000    1.000000   90.000000  -49.000000   69.000000    0.001371    0.001371    0.001251    0.000002    0.652953    0.000002    0.000001    0.001373    0.001373
     4     9    1.000000    0.000000    1.000000  -26.000000   98.000000    1.000000   90.000000  -29.000000   89.000000    0.001371    0.001371    0.001251    0.000002    0.652953    0.000002    0.000001    0.001373    0.001373
     4    10    0.000000    0.000000    0.000000  -50.000000   74.000000   50.000000  139.000000  -49.000000   69.000000    0.001371    0.001371    0.001251    0.000002    0.652954    0.000002    0.000001    0.001373    0.001373
     4    10    0.000000    0.000000    1.000000  -50.000000   74.000000   50.000000  139.000000  -29.000000   89.000000    0.001371    0.001371    0.001251    0.000002    0.652954    0.000002    0.000001    0.001373    0.001373
     4    10    1.000000    0.000000    0.000000  -26.000000   98.000000   50.000000  139.000000  -49.000000   69.000000    0.001371    0.001371    0.001251    0.000002    0.652954    0.000002    0.000001    0.001373    0.001373
     4    10    1.000000    0.000000    1.000000  -26.000000   98.000000   50.000000  139.000000  -29.000000   89.000000    0.001371    0.001371    0.001251    0.000002    0.652954    0.000002    0.000001    0.001373    0.001373
     4    11   -1.000000    0.000000    0.000000  -50.000000   50.000000   22.000000  139.000000  -49.000000   69.000000    0.005277    0.005277    0.005123    0.000048    0.652954    0.000052    0.000034    0.005311    0.005311
     4    11   -1.000000    0.000000    1.000000  -50.000000   50.000000   22.000000  139.000000  -29.000000   89.000000    0.005277    0.005277    0.005123    0.000048    0.652954    0.000052    0.000034    0.005311    0.005311
     4    11    0.000000    0.000000   -1.000000  -43.000000   91.000000   22.000000  139.000000  -49.000000   29.000000    0.000235    0.000235    0.000215    0.000000    0.652954    0.000000    0.000000    0.000235    0.000235
     4    11    0.000000    0.000000    0.000000  -50.000000   98.000000   22.000000  139.000000  -49.000000   69.000000    0.248521    0.248521    0.237362    0.042796    0.652954    0.053090    0.034665    0.283186    0.283186
     4    11    0.000000    0.000000    1.000000  -50.000000   98.000000   22.000000  139.000000  -29.000000   89.000000    0.248521    0.248521    0.237363    0.042796    0.652954    0.053090    0.034665    0.283187    0.283187
     4    11    0.000000    0.000000    2.000000  -43.000000   91.000000   22.000000  139.000000   11.000000   89.000000    0.000235    0.000235    0.000215    0.000000    0.652954    0.000000    0.000000    0.000235    0.000235
     4    11    1.000000    0.000000    0.000000   -2.000000   98.000000   22.000000  139.000000  -49.000000   69.000000    0.005277    0.005277    0.005123    0.000048    0.652954    0.000052    0.000034    0.005311    0.005311
     4    11    1.000000    0.000000    1.000000   -2.000000   98.000000   22.000000  139.000000  -29.000000   89.000000    0.005277    0.005277    0.005123    0.000048    0.652954    0.000052    0.000034    0.005311    0.005311
     4    12   -1.000000    0.000000    0.000000  -50.000000   50.000000    1.000000  118.000000  -49.000000   69.000000    0.005277    0.005277    0.005123    0.000048    0.652953    0.000052    0.000034    0.005311    0.005311
     4    12   -1.000000    0.000000    1.000000  -50.000000   50.000000    1.000000  118.000000  -29.000000   89.000000    0.005277    0.005277    0.005123    0.000048    0.652953    0.000052    0.000034    0.005311    0.005311
     4    12    0.000000    0.000000   -1.000000  -43.000000   91.000000    1.000000  118.000000  -49.000000   29.000000    0.000235    0.000235    0.000215    0.000000    0.652953    0.000000    0.000000    0.000235    0.000235
     4    12    0.000000    0.000000    0.000000  -50.000000   98.000000    1.000000  118.000000  -49.000000   69.000000    0.248522    0.248522    0.237364    0.042797    0.652953    0.053091    0.034666    0.283188    0.283188
     4    12    0.000000    0.000000    1.000000  -50.000000   98.000000    1.000000  118.000000  -29.000000   89.000000    0.248523    0.248523    0.237364    0.042797    0.652953    0.053091    0.034666    0.283188    0.283188
     4    12    0.000000    0.000000    2.000000  -43.000000   91.000000    1.000000  118.000000   11.000000   89.000000    0.000235    0.000235    0.000215    0.000000    0.652953    0.000000    0.000000    0.000235    0.000235
     4    12    1.000000    0.000000    0.000000   -2.000000   98.000000    1.000000  118.000000  -49.000000   69.000000    0.005277    0.005277    0.005123    0.000048    0.652953    0.000052    0.000034    0.005311    0.005311
     4    12    1.000000    0.000000    1.000000   -2.000000   98.000000    1.000000  118.000000  -29.000000   89.000000    0.005277    0.005277    0.005123    0.000048    0.652953    0.000052    0.000034    0.005311    0.005311
     5     5    0.000000    0.000000    1.000000  -73.000000   73.000000  -43.000000   93.000000   -9.000000   89.000000    0.002383    0.002383    0.002232    0.000001    0.963741    0.000002    0.000002    0.002385    0.002385
     5     5    1.000000    0.000000    0.000000  -26.000000   74.000000  -42.000000   92.000000  -47.000000   87.000000    0.003907    0.003907    0.003773    0.000045    0.963741    0.000047    0.000046    0.003953    0.003953
     5     6    0.000000   -1.000000    0.000000  -71.000000   71.000000  -44.000000   44.000000  -46.000000   86.000000    0.000409    0.000409    0.000392    0.000000    0.963742    0.000000    0.000000    0.000409    0.000409
     5     8   -1.000000    0.000000   -1.000000  -74.000000   50.000000  -24.000000   94.000000  -49.000000   49.000000    0.000479    0.000479    0.000432    0.000000    0.963741    0.000000    0.000000    0.000479    0.000479
     5     8   -1.000000    0.000000    0.000000  -74.000000   50.000000  -24.000000   94.000000  -49.000000   89.000000    0.049617    0.049617    0.046460    0.003661    0.963741    0.004071    0.003923    0.053540    0.053540
     5     8   -1.000000    0.000000    1.000000  -74.000000   50.000000  -24.000000   94.000000   -9.000000   89.000000    0.000479    0.000479    0.000432    0.000000    0.963741    0.000000    0.000000    0.000479    0.000479
     5     8    0.000000    0.000000   -1.000000  -50.000000   74.000000  -24.000000   94.000000  -49.000000   49.000000    0.000479    0.000479    0.000432    0.000000    0.963741    0.000000    0.000000    0.000479    0.000479
     5     8    0.000000    0.000000    0.000000  -50.000000   74.000000  -24.000000   94.000000  -49.000000   89.000000    0.049617    0.049617    0.046460    0.003661    0.963741    0.004071    0.003923    0.053540    0.053540
     5     8    0.000000    0.000000    1.000000  -50.000000   74.000000  -24.000000   94.000000   -9.000000   89.000000    0.000479    0.000479    0.000432    0.000000    0.963741    0.000000    0.000000    0.000479    0.000479
     5     9   -1.000000    0.000000    0.000000  -74.000000   26.000000  -43.000000   89.000000  -49.000000   69.000000    0.008180    0.008180    0.007793    0.000147    0.828741    0.000158    0.000131    0.008311    0.008311
     5     9   -1.000000    0.000000    1.000000  -74.000000   26.000000  -43.000000   89.000000  -29.000000   89.000000    0.008180    0.008180    0.007793    0.000147    0.828741    0.000158    0.000131    0.008311    0.008311
     5     9    0.000000    0.000000   -1.000000  -68.000000   68.000000  -41.000000   87.000000  -49.000000   29.000000    0.000247    0.000247    0.000222    0.000000    0.828741    0.000000    0.000000    0.000247    0.000247
     5     9    0.000000    0.000000    0.000000  -74.000000   74.000000  -44.000000   90.000000  -49.000000   69.000000    0.747685    0.747685    0.767165    0.225448    0.828741    0.318620    0.264053    1.011739    1.011739
     5     9    0.000000    0.000000    1.000000  -74.000000   74.000000  -44.000000   90.000000  -29.000000   89.000000    0.747684    0.747684    0.767164    0.225448    0.828741    0.318620    0.264053    1.011737    1.011737
     5     9    0.000000    0.000000    2.000000  -68.000000   68.000000  -41.000000   87.000000   11.000000   89.000000    0.000247    0.000247    0.000222    0.000000    0.828741    0.000000    0.000000    0.000247    0.000247
     5     9    1.000000    0.000000    0.000000  -26.000000   74.000000  -43.000000   89.000000  -49.000000   69.000000    0.008180    0.008180    0.007793    0.000147    0.828741    0.000158    0.000131    0.008311    0.008311
     5     9    1.000000    0.000000    1.000000  -26.000000   74.000000  -43.000000   89.000000  -29.000000   89.000000    0.008180    0.008180    0.007793    0.000147    0.828741    0.000158    0.000131    0.008311    0.008311
     5    10    0.000000   -1.000000    0.000000  -71.000000   71.000000  -44.000000   48.000000  -49.000000   69.000000    0.002626    0.002626    0.002458    0.000004    0.828741    0.000005    0.000004    0.002630    0.002630
     5    10    0.000000   -1.000000    1.000000  -71.000000   71.000000  -44.000000   48.000000  -29.000000   89.000000    0.002626    0.002626    0.002458    0.000004    0.828741    0.000005    0.000004    0.002630    0.002630
     5    12   -1.000000    0.000000    0.000000  -74.000000   50.000000  -20.000000   94.000000  -49.000000   69.000000    0.043998    0.043998    0.040263    0.002160    0.828740    0.002482    0.002057    0.046055    0.046055
     5    12   -1.000000    0.000000    1.000000  -74.000000   50.000000  -20.000000   94.000000  -29.000000   89.000000    0.043998    0.043998    0.040263    0.002160    0.828740    0.002482    0.002057    0.046055    0.046055
     5    12    0.000000    0.000000    0.000000  -50.000000   74.000000  -20.000000   94.000000  -49.000000   69.000000    0.043998    0.043998    0.040263    0.002160    0.828740    0.002482    0.002057    0.046055    0.046055
     5    12    0.000000    0.000000    1.000000  -50.000000   74.000000  -20.000000   94.000000  -29.000000   89.000000    0.043998    0.043998    0.040263    0.002160    0.828740    0.002482    0.002057    0.046055    0.046055
     6     6    0.000000    0.000000    1.000000  -73.000000   73.000000   47.000000  183.000000   -9.000000   89.000000    0.002383    0.002383    0.002232    0.000001    0.963742    0.000002    0.000002    0.002385    0.002385
     6     6    1.000000    0.000000    0.000000  -26.000000   74.000000   48.000000  182.000000  -47.000000   87.000000    0.003907    0.003907    0.003773    0.000045    0.963742    0.000047    0.000046    0.003953    0.003953
     6     7   -1.000000    0.000000   -1.000000  -74.000000   50.000000   46.000000  164.000000  -49.000000   49.000000    0.000479    0.000479    0.000432    0.000000    0.963742    0.000000    0.000000    0.000479    0.000479
     6     7   -1.000000    0.000000    0.000000  -74.000000   50.000000   46.000000  164.000000  -49.000000   89.000000    0.049617    0.049617    0.046460    0.003661    0.963742    0.004071    0.003923    0.053540    0.053540
     6     7   -1.000000    0.000000    1.000000  -74.000000   50.000000   46.000000  164.000000   -9.000000   89.000000    0.000479    0.000479    0.000432    0.000000    0.963742    0.000000    0.000000    0.000479    0.000479
     6     7    0.000000    0.000000   -1.000000  -50.000000   74.000000   46.000000  164.000000  -49.000000   49.000000    0.000479    0.000479    0.000432    0.000000    0.963742    0.000000    0.000000    0.000479    0.000479
     6     7    0.000000    0.000000    0.000000  -50.000000   74.000000   46.000000  164.000000  -49.000000   89.000000    0.049617    0.049617    0.046460    0.003661    0.963742    0.004071    0.003923    0.053540    0.053540
     6     7    0.000000    0.000000    1.000000  -50.000000   74.000000   46.000000  164.000000   -9.000000   89.000000    0.000479    0.000479    0.000432    0.000000    0.963742    0.000000    0.000000    0.000479    0.000479
     6     9    0.000000    1.000000    0.000000  -71.000000   71.000000   92.000000  184.000000  -49.000000   69.000000    0.002626    0.002626    0.002458    0.000004    0.828741    0.000005    0.000004    0.002630    0.002630
     6     9    0.000000    1.000000    1.000000  -71.000000   71.000000   92.000000  184.000000  -29.000000   89.000000    0.002626    0.002626    0.002458    0.000004    0.828741    0.000005    0.000004    0.002630    0.002630
     6    10   -1.000000    0.000000    0.000000  -74.000000   26.000000   51.000000  183.000000  -49.000000   69.000000    0.008180    0.008180    0.007793    0.000147    0.828741    0.000158    0.000131    0.008310    0.008310
     6    10   -1.000000    0.000000    1.000000  -74.000000   26.000000   51.000000  183.000000  -29.000000   89.000000    0.008180    0.008180    0.007793    0.000147    0.828741    0.000158    0.000131    0.008310    0.008310
     6    10    0.000000    0.000000   -1.000000  -68.000000   68.000000   53.000000  181.000000  -49.000000   29.000000    0.000247    0.000247    0.000222    0.000000    0.828741    0.000000    0.000000    0.000247    0.000247
     6    10    0.000000    0.000000    0.000000  -74.000000   74.000000   50.000000  184.000000  -49.000000   69.000000    0.747683    0.747683    0.767163    0.225448    0.828741    0.318619    0.264053    1.011736    1.011736
     6    10    0.000000    0.000000    1.000000  -74.000000   74.000000   50.000000  184.000000  -29.000000   89.000000    0.747683    0.747683    0.767163    0.225447    0.828741    0.318619    0.264053    1.011735    1.011735
     6    10    0.000000    0.000000    2.000000  -68.000000   68.000000   53.000000  181.000000   11.000000   89.000000    0.000247    0.000247    0.000222    0.000000    0.828741    0.000000    0.000000    0.000247    0.000247
     6    10    1.000000    0.000000    0.000000  -26.000000   74.000000   51.000000  183.000000  -49.000000   69.000000    0.008180    0.008180    0.007793    0.000147    0.828741    0.000158    0.000131    0.008310    0.008310
     6    10    1.000000    0.000000    1.000000  -26.000000   74.000000   51.000000  183.000000  -29.000000   89.000000    0.008180    0.008180    0.007793    0.000147    0.828741    0.000158    0.000131    0.008310    0.008310
     6    11   -1.000000    0.000000    0.000000  -74.000000   50.000000   46.000000  160.000000  -49.000000   69.000000    0.043998    0.043998    0.040263    0.002160    0.828741    0.002482    0.002057    0.046055    0.046055
     6    11   -1.000000    0.000000    1.000000  -74.000000   50.000000   46.000000  160.000000  -29.000000   89.000000    0.043998    0.043998    0.040263    0.002160    0.828741    0.002482    0.002057    0.046055    0.046055
     6    11    0.000000    0.000000    0.000000  -50.000000   74.000000   46.000000  160.000000  -49.000000   69.000000    0.043998    0.043998    0.040263    0.002160    0.828741    0.002482    0.002057    0.046055    0.046055
     6    11    0.000000    0.000000    1.000000  -50.000000   74.000000   46.000000  160.000000  -29.000000   89.000000    0.043998    0.043998    0.040263    0.002160    0.828741    0.002482    0.002057    0.046055    0.046055
     7     7    0.000000    0.000000    1.000000  -49.000000   97.000000   27.000000  163.000000   -9.000000   89.000000    0.002383    0.002383    0.002232    0.000001    0.963742    0.000002    0.000002    0.002385    0.002385
     7     7    1.000000    0.000000    0.000000   -2.000000   98.000000   28.000000  162.000000  -47.000000   87.000000    0.003907    0.003907    0.003772    0.000045    0.963742    0.000047    0.000046    0.003953    0.003953
     7     8    0.000000    0.000000    0.000000  -47.000000   95.000000   26.000000  114.000000  -46.000000   86.000000    0.000409    0.000409    0.000392    0.000000    0.963742    0.000000    0.000000    0.000409    0.000409
     7    10    0.000000    0.000000    0.000000  -50.000000   74.000000   50.000000  164.000000  -49.000000   69.000000    0.043998    0.043998    0.040263    0.002160    0.828741    0.002482    0.002057    0.046055    0.046055
     7    10    0.000000    0.000000    1.000000  -50.000000   74.000000   50.000000  164.000000  -29.000000   89.000000    0.043998    0.043998    0.040263    0.002160    0.828741    0.002482    0.002057    0.046055    0.046055
     7    10    1.000000    0.000000    0.000000  -26.000000   98.000000   50.000000  164.000000  -49.000000   69.000000    0.043998    0.043998    0.040263    0.002160    0.828741    0.002482    0.002057    0.046055    0.046055
     7    10    1.000000    0.000000    1.000000  -26.000000   98.000000   50.000000  164.000000  -29.000000   89.000000    0.043998    0.043998    0.040263    0.002160    0.828741    0.002482    0.002057    0.046055    0.046055
     7    11   -1.000000    0.000000    0.000000  -50.000000   50.000000   27.000000  159.000000  -49.000000   69.000000    0.008180    0.008180    0.007793    0.000147    0.828741    0.000158    0.000131    0.008310    0.008310
     7    11   -1.000000    0.000000    1.000000  -50.000000   50.000000   27.000000  159.000000  -29.000000   89.000000    0.008180    0.008180    0.007793    0.000147    0.828741    0.000158    0.000131    0.008310    0.008310
     7    11    0.000000    0.000000   -1.000000  -44.000000   92.000000   29.000000  157.000000  -49.000000   29.000000    0.000247    0.000247    0.000222    0.000000    0.828741    0.000000    0.000000    0.000247    0.000247
     7    11    0.000000    0.000000    0.000000  -50.000000   98.000000   26.000000  160.000000  -49.000000   69.000000    0.747683    0.747683    0.767163    0.225448    0.828741    0.318619    0.264053    1.011736    1.011736
     7    11    0.000000    0.000000    1.000000  -50.000000   98.000000   26.000000  160.000000  -29.000000   89.000000    0.747683    0.747683    0.767163    0.225448    0.828741    0.318619    0.264053    1.011736    1.011736
     7    11    0.000000    0.000000    2.000000  -44.000000   92.000000   29.000000  157.000000   11.000000   89.000000    0.000247    0.000247    0.000222    0.000000    0.828741    0.000000    0.000000    0.000247    0.000247
     7    11    1.000000    0.000000    0.000000   -2.000000   98.000000   27.000000  159.000000  -49.000000   69.000000    0.008180    0.008180    0.007793    0.000147    0.828741    0.000158    0.000131    0.008310    0.008310
     7    11    1.000000    0.000000    1.000000   -2.000000   98.000000   27.000000  159.000000  -29.000000   89.000000    0.008180    0.008180    0.007793    0.000147    0.828741    0.000158    0.000131    0.008310    0.008310
     7    12    0.000000    0.000000    0.000000  -47.000000   95.000000   26.000000  118.000000  -49.000000   69.000000    0.002626    0.002626    0.002458    0.000004    0.828741    0.000005    0.000004    0.002630    0.002630
     7    12    0.000000    0.000000    1.000000  -47.000000   95.000000   26.000000  118.000000  -29.000000   89.000000    0.002626    0.002626    0.002458    0.000004    0.828741    0.000005    0.000004    0.002630    0.002630
     8     8    0.000000    0.000000    1.000000  -49.000000   97.000000  -23.000000  113.000000   -9.000000   89.000000    0.002383    0.002383    0.002232    0.000001    0.963742    0.000002    0.000002    0.002385    0.002385
     8     8    1.000000    0.000000    0.000000   -2.000000   98.000000  -22.000000  112.000000  -47.000000   87.000000    0.003907    0.003907    0.003773    0.000045    0.963742    0.000047    0.000046    0.003953    0.003953
     8     9    0.000000    0.000000    0.000000  -50.000000   74.000000  -24.000000   90.000000  -49.000000   69.000000    0.043998    0.043998    0.040263    0.002160    0.828741    0.002482    0.002057    0.046055    0.046055
     8     9    0.000000    0.000000    1.000000  -50.000000   74.000000  -24.000000   90.000000  -29.000000   89.000000    0.043998    0.043998    0.040263    0.002160    0.828741    0.002482    0.002057    0.046055    0.046055
     8     9    1.000000    0.000000    0.000000  -26.000000   98.000000  -24.000000   90.000000  -49.000000   69.000000    0.043998    0.043998    0.040263    0.002160    0.828741    0.002482    0.002057    0.046055    0.046055
     8     9    1.000000    0.000000    1.000000  -26.000000   98.000000  -24.000000   90.000000  -29.000000   89.000000    0.043998    0.043998    0.040263    0.002160    0.828741    0.002482    0.002057    0.046055    0.046055
     8    11    0.000000    0.000000    0.000000  -47.000000   95.000000   22.000000  114.000000  -49.000000   69.000000    0.002626    0.002626    0.002458    0.000004    0.828741    0.000005    0.000004    0.002630    0.002630
     8    11    0.000000    0.000000    1.000000  -47.000000   95.000000   22.000000  114.000000  -29.000000   89.000000    0.002626    0.002626    0.002458    0.000004    0.828741    0.000005    0.000004    0.002630    0.002630
     8    12   -1.000000    0.000000    0.000000  -50.000000   50.000000  -19.000000  113.000000  -49.000000   69.000000    0.008180    0.008180    0.007793    0.000147    0.828740    0.000158    0.000131    0.008310    0.008310
     8    12   -1.000000    0.000000    1.000000  -50.000000   50.000000  -19.000000  113.000000  -29.000000   89.000000    0.008180    0.008180    0.007793    0.000147    0.828740    0.000158    0.000131    0.008311    0.008311
     8    12    0.000000    0.000000   -1.000000  -44.000000   92.000000  -17.000000  111.000000  -49.000000   29.000000    0.000247    0.000247    0.000222    0.000000    0.828740    0.000000    0.000000    0.000247    0.000247
     8    12    0.000000    0.000000    0.000000  -50.000000   98.000000  -20.000000  114.000000  -49.000000   69.000000    0.747683    0.747683    0.767163    0.225447    0.828740    0.318619    0.264053    1.011736    1.011736
     8    12    0.000000    0.000000    1.000000  -50.000000   98.000000  -20.000000  114.000000  -29.000000   89.000000    0.747683    0.747683    0.767163    0.225447    0.828740    0.318619    0.264053    1.011736    1.011736
     8    12    0.000000    0.000000    2.000000  -44.000000   92.000000  -17.000000  111.000000   11.000000   89.000000    0.000247    0.000247    0.000222    0.000000    0.828740    0.000000    0.000000    0.000247    0.000247
     8    12    1.000000    0.000000    0.000000   -2.000000   98.000000  -19.000000  113.000000  -49.000000   69.000000    0.008180    0.008180    0.007793    0.000147    0.828740    0.000158    0.000131    0.008310    0.008310
     8    12    1.000000    0.000000    1.000000   -2.000000   98.000000  -19.000000  113.000000  -29.000000   89.000000    0.008180    0.008180    0.007793    0.000147    0.828740    0.000158    0.000131    0.008311    0.008311
     9     9    0.000000    0.000000    1.000000  -73.000000   73.000000  -47.000000   89.000000  -29.000000   69.000000    0.107145    0.107145    0.096506    0.004628    0.644193    0.006541    0.004214    0.111359    0.111359
     9     9    1.000000    0.000000   -1.000000  -26.000000   74.000000  -43.000000   85.000000  -69.000000   29.000000    0.006457    0.006457    0.006216    0.000097    0.644193    0.000103    0.000067    0.006523    0.006523
     9     9    1.000000    0.000000    0.000000  -26.000000   74.000000  -46.000000   88.000000  -67.000000   67.000000    0.093290    0.093290    0.090080    0.010247    0.644193    0.011697    0.007535    0.100825    0.100825
     9     9    1.000000    0.000000    1.000000  -26.000000   74.000000  -43.000000   85.000000  -29.000000   69.000000    0.006457    0.006457    0.006216    0.000097    0.644193    0.000103    0.000067    0.006523    0.006523
     9    10   -1.000000   -1.000000    0.000000  -74.000000   26.000000  -48.000000   48.000000  -63.000000   63.000000    0.002330    0.002330    0.002251    0.000002    0.644193    0.000003    0.000002    0.002332    0.002332
     9    10    0.000000   -1.000000   -1.000000  -69.000000   69.000000  -48.000000   48.000000  -69.000000   29.000000    0.003484    0.003484    0.003286    0.000005    0.644193    0.000007    0.000004    0.003488    0.003488
     9    10    0.000000   -1.000000    0.000000  -72.000000   72.000000  -48.000000   48.000000  -67.000000   67.000000    0.083285    0.083285    0.079378    0.005653    0.644193    0.006810    0.004387    0.087671    0.087671
     9    10    0.000000   -1.000000    1.000000  -69.000000   69.000000  -48.000000   48.000000  -29.000000   69.000000    0.003484    0.003484    0.003286    0.000005    0.644193    0.000007    0.000004    0.003488    0.003488
     9    10    1.000000   -1.000000    0.000000  -26.000000   74.000000  -48.000000   48.000000  -63.000000   63.000000    0.002330    0.002330    0.002251    0.000002    0.644193    0.000003    0.000002    0.002332    0.002332
     9    12   -2.000000    0.000000    0.000000  -74.000000    2.000000  -20.000000   90.000000  -60.000000   60.000000    0.000230    0.000230    0.000214    0.000000    0.644192    0.000000    0.000000    0.000230    0.000230
     9    12   -1.000000    0.000000   -1.000000  -74.000000   50.000000  -20.000000   90.000000  -69.000000   29.000000    0.011806    0.011806    0.010372    0.000129    0.644192    0.000153    0.000098    0.011905    0.011905
     9    12   -1.000000    0.000000    0.000000  -74.000000   50.000000  -20.000000   90.000000  -69.000000   69.000000    0.330242    0.330242    0.319709    0.076652    0.644192    0.094829    0.061088    0.391330    0.391330
     9    12   -1.000000    0.000000    1.000000  -74.000000   50.000000  -20.000000   90.000000  -29.000000   69.000000    0.011806    0.011806    0.010372    0.000129    0.644192    0.000153    0.000098    0.011905    0.011905
     9    12    0.000000    0.000000   -1.000000  -50.000000   74.000000  -20.000000   90.000000  -69.000000   29.000000    0.011806    0.011806    0.010372    0.000129    0.644192    0.000153    0.000098    0.011905    0.011905
     9    12    0.000000    0.000000    0.000000  -50.000000   74.000000  -20.000000   90.000000  -69.000000   69.000000    0.330243    0.330243    0.319710    0.076652    0.644192    0.094829    0.061088    0.391332    0.391332
     9    12    0.000000    0.000000    1.000000  -50.000000   74.000000  -20.000000   90.000000  -29.000000   69.000000    0.011806    0.011806    0.010372    0.000129    0.644192    0.000153    0.000098    0.011905    0.011905
     9    12    1.000000    0.000000    0.000000   -2.000000   74.000000  -20.000000   90.000000  -60.000000   60.000000    0.000230    0.000230    0.000214    0.000000    0.644192    0.000000    0.000000    0.000230    0.000230
    10    10    0.000000    0.000000    1.000000  -73.000000   73.000000   51.000000  187.000000  -29.000000   69.000000    0.107145    0.107145    0.096505    0.004628    0.644193    0.006541    0.004214    0.111358    0.111358
    10    10    1.000000    0.000000   -1.000000  -26.000000   74.000000   55.000000  183.000000  -69.000000   29.000000    0.006457    0.006457    0.006216    0.000097    0.644193    0.000103    0.000067    0.006523    0.006523
    10    10    1.000000    0.000000    0.000000  -26.000000   74.000000   52.000000  186.000000  -67.000000   67.000000    0.093290    0.093290    0.090080    0.010247    0.644193    0.011697    0.007535    0.100825    0.100825
    10    10    1.000000    0.000000    1.000000  -26.000000   74.000000   55.000000  183.000000  -29.000000   69.000000    0.006457    0.006457    0.006216    0.000097    0.644193    0.000103    0.000067    0.006523    0.006523
    10    11   -2.000000    0.000000    0.000000  -74.000000    2.000000   50.000000  160.000000  -60.000000   60.000000    0.000230    0.000230    0.000214    0.000000    0.644193    0.000000    0.000000    0.000230    0.000230
    10    11   -1.000000    0.000000   -1.000000  -74.000000   50.000000   50.000000  160.000000  -69.000000   29.000000    0.011806    0.011806    0.010372    0.000129    0.644193    0.000153    0.000098    0.011905    0.011905
    10    11   -1.000000    0.000000    0.000000  -74.000000   50.000000   50.000000  160.000000  -69.000000   69.000000    0.330245    0.330245    0.319712    0.076653    0.644193    0.094830    0.061089    0.391334    0.391334
    10    11   -1.000000    0.000000    1.000000  -74.000000   50.000000   50.000000  160.000000  -29.000000   69.000000    0.011806    0.011806    0.010372    0.000129    0.644193    0.000153    0.000098    0.011905    0.011905
    10    11    0.000000    0.000000   -1.000000  -50.000000   74.000000   50.000000  160.000000  -69.000000   29.000000    0.011806    0.011806    0.010372    0.000129    0.644193    0.000153    0.000098    0.011905    0.011905
    10    11    0.000000    0.000000    0.000000  -50.000000   74.000000   50.000000  160.000000  -69.000000   69.000000    0.330243    0.330243    0.319710    0.076653    0.644193    0.094829    0.061088    0.391331    0.391331
    10    11    0.000000    0.000000    1.000000  -50.000000   74.000000   50.000000  160.000000  -29.000000   69.000000    0.011806    0.011806    0.010372    0.000129    0.644193    0.000153    0.000098    0.011905    0.011905
    10    11    1.000000    0.000000    0.000000   -2.000000   74.000000   50.000000  160.000000  -60.000000   60.000000    0.000230    0.000230    0.000214    0.000000    0.644193    0.000000    0.000000    0.000230    0.000230
    11    11    0.000000    0.000000    1.000000  -49.000000   97.000000   23.000000  159.000000  -29.000000   69.000000    0.107145    0.107145    0.096505    0.004628    0.644194    0.006541    0.004214    0.111358    0.111358
    11    11    1.000000    0.000000   -1.000000   -2.000000   98.000000   27.000000  155.000000  -69.000000   29.000000    0.006457    0.006457    0.006216    0.000097    0.644194    0.000103    0.000067    0.006523    0.006523
    11    11    1.000000    0.000000    0.000000   -2.000000   98.000000   24.000000  158.000000  -67.000000   67.000000    0.093290    0.093290    0.090080    0.010247    0.644194    0.011697    0.007535    0.100825    0.100825
    11    11    1.000000    0.000000    1.000000   -2.000000   98.000000   27.000000  155.000000  -29.000000   69.000000    0.006457    0.006457    0.006216    0.000097    0.644194    0.000103    0.000067    0.006523    0.006523
    11    12   -1.000000    0.000000    0.000000  -50.000000   50.000000   22.000000  118.000000  -63.000000   63.000000    0.002330    0.002330    0.002251    0.000002    0.644193    0.000003    0.000002    0.002332    0.002332
    11    12    0.000000    0.000000   -1.000000  -45.000000   93.000000   22.000000  118.000000  -69.000000   29.000000    0.003484    0.003484    0.003286    0.000005    0.644193    0.000007    0.000004    0.003488    0.003488
    11    12    0.000000    0.000000    0.000000  -48.000000   96.000000   22.000000  118.000000  -67.000000   67.000000    0.083285    0.083285    0.079378    0.005653    0.644193    0.006810    0.004387    0.087671    0.087671
    11    12    0.000000    0.000000    1.000000  -45.000000   93.000000   22.000000  118.000000  -29.000000   69.000000    0.003484    0.003484    0.003286    0.000005    0.644193    0.000007    0.000004    0.003488    0.003488
    11    12    1.000000    0.000000    0.000000   -2.000000   98.000000   22.000000  118.000000  -63.000000   63.000000    0.002330    0.002330    0.002251    0.000002    0.644193    0.000003    0.000002    0.002332    0.002332
    12    12    0.000000    0.000000    1.000000  -49.000000   97.000000  -19.000000  117.000000  -29.000000   69.000000    0.107145    0.107145    0.096506    0.004628    0.644192    0.006541    0.004214    0.111359    0.111359
    12    12    1.000000    0.000000   -1.000000   -2.000000   98.000000  -15.000000  113.000000  -69.000000   29.000000    0.006457    0.006457    0.006216    0.000097    0.644192    0.000103    0.000067    0.006523    0.006523
    12    12    1.000000    0.000000    0.000000   -2.000000   98.000000  -18.000000  116.000000  -67.000000   67.000000    0.093290    0.093290    0.090080    0.010247    0.644192    0.011697    0.007535    0.100826    0.100826
    12    12    1.000000    0.000000    1.000000   -2.000000   98.000000  -15.000000  113.000000  -29.000000   69.000000    0.006457    0.006457    0.006216    0.000097    0.644192    0.000103    0.000067    0.006523    0.006523
 The legend for the bond pair matrix follows:
 Columns 1 and 2 = atom numbers
 Columns 3 to 5 = repeata, repeatb, repeatc (i.e., periodic translation of second atom)
 Columns 6 to 11 = corners of the shared parallepiped: min na, max na, min nb, max nb, min nc, max nc
 Columns 12 =  contact exchange
 Columns 13 =  a term for computing average spin polarization of bonding
 Columns 14 =  overlap population
 Columns 15 =  the integrated second order atomic exchange propensities for computing bond order
 Columns 16 =  the coordination term constructed from tanh function
 Columns 17 =  the pairwise term
 Columns 18 =  expansion term combining coordination and pairwise terms
 Columns 19 =  bond index before imposing the atom self-exchange constraint
 Columns 20 =  final bond order
 
 The atom self-exchange constraint affected (by at least 0.1_dp*BO_print_cutoff)      0 bond orders.
 
  
 ******************** TIME CONTROL ********************
 Finished calculate_final_BOs in    2.9999999329447746E-002 seconds
 ******************************************************
  
 Bond order analysis complete.
  
 ******************** TIME CONTROL ********************
 Finished perform_BO_analysis in    3.5520000457763672      seconds
 ******************************************************
  
 The computed Rsquared moments of the atoms (in bohr^2) are: 
    12.591163    12.591143    11.012049    11.012047     9.138934     9.138899     9.138897     9.138908    37.172976    37.172926
    37.172917    37.172985
 The computed Rcubed moments of the atoms (in bohr^3) are: 
    29.040326    29.040264    24.215173    24.215167    18.098356    18.098234    18.098219    18.098268   101.200927   101.200722
   101.200701   101.200947
 The computed Rfourth moments of the atoms (in bohr^4) are: 
    90.541567    90.541344    74.183505    74.183479    51.140396    51.139932    51.139857    51.140058   340.590965   340.590130
   340.590073   340.591042
 The tau weighted Rfourth moments of the atoms (in bohr^4) are: 
    16.495324    16.495285    12.010910    12.010916     8.582563     8.582531     8.582531     8.582532    95.934008    95.933918
    95.933912    95.934065
 The atom volumes (in bohr^3) are: 
    50.257391    50.257348    39.732736    39.732749    30.648892    30.648845    30.648841    30.648838    96.412037    96.412037
    96.412050    96.412072
 Normal termination of Chargemol program.
 Copyright (c) 2014, 2015, 2016, 2017, 2018, 2019, 2020, 2021 by Thomas A. Manz and Nidia Gabaldon Limas. Rights reserved.
 Use and distribution of this program is subject to certain licensing restrictions.
 Please see ddec.sourceforge.net for details.
  
 Please cite the following journal article as a general reference to the Chargemol program:
 N. Gabaldon Limas and T. A. Manz,  "Introducing DDEC6 atomic population analysis: part 4.
 Efficient parallel computation of net atomic charges, atomic spin moments, bond orders, and more," RSC Advances, Vol. 8 (2018) 2678-2707.
  
 Please cite the following journal references when using this program to compute DDEC6 charges:
 (1) T. A. Manz and N. Gabaldon Limas, "Introducing DDEC6 atomic population analysis: part 1.
 Charge partitioning theory and methodology," RSC Advances, Vol. 6 (2016) 47771-47801.
 (2) N. Gabaldon Limas and T. A. Manz, "Introducing DDEC6 atomic population analysis: part 2. 
 Computed results for a wide range of periodic and nonperiodic materials," RSC Advances, Vol. 6 (2016) 45727-45747.
 If desired, you can also cite references listed below for the DDEC3 and earlier methods.
  
 Please cite the following journal references when using this program to compute DDEC, Hirshfeld, or ISA charges:
 Thomas A. Manz and David S. Sholl, "Improved Atoms-in-Molecule Charge Partitioning Functional for Simultaneously Reproducing the Electrostatic
 Potential and Chemical States in Periodic and Non-Periodic Materials", J. Chem. Theory Comput., Vol. 8 (2012) 2844-2867.
 Thomas A. Manz and David S. Sholl, "Chemically Meaningful Atomic Charges that Reproduce the Electrostatic Potential in Periodic and Nonperiodic
 Materials", J. Chem. Theory Comput., Vol. 6 (2010) 2455-2468.
  
 Please cite the following journal reference when using this program to compute atomic spin moments:
 Thomas A. Manz and David S. Sholl, "Methods for Computing Accurate Atomic Spin Moments for Collinear and Noncollinear Magnetism in Periodic and
 Nonperiodic Materials", J. Chem. Theory Comput., Vol. 7 (2011) 4146-4164.
  
 Please cite the following reference when using this program to compute bond orders:
 Thomas A. Manz, "Introducing DDEC6 atomic population analysis: part 3. Comprehensive method to compute bond orders.", RSC Advances, Vol. 7 (2017) 45552-45581.
  
 Exiting Chargemol
 2025/02/06  10:03:01
  
 ******************** TIME CONTROL ********************
 Finished chargemol in    46.673000335693359      seconds
 ******************************************************
  
