# Supplementary material for: How well do various QM-derived net atomic charges reproduce the electrostatic potential surrounding a material across multiple geometric conformations?
Source: RSC Adv. 2025 Jul 7;15(29):23223–65. doi: 10.1039/d4ra07900k (PMC12230677; doi:10.1039/d4ra07900k)
Supplement: RA-015-D4RA07900K-s002 [file RA-015-D4RA07900K-s002.zip › 11_sodium_chloride_crystals/Cmmm_Na2Cl/2_core_electrons/DDEC6_net_atomic_charges.xyz]

   12
jmolscript: load "" {1 1 1} spacegroup "x,y,z" unitcell [{      3.291000     0.000000     0.000000 }, {      0.000000    10.385000     0.000000 }, {      0.000000     0.000000     2.984000 }]
Na     1.645500     0.000000     0.000000     0.316863
Na     0.000000     5.192500     0.000000     0.316866
Na     0.000000     0.000000     1.492000     0.546121
Na     1.645500     5.192500     1.492000     0.546117
Na     0.000000     1.879685     1.492000     0.848375
Na     0.000000     8.505315     1.492000     0.848407
Na     1.645500     7.072185     1.492000     0.848373
Na     1.645500     3.312815     1.492000     0.848351
Cl     0.000000     1.588905     0.000000    -1.279823
Cl     0.000000     8.796095     0.000000    -1.279888
Cl     1.645500     6.781405     0.000000    -1.279908
Cl     1.645500     3.603595     0.000000    -1.279855
 
Chargemol development version January 4, 2022     
See ddec.sourceforge.net for latest version.
 
Computational parameters:
Number of radial integration shells =    100
Cutoff radius (pm) =    500
Error in the integrated total number of electrons before renormalization (e) =    3.9882E-06
Charge convergence tolerance =    1.0000E-05
Maximum density for electron cloud penetration fitting (pm) =    1.0000E-02
Minimum density for electron cloud penetration fitting (pm) =    1.0000E-04
Minimum decay exponent for electron density of buried atom tails =   1.7500
Maximum decay exponent for electron density of buried atom tails =  2.5000
Number of iterations to convergence =      7
 
The following XYZ coordinates are in angstroms. The atomic dipoles and quadrupoles are in atomic units.
atom #   symbol            x            y            z   net_charge     dipole_x     dipole_y     dipole_z   dipole_mag          Qxy          Qxz          Qyz   Q(x^2-y^2)  Q(3z^2-R^2)  3 traceless quadrupole moment tensor eigenvalues
     1       Na     1.645500     0.000000     0.000000     0.316863     0.000003     0.000006     0.000005     0.000008    -0.000001     0.000000    -0.000001     0.316035    -1.236945    -0.412315     0.048140     0.364175
     2       Na     0.000000     5.192500     0.000000     0.316866    -0.000003    -0.000006     0.000002     0.000007    -0.000002    -0.000001     0.000001     0.316017    -1.237001    -0.412334     0.048158     0.364175
     3       Na     0.000000     0.000000     1.492000     0.546121    -0.000005    -0.000001    -0.000002     0.000005     0.000002     0.000000    -0.000000    -0.385852     0.634367    -0.298654     0.087198     0.211456
     4       Na     1.645500     5.192500     1.492000     0.546117     0.000004    -0.000001    -0.000000     0.000004     0.000002    -0.000001    -0.000001    -0.385874     0.634381    -0.298667     0.087207     0.211460
     5       Na     0.000000     1.879685     1.492000     0.848375     0.000003     0.057037    -0.000000     0.057037     0.000002     0.000000    -0.000001    -0.081577     0.171097    -0.069304     0.012272     0.057032
     6       Na     0.000000     8.505315     1.492000     0.848407    -0.000007    -0.057022     0.000003     0.057022    -0.000000     0.000001     0.000000    -0.081607     0.171165    -0.069331     0.012276     0.057055
     7       Na     1.645500     7.072185     1.492000     0.848373     0.000007     0.057022    -0.000002     0.057022     0.000000    -0.000001     0.000002    -0.081587     0.171186    -0.069324     0.012262     0.057062
     8       Na     1.645500     3.312815     1.492000     0.848351    -0.000003    -0.057034    -0.000003     0.057034     0.000002    -0.000000     0.000000    -0.081559     0.171112    -0.069298     0.012261     0.057037
     9       Cl     0.000000     1.588905     0.000000    -1.279823     0.000008     0.291437     0.000002     0.291437     0.000011    -0.000002     0.000001    -0.600790     0.116021    -0.319732     0.038674     0.281058
    10       Cl     0.000000     8.796095     0.000000    -1.279888    -0.000020    -0.291391    -0.000018     0.291391     0.000003    -0.000004     0.000005    -0.600940     0.115947    -0.319794     0.038649     0.281145
    11       Cl     1.645500     6.781405     0.000000    -1.279908     0.000019     0.291418     0.000013     0.291418     0.000002     0.000004    -0.000010    -0.600853     0.115952    -0.319752     0.038651     0.281101
    12       Cl     1.645500     3.603595     0.000000    -1.279855    -0.000008    -0.291450     0.000013     0.291450     0.000008     0.000003    -0.000004    -0.600730     0.116053    -0.319707     0.038684     0.281023
 
The spherically averaged atomic electron density fit to a function exp(a - br) for r values having spherically averaged atomic electron density values between min_density_cloud_penetration and max_density_cloud_penetration.
atom #   symbol            x            y            z            a            b     Rsquared  where a and b are in atomic units and Rsquared is the squared correlation coefficient
     1       Na     1.645500     0.000000     0.000000    -0.403219     1.810412     0.996565
     2       Na     0.000000     5.192500     0.000000    -0.403190     1.810416     0.996565
     3       Na     0.000000     0.000000     1.492000    -0.919269     1.724405     0.998473
     4       Na     1.645500     5.192500     1.492000    -0.919216     1.724412     0.998473
     5       Na     0.000000     1.879685     1.492000    -0.353301     2.058797     0.999740
     6       Na     0.000000     8.505315     1.492000    -0.353244     2.058796     0.999740
     7       Na     1.645500     7.072185     1.492000    -0.353473     2.058705     0.999740
     8       Na     1.645500     3.312815     1.492000    -0.353485     2.058726     0.999740
     9       Cl     0.000000     1.588905     0.000000     0.369721     1.686513     0.998540
    10       Cl     0.000000     8.796095     0.000000     0.369814     1.686514     0.998540
    11       Cl     1.645500     6.781405     0.000000     0.369812     1.686512     0.998540
    12       Cl     1.645500     3.603595     0.000000     0.369718     1.686510     0.998540
 
 2025/02/06  08:19:31
