# Supplementary material for: How well do various QM-derived net atomic charges reproduce the electrostatic potential surrounding a material across multiple geometric conformations?
Source: RSC Adv. 2025 Jul 7;15(29):23223–65. doi: 10.1039/d4ra07900k (PMC12230677; doi:10.1039/d4ra07900k)
Supplement: RA-015-D4RA07900K-s002 [file RA-015-D4RA07900K-s002.zip › 11_sodium_chloride_crystals/Cmmm_Na2Cl/2_core_electrons/DDEC_atomic_Rcubed_moments.xyz]

   12
jmolscript: load "" {1 1 1} spacegroup "x,y,z" unitcell [{      3.291000     0.000000     0.000000 }, {      0.000000    10.385000     0.000000 }, {      0.000000     0.000000     2.984000 }]
Na      1.645500     0.000000     0.000000    30.555078
Na      0.000000     5.192500     0.000000    30.555448
Na      0.000000     0.000000     1.492000    25.585640
Na      1.645500     5.192500     1.492000    25.586221
Na      0.000000     1.879685     1.492000    17.306671
Na      0.000000     8.505315     1.492000    17.307288
Na      1.645500     7.072185     1.492000    17.307984
Na      1.645500     3.312815     1.492000    17.307186
Cl      0.000000     1.588905     0.000000   101.181491
Cl      0.000000     8.796095     0.000000   101.187286
Cl      1.645500     6.781405     0.000000   101.187752
Cl      1.645500     3.603595     0.000000   101.182164
  
Same information as above printed with atom number.
atom #   symbol            x            y            z   Rcubed_moment
     1       Na     1.645500     0.000000     0.000000       30.555078
     2       Na     0.000000     5.192500     0.000000       30.555448
     3       Na     0.000000     0.000000     1.492000       25.585640
     4       Na     1.645500     5.192500     1.492000       25.586221
     5       Na     0.000000     1.879685     1.492000       17.306671
     6       Na     0.000000     8.505315     1.492000       17.307288
     7       Na     1.645500     7.072185     1.492000       17.307984
     8       Na     1.645500     3.312815     1.492000       17.307186
     9       Cl     0.000000     1.588905     0.000000      101.181491
    10       Cl     0.000000     8.796095     0.000000      101.187286
    11       Cl     1.645500     6.781405     0.000000      101.187752
    12       Cl     1.645500     3.603595     0.000000      101.182164
