# Supplementary material for: How well do various QM-derived net atomic charges reproduce the electrostatic potential surrounding a material across multiple geometric conformations?
Source: RSC Adv. 2025 Jul 7;15(29):23223–65. doi: 10.1039/d4ra07900k (PMC12230677; doi:10.1039/d4ra07900k)
Supplement: RA-015-D4RA07900K-s002 [file RA-015-D4RA07900K-s002.zip › 11_sodium_chloride_crystals/Cmmm_Na2Cl/2_core_electrons/DDEC_atomic_Rfourth_moments.xyz]

   12
jmolscript: load "" {1 1 1} spacegroup "x,y,z" unitcell [{      3.291000     0.000000     0.000000 }, {      0.000000    10.385000     0.000000 }, {      0.000000     0.000000     2.984000 }]
Na      1.645500     0.000000     0.000000    96.374865
Na      0.000000     5.192500     0.000000    96.376121
Na      0.000000     0.000000     1.492000    79.485239
Na      1.645500     5.192500     1.492000    79.487292
Na      0.000000     1.879685     1.492000    46.197804
Na      0.000000     8.505315     1.492000    46.199814
Na      1.645500     7.072185     1.492000    46.202919
Na      1.645500     3.312815     1.492000    46.200166
Cl      0.000000     1.588905     0.000000   340.315927
Cl      0.000000     8.796095     0.000000   340.339377
Cl      1.645500     6.781405     0.000000   340.341289
Cl      1.645500     3.603595     0.000000   340.318893
  
Same information as above printed with atom number.
atom #   symbol            x            y            z   Rfourth_moment
     1       Na     1.645500     0.000000     0.000000        96.374865
     2       Na     0.000000     5.192500     0.000000        96.376121
     3       Na     0.000000     0.000000     1.492000        79.485239
     4       Na     1.645500     5.192500     1.492000        79.487292
     5       Na     0.000000     1.879685     1.492000        46.197804
     6       Na     0.000000     8.505315     1.492000        46.199814
     7       Na     1.645500     7.072185     1.492000        46.202919
     8       Na     1.645500     3.312815     1.492000        46.200166
     9       Cl     0.000000     1.588905     0.000000       340.315927
    10       Cl     0.000000     8.796095     0.000000       340.339377
    11       Cl     1.645500     6.781405     0.000000       340.341289
    12       Cl     1.645500     3.603595     0.000000       340.318893
