# Supplementary material for: How well do various QM-derived net atomic charges reproduce the electrostatic potential surrounding a material across multiple geometric conformations?
Source: RSC Adv. 2025 Jul 7;15(29):23223–65. doi: 10.1039/d4ra07900k (PMC12230677; doi:10.1039/d4ra07900k)
Supplement: RA-015-D4RA07900K-s002 [file RA-015-D4RA07900K-s002.zip › 11_sodium_chloride_crystals/Cmmm_Na2Cl/2_core_electrons/DDEC_atomic_Rsquared_moments.xyz]

   12
jmolscript: load "" {1 1 1} spacegroup "x,y,z" unitcell [{      3.291000     0.000000     0.000000 }, {      0.000000    10.385000     0.000000 }, {      0.000000     0.000000     2.984000 }]
Na      1.645500     0.000000     0.000000    13.062027
Na      0.000000     5.192500     0.000000    13.062149
Na      0.000000     0.000000     1.492000    11.441164
Na      1.645500     5.192500     1.492000    11.441347
Na      0.000000     1.879685     1.492000     9.156853
Na      0.000000     8.505315     1.492000     9.157051
Na      1.645500     7.072185     1.492000     9.157214
Na      1.645500     3.312815     1.492000     9.156966
Cl      0.000000     1.588905     0.000000    37.187686
Cl      0.000000     8.796095     0.000000    37.189214
Cl      1.645500     6.781405     0.000000    37.189341
Cl      1.645500     3.603595     0.000000    37.187822
  
Same information as above printed with atom number.
atom #   symbol            x            y            z   Rsquared_moment
     1       Na     1.645500     0.000000     0.000000         13.062027
     2       Na     0.000000     5.192500     0.000000         13.062149
     3       Na     0.000000     0.000000     1.492000         11.441164
     4       Na     1.645500     5.192500     1.492000         11.441347
     5       Na     0.000000     1.879685     1.492000          9.156853
     6       Na     0.000000     8.505315     1.492000          9.157051
     7       Na     1.645500     7.072185     1.492000          9.157214
     8       Na     1.645500     3.312815     1.492000          9.156966
     9       Cl     0.000000     1.588905     0.000000         37.187686
    10       Cl     0.000000     8.796095     0.000000         37.189214
    11       Cl     1.645500     6.781405     0.000000         37.189341
    12       Cl     1.645500     3.603595     0.000000         37.187822
