# Supplementary material for: How well do various QM-derived net atomic charges reproduce the electrostatic potential surrounding a material across multiple geometric conformations?
Source: RSC Adv. 2025 Jul 7;15(29):23223–65. doi: 10.1039/d4ra07900k (PMC12230677; doi:10.1039/d4ra07900k)
Supplement: RA-015-D4RA07900K-s002 [file RA-015-D4RA07900K-s002.zip › 11_sodium_chloride_crystals/Cmmm_Na2Cl/2_core_electrons/DDEC_atom_volumes.xyz]

   12
jmolscript: load "" {1 1 1} spacegroup "x,y,z" unitcell [{      3.291000     0.000000     0.000000 }, {      0.000000    10.385000     0.000000 }, {      0.000000     0.000000     2.984000 }]
Na      1.645500     0.000000     0.000000    51.151880
Na      0.000000     5.192500     0.000000    51.151847
Na      0.000000     0.000000     1.492000    40.167920
Na      1.645500     5.192500     1.492000    40.168139
Na      0.000000     1.879685     1.492000    30.859021
Na      0.000000     8.505315     1.492000    30.858768
Na      1.645500     7.072185     1.492000    30.858996
Na      1.645500     3.312815     1.492000    30.859138
Cl      0.000000     1.588905     0.000000    95.536386
Cl      0.000000     8.796095     0.000000    95.537594
Cl      1.645500     6.781405     0.000000    95.537578
Cl      1.645500     3.603595     0.000000    95.536570
  
Same information as above printed with atom number.
atom #   symbol            x            y            z   atom_volume
     1       Na     1.645500     0.000000     0.000000     51.151880
     2       Na     0.000000     5.192500     0.000000     51.151847
     3       Na     0.000000     0.000000     1.492000     40.167920
     4       Na     1.645500     5.192500     1.492000     40.168139
     5       Na     0.000000     1.879685     1.492000     30.859021
     6       Na     0.000000     8.505315     1.492000     30.858768
     7       Na     1.645500     7.072185     1.492000     30.858996
     8       Na     1.645500     3.312815     1.492000     30.859138
     9       Cl     0.000000     1.588905     0.000000     95.536386
    10       Cl     0.000000     8.796095     0.000000     95.537594
    11       Cl     1.645500     6.781405     0.000000     95.537578
    12       Cl     1.645500     3.603595     0.000000     95.536570
