# Supplementary material for: How well do various QM-derived net atomic charges reproduce the electrostatic potential surrounding a material across multiple geometric conformations?
Source: RSC Adv. 2025 Jul 7;15(29):23223–65. doi: 10.1039/d4ra07900k (PMC12230677; doi:10.1039/d4ra07900k)
Supplement: RA-015-D4RA07900K-s002 [file RA-015-D4RA07900K-s002.zip › 11_sodium_chloride_crystals/Cmmm_Na2Cl/2_core_electrons/DDEC_weighted_Rfourth_moments.xyz]

   12
jmolscript: load "" {1 1 1} spacegroup "x,y,z" unitcell [{      3.291000     0.000000     0.000000 }, {      0.000000    10.385000     0.000000 }, {      0.000000     0.000000     2.984000 }]
Na      1.645500     0.000000     0.000000    17.242399
Na      0.000000     5.192500     0.000000    17.242548
Na      0.000000     0.000000     1.492000    12.453494
Na      1.645500     5.192500     1.492000    12.453758
Na      0.000000     1.879685     1.492000     9.017482
Na      0.000000     8.505315     1.492000     9.017548
Na      1.645500     7.072185     1.492000     9.017619
Na      1.645500     3.312815     1.492000     9.017501
Cl      0.000000     1.588905     0.000000    95.453214
Cl      0.000000     8.796095     0.000000    95.457470
Cl      1.645500     6.781405     0.000000    95.457624
Cl      1.645500     3.603595     0.000000    95.453665
  
Same information as above printed with atom number.
atom #   symbol            x            y            z   weighted_Rfourth_moment
     1       Na     1.645500     0.000000     0.000000                 17.242399
     2       Na     0.000000     5.192500     0.000000                 17.242548
     3       Na     0.000000     0.000000     1.492000                 12.453494
     4       Na     1.645500     5.192500     1.492000                 12.453758
     5       Na     0.000000     1.879685     1.492000                  9.017482
     6       Na     0.000000     8.505315     1.492000                  9.017548
     7       Na     1.645500     7.072185     1.492000                  9.017619
     8       Na     1.645500     3.312815     1.492000                  9.017501
     9       Cl     0.000000     1.588905     0.000000                 95.453214
    10       Cl     0.000000     8.796095     0.000000                 95.457470
    11       Cl     1.645500     6.781405     0.000000                 95.457624
    12       Cl     1.645500     3.603595     0.000000                 95.453665
