# Supplementary material for: How well do various QM-derived net atomic charges reproduce the electrostatic potential surrounding a material across multiple geometric conformations?
Source: RSC Adv. 2025 Jul 7;15(29):23223–65. doi: 10.1039/d4ra07900k (PMC12230677; doi:10.1039/d4ra07900k)
Supplement: RA-015-D4RA07900K-s002 [file RA-015-D4RA07900K-s002.zip › 11_sodium_chloride_crystals/Cmmm_Na2Cl/2_core_electrons/overlap_populations_and_contact_exchanges.txt]

  568
jmolscript: load "" {1 1 1} spacegroup "x,y,z" unitcell [{      3.291000     0.000000     0.000000 }, {      0.000000    10.385000     0.000000 }, {      0.000000     0.000000     2.984000 }]
 atom1  atom2  translation A  translation B  translation C  overlap population  contact exchange
     1      1              0              0              1            0.035406          0.039409
     1      1              0              0             -1            0.035406          0.039409
     1      1              1              0             -1            0.000270          0.000288
     1      1             -1              0              1            0.000270          0.000288
     1      1              1              0              0            0.005202          0.006016
     1      1             -1              0              0            0.005202          0.006016
     1      1              1              0              1            0.000270          0.000288
     1      1             -1              0             -1            0.000270          0.000288
     1      3              0              0             -1            0.101662          0.114501
     3      1              0              0              1            0.101662          0.114501
     1      3              0              0              0            0.101661          0.114501
     3      1              0              0              0            0.101661          0.114501
     1      3              1              0             -1            0.101661          0.114501
     3      1             -1              0              1            0.101661          0.114501
     1      3              1              0              0            0.101661          0.114501
     3      1             -1              0              0            0.101661          0.114501
     1      5              0              0             -1            0.011351          0.012643
     5      1              0              0              1            0.011351          0.012643
     1      5              0              0              0            0.011351          0.012643
     5      1              0              0              0            0.011351          0.012643
     1      5              1              0             -1            0.011351          0.012643
     5      1             -1              0              1            0.011351          0.012643
     1      5              1              0              0            0.011351          0.012643
     5      1             -1              0              0            0.011351          0.012643
     1      6              0             -1             -1            0.011351          0.012644
     6      1              0              1              1            0.011351          0.012644
     1      6              0             -1              0            0.011351          0.012644
     6      1              0              1              0            0.011351          0.012644
     1      6              1             -1             -1            0.011351          0.012644
     6      1             -1              1              1            0.011351          0.012644
     1      6              1             -1              0            0.011351          0.012644
     6      1             -1              1              0            0.011351          0.012644
     1      7              0             -1             -1            0.001962          0.002107
     7      1              0              1              1            0.001962          0.002107
     1      7              0             -1              0            0.001962          0.002107
     7      1              0              1              0            0.001962          0.002107
     1      8              0              0             -1            0.001962          0.002107
     8      1              0              0              1            0.001962          0.002107
     1      8              0              0              0            0.001962          0.002107
     8      1              0              0              0            0.001962          0.002107
     1      9              0              0             -1            0.009934          0.010649
     9      1              0              0              1            0.009934          0.010649
     1      9              0              0              0            0.258788          0.280877
     9      1              0              0              0            0.258788          0.280877
     1      9              0              0              1            0.009934          0.010649
     9      1              0              0             -1            0.009934          0.010649
     1      9              1              0             -1            0.009934          0.010649
     9      1             -1              0              1            0.009934          0.010649
     1      9              1              0              0            0.258787          0.280877
     9      1             -1              0              0            0.258787          0.280877
     1      9              1              0              1            0.009934          0.010649
     9      1             -1              0             -1            0.009934          0.010649
     1     10              0             -1             -1            0.009934          0.010650
    10      1              0              1              1            0.009934          0.010650
     1     10              0             -1              0            0.258796          0.280888
    10      1              0              1              0            0.258796          0.280888
     1     10              0             -1              1            0.009934          0.010650
    10      1              0              1             -1            0.009934          0.010650
     1     10              1             -1             -1            0.009934          0.010650
    10      1             -1              1              1            0.009934          0.010650
     1     10              1             -1              0            0.258795          0.280887
    10      1             -1              1              0            0.258795          0.280887
     1     10              1             -1              1            0.009934          0.010650
    10      1             -1              1             -1            0.009934          0.010650
     1     11             -1             -1              0            0.000172          0.000192
    11      1              1              1              0            0.000172          0.000192
     1     11              0             -1             -1            0.000849          0.000894
    11      1              0              1              1            0.000849          0.000894
     1     11              0             -1              0            0.010812          0.012456
    11      1              0              1              0            0.010812          0.012456
     1     11              0             -1              1            0.000849          0.000894
    11      1              0              1             -1            0.000849          0.000894
     1     11              1             -1              0            0.000172          0.000192
    11      1             -1              1              0            0.000172          0.000192
     1     12             -1              0              0            0.000172          0.000192
    12      1              1              0              0            0.000172          0.000192
     1     12              0              0             -1            0.000849          0.000894
    12      1              0              0              1            0.000849          0.000894
     1     12              0              0              0            0.010812          0.012456
    12      1              0              0              0            0.010812          0.012456
     1     12              0              0              1            0.000849          0.000894
    12      1              0              0             -1            0.000849          0.000894
     1     12              1              0              0            0.000172          0.000192
    12      1             -1              0              0            0.000172          0.000192
     2      2              0              0              1            0.035407          0.039410
     2      2              0              0             -1            0.035407          0.039410
     2      2              1              0             -1            0.000270          0.000288
     2      2             -1              0              1            0.000270          0.000288
     2      2              1              0              0            0.005202          0.006016
     2      2             -1              0              0            0.005202          0.006016
     2      2              1              0              1            0.000270          0.000288
     2      2             -1              0             -1            0.000270          0.000288
     2      4             -1              0             -1            0.101664          0.114504
     4      2              1              0              1            0.101664          0.114504
     2      4             -1              0              0            0.101664          0.114504
     4      2              1              0              0            0.101664          0.114504
     2      4              0              0             -1            0.101664          0.114505
     4      2              0              0              1            0.101664          0.114505
     2      4              0              0              0            0.101664          0.114505
     4      2              0              0              0            0.101664          0.114505
     2      5              0              0             -1            0.001961          0.002106
     5      2              0              0              1            0.001961          0.002106
     2      5              0              0              0            0.001961          0.002106
     5      2              0              0              0            0.001961          0.002106
     2      6              0              0             -1            0.001961          0.002106
     6      2              0              0              1            0.001961          0.002106
     2      6              0              0              0            0.001961          0.002106
     6      2              0              0              0            0.001961          0.002106
     2      7             -1              0             -1            0.011352          0.012644
     7      2              1              0              1            0.011352          0.012644
     2      7             -1              0              0            0.011352          0.012644
     7      2              1              0              0            0.011352          0.012644
     2      7              0              0             -1            0.011352          0.012645
     7      2              0              0              1            0.011352          0.012645
     2      7              0              0              0            0.011352          0.012645
     7      2              0              0              0            0.011352          0.012645
     2      8             -1              0             -1            0.011352          0.012644
     8      2              1              0              1            0.011352          0.012644
     2      8             -1              0              0            0.011352          0.012644
     8      2              1              0              0            0.011352          0.012644
     2      8              0              0             -1            0.011352          0.012644
     8      2              0              0              1            0.011352          0.012644
     2      8              0              0              0            0.011352          0.012644
     8      2              0              0              0            0.011352          0.012644
     2      9             -1              0              0            0.000172          0.000192
     9      2              1              0              0            0.000172          0.000192
     2      9              0              0             -1            0.000849          0.000894
     9      2              0              0              1            0.000849          0.000894
     2      9              0              0              0            0.010811          0.012456
     9      2              0              0              0            0.010811          0.012456
     2      9              0              0              1            0.000849          0.000894
     9      2              0              0             -1            0.000849          0.000894
     2      9              1              0              0            0.000172          0.000192
     9      2             -1              0              0            0.000172          0.000192
     2     10             -1              0              0            0.000172          0.000192
    10      2              1              0              0            0.000172          0.000192
     2     10              0              0             -1            0.000849          0.000894
    10      2              0              0              1            0.000849          0.000894
     2     10              0              0              0            0.010812          0.012456
    10      2              0              0              0            0.010812          0.012456
     2     10              0              0              1            0.000849          0.000894
    10      2              0              0             -1            0.000849          0.000894
     2     10              1              0              0            0.000172          0.000192
    10      2             -1              0              0            0.000172          0.000192
     2     11             -1              0             -1            0.009934          0.010650
    11      2              1              0              1            0.009934          0.010650
     2     11             -1              0              0            0.258797          0.280889
    11      2              1              0              0            0.258797          0.280889
     2     11             -1              0              1            0.009934          0.010650
    11      2              1              0             -1            0.009934          0.010650
     2     11              0              0             -1            0.009934          0.010650
    11      2              0              0              1            0.009934          0.010650
     2     11              0              0              0            0.258798          0.280890
    11      2              0              0              0            0.258798          0.280890
     2     11              0              0              1            0.009934          0.010650
    11      2              0              0             -1            0.009934          0.010650
     2     12             -1              0             -1            0.009934          0.010649
    12      2              1              0              1            0.009934          0.010649
     2     12             -1              0              0            0.258790          0.280880
    12      2              1              0              0            0.258790          0.280880
     2     12             -1              0              1            0.009934          0.010649
    12      2              1              0             -1            0.009934          0.010649
     2     12              0              0             -1            0.009934          0.010649
    12      2              0              0              1            0.009934          0.010649
     2     12              0              0              0            0.258790          0.280880
    12      2              0              0              0            0.258790          0.280880
     2     12              0              0              1            0.009934          0.010649
    12      2              0              0             -1            0.009934          0.010649
     3      3              0              0              1            0.008325          0.009405
     3      3              0              0             -1            0.008325          0.009405
     3      3              1              0              0            0.010217          0.010437
     3      3             -1              0              0            0.010217          0.010437
     3      5             -1              0              0            0.001562          0.001554
     5      3              1              0              0            0.001562          0.001554
     3      5              0              0             -1            0.000826          0.000894
     5      3              0              0              1            0.000826          0.000894
     3      5              0              0              0            0.107818          0.115567
     5      3              0              0              0            0.107818          0.115567
     3      5              0              0              1            0.000826          0.000894
     5      3              0              0             -1            0.000826          0.000894
     3      5              1              0              0            0.001562          0.001554
     5      3             -1              0              0            0.001562          0.001554
     3      6             -1             -1              0            0.001562          0.001554
     6      3              1              1              0            0.001562          0.001554
     3      6              0             -1             -1            0.000826          0.000894
     6      3              0              1              1            0.000826          0.000894
     3      6              0             -1              0            0.107819          0.115568
     6      3              0              1              0            0.107819          0.115568
     3      6              0             -1              1            0.000826          0.000894
     6      3              0              1             -1            0.000826          0.000894
     3      6              1             -1              0            0.001562          0.001554
     6      3             -1              1              0            0.001562          0.001554
     3      7             -1             -1              0            0.001093          0.001163
     7      3              1              1              0            0.001093          0.001163
     3      7              0             -1              0            0.001093          0.001163
     7      3              0              1              0            0.001093          0.001163
     3      8             -1              0              0            0.001093          0.001163
     8      3              1              0              0            0.001093          0.001163
     3      8              0              0              0            0.001093          0.001163
     8      3              0              0              0            0.001093          0.001163
     3      9             -1              0              0            0.005349          0.005503
     9      3              1              0              0            0.005349          0.005503
     3      9             -1              0              1            0.005349          0.005503
     9      3              1              0             -1            0.005349          0.005503
     3      9              0              0             -1            0.000229          0.000249
     9      3              0              0              1            0.000229          0.000249
     3      9              0              0              0            0.244459          0.255227
     9      3              0              0              0            0.244459          0.255227
     3      9              0              0              1            0.244460          0.255227
     9      3              0              0             -1            0.244460          0.255227
     3      9              0              0              2            0.000229          0.000249
     9      3              0              0             -2            0.000229          0.000249
     3      9              1              0              0            0.005349          0.005503
     9      3             -1              0              0            0.005349          0.005503
     3      9              1              0              1            0.005349          0.005503
     9      3             -1              0             -1            0.005349          0.005503
     3     10             -1             -1              0            0.005349          0.005504
    10      3              1              1              0            0.005349          0.005504
     3     10             -1             -1              1            0.005349          0.005504
    10      3              1              1             -1            0.005349          0.005504
     3     10              0             -1             -1            0.000229          0.000249
    10      3              0              1              1            0.000229          0.000249
     3     10              0             -1              0            0.244466          0.255236
    10      3              0              1              0            0.244466          0.255236
     3     10              0             -1              1            0.244466          0.255236
    10      3              0              1             -1            0.244466          0.255236
     3     10              0             -1              2            0.000229          0.000249
    10      3              0              1             -2            0.000229          0.000249
     3     10              1             -1              0            0.005349          0.005504
    10      3             -1              1              0            0.005349          0.005504
     3     10              1             -1              1            0.005349          0.005504
    10      3             -1              1             -1            0.005349          0.005504
     3     11             -1             -1              0            0.001335          0.001458
    11      3              1              1              0            0.001335          0.001458
     3     11             -1             -1              1            0.001335          0.001458
    11      3              1              1             -1            0.001335          0.001458
     3     11              0             -1              0            0.001335          0.001458
    11      3              0              1              0            0.001335          0.001458
     3     11              0             -1              1            0.001335          0.001458
    11      3              0              1             -1            0.001335          0.001458
     3     12             -1              0              0            0.001335          0.001458
    12      3              1              0              0            0.001335          0.001458
     3     12             -1              0              1            0.001335          0.001458
    12      3              1              0             -1            0.001335          0.001458
     3     12              0              0              0            0.001335          0.001458
    12      3              0              0              0            0.001335          0.001458
     3     12              0              0              1            0.001335          0.001458
    12      3              0              0             -1            0.001335          0.001458
     4      4              0              0              1            0.008325          0.009405
     4      4              0              0             -1            0.008325          0.009405
     4      4              1              0              0            0.010218          0.010438
     4      4             -1              0              0            0.010218          0.010438
     4      5              0              0              0            0.001093          0.001163
     5      4              0              0              0            0.001093          0.001163
     4      5              1              0              0            0.001093          0.001163
     5      4             -1              0              0            0.001093          0.001163
     4      6              0              0              0            0.001093          0.001163
     6      4              0              0              0            0.001093          0.001163
     4      6              1              0              0            0.001093          0.001163
     6      4             -1              0              0            0.001093          0.001163
     4      7             -1              0              0            0.001562          0.001554
     7      4              1              0              0            0.001562          0.001554
     4      7              0              0             -1            0.000826          0.000895
     7      4              0              0              1            0.000826          0.000895
     4      7              0              0              0            0.107822          0.115572
     7      4              0              0              0            0.107822          0.115572
     4      7              0              0              1            0.000826          0.000895
     7      4              0              0             -1            0.000826          0.000895
     4      7              1              0              0            0.001562          0.001554
     7      4             -1              0              0            0.001562          0.001554
     4      8             -1              0              0            0.001562          0.001554
     8      4              1              0              0            0.001562          0.001554
     4      8              0              0             -1            0.000826          0.000894
     8      4              0              0              1            0.000826          0.000894
     4      8              0              0              0            0.107820          0.115570
     8      4              0              0              0            0.107820          0.115570
     4      8              0              0              1            0.000826          0.000894
     8      4              0              0             -1            0.000826          0.000894
     4      8              1              0              0            0.001562          0.001554
     8      4             -1              0              0            0.001562          0.001554
     4      9              0              0              0            0.001335          0.001458
     9      4              0              0              0            0.001335          0.001458
     4      9              0              0              1            0.001335          0.001458
     9      4              0              0             -1            0.001335          0.001458
     4      9              1              0              0            0.001335          0.001458
     9      4             -1              0              0            0.001335          0.001458
     4      9              1              0              1            0.001335          0.001458
     9      4             -1              0             -1            0.001335          0.001458
     4     10              0              0              0            0.001335          0.001458
    10      4              0              0              0            0.001335          0.001458
     4     10              0              0              1            0.001335          0.001458
    10      4              0              0             -1            0.001335          0.001458
     4     10              1              0              0            0.001335          0.001458
    10      4             -1              0              0            0.001335          0.001458
     4     10              1              0              1            0.001335          0.001458
    10      4             -1              0             -1            0.001335          0.001458
     4     11             -1              0              0            0.005349          0.005504
    11      4              1              0              0            0.005349          0.005504
     4     11             -1              0              1            0.005349          0.005504
    11      4              1              0             -1            0.005349          0.005504
     4     11              0              0             -1            0.000229          0.000249
    11      4              0              0              1            0.000229          0.000249
     4     11              0              0              0            0.244471          0.255241
    11      4              0              0              0            0.244471          0.255241
     4     11              0              0              1            0.244472          0.255242
    11      4              0              0             -1            0.244472          0.255242
     4     11              0              0              2            0.000229          0.000249
    11      4              0              0             -2            0.000229          0.000249
     4     11              1              0              0            0.005349          0.005504
    11      4             -1              0              0            0.005349          0.005504
     4     11              1              0              1            0.005349          0.005504
    11      4             -1              0             -1            0.005349          0.005504
     4     12             -1              0              0            0.005349          0.005503
    12      4              1              0              0            0.005349          0.005503
     4     12             -1              0              1            0.005349          0.005503
    12      4              1              0             -1            0.005349          0.005503
     4     12              0              0             -1            0.000229          0.000249
    12      4              0              0              1            0.000229          0.000249
     4     12              0              0              0            0.244464          0.255233
    12      4              0              0              0            0.244464          0.255233
     4     12              0              0              1            0.244465          0.255233
    12      4              0              0             -1            0.244465          0.255233
     4     12              0              0              2            0.000229          0.000249
    12      4              0              0             -2            0.000229          0.000249
     4     12              1              0              0            0.005349          0.005503
    12      4             -1              0              0            0.005349          0.005503
     4     12              1              0              1            0.005349          0.005503
    12      4             -1              0             -1            0.005349          0.005503
     5      5              0              0              1            0.001804          0.001929
     5      5              0              0             -1            0.001804          0.001929
     5      5              1              0              0            0.003010          0.003121
     5      5             -1              0              0            0.003010          0.003121
     5      6              0             -1              0            0.000299          0.000313
     6      5              0              1              0            0.000299          0.000313
     5      8             -1              0             -1            0.000336          0.000371
     8      5              1              0              1            0.000336          0.000371
     5      8             -1              0              0            0.044871          0.048234
     8      5              1              0              0            0.044871          0.048234
     5      8             -1              0              1            0.000336          0.000371
     8      5              1              0             -1            0.000336          0.000371
     5      8              0              0             -1            0.000336          0.000371
     8      5              0              0              1            0.000336          0.000371
     5      8              0              0              0            0.044871          0.048234
     8      5              0              0              0            0.044871          0.048234
     5      8              0              0              1            0.000336          0.000371
     8      5              0              0             -1            0.000336          0.000371
     5      9             -1              0              0            0.007017          0.007408
     9      5              1              0              0            0.007017          0.007408
     5      9             -1              0              1            0.007017          0.007408
     9      5              1              0             -1            0.007017          0.007408
     5      9              0              0             -1            0.000191          0.000211
     9      5              0              0              1            0.000191          0.000211
     5      9              0              0              0            0.785483          0.765868
     9      5              0              0              0            0.785483          0.765868
     5      9              0              0              1            0.785483          0.765868
     9      5              0              0             -1            0.785483          0.765868
     5      9              0              0              2            0.000191          0.000211
     9      5              0              0             -2            0.000191          0.000211
     5      9              1              0              0            0.007017          0.007408
     9      5             -1              0              0            0.007017          0.007408
     5      9              1              0              1            0.007017          0.007408
     9      5             -1              0             -1            0.007017          0.007408
     5     10              0             -1              0            0.002198          0.002351
    10      5              0              1              0            0.002198          0.002351
     5     10              0             -1              1            0.002198          0.002351
    10      5              0              1             -1            0.002198          0.002351
     5     12             -1              0              0            0.038841          0.042599
    12      5              1              0              0            0.038841          0.042599
     5     12             -1              0              1            0.038841          0.042599
    12      5              1              0             -1            0.038841          0.042599
     5     12              0              0              0            0.038841          0.042598
    12      5              0              0              0            0.038841          0.042598
     5     12              0              0              1            0.038841          0.042599
    12      5              0              0             -1            0.038841          0.042599
     6      6              0              0              1            0.001804          0.001929
     6      6              0              0             -1            0.001804          0.001929
     6      6              1              0              0            0.003011          0.003121
     6      6             -1              0              0            0.003011          0.003121
     6      7             -1              0             -1            0.000336          0.000371
     7      6              1              0              1            0.000336          0.000371
     6      7             -1              0              0            0.044874          0.048237
     7      6              1              0              0            0.044874          0.048237
     6      7             -1              0              1            0.000336          0.000371
     7      6              1              0             -1            0.000336          0.000371
     6      7              0              0             -1            0.000336          0.000371
     7      6              0              0              1            0.000336          0.000371
     6      7              0              0              0            0.044875          0.048237
     7      6              0              0              0            0.044875          0.048237
     6      7              0              0              1            0.000336          0.000371
     7      6              0              0             -1            0.000336          0.000371
     6      9              0              1              0            0.002198          0.002350
     9      6              0             -1              0            0.002198          0.002350
     6      9              0              1              1            0.002198          0.002350
     9      6              0             -1             -1            0.002198          0.002350
     6     10             -1              0              0            0.007018          0.007409
    10      6              1              0              0            0.007018          0.007409
     6     10             -1              0              1            0.007018          0.007409
    10      6              1              0             -1            0.007018          0.007409
     6     10              0              0             -1            0.000191          0.000211
    10      6              0              0              1            0.000191          0.000211
     6     10              0              0              0            0.785507          0.765896
    10      6              0              0              0            0.785507          0.765896
     6     10              0              0              1            0.785504          0.765893
    10      6              0              0             -1            0.785504          0.765893
     6     10              0              0              2            0.000191          0.000211
    10      6              0              0             -2            0.000191          0.000211
     6     10              1              0              0            0.007018          0.007409
    10      6             -1              0              0            0.007018          0.007409
     6     10              1              0              1            0.007018          0.007409
    10      6             -1              0             -1            0.007018          0.007409
     6     11             -1              0              0            0.038844          0.042602
    11      6              1              0              0            0.038844          0.042602
     6     11             -1              0              1            0.038844          0.042602
    11      6              1              0             -1            0.038844          0.042602
     6     11              0              0              0            0.038844          0.042603
    11      6              0              0              0            0.038844          0.042603
     6     11              0              0              1            0.038844          0.042602
    11      6              0              0             -1            0.038844          0.042602
     7      7              0              0              1            0.001805          0.001929
     7      7              0              0             -1            0.001805          0.001929
     7      7              1              0              0            0.003011          0.003121
     7      7             -1              0              0            0.003011          0.003121
     7      8              0              0              0            0.000299          0.000313
     8      7              0              0              0            0.000299          0.000313
     7     10              0              0              0            0.038845          0.042604
    10      7              0              0              0            0.038845          0.042604
     7     10              0              0              1            0.038845          0.042604
    10      7              0              0             -1            0.038845          0.042604
     7     10              1              0              0            0.038845          0.042603
    10      7             -1              0              0            0.038845          0.042603
     7     10              1              0              1            0.038845          0.042603
    10      7             -1              0             -1            0.038845          0.042603
     7     11             -1              0              0            0.007018          0.007409
    11      7              1              0              0            0.007018          0.007409
     7     11             -1              0              1            0.007018          0.007410
    11      7              1              0             -1            0.007018          0.007410
     7     11              0              0             -1            0.000191          0.000211
    11      7              0              0              1            0.000191          0.000211
     7     11              0              0              0            0.785508          0.765897
    11      7              0              0              0            0.785508          0.765897
     7     11              0              0              1            0.785510          0.765898
    11      7              0              0             -1            0.785510          0.765898
     7     11              0              0              2            0.000191          0.000211
    11      7              0              0             -2            0.000191          0.000211
     7     11              1              0              0            0.007018          0.007409
    11      7             -1              0              0            0.007018          0.007409
     7     11              1              0              1            0.007018          0.007409
    11      7             -1              0             -1            0.007018          0.007409
     7     12              0              0              0            0.002198          0.002351
    12      7              0              0              0            0.002198          0.002351
     7     12              0              0              1            0.002198          0.002351
    12      7              0              0             -1            0.002198          0.002351
     8      8              0              0              1            0.001804          0.001929
     8      8              0              0             -1            0.001804          0.001929
     8      8              1              0              0            0.003010          0.003121
     8      8             -1              0              0            0.003010          0.003121
     8      9              0              0              0            0.038842          0.042599
     9      8              0              0              0            0.038842          0.042599
     8      9              0              0              1            0.038842          0.042599
     9      8              0              0             -1            0.038842          0.042599
     8      9              1              0              0            0.038842          0.042599
     9      8             -1              0              0            0.038842          0.042599
     8      9              1              0              1            0.038842          0.042599
     9      8             -1              0             -1            0.038842          0.042599
     8     11              0              0              0            0.002198          0.002351
    11      8              0              0              0            0.002198          0.002351
     8     11              0              0              1            0.002198          0.002351
    11      8              0              0             -1            0.002198          0.002351
     8     12             -1              0              0            0.007017          0.007409
    12      8              1              0              0            0.007017          0.007409
     8     12             -1              0              1            0.007017          0.007409
    12      8              1              0             -1            0.007017          0.007409
     8     12              0              0             -1            0.000191          0.000211
    12      8              0              0              1            0.000191          0.000211
     8     12              0              0              0            0.785485          0.765869
    12      8              0              0              0            0.785485          0.765869
     8     12              0              0              1            0.785487          0.765871
    12      8              0              0             -1            0.785487          0.765871
     8     12              0              0              2            0.000191          0.000211
    12      8              0              0             -2            0.000191          0.000211
     8     12              1              0              0            0.007017          0.007409
    12      8             -1              0              0            0.007017          0.007409
     8     12              1              0              1            0.007017          0.007409
    12      8             -1              0             -1            0.007017          0.007409
     9      9              0              0              1            0.094483          0.105842
     9      9              0              0             -1            0.094483          0.105842
     9      9              1              0             -1            0.006165          0.006399
     9      9             -1              0              1            0.006165          0.006399
     9      9              1              0              0            0.089668          0.093023
     9      9             -1              0              0            0.089668          0.093023
     9      9              1              0              1            0.006165          0.006399
     9      9             -1              0             -1            0.006165          0.006399
     9     10             -1             -1              0            0.002221          0.002294
    10      9              1              1              0            0.002221          0.002294
     9     10              0             -1             -1            0.003256          0.003439
    10      9              0              1              1            0.003256          0.003439
     9     10              0             -1              0            0.078974          0.082703
    10      9              0              1              0            0.078974          0.082703
     9     10              0             -1              1            0.003256          0.003439
    10      9              0              1             -1            0.003256          0.003439
     9     10              1             -1              0            0.002221          0.002294
    10      9             -1              1              0            0.002221          0.002294
     9     12             -2              0              0            0.000215          0.000231
    12      9              2              0              0            0.000215          0.000231
     9     12             -1              0             -1            0.010362          0.011769
    12      9              1              0              1            0.010362          0.011769
     9     12             -1              0              0            0.320399          0.331328
    12      9              1              0              0            0.320399          0.331328
     9     12             -1              0              1            0.010362          0.011769
    12      9              1              0             -1            0.010362          0.011769
     9     12              0              0             -1            0.010362          0.011769
    12      9              0              0              1            0.010362          0.011769
     9     12              0              0              0            0.320398          0.331326
    12      9              0              0              0            0.320398          0.331326
     9     12              0              0              1            0.010362          0.011769
    12      9              0              0             -1            0.010362          0.011769
     9     12              1              0              0            0.000215          0.000231
    12      9             -1              0              0            0.000215          0.000231
    10     10              0              0              1            0.094493          0.105854
    10     10              0              0             -1            0.094493          0.105854
    10     10              1              0             -1            0.006166          0.006400
    10     10             -1              0              1            0.006166          0.006400
    10     10              1              0              0            0.089676          0.093033
    10     10             -1              0              0            0.089676          0.093033
    10     10              1              0              1            0.006166          0.006400
    10     10             -1              0             -1            0.006166          0.006400
    10     11             -2              0              0            0.000215          0.000231
    11     10              2              0              0            0.000215          0.000231
    10     11             -1              0             -1            0.010363          0.011770
    11     10              1              0              1            0.010363          0.011770
    10     11             -1              0              0            0.320419          0.331352
    11     10              1              0              0            0.320419          0.331352
    10     11             -1              0              1            0.010363          0.011770
    11     10              1              0             -1            0.010363          0.011770
    10     11              0              0             -1            0.010363          0.011771
    11     10              0              0              1            0.010363          0.011771
    10     11              0              0              0            0.320421          0.331354
    11     10              0              0              0            0.320421          0.331354
    10     11              0              0              1            0.010363          0.011771
    11     10              0              0             -1            0.010363          0.011771
    10     11              1              0              0            0.000215          0.000231
    11     10             -1              0              0            0.000215          0.000231
    11     11              0              0              1            0.094493          0.105854
    11     11              0              0             -1            0.094493          0.105854
    11     11              1              0             -1            0.006166          0.006400
    11     11             -1              0              1            0.006166          0.006400
    11     11              1              0              0            0.089676          0.093033
    11     11             -1              0              0            0.089676          0.093033
    11     11              1              0              1            0.006166          0.006400
    11     11             -1              0             -1            0.006166          0.006400
    11     12             -1              0              0            0.002221          0.002294
    12     11              1              0              0            0.002221          0.002294
    11     12              0              0             -1            0.003256          0.003439
    12     11              0              0              1            0.003256          0.003439
    11     12              0              0              0            0.078975          0.082704
    12     11              0              0              0            0.078975          0.082704
    11     12              0              0              1            0.003256          0.003439
    12     11              0              0             -1            0.003256          0.003439
    11     12              1              0              0            0.002221          0.002294
    12     11             -1              0              0            0.002221          0.002294
    12     12              0              0              1            0.094484          0.105843
    12     12              0              0             -1            0.094484          0.105843
    12     12              1              0             -1            0.006165          0.006399
    12     12             -1              0              1            0.006165          0.006399
    12     12              1              0              0            0.089668          0.093023
    12     12             -1              0              0            0.089668          0.093023
    12     12              1              0              1            0.006165          0.006399
    12     12             -1              0             -1            0.006165          0.006399
  
