# Supplementary material for: How well do various QM-derived net atomic charges reproduce the electrostatic potential surrounding a material across multiple geometric conformations?
Source: RSC Adv. 2025 Jul 7;15(29):23223–65. doi: 10.1039/d4ra07900k (PMC12230677; doi:10.1039/d4ra07900k)
Supplement: RA-015-D4RA07900K-s002 [file RA-015-D4RA07900K-s002.zip › 11_sodium_chloride_crystals/Cmmm_Na2Cl/2_core_electrons/QDR-DDEC6_point_charges.xyz]

   12
jmolscript: load "" {1 1 1} spacegroup "x,y,z" unitcell [{      3.291000     0.000000     0.000000 }, {      0.000000    10.385000     0.000000 }, {      0.000000     0.000000     2.984000 }]
Na     1.645500     0.000000     0.000000     0.201531
Na     0.000000     5.192500     0.000000     0.201528
Na     0.000000     0.000000     1.492000     0.482188
Na     1.645500     5.192500     1.492000     0.482173
Na     0.000000     1.879685     1.492000     0.934786
Na     0.000000     8.505315     1.492000     0.934795
Na     1.645500     7.072185     1.492000     0.934763
Na     1.645500     3.312815     1.492000     0.934762
Cl     0.000000     1.588905     0.000000    -1.276594
Cl     0.000000     8.796095     0.000000    -1.276649
Cl     1.645500     6.781405     0.000000    -1.276665
Cl     1.645500     3.603595     0.000000    -1.276619
 
The sum of net atomic charges in the unit cell is     -0.000001
Two-pass QDR computed using QDR program version April 9, 2025                  
 
For each QDR pass, conjugate gradient converged to the linear equation system solution within      5  CG iterations.
The maximum final L2 (Euclidean) norm of the residual was     3.5302637E-015

Advice on when to use these QDR point charges:
These QDR point charges are strictly intended to be used for constructing atom-centered point charge models used in classical force fields.
They partly re-absorb the atomic quadrupoles and dipoles into the point charges, thereby allowing an electrostatic model truncated at monopole order (i.e., an atom-centered point charge model) to more accurately reproduce the electrostatic potential surrounding the material.
For chemical interpretation of electron transfer and for describing the chemical states of atoms in materials, please use the DDEC6 net atomic charges that are not quadrupole-dipole resorbed.

Citation information:
citation for computer program: T. A. Manz, InteractionModels program, 2025 version, ddec.sourceforge.net
citation for method to compute QDR-DDEC6 charges: A. C. Escobosa and T. A. Manz, How well do various QM-derived net atomic charges reproduce the electrostatic potential surrounding a material across multiple geometric conformations?, submitted to RSC Advances, 2025.
 
The XYZ coordinates for atoms at the top of this file are in angstroms.
The following residual atomic dipoles are in atomic units.
     dipole_x     dipole_y     dipole_z    dipole_magnitude
<atomic dipoles>
     0.000005    -0.000000     0.000004            0.000007
    -0.000005    -0.000001     0.000002            0.000005
    -0.000004    -0.000005    -0.000001            0.000007
     0.000003     0.000003    -0.000002            0.000005
     0.000003     0.036589    -0.000001            0.036589
    -0.000007    -0.036583     0.000008            0.036583
     0.000007     0.036582    -0.000007            0.036582
    -0.000003    -0.036586    -0.000006            0.036586
     0.000004     0.187034     0.000002            0.187034
    -0.000013    -0.187019    -0.000008            0.187019
     0.000013     0.187025     0.000008            0.187025
    -0.000004    -0.187037     0.000007            0.187037
</atomic dipoles>
 
The spherically averaged atomic electron density fit to a function exp(a - br) for r values having spherically averaged atomic electron density values between min_density_cloud_penetration and max_density_cloud_penetration.
            a            b       where a and b are in atomic units
<electron cloud parameters>
    -0.403219     1.810412
    -0.403190     1.810416
    -0.919269     1.724405
    -0.919216     1.724412
    -0.353301     2.058797
    -0.353244     2.058796
    -0.353473     2.058705
    -0.353485     2.058726
     0.369721     1.686513
     0.369814     1.686514
     0.369812     1.686512
     0.369718     1.686510
</electron cloud parameters>
 
The following atomic quadrupoles are in atomic units.
    (xx-rr/3)           xy           xz    (yy-rr/3)           yz    (zz-rr/3)
<atomic traceless quadrupole cartesian tensor components>
     0.206438    -0.000000    -0.000000    -0.054258    -0.000001    -0.152180
     0.206432    -0.000000    -0.000001    -0.054247     0.000001    -0.152185
    -0.128420     0.000002     0.000000    -0.017627    -0.000000     0.146047
    -0.128422     0.000002    -0.000001    -0.017626    -0.000000     0.146048
    -0.033892     0.000002     0.000000     0.032441    -0.000000     0.001451
    -0.033904    -0.000000     0.000001     0.032452     0.000000     0.001452
    -0.033896    -0.000000    -0.000001     0.032443     0.000001     0.001452
    -0.033884     0.000002     0.000000     0.032433    -0.000000     0.001452
    -0.137987     0.000001    -0.000002     0.141979     0.000000    -0.003992
    -0.138014     0.000000    -0.000004     0.142008     0.000001    -0.003994
    -0.137992     0.000000     0.000004     0.141985    -0.000002    -0.003993
    -0.137971     0.000001     0.000003     0.141962    -0.000001    -0.003991
</atomic traceless quadrupole cartesian tensor components>
 
 2025/04/13  09:14:13
