# Supplementary material for: How well do various QM-derived net atomic charges reproduce the electrostatic potential surrounding a material across multiple geometric conformations?
Source: RSC Adv. 2025 Jul 7;15(29):23223–65. doi: 10.1039/d4ra07900k (PMC12230677; doi:10.1039/d4ra07900k)
Supplement: RA-015-D4RA07900K-s002 [file RA-015-D4RA07900K-s002.zip › 11_sodium_chloride_crystals/Cmmm_Na2Cl/2_core_electrons/VASP_DDEC_analysis.output]

  
 ******************** TIME CONTROL ********************
 Starting Chargemol development version January 4, 2022     
 ******************************************************
  
 Starting DDEC program
 2025/02/06  08:19:24
 Copyright (c) 2014, 2015, 2016, 2017, 2018, 2019, 2020, 2021 by Thomas A. Manz and Nidia Gabaldon Limas. Rights reserved.
  
 **************** THREAD INFORMATION ******************
 Job running using OpenMP.
 The number of parallel threads is:            8
  
 ******************************************************
  
 /home/tamanz/bin/atomic_densities/                                                                                                                                                                      
  
 ******************** TIME CONTROL ********************
 Starting format_vasp_densities
 ******************************************************
  
 inputfile = AECCAR2
 vectors
  6.219088  0.000000  0.000000
  0.000000 19.624804  0.000000
  0.000000  0.000000  5.638942
 direct_coords
  0.500000  0.000000  0.000000
  0.000000  0.500000  0.000000
  0.000000  0.000000  0.500000
  0.500000  0.500000  0.500000
  0.000000  0.181000  0.500000
  0.000000  0.819000  0.500000
  0.500000  0.681000  0.500000
  0.500000  0.319000  0.500000
  0.000000  0.153000  0.000000
  0.000000  0.847000  0.000000
  0.500000  0.653000  0.000000
  0.500000  0.347000  0.000000
 totnumA=     48
 totnumB=    140
 totnumC=     40
 core_available F
 inputfile = CHGCAR
 valence_grid_correct = T
  
 ******************** TIME CONTROL ********************
 Read input files in   0.26499998569488525      seconds
 ******************************************************
  
 The maximum pixel electron correction was:   0.098528
 The number of pixel corrections was:      8
 sum_negative_density: -0.000837
 POTCAR
  
 ******************** TIME CONTROL ********************
 Starting add_missing_core_density
 ******************************************************
  
 center_nabc =
          24           0           0
           0          70           0
           0           0          20
          24          70          20
           0          25          20
           0         115          20
          24          95          20
          24          45          20
           0          21           0
           0         119           0
          24          91           0
          24          49           0
 delta_na=     74
 delta_nb=     69
 delta_nc=     69
  
 ******************** TIME CONTROL ********************
 Starting check_grid_spacing
 ******************************************************
  
 The grid spacing in your electron density input file is adequate.
  
 ******************** TIME CONTROL ********************
 Finished check_grid_spacing in    8.3999998867511749E-002 seconds
 ******************************************************
  
 Checking to see that all core electrons are accounted for:
  
 Printing atom number, atomic number, core electrons, and missing core for each atom.
 (Missing core electrons will be inserted using stored core electron reference densities.)
    1   11     2.000000    2
    2   11     2.000000    2
    3   11     2.000000    2
    4   11     2.000000    2
    5   11     2.000000    2
    6   11     2.000000    2
    7   11     2.000000    2
    8   11     2.000000    2
    9   17    10.000000   10
   10   17    10.000000   10
   11   17    10.000000   10
   12   17    10.000000   10
 Finished the check for missing core electrons.
  
 ******************** TIME CONTROL ********************
 Finished add_missing_core_density in   0.28400000929832458      seconds
 ******************************************************
  
 The CHGCAR               file size is:               4899181 bytes.
 non_collinear = F
 spin_available = F
  
 ******************** TIME CONTROL ********************
 Starting compute_dominant_atom_volumes
 ******************************************************
  
  
 ******************** TIME CONTROL ********************
 Finished compute_dominant_atom_volumes in    7.9999998211860657E-002 seconds
 ******************************************************
  
 The largest occupancy correction was
   1.1032828041686010E-002
  
 ******************** TIME CONTROL ********************
 Finished format_vasp_densities in   0.72000002861022949      seconds
 ******************************************************
  
 ncore =       56.0000
 nvalence =      100.0000
 pixelvolume =    2.5604E-03
 numerically integrated valence density =    9.9936E+01
 sum_valence_occupancy_correction =    6.4291E-02
 checkme =    3.9882E-06
 The grid spacing is adequate and all electrons are properly accounted for.
 Calculation will proceed.
 Making sure the atomic coordinates for periodic directions are inside the reference unit cell.
 The adjusted atomic coordinates are
    3.1095    0.0000    0.0000
    0.0000    9.8124    0.0000
    0.0000    0.0000    2.8195
    3.1095    9.8124    2.8195
    0.0000    3.5521    2.8195
    0.0000   16.0727    2.8195
    3.1095   13.3645    2.8195
    3.1095    6.2603    2.8195
    0.0000    3.0026    0.0000
    0.0000   16.6222    0.0000
    3.1095   12.8150    0.0000
    3.1095    6.8098    0.0000
  
 The adjusted center_nabc is
          24           0           0
           0          70           0
           0           0          20
          24          70          20
           0          25          20
           0         115          20
          24          95          20
          24          45          20
           0          21           0
           0         119           0
          24          91           0
          24          49           0
  
 ******************** TIME CONTROL ********************
 Starting core_iterator
 ******************************************************
  
 Iteratively solving for the core charge distributions:
 Iteration=   1
 Provisionally assigned core electron populations for the current iteration: 
      3.271471      3.271471      3.272955      3.272955      5.726842      5.726842      5.726842      5.726842     26.262798     26.262798
     26.262798     26.262798
 change=   2.626280E+01
 Iteration=   2
 Provisionally assigned core electron populations for the current iteration: 
      3.257722      3.257722      3.257721      3.257721      5.703507      5.703507      5.703507      5.703507     26.300625     26.300625
     26.300625     26.300625
 change=   3.782691E-02
 Iteration=   3
 Provisionally assigned core electron populations for the current iteration: 
      3.257722      3.257722      3.257722      3.257722      5.703493      5.703493      5.703493      5.703493     26.300639     26.300639
     26.300639     26.300639
 change=   1.439594E-05
 Iteration=   4
 Provisionally assigned core electron populations for the current iteration: 
      3.257722      3.257722      3.257722      3.257722      5.703488      5.703488      5.703488      5.703488     26.300644     26.300644
     26.300644     26.300644
 change=   4.926859E-06
 Iteration=   5
 Provisionally assigned core electron populations for the current iteration: 
      3.257722      3.257722      3.257722      3.257722      5.703485      5.703485      5.703485      5.703485     26.300646     26.300646
     26.300646     26.300646
 change=   2.154705E-06
 Iteration=   6
 Provisionally assigned core electron populations for the current iteration: 
      3.257722      3.257722      3.257722      3.257722      5.703484      5.703484      5.703484      5.703484     26.300647     26.300647
     26.300647     26.300647
 change=   1.034507E-06
 Correcting the core density grid
 Iteration=   1
 Provisionally assigned core electron populations for the current iteration: 
      2.570424      2.570424      2.570424      2.570424      4.019147      4.019147      4.019147      4.019147     19.071656     19.071656
     19.071656     19.071656
 The residual difference between precise core electrons and current core electron populations: 
     -0.570424     -0.570424     -0.570424     -0.570424     -2.019147     -2.019147     -2.019147     -2.019147     -9.071656     -9.071656
     -9.071656     -9.071656
 Iteration=   2
 Provisionally assigned core electron populations for the current iteration: 
      2.205515      2.205515      2.205515      2.205515      3.048954      3.048954      3.048954      3.048954     14.907129     14.907129
     14.907129     14.907129
 The residual difference between precise core electrons and current core electron populations: 
     -0.205515     -0.205515     -0.205515     -0.205515     -1.048954     -1.048954     -1.048954     -1.048954     -4.907129     -4.907129
     -4.907129     -4.907129
 Iteration=   3
 Provisionally assigned core electron populations for the current iteration: 
      2.044400      2.044400      2.044400      2.044400      2.493127      2.493127      2.493127      2.493127     12.518446     12.518446
     12.518446     12.518446
 The residual difference between precise core electrons and current core electron populations: 
     -0.044400     -0.044400     -0.044400     -0.044400     -0.493127     -0.493127     -0.493127     -0.493127     -2.518446     -2.518446
     -2.518446     -2.518446
 Iteration=   4
 Provisionally assigned core electron populations for the current iteration: 
      2.002937      2.002937      2.002937      2.002937      2.185285      2.185285      2.185285      2.185285     11.167144     11.167144
     11.167144     11.167144
 The residual difference between precise core electrons and current core electron populations: 
     -0.002937     -0.002937     -0.002937     -0.002937     -0.185285     -0.185285     -0.185285     -0.185285     -1.167144     -1.167144
     -1.167144     -1.167144
 Iteration=   5
 Provisionally assigned core electron populations for the current iteration: 
      2.000014      2.000014      2.000014      2.000014      2.041286      2.041286      2.041286      2.041286     10.437690     10.437690
     10.437690     10.437690
 The residual difference between precise core electrons and current core electron populations: 
     -0.000014     -0.000014     -0.000014     -0.000014     -0.041286     -0.041286     -0.041286     -0.041286     -0.437690     -0.437690
     -0.437690     -0.437690
 Iteration=   6
 Provisionally assigned core electron populations for the current iteration: 
      2.000000      2.000000      2.000000      2.000000      2.002761      2.002761      2.002761      2.002761     10.102387     10.102387
     10.102387     10.102387
 The residual difference between precise core electrons and current core electron populations: 
     -0.000000     -0.000000     -0.000000     -0.000000     -0.002761     -0.002761     -0.002761     -0.002761     -0.102387     -0.102387
     -0.102387     -0.102387
 Iteration=   7
 Provisionally assigned core electron populations for the current iteration: 
      2.000000      2.000000      2.000000      2.000000      2.000014      2.000014      2.000014      2.000014     10.008035     10.008035
     10.008035     10.008035
 The residual difference between precise core electrons and current core electron populations: 
     -0.000000     -0.000000     -0.000000     -0.000000     -0.000014     -0.000014     -0.000014     -0.000014     -0.008035     -0.008035
     -0.008035     -0.008035
 Iteration=   8
 Provisionally assigned core electron populations for the current iteration: 
      2.000000      2.000000      2.000000      2.000000      2.000000      2.000000      2.000000      2.000000     10.000056     10.000056
     10.000056     10.000056
 The residual difference between precise core electrons and current core electron populations: 
     -0.000000     -0.000000     -0.000000     -0.000000      0.000000      0.000000      0.000000      0.000000     -0.000056     -0.000056
     -0.000056     -0.000056
 Iteration=   9
 Provisionally assigned core electron populations for the current iteration: 
      2.000000      2.000000      2.000000      2.000000      2.000000      2.000000      2.000000      2.000000     10.000000     10.000000
     10.000000     10.000000
 The residual difference between precise core electrons and current core electron populations: 
     -0.000000     -0.000000     -0.000000     -0.000000      0.000000      0.000000      0.000000      0.000000     -0.000000     -0.000000
     -0.000000     -0.000000
 Core density grid corrected in the following number of iterations: 
 iter=            9
  
 ******************** TIME CONTROL ********************
 Finished core_iterator in    3.8610000610351562      seconds
 ******************************************************
  
  
 ******************** TIME CONTROL ********************
 Starting DDEC6 valence_iterator
 ******************************************************
  
 Iteratively solving for the atomic partial charge distributions:
 Normalization =   1.0000000398824471     
 Information for noniterative Hirshfeld method will be printed now.
  
 ******************** TIME CONTROL ********************
 Starting local_multipole_moment_analysis
 ******************************************************
  
 Multipole analysis for each of the expansion sites.
 XYZ coordinates, net charges, and multipoles are in atomic units. Dipoles and quadrupoles are for valence electrons.
 center number, atomic number, x, y, z, net_charge, dipole_x, dipole_y, dipole_z, dipole_mag, Qxy, Qxz, Qyz, Q(x^2-y^2), Q(3z^2 - R^2),three eigenvalues of traceless quadrupole moment tensor
     1    11  3.109544  0.000000  0.000000  0.106558  0.000002  0.000040  0.000004  0.000040 -0.000002  0.000000 -0.000000  0.032888 -0.668175 -0.222725  0.094919  0.127806
     2    11  0.000000  9.812402  0.000000  0.106563 -0.000002 -0.000041  0.000001  0.000041 -0.000002 -0.000000  0.000001  0.032839 -0.668260 -0.222753  0.094957  0.127796
     3    11  0.000000  0.000000  2.819471  0.116340 -0.000004  0.000034 -0.000002  0.000035  0.000002  0.000000 -0.000001 -0.318244  0.268689 -0.203903  0.089563  0.114340
     4    11  3.109544  9.812402  2.819471  0.116343  0.000003 -0.000036 -0.000000  0.000036  0.000002 -0.000000 -0.000000 -0.318304  0.268660 -0.203929  0.089553  0.114375
     5    11  0.000000  3.552090  2.819471  0.204769  0.000003  0.074561 -0.000000  0.074561  0.000002  0.000000 -0.000001  0.057774  0.104396 -0.046286  0.011488  0.034799
     6    11  0.000000 16.072715  2.819471  0.204770 -0.000006 -0.074520  0.000003  0.074520  0.000000  0.000001  0.000000  0.057632  0.104424 -0.046220  0.011412  0.034808
     7    11  3.109544 13.364492  2.819471  0.204743  0.000006  0.074534 -0.000002  0.074534  0.000001 -0.000000  0.000002  0.057650  0.104437 -0.046231  0.011419  0.034812
     8    11  3.109544  6.260313  2.819471  0.204747 -0.000003 -0.074571 -0.000003  0.074571  0.000002 -0.000000  0.000000  0.057792  0.104427 -0.046300  0.011491  0.034809
     9    17  0.000000  3.002595  0.000000 -0.316203  0.000008  0.213635  0.000002  0.213635  0.000009 -0.000002  0.000001 -0.159794  0.170572 -0.108326  0.051468  0.056857
    10    17  0.000000 16.622209  0.000000 -0.316193 -0.000017 -0.213569 -0.000017  0.213569  0.000003 -0.000004  0.000004 -0.159912  0.170598 -0.108389  0.051523  0.056866
    11    17  3.109544 12.814997  0.000000 -0.316210  0.000016  0.213608  0.000012  0.213608  0.000001  0.000003 -0.000009 -0.159858  0.170614 -0.108365  0.051493  0.056871
    12    17  3.109544  6.809807  0.000000 -0.316228 -0.000008 -0.213660  0.000012  0.213660  0.000006  0.000003 -0.000003 -0.159766  0.170613 -0.108318  0.051447  0.056871
  
 ******************** TIME CONTROL ********************
 Finished local_multipole_moment_analysis in   0.12899999320507050      seconds
 ******************************************************
  
 Information for noniterative CM5 method will be printed now.
 The computed CM5 net atomic charges are:
     0.693062     0.693068     0.855459     0.855462     2.200338     2.200340     2.200312     2.200317    -2.974584    -2.974573
    -2.974591    -2.974609
 Hirshfeld and CM5 analysis finished, calculation of iterative AIM will proceed.
 iter =            1
 Localized charges for the current iteration: 
      0.360017      0.360020      0.484630      0.484633      0.649480      0.649484      0.649457      0.649458     -1.071782     -1.071786
     -1.071804     -1.071806
 Net atomic charges for the current iteration: 
      0.106558      0.106563      0.116340      0.116343      0.204769      0.204770      0.204743      0.204747     -0.316203     -0.316193
     -0.316210     -0.316228
 The updated reference ion charges will be: 
      0.275531      0.275534      0.361866      0.361870      0.501243      0.501246      0.501219      0.501221     -0.819923     -0.819922
     -0.819939     -0.819947
 Normalization =   1.0000000398824436     
 iter =            2
 Localized charges for the current iteration: 
      0.498880      0.498888      0.635045      0.635054      0.886894      0.886918      0.886887      0.886868     -1.453829     -1.453859
     -1.453883     -1.453863
 Net atomic charges for the current iteration: 
      0.294159      0.294174      0.407514      0.407528      0.707571      0.707589      0.707538      0.707531     -1.058380     -1.058390
     -1.058415     -1.058417
 The updated reference ion charges will be: 
      0.430640      0.430650      0.559201      0.559212      0.827120      0.827142      0.827104      0.827089     -1.322013     -1.322036
     -1.322060     -1.322048
  
 ******************************************************
 Finished first 2 partitioning steps in    1.0479999780654907      seconds
 ******************************************************
  
 normalization=       1.000000
  
 ******************************************************
 Finished conditioned number of reference ion electrons in   0.15600000321865082      seconds
 ******************************************************
  
  
 ******************************************************
 Finished conditioned monotonic decay of reference density in    0.0000000000000000      seconds
 ******************************************************
  
 iter = 3
 Iterations to converge reshaping: 
           1
  
 ******************************************************
 Finished tau calculation in   0.16699999570846558      seconds
 ******************************************************
  
 Conditioned reference density computation complete.
  
 ******************************************************
 Finished 3rd partitioning step in   0.32300001382827759      seconds
 This is the number of second to condition the reference densities plus the calculation of tau
 ******************************************************
  
 iteration=            4
 Normalization:   1.000000040
 Net atomic charges for the current iteration: 
      0.389258      0.389277      0.575662      0.575682      1.074095      1.074139      1.074075      1.074043     -1.556499     -1.556571
     -1.556609     -1.556553
 Max change:  4.981932E-01
 Maximum density change:  3.509411E+02
 Iterations to converge reshaping: 
           1
 iteration=            5
 Normalization:   1.000000040
 Net atomic charges for the current iteration: 
      0.404167      0.404173      0.604963      0.604970      0.910857      0.910898      0.910863      0.910832     -1.415380     -1.415450
     -1.415475     -1.415419
 Max change:  1.632413E-01
 Maximum density change:  4.774144E-03
 Iterations to converge reshaping: 
           2
 iteration=            6
 Normalization:   1.000000040
 Net atomic charges for the current iteration: 
      0.344370      0.344372      0.575033      0.575033      0.879041      0.879078      0.879045      0.879017     -1.338699     -1.338768
     -1.338789     -1.338733
 Max change:  7.668600E-02
 Maximum density change:  1.037008E-03
 Iterations to converge reshaping: 
           1
 iteration=            7
 Normalization:   1.000000040
 Net atomic charges for the current iteration: 
      0.316863      0.316866      0.546121      0.546117      0.848375      0.848407      0.848373      0.848351     -1.279823     -1.279888
     -1.279908     -1.279855
 Max change:  5.888164E-02
 Maximum density change:  5.667663E-04
  
 ******************************************************
 Finished charge partitioning steps 4-7 in   0.63800001144409180      seconds
 ******************************************************
  
  
 ******************** TIME CONTROL ********************
 Finished valence_iterator in    2.0090000629425049      seconds
 ******************************************************
  
  
 ******************** TIME CONTROL ********************
 Starting local_multipole_moment_analysis
 ******************************************************
  
 Multipole analysis for each of the expansion sites.
 XYZ coordinates, net charges, and multipoles are in atomic units. Dipoles and quadrupoles are for valence electrons.
 center number, atomic number, x, y, z, net_charge, dipole_x, dipole_y, dipole_z, dipole_mag, Qxy, Qxz, Qyz, Q(x^2-y^2), Q(3z^2 - R^2),three eigenvalues of traceless quadrupole moment tensor
     1    11  3.109544  0.000000  0.000000  0.316863  0.000003  0.000006  0.000005  0.000008 -0.000001  0.000000 -0.000001  0.316035 -1.236945 -0.412315  0.048140  0.364175
     2    11  0.000000  9.812402  0.000000  0.316866 -0.000003 -0.000006  0.000002  0.000007 -0.000002 -0.000001  0.000001  0.316017 -1.237001 -0.412334  0.048158  0.364175
     3    11  0.000000  0.000000  2.819471  0.546121 -0.000005 -0.000001 -0.000002  0.000005  0.000002  0.000000 -0.000000 -0.385852  0.634367 -0.298654  0.087198  0.211456
     4    11  3.109544  9.812402  2.819471  0.546117  0.000004 -0.000001 -0.000000  0.000004  0.000002 -0.000001 -0.000001 -0.385874  0.634381 -0.298667  0.087207  0.211460
     5    11  0.000000  3.552090  2.819471  0.848375  0.000003  0.057037 -0.000000  0.057037  0.000002  0.000000 -0.000001 -0.081577  0.171097 -0.069304  0.012272  0.057032
     6    11  0.000000 16.072715  2.819471  0.848407 -0.000007 -0.057022  0.000003  0.057022 -0.000000  0.000001  0.000000 -0.081607  0.171165 -0.069331  0.012276  0.057055
     7    11  3.109544 13.364492  2.819471  0.848373  0.000007  0.057022 -0.000002  0.057022  0.000000 -0.000001  0.000002 -0.081587  0.171186 -0.069324  0.012262  0.057062
     8    11  3.109544  6.260313  2.819471  0.848351 -0.000003 -0.057034 -0.000003  0.057034  0.000002 -0.000000  0.000000 -0.081559  0.171112 -0.069298  0.012261  0.057037
     9    17  0.000000  3.002595  0.000000 -1.279823  0.000008  0.291437  0.000002  0.291437  0.000011 -0.000002  0.000001 -0.600790  0.116021 -0.319732  0.038674  0.281058
    10    17  0.000000 16.622209  0.000000 -1.279888 -0.000020 -0.291391 -0.000018  0.291391  0.000003 -0.000004  0.000005 -0.600940  0.115947 -0.319794  0.038649  0.281145
    11    17  3.109544 12.814997  0.000000 -1.279908  0.000019  0.291418  0.000013  0.291418  0.000002  0.000004 -0.000010 -0.600853  0.115952 -0.319752  0.038651  0.281101
    12    17  3.109544  6.809807  0.000000 -1.279855 -0.000008 -0.291450  0.000013  0.291450  0.000008  0.000003 -0.000004 -0.600730  0.116053 -0.319707  0.038684  0.281023
  
 ******************** TIME CONTROL ********************
 Finished local_multipole_moment_analysis in   0.13099999725818634      seconds
 ******************************************************
  
 Since the system is periodic, total multipole moment analysis will not be performed.
 Calculation of the electron cloud penetration terms
  
 ******************** TIME CONTROL ********************
 Starting perform_BO_analysis
 ******************************************************
  
 Starting Effective Bond Order (BO) Analysis
  
 ******************** TIME CONTROL ********************
 Starting prepare_BO_density_grids
 ******************************************************
  
 Preparing density grids for bond order analysis ...
 Total density grid corrected in the following number of iterations:     3
 The total integrated number of electrons is      156.000000
 Grid preparation complete.
  
 ******************** TIME CONTROL ********************
 Finished prepare_BO_density_grids in   0.26800000667572021      seconds
 ******************************************************
  
  
 ******************** TIME CONTROL ********************
 Starting compute_local_atomic_exchange_vectors
 ******************************************************
  
  
 ******************** TIME CONTROL ********************
 Finished compute_local_atomic_exchange_vectors in   0.15500000119209290      seconds
 ******************************************************
  
  
 ******************** TIME CONTROL ********************
 Starting initialize_bond_pair_matrix
 ******************************************************
  
 Initializing the bond pair matrix ...
 The total number of symmetry unique atom pairs to include in the bond pair matrix is
 num_sym_unique_bond_pairs:    284
 The bond pair matrix has been initialized.
  
 ******************** TIME CONTROL ********************
 Finished initialize_bond_pair_matrix in   0.47400000691413879      seconds
 ******************************************************
  
  
 ******************** TIME CONTROL ********************
 Starting compute_summed_contact_exchange
 ******************************************************
  
  
 ******************** TIME CONTROL ********************
 Finished compute_summed_contact_exchange in   0.16699999570846558      seconds
 ******************************************************
  
  
 ******************** TIME CONTROL ********************
 Starting integrate_bonding_terms
 ******************************************************
  
  
 ******************** TIME CONTROL ********************
 Finished integrate_bonding_terms in    2.4170000553131104      seconds
 ******************************************************
  
  
 ******************** TIME CONTROL ********************
 Starting calculate_final_BOs
 ******************************************************
  
 Checking for consistency in the summed contact exchange
 The maximum error in the summed contact exchange is     0.003721
  
 The sum of contact exchanges for each atom are:
    1.899522
    1.899552
    1.823351
    1.823397
    2.024716
    2.024799
    2.024821
    2.024731
    4.126072
    4.126296
    4.126317
    4.126097
  
 The sum of BOs for each atom are:
    2.156741
    2.156774
    2.040353
    2.040405
    2.606525
    2.606623
    2.606646
    2.606540
    5.011912
    5.012169
    5.012192
    5.011939
  
 The final bond pair matrix is
     1     1    0.000000    0.000000    1.000000  -49.000000   97.000000  -68.000000   68.000000  -29.000000   69.000000    0.039409    0.039409    0.035406    0.003658    0.661064    0.003917    0.002589    0.041998    0.041998
     1     1    1.000000    0.000000   -1.000000   -2.000000   98.000000  -64.000000   64.000000  -69.000000   29.000000    0.000288    0.000288    0.000270    0.000000    0.661064    0.000000    0.000000    0.000288    0.000288
     1     1    1.000000    0.000000    0.000000   -2.000000   98.000000  -67.000000   67.000000  -67.000000   67.000000    0.006016    0.006016    0.005202    0.000034    0.661064    0.000040    0.000026    0.006042    0.006042
     1     1    1.000000    0.000000    1.000000   -2.000000   98.000000  -64.000000   64.000000  -29.000000   69.000000    0.000288    0.000288    0.000270    0.000000    0.661064    0.000000    0.000000    0.000288    0.000288
     1     3    0.000000    0.000000   -1.000000  -50.000000   74.000000  -69.000000   69.000000  -69.000000   49.000000    0.114501    0.114501    0.101662    0.016784    0.657749    0.018969    0.012477    0.126978    0.126978
     1     3    0.000000    0.000000    0.000000  -50.000000   74.000000  -69.000000   69.000000  -49.000000   69.000000    0.114501    0.114501    0.101661    0.016783    0.657749    0.018969    0.012477    0.126978    0.126978
     1     3    1.000000    0.000000   -1.000000  -26.000000   98.000000  -69.000000   69.000000  -69.000000   49.000000    0.114501    0.114501    0.101661    0.016783    0.657749    0.018969    0.012477    0.126978    0.126978
     1     3    1.000000    0.000000    0.000000  -26.000000   98.000000  -69.000000   69.000000  -49.000000   69.000000    0.114501    0.114501    0.101661    0.016783    0.657749    0.018968    0.012476    0.126977    0.126977
     1     5    0.000000    0.000000   -1.000000  -50.000000   74.000000  -44.000000   69.000000  -69.000000   49.000000    0.012643    0.012643    0.011351    0.000272    0.838493    0.000298    0.000250    0.012893    0.012893
     1     5    0.000000    0.000000    0.000000  -50.000000   74.000000  -44.000000   69.000000  -49.000000   69.000000    0.012643    0.012643    0.011351    0.000272    0.838493    0.000298    0.000250    0.012893    0.012893
     1     5    1.000000    0.000000   -1.000000  -26.000000   98.000000  -44.000000   69.000000  -69.000000   49.000000    0.012643    0.012643    0.011351    0.000272    0.838493    0.000298    0.000250    0.012893    0.012893
     1     5    1.000000    0.000000    0.000000  -26.000000   98.000000  -44.000000   69.000000  -49.000000   69.000000    0.012643    0.012643    0.011351    0.000272    0.838493    0.000298    0.000250    0.012893    0.012893
     1     6    0.000000   -1.000000   -1.000000  -50.000000   74.000000  -69.000000   44.000000  -69.000000   49.000000    0.012644    0.012644    0.011351    0.000272    0.838492    0.000298    0.000250    0.012894    0.012894
     1     6    0.000000   -1.000000    0.000000  -50.000000   74.000000  -69.000000   44.000000  -49.000000   69.000000    0.012644    0.012644    0.011351    0.000272    0.838492    0.000298    0.000250    0.012894    0.012894
     1     6    1.000000   -1.000000   -1.000000  -26.000000   98.000000  -69.000000   44.000000  -69.000000   49.000000    0.012644    0.012644    0.011351    0.000272    0.838492    0.000298    0.000250    0.012894    0.012894
     1     6    1.000000   -1.000000    0.000000  -26.000000   98.000000  -69.000000   44.000000  -49.000000   69.000000    0.012644    0.012644    0.011351    0.000272    0.838492    0.000298    0.000250    0.012894    0.012894
     1     7    0.000000   -1.000000   -1.000000  -47.000000   95.000000  -69.000000   24.000000  -69.000000   49.000000    0.002107    0.002107    0.001962    0.000009    0.838491    0.000010    0.000009    0.002115    0.002115
     1     7    0.000000   -1.000000    0.000000  -47.000000   95.000000  -69.000000   24.000000  -49.000000   69.000000    0.002107    0.002107    0.001962    0.000009    0.838491    0.000010    0.000009    0.002115    0.002115
     1     8    0.000000    0.000000   -1.000000  -47.000000   95.000000  -24.000000   69.000000  -69.000000   49.000000    0.002107    0.002107    0.001962    0.000009    0.838492    0.000010    0.000009    0.002115    0.002115
     1     8    0.000000    0.000000    0.000000  -47.000000   95.000000  -24.000000   69.000000  -49.000000   69.000000    0.002107    0.002107    0.001962    0.000009    0.838492    0.000010    0.000009    0.002115    0.002115
     1     9    0.000000    0.000000   -1.000000  -50.000000   74.000000  -48.000000   69.000000  -69.000000   29.000000    0.010649    0.010649    0.009934    0.000212    0.656612    0.000231    0.000152    0.010801    0.010801
     1     9    0.000000    0.000000    0.000000  -50.000000   74.000000  -48.000000   69.000000  -69.000000   69.000000    0.280877    0.280877    0.258788    0.062438    0.656612    0.075587    0.049631    0.330508    0.330508
     1     9    0.000000    0.000000    1.000000  -50.000000   74.000000  -48.000000   69.000000  -29.000000   69.000000    0.010649    0.010649    0.009934    0.000212    0.656612    0.000231    0.000152    0.010801    0.010801
     1     9    1.000000    0.000000   -1.000000  -26.000000   98.000000  -48.000000   69.000000  -69.000000   29.000000    0.010649    0.010649    0.009934    0.000212    0.656612    0.000231    0.000152    0.010801    0.010801
     1     9    1.000000    0.000000    0.000000  -26.000000   98.000000  -48.000000   69.000000  -69.000000   69.000000    0.280877    0.280877    0.258787    0.062438    0.656612    0.075586    0.049631    0.330508    0.330508
     1     9    1.000000    0.000000    1.000000  -26.000000   98.000000  -48.000000   69.000000  -29.000000   69.000000    0.010649    0.010649    0.009934    0.000212    0.656612    0.000231    0.000152    0.010801    0.010801
     1    10    0.000000   -1.000000   -1.000000  -50.000000   74.000000  -69.000000   48.000000  -69.000000   29.000000    0.010650    0.010650    0.009934    0.000212    0.656605    0.000231    0.000152    0.010802    0.010802
     1    10    0.000000   -1.000000    0.000000  -50.000000   74.000000  -69.000000   48.000000  -69.000000   69.000000    0.280888    0.280888    0.258796    0.062440    0.656605    0.075590    0.049633    0.330520    0.330520
     1    10    0.000000   -1.000000    1.000000  -50.000000   74.000000  -69.000000   48.000000  -29.000000   69.000000    0.010650    0.010650    0.009934    0.000212    0.656605    0.000231    0.000152    0.010802    0.010802
     1    10    1.000000   -1.000000   -1.000000  -26.000000   98.000000  -69.000000   48.000000  -69.000000   29.000000    0.010650    0.010650    0.009934    0.000212    0.656605    0.000231    0.000152    0.010802    0.010802
     1    10    1.000000   -1.000000    0.000000  -26.000000   98.000000  -69.000000   48.000000  -69.000000   69.000000    0.280887    0.280887    0.258795    0.062440    0.656605    0.075590    0.049632    0.330519    0.330519
     1    10    1.000000   -1.000000    1.000000  -26.000000   98.000000  -69.000000   48.000000  -29.000000   69.000000    0.010650    0.010650    0.009934    0.000212    0.656605    0.000231    0.000152    0.010802    0.010802
     1    11   -1.000000   -1.000000    0.000000  -50.000000   50.000000  -69.000000   20.000000  -62.000000   62.000000    0.000192    0.000192    0.000172    0.000000    0.656605    0.000000    0.000000    0.000192    0.000192
     1    11    0.000000   -1.000000   -1.000000  -43.000000   91.000000  -69.000000   20.000000  -69.000000   29.000000    0.000894    0.000894    0.000849    0.000002    0.656605    0.000002    0.000001    0.000895    0.000895
     1    11    0.000000   -1.000000    0.000000  -47.000000   95.000000  -69.000000   20.000000  -66.000000   66.000000    0.012456    0.012456    0.010812    0.000203    0.656605    0.000229    0.000151    0.012607    0.012607
     1    11    0.000000   -1.000000    1.000000  -43.000000   91.000000  -69.000000   20.000000  -29.000000   69.000000    0.000894    0.000894    0.000849    0.000002    0.656605    0.000002    0.000001    0.000895    0.000895
     1    11    1.000000   -1.000000    0.000000   -2.000000   98.000000  -69.000000   20.000000  -62.000000   62.000000    0.000192    0.000192    0.000172    0.000000    0.656605    0.000000    0.000000    0.000192    0.000192
     1    12   -1.000000    0.000000    0.000000  -50.000000   50.000000  -20.000000   69.000000  -62.000000   62.000000    0.000192    0.000192    0.000172    0.000000    0.656611    0.000000    0.000000    0.000192    0.000192
     1    12    0.000000    0.000000   -1.000000  -43.000000   91.000000  -20.000000   69.000000  -69.000000   29.000000    0.000894    0.000894    0.000849    0.000002    0.656611    0.000002    0.000001    0.000895    0.000895
     1    12    0.000000    0.000000    0.000000  -47.000000   95.000000  -20.000000   69.000000  -66.000000   66.000000    0.012456    0.012456    0.010812    0.000203    0.656611    0.000229    0.000151    0.012606    0.012606
     1    12    0.000000    0.000000    1.000000  -43.000000   91.000000  -20.000000   69.000000  -29.000000   69.000000    0.000894    0.000894    0.000849    0.000002    0.656611    0.000002    0.000001    0.000895    0.000895
     1    12    1.000000    0.000000    0.000000   -2.000000   98.000000  -20.000000   69.000000  -62.000000   62.000000    0.000192    0.000192    0.000172    0.000000    0.656611    0.000000    0.000000    0.000192    0.000192
     2     2    0.000000    0.000000    1.000000  -73.000000   73.000000    2.000000  138.000000  -29.000000   69.000000    0.039410    0.039410    0.035407    0.003658    0.661059    0.003917    0.002589    0.041999    0.041999
     2     2    1.000000    0.000000   -1.000000  -26.000000   74.000000    6.000000  134.000000  -69.000000   29.000000    0.000288    0.000288    0.000270    0.000000    0.661059    0.000000    0.000000    0.000288    0.000288
     2     2    1.000000    0.000000    0.000000  -26.000000   74.000000    3.000000  137.000000  -67.000000   67.000000    0.006016    0.006016    0.005202    0.000034    0.661059    0.000040    0.000026    0.006043    0.006043
     2     2    1.000000    0.000000    1.000000  -26.000000   74.000000    6.000000  134.000000  -29.000000   69.000000    0.000288    0.000288    0.000270    0.000000    0.661059    0.000000    0.000000    0.000288    0.000288
     2     4   -1.000000    0.000000   -1.000000  -74.000000   50.000000    1.000000  139.000000  -69.000000   49.000000    0.114504    0.114504    0.101664    0.016784    0.657746    0.018969    0.012477    0.126982    0.126982
     2     4   -1.000000    0.000000    0.000000  -74.000000   50.000000    1.000000  139.000000  -49.000000   69.000000    0.114504    0.114504    0.101664    0.016784    0.657746    0.018969    0.012477    0.126981    0.126981
     2     4    0.000000    0.000000   -1.000000  -50.000000   74.000000    1.000000  139.000000  -69.000000   49.000000    0.114505    0.114505    0.101664    0.016784    0.657746    0.018969    0.012477    0.126982    0.126982
     2     4    0.000000    0.000000    0.000000  -50.000000   74.000000    1.000000  139.000000  -49.000000   69.000000    0.114505    0.114505    0.101664    0.016784    0.657746    0.018969    0.012477    0.126982    0.126982
     2     5    0.000000    0.000000   -1.000000  -71.000000   71.000000    1.000000   94.000000  -69.000000   49.000000    0.002106    0.002106    0.001961    0.000009    0.838491    0.000010    0.000009    0.002115    0.002115
     2     5    0.000000    0.000000    0.000000  -71.000000   71.000000    1.000000   94.000000  -49.000000   69.000000    0.002106    0.002106    0.001961    0.000009    0.838491    0.000010    0.000009    0.002115    0.002115
     2     6    0.000000    0.000000   -1.000000  -71.000000   71.000000   46.000000  139.000000  -69.000000   49.000000    0.002106    0.002106    0.001961    0.000009    0.838490    0.000010    0.000009    0.002115    0.002115
     2     6    0.000000    0.000000    0.000000  -71.000000   71.000000   46.000000  139.000000  -49.000000   69.000000    0.002106    0.002106    0.001961    0.000009    0.838490    0.000010    0.000009    0.002115    0.002115
     2     7   -1.000000    0.000000   -1.000000  -74.000000   50.000000   26.000000  139.000000  -69.000000   49.000000    0.012644    0.012644    0.011352    0.000272    0.838489    0.000298    0.000250    0.012895    0.012895
     2     7   -1.000000    0.000000    0.000000  -74.000000   50.000000   26.000000  139.000000  -49.000000   69.000000    0.012644    0.012644    0.011352    0.000272    0.838489    0.000298    0.000250    0.012895    0.012895
     2     7    0.000000    0.000000   -1.000000  -50.000000   74.000000   26.000000  139.000000  -69.000000   49.000000    0.012645    0.012645    0.011352    0.000272    0.838489    0.000298    0.000250    0.012895    0.012895
     2     7    0.000000    0.000000    0.000000  -50.000000   74.000000   26.000000  139.000000  -49.000000   69.000000    0.012645    0.012645    0.011352    0.000272    0.838489    0.000298    0.000250    0.012895    0.012895
     2     8   -1.000000    0.000000   -1.000000  -74.000000   50.000000    1.000000  114.000000  -69.000000   49.000000    0.012644    0.012644    0.011352    0.000272    0.838490    0.000298    0.000250    0.012894    0.012894
     2     8   -1.000000    0.000000    0.000000  -74.000000   50.000000    1.000000  114.000000  -49.000000   69.000000    0.012644    0.012644    0.011352    0.000272    0.838490    0.000298    0.000250    0.012894    0.012894
     2     8    0.000000    0.000000   -1.000000  -50.000000   74.000000    1.000000  114.000000  -69.000000   49.000000    0.012644    0.012644    0.011352    0.000272    0.838490    0.000298    0.000250    0.012894    0.012894
     2     8    0.000000    0.000000    0.000000  -50.000000   74.000000    1.000000  114.000000  -49.000000   69.000000    0.012644    0.012644    0.011352    0.000272    0.838490    0.000298    0.000250    0.012894    0.012894
     2     9   -1.000000    0.000000    0.000000  -74.000000   26.000000    1.000000   90.000000  -62.000000   62.000000    0.000192    0.000192    0.000172    0.000000    0.656609    0.000000    0.000000    0.000192    0.000192
     2     9    0.000000    0.000000   -1.000000  -67.000000   67.000000    1.000000   90.000000  -69.000000   29.000000    0.000894    0.000894    0.000849    0.000002    0.656609    0.000002    0.000001    0.000895    0.000895
     2     9    0.000000    0.000000    0.000000  -71.000000   71.000000    1.000000   90.000000  -66.000000   66.000000    0.012456    0.012456    0.010811    0.000203    0.656609    0.000229    0.000151    0.012606    0.012606
     2     9    0.000000    0.000000    1.000000  -67.000000   67.000000    1.000000   90.000000  -29.000000   69.000000    0.000894    0.000894    0.000849    0.000002    0.656609    0.000002    0.000001    0.000895    0.000895
     2     9    1.000000    0.000000    0.000000  -26.000000   74.000000    1.000000   90.000000  -62.000000   62.000000    0.000192    0.000192    0.000172    0.000000    0.656609    0.000000    0.000000    0.000192    0.000192
     2    10   -1.000000    0.000000    0.000000  -74.000000   26.000000   50.000000  139.000000  -62.000000   62.000000    0.000192    0.000192    0.000172    0.000000    0.656602    0.000000    0.000000    0.000192    0.000192
     2    10    0.000000    0.000000   -1.000000  -67.000000   67.000000   50.000000  139.000000  -69.000000   29.000000    0.000894    0.000894    0.000849    0.000002    0.656602    0.000002    0.000001    0.000895    0.000895
     2    10    0.000000    0.000000    0.000000  -71.000000   71.000000   50.000000  139.000000  -66.000000   66.000000    0.012456    0.012456    0.010812    0.000203    0.656602    0.000229    0.000151    0.012607    0.012607
     2    10    0.000000    0.000000    1.000000  -67.000000   67.000000   50.000000  139.000000  -29.000000   69.000000    0.000894    0.000894    0.000849    0.000002    0.656602    0.000002    0.000001    0.000895    0.000895
     2    10    1.000000    0.000000    0.000000  -26.000000   74.000000   50.000000  139.000000  -62.000000   62.000000    0.000192    0.000192    0.000172    0.000000    0.656602    0.000000    0.000000    0.000192    0.000192
     2    11   -1.000000    0.000000   -1.000000  -74.000000   50.000000   22.000000  139.000000  -69.000000   29.000000    0.010650    0.010650    0.009934    0.000212    0.656602    0.000231    0.000152    0.010802    0.010802
     2    11   -1.000000    0.000000    0.000000  -74.000000   50.000000   22.000000  139.000000  -69.000000   69.000000    0.280889    0.280889    0.258797    0.062440    0.656602    0.075590    0.049633    0.330521    0.330521
     2    11   -1.000000    0.000000    1.000000  -74.000000   50.000000   22.000000  139.000000  -29.000000   69.000000    0.010650    0.010650    0.009934    0.000212    0.656602    0.000231    0.000152    0.010802    0.010802
     2    11    0.000000    0.000000   -1.000000  -50.000000   74.000000   22.000000  139.000000  -69.000000   29.000000    0.010650    0.010650    0.009934    0.000212    0.656602    0.000231    0.000152    0.010802    0.010802
     2    11    0.000000    0.000000    0.000000  -50.000000   74.000000   22.000000  139.000000  -69.000000   69.000000    0.280890    0.280890    0.258798    0.062441    0.656602    0.075590    0.049633    0.330523    0.330523
     2    11    0.000000    0.000000    1.000000  -50.000000   74.000000   22.000000  139.000000  -29.000000   69.000000    0.010650    0.010650    0.009934    0.000212    0.656602    0.000231    0.000152    0.010802    0.010802
     2    12   -1.000000    0.000000   -1.000000  -74.000000   50.000000    1.000000  118.000000  -69.000000   29.000000    0.010649    0.010649    0.009934    0.000212    0.656609    0.000231    0.000152    0.010801    0.010801
     2    12   -1.000000    0.000000    0.000000  -74.000000   50.000000    1.000000  118.000000  -69.000000   69.000000    0.280880    0.280880    0.258790    0.062438    0.656609    0.075587    0.049631    0.330511    0.330511
     2    12   -1.000000    0.000000    1.000000  -74.000000   50.000000    1.000000  118.000000  -29.000000   69.000000    0.010649    0.010649    0.009934    0.000212    0.656609    0.000231    0.000152    0.010801    0.010801
     2    12    0.000000    0.000000   -1.000000  -50.000000   74.000000    1.000000  118.000000  -69.000000   29.000000    0.010649    0.010649    0.009934    0.000212    0.656609    0.000231    0.000152    0.010801    0.010801
     2    12    0.000000    0.000000    0.000000  -50.000000   74.000000    1.000000  118.000000  -69.000000   69.000000    0.280880    0.280880    0.258790    0.062438    0.656609    0.075587    0.049631    0.330511    0.330511
     2    12    0.000000    0.000000    1.000000  -50.000000   74.000000    1.000000  118.000000  -29.000000   69.000000    0.010649    0.010649    0.009934    0.000212    0.656609    0.000231    0.000152    0.010801    0.010801
     3     3    0.000000    0.000000    1.000000  -73.000000   73.000000  -68.000000   68.000000   -9.000000   89.000000    0.009405    0.009405    0.008325    0.000085    0.654436    0.000100    0.000065    0.009470    0.009470
     3     3    1.000000    0.000000    0.000000  -26.000000   74.000000  -67.000000   67.000000  -47.000000   87.000000    0.010437    0.010437    0.010217    0.000209    0.654436    0.000227    0.000149    0.010586    0.010586
     3     5   -1.000000    0.000000    0.000000  -74.000000   26.000000  -44.000000   69.000000  -46.000000   86.000000    0.001554    0.001554    0.001562    0.000006    0.835583    0.000006    0.000005    0.001560    0.001560
     3     5    0.000000    0.000000   -1.000000  -71.000000   71.000000  -44.000000   69.000000  -49.000000   49.000000    0.000894    0.000894    0.000826    0.000000    0.835583    0.000000    0.000000    0.000895    0.000895
     3     5    0.000000    0.000000    0.000000  -74.000000   74.000000  -44.000000   69.000000  -49.000000   89.000000    0.115567    0.115567    0.107818    0.011106    0.835583    0.013332    0.011140    0.126707    0.126707
     3     5    0.000000    0.000000    1.000000  -71.000000   71.000000  -44.000000   69.000000   -9.000000   89.000000    0.000894    0.000894    0.000826    0.000000    0.835583    0.000000    0.000000    0.000895    0.000895
     3     5    1.000000    0.000000    0.000000  -26.000000   74.000000  -44.000000   69.000000  -46.000000   86.000000    0.001554    0.001554    0.001562    0.000006    0.835583    0.000006    0.000005    0.001560    0.001560
     3     6   -1.000000   -1.000000    0.000000  -74.000000   26.000000  -69.000000   44.000000  -46.000000   86.000000    0.001554    0.001554    0.001562    0.000006    0.835582    0.000006    0.000005    0.001560    0.001560
     3     6    0.000000   -1.000000   -1.000000  -71.000000   71.000000  -69.000000   44.000000  -49.000000   49.000000    0.000894    0.000894    0.000826    0.000000    0.835582    0.000000    0.000000    0.000895    0.000895
     3     6    0.000000   -1.000000    0.000000  -74.000000   74.000000  -69.000000   44.000000  -49.000000   89.000000    0.115568    0.115568    0.107819    0.011105    0.835582    0.013331    0.011140    0.126708    0.126708
     3     6    0.000000   -1.000000    1.000000  -71.000000   71.000000  -69.000000   44.000000   -9.000000   89.000000    0.000894    0.000894    0.000826    0.000000    0.835582    0.000000    0.000000    0.000895    0.000895
     3     6    1.000000   -1.000000    0.000000  -26.000000   74.000000  -69.000000   44.000000  -46.000000   86.000000    0.001554    0.001554    0.001562    0.000006    0.835582    0.000006    0.000005    0.001560    0.001560
     3     7   -1.000000   -1.000000    0.000000  -74.000000   50.000000  -69.000000   24.000000  -46.000000   86.000000    0.001163    0.001163    0.001093    0.000002    0.835581    0.000002    0.000002    0.001165    0.001165
     3     7    0.000000   -1.000000    0.000000  -50.000000   74.000000  -69.000000   24.000000  -46.000000   86.000000    0.001163    0.001163    0.001093    0.000002    0.835581    0.000002    0.000002    0.001165    0.001165
     3     8   -1.000000    0.000000    0.000000  -74.000000   50.000000  -24.000000   69.000000  -46.000000   86.000000    0.001163    0.001163    0.001093    0.000002    0.835582    0.000002    0.000002    0.001165    0.001165
     3     8    0.000000    0.000000    0.000000  -50.000000   74.000000  -24.000000   69.000000  -46.000000   86.000000    0.001163    0.001163    0.001093    0.000002    0.835582    0.000002    0.000002    0.001165    0.001165
     3     9   -1.000000    0.000000    0.000000  -74.000000   26.000000  -48.000000   69.000000  -49.000000   69.000000    0.005503    0.005503    0.005349    0.000051    0.653298    0.000056    0.000037    0.005540    0.005540
     3     9   -1.000000    0.000000    1.000000  -74.000000   26.000000  -48.000000   69.000000  -29.000000   89.000000    0.005503    0.005503    0.005349    0.000051    0.653298    0.000056    0.000037    0.005540    0.005540
     3     9    0.000000    0.000000   -1.000000  -67.000000   67.000000  -48.000000   69.000000  -49.000000   29.000000    0.000249    0.000249    0.000229    0.000000    0.653298    0.000000    0.000000    0.000249    0.000249
     3     9    0.000000    0.000000    0.000000  -74.000000   74.000000  -48.000000   69.000000  -49.000000   69.000000    0.255227    0.255227    0.244459    0.044267    0.653298    0.055124    0.036012    0.291239    0.291239
     3     9    0.000000    0.000000    1.000000  -74.000000   74.000000  -48.000000   69.000000  -29.000000   89.000000    0.255227    0.255227    0.244460    0.044267    0.653298    0.055124    0.036012    0.291240    0.291240
     3     9    0.000000    0.000000    2.000000  -67.000000   67.000000  -48.000000   69.000000   11.000000   89.000000    0.000249    0.000249    0.000229    0.000000    0.653298    0.000000    0.000000    0.000249    0.000249
     3     9    1.000000    0.000000    0.000000  -26.000000   74.000000  -48.000000   69.000000  -49.000000   69.000000    0.005503    0.005503    0.005349    0.000051    0.653298    0.000056    0.000037    0.005540    0.005540
     3     9    1.000000    0.000000    1.000000  -26.000000   74.000000  -48.000000   69.000000  -29.000000   89.000000    0.005503    0.005503    0.005349    0.000051    0.653298    0.000056    0.000037    0.005540    0.005540
     3    10   -1.000000   -1.000000    0.000000  -74.000000   26.000000  -69.000000   48.000000  -49.000000   69.000000    0.005504    0.005504    0.005349    0.000051    0.653291    0.000056    0.000037    0.005540    0.005540
     3    10   -1.000000   -1.000000    1.000000  -74.000000   26.000000  -69.000000   48.000000  -29.000000   89.000000    0.005504    0.005504    0.005349    0.000051    0.653291    0.000056    0.000037    0.005540    0.005540
     3    10    0.000000   -1.000000   -1.000000  -67.000000   67.000000  -69.000000   48.000000  -49.000000   29.000000    0.000249    0.000249    0.000229    0.000000    0.653291    0.000000    0.000000    0.000249    0.000249
     3    10    0.000000   -1.000000    0.000000  -74.000000   74.000000  -69.000000   48.000000  -49.000000   69.000000    0.255236    0.255236    0.244466    0.044268    0.653291    0.055126    0.036013    0.291249    0.291249
     3    10    0.000000   -1.000000    1.000000  -74.000000   74.000000  -69.000000   48.000000  -29.000000   89.000000    0.255236    0.255236    0.244466    0.044268    0.653291    0.055126    0.036013    0.291249    0.291249
     3    10    0.000000   -1.000000    2.000000  -67.000000   67.000000  -69.000000   48.000000   11.000000   89.000000    0.000249    0.000249    0.000229    0.000000    0.653291    0.000000    0.000000    0.000249    0.000249
     3    10    1.000000   -1.000000    0.000000  -26.000000   74.000000  -69.000000   48.000000  -49.000000   69.000000    0.005504    0.005504    0.005349    0.000051    0.653291    0.000056    0.000037    0.005540    0.005540
     3    10    1.000000   -1.000000    1.000000  -26.000000   74.000000  -69.000000   48.000000  -29.000000   89.000000    0.005504    0.005504    0.005349    0.000051    0.653291    0.000056    0.000037    0.005540    0.005540
     3    11   -1.000000   -1.000000    0.000000  -74.000000   50.000000  -69.000000   20.000000  -49.000000   69.000000    0.001458    0.001458    0.001335    0.000002    0.653291    0.000003    0.000002    0.001459    0.001459
     3    11   -1.000000   -1.000000    1.000000  -74.000000   50.000000  -69.000000   20.000000  -29.000000   89.000000    0.001458    0.001458    0.001335    0.000002    0.653291    0.000003    0.000002    0.001459    0.001459
     3    11    0.000000   -1.000000    0.000000  -50.000000   74.000000  -69.000000   20.000000  -49.000000   69.000000    0.001458    0.001458    0.001335    0.000002    0.653291    0.000003    0.000002    0.001459    0.001459
     3    11    0.000000   -1.000000    1.000000  -50.000000   74.000000  -69.000000   20.000000  -29.000000   89.000000    0.001458    0.001458    0.001335    0.000002    0.653291    0.000003    0.000002    0.001459    0.001459
     3    12   -1.000000    0.000000    0.000000  -74.000000   50.000000  -20.000000   69.000000  -49.000000   69.000000    0.001458    0.001458    0.001335    0.000002    0.653298    0.000003    0.000002    0.001459    0.001459
     3    12   -1.000000    0.000000    1.000000  -74.000000   50.000000  -20.000000   69.000000  -29.000000   89.000000    0.001458    0.001458    0.001335    0.000002    0.653298    0.000003    0.000002    0.001459    0.001459
     3    12    0.000000    0.000000    0.000000  -50.000000   74.000000  -20.000000   69.000000  -49.000000   69.000000    0.001458    0.001458    0.001335    0.000002    0.653298    0.000003    0.000002    0.001459    0.001459
     3    12    0.000000    0.000000    1.000000  -50.000000   74.000000  -20.000000   69.000000  -29.000000   89.000000    0.001458    0.001458    0.001335    0.000002    0.653298    0.000003    0.000002    0.001459    0.001459
     4     4    0.000000    0.000000    1.000000  -49.000000   97.000000    2.000000  138.000000   -9.000000   89.000000    0.009405    0.009405    0.008325    0.000085    0.654434    0.000100    0.000065    0.009470    0.009470
     4     4    1.000000    0.000000    0.000000   -2.000000   98.000000    3.000000  137.000000  -47.000000   87.000000    0.010438    0.010438    0.010218    0.000209    0.654434    0.000227    0.000149    0.010586    0.010586
     4     5    0.000000    0.000000    0.000000  -50.000000   74.000000    1.000000   94.000000  -46.000000   86.000000    0.001163    0.001163    0.001093    0.000002    0.835582    0.000002    0.000002    0.001165    0.001165
     4     5    1.000000    0.000000    0.000000  -26.000000   98.000000    1.000000   94.000000  -46.000000   86.000000    0.001163    0.001163    0.001093    0.000002    0.835582    0.000002    0.000002    0.001165    0.001165
     4     6    0.000000    0.000000    0.000000  -50.000000   74.000000   46.000000  139.000000  -46.000000   86.000000    0.001163    0.001163    0.001093    0.000002    0.835581    0.000002    0.000002    0.001165    0.001165
     4     6    1.000000    0.000000    0.000000  -26.000000   98.000000   46.000000  139.000000  -46.000000   86.000000    0.001163    0.001163    0.001093    0.000002    0.835581    0.000002    0.000002    0.001165    0.001165
     4     7   -1.000000    0.000000    0.000000  -50.000000   50.000000   26.000000  139.000000  -46.000000   86.000000    0.001554    0.001554    0.001562    0.000006    0.835580    0.000006    0.000005    0.001560    0.001560
     4     7    0.000000    0.000000   -1.000000  -47.000000   95.000000   26.000000  139.000000  -49.000000   49.000000    0.000895    0.000895    0.000826    0.000000    0.835580    0.000000    0.000000    0.000895    0.000895
     4     7    0.000000    0.000000    0.000000  -50.000000   98.000000   26.000000  139.000000  -49.000000   89.000000    0.115572    0.115572    0.107822    0.011106    0.835580    0.013332    0.011140    0.126712    0.126712
     4     7    0.000000    0.000000    1.000000  -47.000000   95.000000   26.000000  139.000000   -9.000000   89.000000    0.000895    0.000895    0.000826    0.000000    0.835580    0.000000    0.000000    0.000895    0.000895
     4     7    1.000000    0.000000    0.000000   -2.000000   98.000000   26.000000  139.000000  -46.000000   86.000000    0.001554    0.001554    0.001562    0.000006    0.835580    0.000006    0.000005    0.001560    0.001560
     4     8   -1.000000    0.000000    0.000000  -50.000000   50.000000    1.000000  114.000000  -46.000000   86.000000    0.001554    0.001554    0.001562    0.000006    0.835581    0.000006    0.000005    0.001560    0.001560
     4     8    0.000000    0.000000   -1.000000  -47.000000   95.000000    1.000000  114.000000  -49.000000   49.000000    0.000894    0.000894    0.000826    0.000000    0.835581    0.000000    0.000000    0.000895    0.000895
     4     8    0.000000    0.000000    0.000000  -50.000000   98.000000    1.000000  114.000000  -49.000000   89.000000    0.115570    0.115570    0.107820    0.011106    0.835581    0.013332    0.011140    0.126710    0.126710
     4     8    0.000000    0.000000    1.000000  -47.000000   95.000000    1.000000  114.000000   -9.000000   89.000000    0.000894    0.000894    0.000826    0.000000    0.835581    0.000000    0.000000    0.000895    0.000895
     4     8    1.000000    0.000000    0.000000   -2.000000   98.000000    1.000000  114.000000  -46.000000   86.000000    0.001554    0.001554    0.001562    0.000006    0.835581    0.000006    0.000005    0.001560    0.001560
     4     9    0.000000    0.000000    0.000000  -50.000000   74.000000    1.000000   90.000000  -49.000000   69.000000    0.001458    0.001458    0.001335    0.000002    0.653298    0.000003    0.000002    0.001459    0.001459
     4     9    0.000000    0.000000    1.000000  -50.000000   74.000000    1.000000   90.000000  -29.000000   89.000000    0.001458    0.001458    0.001335    0.000002    0.653298    0.000003    0.000002    0.001459    0.001459
     4     9    1.000000    0.000000    0.000000  -26.000000   98.000000    1.000000   90.000000  -49.000000   69.000000    0.001458    0.001458    0.001335    0.000002    0.653298    0.000003    0.000002    0.001459    0.001459
     4     9    1.000000    0.000000    1.000000  -26.000000   98.000000    1.000000   90.000000  -29.000000   89.000000    0.001458    0.001458    0.001335    0.000002    0.653298    0.000003    0.000002    0.001459    0.001459
     4    10    0.000000    0.000000    0.000000  -50.000000   74.000000   50.000000  139.000000  -49.000000   69.000000    0.001458    0.001458    0.001335    0.000002    0.653291    0.000003    0.000002    0.001459    0.001459
     4    10    0.000000    0.000000    1.000000  -50.000000   74.000000   50.000000  139.000000  -29.000000   89.000000    0.001458    0.001458    0.001335    0.000002    0.653291    0.000003    0.000002    0.001459    0.001459
     4    10    1.000000    0.000000    0.000000  -26.000000   98.000000   50.000000  139.000000  -49.000000   69.000000    0.001458    0.001458    0.001335    0.000002    0.653291    0.000003    0.000002    0.001459    0.001459
     4    10    1.000000    0.000000    1.000000  -26.000000   98.000000   50.000000  139.000000  -29.000000   89.000000    0.001458    0.001458    0.001335    0.000002    0.653291    0.000003    0.000002    0.001459    0.001459
     4    11   -1.000000    0.000000    0.000000  -50.000000   50.000000   22.000000  139.000000  -49.000000   69.000000    0.005504    0.005504    0.005349    0.000051    0.653291    0.000056    0.000037    0.005540    0.005540
     4    11   -1.000000    0.000000    1.000000  -50.000000   50.000000   22.000000  139.000000  -29.000000   89.000000    0.005504    0.005504    0.005349    0.000051    0.653291    0.000056    0.000037    0.005540    0.005540
     4    11    0.000000    0.000000   -1.000000  -43.000000   91.000000   22.000000  139.000000  -49.000000   29.000000    0.000249    0.000249    0.000229    0.000000    0.653291    0.000000    0.000000    0.000249    0.000249
     4    11    0.000000    0.000000    0.000000  -50.000000   98.000000   22.000000  139.000000  -49.000000   69.000000    0.255241    0.255241    0.244471    0.044269    0.653291    0.055127    0.036014    0.291255    0.291255
     4    11    0.000000    0.000000    1.000000  -50.000000   98.000000   22.000000  139.000000  -29.000000   89.000000    0.255242    0.255242    0.244472    0.044270    0.653291    0.055128    0.036014    0.291256    0.291256
     4    11    0.000000    0.000000    2.000000  -43.000000   91.000000   22.000000  139.000000   11.000000   89.000000    0.000249    0.000249    0.000229    0.000000    0.653291    0.000000    0.000000    0.000249    0.000249
     4    11    1.000000    0.000000    0.000000   -2.000000   98.000000   22.000000  139.000000  -49.000000   69.000000    0.005504    0.005504    0.005349    0.000051    0.653291    0.000056    0.000037    0.005540    0.005540
     4    11    1.000000    0.000000    1.000000   -2.000000   98.000000   22.000000  139.000000  -29.000000   89.000000    0.005504    0.005504    0.005349    0.000051    0.653291    0.000056    0.000037    0.005540    0.005540
     4    12   -1.000000    0.000000    0.000000  -50.000000   50.000000    1.000000  118.000000  -49.000000   69.000000    0.005503    0.005503    0.005349    0.000051    0.653297    0.000056    0.000037    0.005540    0.005540
     4    12   -1.000000    0.000000    1.000000  -50.000000   50.000000    1.000000  118.000000  -29.000000   89.000000    0.005503    0.005503    0.005349    0.000051    0.653297    0.000056    0.000037    0.005540    0.005540
     4    12    0.000000    0.000000   -1.000000  -43.000000   91.000000    1.000000  118.000000  -49.000000   29.000000    0.000249    0.000249    0.000229    0.000000    0.653297    0.000000    0.000000    0.000249    0.000249
     4    12    0.000000    0.000000    0.000000  -50.000000   98.000000    1.000000  118.000000  -49.000000   69.000000    0.255233    0.255233    0.244464    0.044268    0.653297    0.055125    0.036013    0.291246    0.291246
     4    12    0.000000    0.000000    1.000000  -50.000000   98.000000    1.000000  118.000000  -29.000000   89.000000    0.255233    0.255233    0.244465    0.044268    0.653297    0.055125    0.036013    0.291246    0.291246
     4    12    0.000000    0.000000    2.000000  -43.000000   91.000000    1.000000  118.000000   11.000000   89.000000    0.000249    0.000249    0.000229    0.000000    0.653297    0.000000    0.000000    0.000249    0.000249
     4    12    1.000000    0.000000    0.000000   -2.000000   98.000000    1.000000  118.000000  -49.000000   69.000000    0.005503    0.005503    0.005349    0.000051    0.653297    0.000056    0.000037    0.005540    0.005540
     4    12    1.000000    0.000000    1.000000   -2.000000   98.000000    1.000000  118.000000  -29.000000   89.000000    0.005503    0.005503    0.005349    0.000051    0.653297    0.000056    0.000037    0.005540    0.005540
     5     5    0.000000    0.000000    1.000000  -73.000000   73.000000  -43.000000   93.000000   -9.000000   89.000000    0.001929    0.001929    0.001804    0.000001    0.966180    0.000001    0.000001    0.001930    0.001930
     5     5    1.000000    0.000000    0.000000  -26.000000   74.000000  -42.000000   92.000000  -47.000000   87.000000    0.003121    0.003121    0.003010    0.000030    0.966180    0.000031    0.000030    0.003151    0.003151
     5     6    0.000000   -1.000000    0.000000  -71.000000   71.000000  -44.000000   44.000000  -46.000000   86.000000    0.000313    0.000313    0.000299    0.000000    0.966179    0.000000    0.000000    0.000313    0.000313
     5     8   -1.000000    0.000000   -1.000000  -74.000000   50.000000  -24.000000   94.000000  -49.000000   49.000000    0.000371    0.000371    0.000336    0.000000    0.966179    0.000000    0.000000    0.000371    0.000371
     5     8   -1.000000    0.000000    0.000000  -74.000000   50.000000  -24.000000   94.000000  -49.000000   89.000000    0.048234    0.048234    0.044871    0.004286    0.966179    0.004674    0.004515    0.052749    0.052749
     5     8   -1.000000    0.000000    1.000000  -74.000000   50.000000  -24.000000   94.000000   -9.000000   89.000000    0.000371    0.000371    0.000336    0.000000    0.966179    0.000000    0.000000    0.000371    0.000371
     5     8    0.000000    0.000000   -1.000000  -50.000000   74.000000  -24.000000   94.000000  -49.000000   49.000000    0.000371    0.000371    0.000336    0.000000    0.966179    0.000000    0.000000    0.000371    0.000371
     5     8    0.000000    0.000000    0.000000  -50.000000   74.000000  -24.000000   94.000000  -49.000000   89.000000    0.048234    0.048234    0.044871    0.004286    0.966179    0.004674    0.004515    0.052749    0.052749
     5     8    0.000000    0.000000    1.000000  -50.000000   74.000000  -24.000000   94.000000   -9.000000   89.000000    0.000371    0.000371    0.000336    0.000000    0.966179    0.000000    0.000000    0.000371    0.000371
     5     9   -1.000000    0.000000    0.000000  -74.000000   26.000000  -43.000000   89.000000  -49.000000   69.000000    0.007408    0.007408    0.007017    0.000126    0.834580    0.000135    0.000113    0.007521    0.007521
     5     9   -1.000000    0.000000    1.000000  -74.000000   26.000000  -43.000000   89.000000  -29.000000   89.000000    0.007408    0.007408    0.007017    0.000126    0.834580    0.000135    0.000113    0.007521    0.007521
     5     9    0.000000    0.000000   -1.000000  -68.000000   68.000000  -41.000000   87.000000  -49.000000   29.000000    0.000211    0.000211    0.000191    0.000000    0.834580    0.000000    0.000000    0.000211    0.000211
     5     9    0.000000    0.000000    0.000000  -74.000000   74.000000  -44.000000   90.000000  -49.000000   69.000000    0.765868    0.765868    0.785483    0.232735    0.834580    0.330494    0.275824    1.041692    1.041692
     5     9    0.000000    0.000000    1.000000  -74.000000   74.000000  -44.000000   90.000000  -29.000000   89.000000    0.765868    0.765868    0.785483    0.232735    0.834580    0.330494    0.275824    1.041692    1.041692
     5     9    0.000000    0.000000    2.000000  -68.000000   68.000000  -41.000000   87.000000   11.000000   89.000000    0.000211    0.000211    0.000191    0.000000    0.834580    0.000000    0.000000    0.000211    0.000211
     5     9    1.000000    0.000000    0.000000  -26.000000   74.000000  -43.000000   89.000000  -49.000000   69.000000    0.007408    0.007408    0.007017    0.000126    0.834580    0.000135    0.000113    0.007521    0.007521
     5     9    1.000000    0.000000    1.000000  -26.000000   74.000000  -43.000000   89.000000  -29.000000   89.000000    0.007408    0.007408    0.007017    0.000126    0.834580    0.000135    0.000113    0.007521    0.007521
     5    10    0.000000   -1.000000    0.000000  -71.000000   71.000000  -44.000000   48.000000  -49.000000   69.000000    0.002351    0.002351    0.002198    0.000003    0.834574    0.000004    0.000003    0.002354    0.002354
     5    10    0.000000   -1.000000    1.000000  -71.000000   71.000000  -44.000000   48.000000  -29.000000   89.000000    0.002351    0.002351    0.002198    0.000003    0.834574    0.000004    0.000003    0.002354    0.002354
     5    12   -1.000000    0.000000    0.000000  -74.000000   50.000000  -20.000000   94.000000  -49.000000   69.000000    0.042599    0.042599    0.038841    0.002225    0.834579    0.002527    0.002109    0.044708    0.044708
     5    12   -1.000000    0.000000    1.000000  -74.000000   50.000000  -20.000000   94.000000  -29.000000   89.000000    0.042599    0.042599    0.038841    0.002225    0.834579    0.002527    0.002109    0.044708    0.044708
     5    12    0.000000    0.000000    0.000000  -50.000000   74.000000  -20.000000   94.000000  -49.000000   69.000000    0.042598    0.042598    0.038841    0.002225    0.834579    0.002527    0.002109    0.044707    0.044707
     5    12    0.000000    0.000000    1.000000  -50.000000   74.000000  -20.000000   94.000000  -29.000000   89.000000    0.042599    0.042599    0.038841    0.002225    0.834579    0.002527    0.002109    0.044707    0.044707
     6     6    0.000000    0.000000    1.000000  -73.000000   73.000000   47.000000  183.000000   -9.000000   89.000000    0.001929    0.001929    0.001804    0.000001    0.966179    0.000001    0.000001    0.001930    0.001930
     6     6    1.000000    0.000000    0.000000  -26.000000   74.000000   48.000000  182.000000  -47.000000   87.000000    0.003121    0.003121    0.003011    0.000030    0.966179    0.000031    0.000030    0.003151    0.003151
     6     7   -1.000000    0.000000   -1.000000  -74.000000   50.000000   46.000000  164.000000  -49.000000   49.000000    0.000371    0.000371    0.000336    0.000000    0.966178    0.000000    0.000000    0.000371    0.000371
     6     7   -1.000000    0.000000    0.000000  -74.000000   50.000000   46.000000  164.000000  -49.000000   89.000000    0.048237    0.048237    0.044874    0.004286    0.966178    0.004674    0.004516    0.052753    0.052753
     6     7   -1.000000    0.000000    1.000000  -74.000000   50.000000   46.000000  164.000000   -9.000000   89.000000    0.000371    0.000371    0.000336    0.000000    0.966178    0.000000    0.000000    0.000371    0.000371
     6     7    0.000000    0.000000   -1.000000  -50.000000   74.000000   46.000000  164.000000  -49.000000   49.000000    0.000371    0.000371    0.000336    0.000000    0.966178    0.000000    0.000000    0.000371    0.000371
     6     7    0.000000    0.000000    0.000000  -50.000000   74.000000   46.000000  164.000000  -49.000000   89.000000    0.048237    0.048237    0.044875    0.004286    0.966178    0.004674    0.004516    0.052753    0.052753
     6     7    0.000000    0.000000    1.000000  -50.000000   74.000000   46.000000  164.000000   -9.000000   89.000000    0.000371    0.000371    0.000336    0.000000    0.966178    0.000000    0.000000    0.000371    0.000371
     6     9    0.000000    1.000000    0.000000  -71.000000   71.000000   92.000000  184.000000  -49.000000   69.000000    0.002350    0.002350    0.002198    0.000003    0.834579    0.000004    0.000003    0.002354    0.002354
     6     9    0.000000    1.000000    1.000000  -71.000000   71.000000   92.000000  184.000000  -29.000000   89.000000    0.002350    0.002350    0.002198    0.000003    0.834579    0.000004    0.000003    0.002354    0.002354
     6    10   -1.000000    0.000000    0.000000  -74.000000   26.000000   51.000000  183.000000  -49.000000   69.000000    0.007409    0.007409    0.007018    0.000126    0.834573    0.000135    0.000113    0.007522    0.007522
     6    10   -1.000000    0.000000    1.000000  -74.000000   26.000000   51.000000  183.000000  -29.000000   89.000000    0.007409    0.007409    0.007018    0.000126    0.834573    0.000135    0.000113    0.007522    0.007522
     6    10    0.000000    0.000000   -1.000000  -68.000000   68.000000   53.000000  181.000000  -49.000000   29.000000    0.000211    0.000211    0.000191    0.000000    0.834573    0.000000    0.000000    0.000211    0.000211
     6    10    0.000000    0.000000    0.000000  -74.000000   74.000000   50.000000  184.000000  -49.000000   69.000000    0.765896    0.765896    0.785507    0.232740    0.834573    0.330506    0.275832    1.041728    1.041728
     6    10    0.000000    0.000000    1.000000  -74.000000   74.000000   50.000000  184.000000  -29.000000   89.000000    0.765893    0.765893    0.785504    0.232739    0.834573    0.330505    0.275830    1.041724    1.041724
     6    10    0.000000    0.000000    2.000000  -68.000000   68.000000   53.000000  181.000000   11.000000   89.000000    0.000211    0.000211    0.000191    0.000000    0.834573    0.000000    0.000000    0.000211    0.000211
     6    10    1.000000    0.000000    0.000000  -26.000000   74.000000   51.000000  183.000000  -49.000000   69.000000    0.007409    0.007409    0.007018    0.000126    0.834573    0.000135    0.000113    0.007522    0.007522
     6    10    1.000000    0.000000    1.000000  -26.000000   74.000000   51.000000  183.000000  -29.000000   89.000000    0.007409    0.007409    0.007018    0.000126    0.834573    0.000135    0.000113    0.007522    0.007522
     6    11   -1.000000    0.000000    0.000000  -74.000000   50.000000   46.000000  160.000000  -49.000000   69.000000    0.042602    0.042602    0.038844    0.002225    0.834573    0.002527    0.002109    0.044711    0.044711
     6    11   -1.000000    0.000000    1.000000  -74.000000   50.000000   46.000000  160.000000  -29.000000   89.000000    0.042602    0.042602    0.038844    0.002225    0.834573    0.002527    0.002109    0.044711    0.044711
     6    11    0.000000    0.000000    0.000000  -50.000000   74.000000   46.000000  160.000000  -49.000000   69.000000    0.042603    0.042603    0.038844    0.002225    0.834573    0.002527    0.002109    0.044712    0.044712
     6    11    0.000000    0.000000    1.000000  -50.000000   74.000000   46.000000  160.000000  -29.000000   89.000000    0.042602    0.042602    0.038844    0.002225    0.834573    0.002527    0.002109    0.044712    0.044712
     7     7    0.000000    0.000000    1.000000  -49.000000   97.000000   27.000000  163.000000   -9.000000   89.000000    0.001929    0.001929    0.001805    0.000001    0.966177    0.000001    0.000001    0.001930    0.001930
     7     7    1.000000    0.000000    0.000000   -2.000000   98.000000   28.000000  162.000000  -47.000000   87.000000    0.003121    0.003121    0.003011    0.000030    0.966177    0.000031    0.000030    0.003152    0.003152
     7     8    0.000000    0.000000    0.000000  -47.000000   95.000000   26.000000  114.000000  -46.000000   86.000000    0.000313    0.000313    0.000299    0.000000    0.966178    0.000000    0.000000    0.000313    0.000313
     7    10    0.000000    0.000000    0.000000  -50.000000   74.000000   50.000000  164.000000  -49.000000   69.000000    0.042604    0.042604    0.038845    0.002225    0.834572    0.002527    0.002109    0.044713    0.044713
     7    10    0.000000    0.000000    1.000000  -50.000000   74.000000   50.000000  164.000000  -29.000000   89.000000    0.042604    0.042604    0.038845    0.002225    0.834572    0.002527    0.002109    0.044713    0.044713
     7    10    1.000000    0.000000    0.000000  -26.000000   98.000000   50.000000  164.000000  -49.000000   69.000000    0.042603    0.042603    0.038845    0.002225    0.834572    0.002527    0.002109    0.044713    0.044713
     7    10    1.000000    0.000000    1.000000  -26.000000   98.000000   50.000000  164.000000  -29.000000   89.000000    0.042603    0.042603    0.038845    0.002225    0.834572    0.002527    0.002109    0.044713    0.044713
     7    11   -1.000000    0.000000    0.000000  -50.000000   50.000000   27.000000  159.000000  -49.000000   69.000000    0.007409    0.007409    0.007018    0.000126    0.834572    0.000135    0.000113    0.007522    0.007522
     7    11   -1.000000    0.000000    1.000000  -50.000000   50.000000   27.000000  159.000000  -29.000000   89.000000    0.007410    0.007410    0.007018    0.000126    0.834572    0.000135    0.000113    0.007522    0.007522
     7    11    0.000000    0.000000   -1.000000  -44.000000   92.000000   29.000000  157.000000  -49.000000   29.000000    0.000211    0.000211    0.000191    0.000000    0.834572    0.000000    0.000000    0.000211    0.000211
     7    11    0.000000    0.000000    0.000000  -50.000000   98.000000   26.000000  160.000000  -49.000000   69.000000    0.765897    0.765897    0.785508    0.232739    0.834572    0.330506    0.275831    1.041727    1.041727
     7    11    0.000000    0.000000    1.000000  -50.000000   98.000000   26.000000  160.000000  -29.000000   89.000000    0.765898    0.765898    0.785510    0.232740    0.834572    0.330507    0.275831    1.041730    1.041730
     7    11    0.000000    0.000000    2.000000  -44.000000   92.000000   29.000000  157.000000   11.000000   89.000000    0.000211    0.000211    0.000191    0.000000    0.834572    0.000000    0.000000    0.000211    0.000211
     7    11    1.000000    0.000000    0.000000   -2.000000   98.000000   27.000000  159.000000  -49.000000   69.000000    0.007409    0.007409    0.007018    0.000126    0.834572    0.000135    0.000113    0.007522    0.007522
     7    11    1.000000    0.000000    1.000000   -2.000000   98.000000   27.000000  159.000000  -29.000000   89.000000    0.007409    0.007409    0.007018    0.000126    0.834572    0.000135    0.000113    0.007522    0.007522
     7    12    0.000000    0.000000    0.000000  -47.000000   95.000000   26.000000  118.000000  -49.000000   69.000000    0.002351    0.002351    0.002198    0.000003    0.834577    0.000004    0.000003    0.002354    0.002354
     7    12    0.000000    0.000000    1.000000  -47.000000   95.000000   26.000000  118.000000  -29.000000   89.000000    0.002351    0.002351    0.002198    0.000003    0.834577    0.000004    0.000003    0.002354    0.002354
     8     8    0.000000    0.000000    1.000000  -49.000000   97.000000  -23.000000  113.000000   -9.000000   89.000000    0.001929    0.001929    0.001804    0.000001    0.966179    0.000001    0.000001    0.001930    0.001930
     8     8    1.000000    0.000000    0.000000   -2.000000   98.000000  -22.000000  112.000000  -47.000000   87.000000    0.003121    0.003121    0.003010    0.000030    0.966179    0.000031    0.000030    0.003151    0.003151
     8     9    0.000000    0.000000    0.000000  -50.000000   74.000000  -24.000000   90.000000  -49.000000   69.000000    0.042599    0.042599    0.038842    0.002224    0.834579    0.002527    0.002109    0.044708    0.044708
     8     9    0.000000    0.000000    1.000000  -50.000000   74.000000  -24.000000   90.000000  -29.000000   89.000000    0.042599    0.042599    0.038842    0.002225    0.834579    0.002527    0.002109    0.044708    0.044708
     8     9    1.000000    0.000000    0.000000  -26.000000   98.000000  -24.000000   90.000000  -49.000000   69.000000    0.042599    0.042599    0.038842    0.002225    0.834579    0.002527    0.002109    0.044708    0.044708
     8     9    1.000000    0.000000    1.000000  -26.000000   98.000000  -24.000000   90.000000  -29.000000   89.000000    0.042599    0.042599    0.038842    0.002225    0.834579    0.002527    0.002109    0.044708    0.044708
     8    11    0.000000    0.000000    0.000000  -47.000000   95.000000   22.000000  114.000000  -49.000000   69.000000    0.002351    0.002351    0.002198    0.000003    0.834573    0.000004    0.000003    0.002354    0.002354
     8    11    0.000000    0.000000    1.000000  -47.000000   95.000000   22.000000  114.000000  -29.000000   89.000000    0.002351    0.002351    0.002198    0.000003    0.834573    0.000004    0.000003    0.002354    0.002354
     8    12   -1.000000    0.000000    0.000000  -50.000000   50.000000  -19.000000  113.000000  -49.000000   69.000000    0.007409    0.007409    0.007017    0.000126    0.834579    0.000135    0.000113    0.007521    0.007521
     8    12   -1.000000    0.000000    1.000000  -50.000000   50.000000  -19.000000  113.000000  -29.000000   89.000000    0.007409    0.007409    0.007017    0.000126    0.834579    0.000135    0.000113    0.007522    0.007522
     8    12    0.000000    0.000000   -1.000000  -44.000000   92.000000  -17.000000  111.000000  -49.000000   29.000000    0.000211    0.000211    0.000191    0.000000    0.834579    0.000000    0.000000    0.000211    0.000211
     8    12    0.000000    0.000000    0.000000  -50.000000   98.000000  -20.000000  114.000000  -49.000000   69.000000    0.765869    0.765869    0.785485    0.232735    0.834579    0.330494    0.275823    1.041693    1.041693
     8    12    0.000000    0.000000    1.000000  -50.000000   98.000000  -20.000000  114.000000  -29.000000   89.000000    0.765871    0.765871    0.785487    0.232735    0.834579    0.330495    0.275824    1.041696    1.041696
     8    12    0.000000    0.000000    2.000000  -44.000000   92.000000  -17.000000  111.000000   11.000000   89.000000    0.000211    0.000211    0.000191    0.000000    0.834579    0.000000    0.000000    0.000211    0.000211
     8    12    1.000000    0.000000    0.000000   -2.000000   98.000000  -19.000000  113.000000  -49.000000   69.000000    0.007409    0.007409    0.007017    0.000126    0.834579    0.000135    0.000113    0.007522    0.007522
     8    12    1.000000    0.000000    1.000000   -2.000000   98.000000  -19.000000  113.000000  -29.000000   89.000000    0.007409    0.007409    0.007017    0.000126    0.834579    0.000135    0.000113    0.007522    0.007522
     9     9    0.000000    0.000000    1.000000  -73.000000   73.000000  -47.000000   89.000000  -29.000000   69.000000    0.105842    0.105842    0.094483    0.004326    0.652161    0.006193    0.004039    0.109881    0.109881
     9     9    1.000000    0.000000   -1.000000  -26.000000   74.000000  -43.000000   85.000000  -69.000000   29.000000    0.006399    0.006399    0.006165    0.000097    0.652161    0.000104    0.000068    0.006467    0.006467
     9     9    1.000000    0.000000    0.000000  -26.000000   74.000000  -46.000000   88.000000  -67.000000   67.000000    0.093023    0.093023    0.089668    0.010297    0.652161    0.011740    0.007656    0.100679    0.100679
     9     9    1.000000    0.000000    1.000000  -26.000000   74.000000  -43.000000   85.000000  -29.000000   69.000000    0.006399    0.006399    0.006165    0.000097    0.652161    0.000104    0.000068    0.006467    0.006467
     9    10   -1.000000   -1.000000    0.000000  -74.000000   26.000000  -48.000000   48.000000  -63.000000   63.000000    0.002294    0.002294    0.002221    0.000002    0.652154    0.000003    0.000002    0.002296    0.002296
     9    10    0.000000   -1.000000   -1.000000  -69.000000   69.000000  -48.000000   48.000000  -69.000000   29.000000    0.003439    0.003439    0.003256    0.000005    0.652154    0.000007    0.000004    0.003444    0.003444
     9    10    0.000000   -1.000000    0.000000  -72.000000   72.000000  -48.000000   48.000000  -67.000000   67.000000    0.082703    0.082703    0.078974    0.005350    0.652154    0.006490    0.004232    0.086935    0.086935
     9    10    0.000000   -1.000000    1.000000  -69.000000   69.000000  -48.000000   48.000000  -29.000000   69.000000    0.003439    0.003439    0.003256    0.000005    0.652154    0.000007    0.000004    0.003444    0.003444
     9    10    1.000000   -1.000000    0.000000  -26.000000   74.000000  -48.000000   48.000000  -63.000000   63.000000    0.002294    0.002294    0.002221    0.000002    0.652154    0.000003    0.000002    0.002296    0.002296
     9    12   -2.000000    0.000000    0.000000  -74.000000    2.000000  -20.000000   90.000000  -60.000000   60.000000    0.000231    0.000231    0.000215    0.000000    0.652160    0.000000    0.000000    0.000231    0.000231
     9    12   -1.000000    0.000000   -1.000000  -74.000000   50.000000  -20.000000   90.000000  -69.000000   29.000000    0.011769    0.011769    0.010362    0.000125    0.652160    0.000148    0.000096    0.011865    0.011865
     9    12   -1.000000    0.000000    0.000000  -74.000000   50.000000  -20.000000   90.000000  -69.000000   69.000000    0.331328    0.331328    0.320399    0.077392    0.652160    0.095688    0.062404    0.393732    0.393732
     9    12   -1.000000    0.000000    1.000000  -74.000000   50.000000  -20.000000   90.000000  -29.000000   69.000000    0.011769    0.011769    0.010362    0.000125    0.652160    0.000148    0.000096    0.011865    0.011865
     9    12    0.000000    0.000000   -1.000000  -50.000000   74.000000  -20.000000   90.000000  -69.000000   29.000000    0.011769    0.011769    0.010362    0.000125    0.652160    0.000148    0.000096    0.011865    0.011865
     9    12    0.000000    0.000000    0.000000  -50.000000   74.000000  -20.000000   90.000000  -69.000000   69.000000    0.331326    0.331326    0.320398    0.077391    0.652160    0.095688    0.062404    0.393730    0.393730
     9    12    0.000000    0.000000    1.000000  -50.000000   74.000000  -20.000000   90.000000  -29.000000   69.000000    0.011769    0.011769    0.010362    0.000125    0.652160    0.000148    0.000096    0.011865    0.011865
     9    12    1.000000    0.000000    0.000000   -2.000000   74.000000  -20.000000   90.000000  -60.000000   60.000000    0.000231    0.000231    0.000215    0.000000    0.652160    0.000000    0.000000    0.000231    0.000231
    10    10    0.000000    0.000000    1.000000  -73.000000   73.000000   51.000000  187.000000  -29.000000   69.000000    0.105854    0.105854    0.094493    0.004327    0.652147    0.006194    0.004040    0.109893    0.109893
    10    10    1.000000    0.000000   -1.000000  -26.000000   74.000000   55.000000  183.000000  -69.000000   29.000000    0.006400    0.006400    0.006166    0.000097    0.652147    0.000104    0.000068    0.006468    0.006468
    10    10    1.000000    0.000000    0.000000  -26.000000   74.000000   52.000000  186.000000  -67.000000   67.000000    0.093033    0.093033    0.089676    0.010299    0.652147    0.011742    0.007657    0.100690    0.100690
    10    10    1.000000    0.000000    1.000000  -26.000000   74.000000   55.000000  183.000000  -29.000000   69.000000    0.006400    0.006400    0.006166    0.000097    0.652147    0.000104    0.000068    0.006468    0.006468
    10    11   -2.000000    0.000000    0.000000  -74.000000    2.000000   50.000000  160.000000  -60.000000   60.000000    0.000231    0.000231    0.000215    0.000000    0.652147    0.000000    0.000000    0.000231    0.000231
    10    11   -1.000000    0.000000   -1.000000  -74.000000   50.000000   50.000000  160.000000  -69.000000   29.000000    0.011770    0.011770    0.010363    0.000125    0.652147    0.000148    0.000096    0.011867    0.011867
    10    11   -1.000000    0.000000    0.000000  -74.000000   50.000000   50.000000  160.000000  -69.000000   69.000000    0.331352    0.331352    0.320419    0.077397    0.652147    0.095696    0.062408    0.393759    0.393759
    10    11   -1.000000    0.000000    1.000000  -74.000000   50.000000   50.000000  160.000000  -29.000000   69.000000    0.011770    0.011770    0.010363    0.000125    0.652147    0.000148    0.000096    0.011867    0.011867
    10    11    0.000000    0.000000   -1.000000  -50.000000   74.000000   50.000000  160.000000  -69.000000   29.000000    0.011771    0.011771    0.010363    0.000125    0.652147    0.000148    0.000096    0.011867    0.011867
    10    11    0.000000    0.000000    0.000000  -50.000000   74.000000   50.000000  160.000000  -69.000000   69.000000    0.331354    0.331354    0.320421    0.077398    0.652147    0.095697    0.062408    0.393762    0.393762
    10    11    0.000000    0.000000    1.000000  -50.000000   74.000000   50.000000  160.000000  -29.000000   69.000000    0.011771    0.011771    0.010363    0.000125    0.652147    0.000148    0.000096    0.011867    0.011867
    10    11    1.000000    0.000000    0.000000   -2.000000   74.000000   50.000000  160.000000  -60.000000   60.000000    0.000231    0.000231    0.000215    0.000000    0.652147    0.000000    0.000000    0.000231    0.000231
    11    11    0.000000    0.000000    1.000000  -49.000000   97.000000   23.000000  159.000000  -29.000000   69.000000    0.105854    0.105854    0.094493    0.004327    0.652147    0.006195    0.004040    0.109894    0.109894
    11    11    1.000000    0.000000   -1.000000   -2.000000   98.000000   27.000000  155.000000  -69.000000   29.000000    0.006400    0.006400    0.006166    0.000097    0.652147    0.000104    0.000068    0.006468    0.006468
    11    11    1.000000    0.000000    0.000000   -2.000000   98.000000   24.000000  158.000000  -67.000000   67.000000    0.093033    0.093033    0.089676    0.010299    0.652147    0.011741    0.007657    0.100690    0.100690
    11    11    1.000000    0.000000    1.000000   -2.000000   98.000000   27.000000  155.000000  -29.000000   69.000000    0.006400    0.006400    0.006166    0.000097    0.652147    0.000104    0.000068    0.006468    0.006468
    11    12   -1.000000    0.000000    0.000000  -50.000000   50.000000   22.000000  118.000000  -63.000000   63.000000    0.002294    0.002294    0.002221    0.000002    0.652153    0.000003    0.000002    0.002296    0.002296
    11    12    0.000000    0.000000   -1.000000  -45.000000   93.000000   22.000000  118.000000  -69.000000   29.000000    0.003439    0.003439    0.003256    0.000005    0.652153    0.000007    0.000004    0.003444    0.003444
    11    12    0.000000    0.000000    0.000000  -48.000000   96.000000   22.000000  118.000000  -67.000000   67.000000    0.082704    0.082704    0.078975    0.005350    0.652153    0.006490    0.004232    0.086936    0.086936
    11    12    0.000000    0.000000    1.000000  -45.000000   93.000000   22.000000  118.000000  -29.000000   69.000000    0.003439    0.003439    0.003256    0.000005    0.652153    0.000007    0.000004    0.003444    0.003444
    11    12    1.000000    0.000000    0.000000   -2.000000   98.000000   22.000000  118.000000  -63.000000   63.000000    0.002294    0.002294    0.002221    0.000002    0.652153    0.000003    0.000002    0.002296    0.002296
    12    12    0.000000    0.000000    1.000000  -49.000000   97.000000  -19.000000  117.000000  -29.000000   69.000000    0.105843    0.105843    0.094484    0.004326    0.652160    0.006193    0.004039    0.109882    0.109882
    12    12    1.000000    0.000000   -1.000000   -2.000000   98.000000  -15.000000  113.000000  -69.000000   29.000000    0.006399    0.006399    0.006165    0.000097    0.652160    0.000104    0.000068    0.006467    0.006467
    12    12    1.000000    0.000000    0.000000   -2.000000   98.000000  -18.000000  116.000000  -67.000000   67.000000    0.093023    0.093023    0.089668    0.010297    0.652160    0.011740    0.007656    0.100679    0.100679
    12    12    1.000000    0.000000    1.000000   -2.000000   98.000000  -15.000000  113.000000  -29.000000   69.000000    0.006399    0.006399    0.006165    0.000097    0.652160    0.000104    0.000068    0.006467    0.006467
 The legend for the bond pair matrix follows:
 Columns 1 and 2 = atom numbers
 Columns 3 to 5 = repeata, repeatb, repeatc (i.e., periodic translation of second atom)
 Columns 6 to 11 = corners of the shared parallepiped: min na, max na, min nb, max nb, min nc, max nc
 Columns 12 =  contact exchange
 Columns 13 =  a term for computing average spin polarization of bonding
 Columns 14 =  overlap population
 Columns 15 =  the integrated second order atomic exchange propensities for computing bond order
 Columns 16 =  the coordination term constructed from tanh function
 Columns 17 =  the pairwise term
 Columns 18 =  expansion term combining coordination and pairwise terms
 Columns 19 =  bond index before imposing the atom self-exchange constraint
 Columns 20 =  final bond order
 
 The atom self-exchange constraint affected (by at least 0.1_dp*BO_print_cutoff)      0 bond orders.
 
  
 ******************** TIME CONTROL ********************
 Finished calculate_final_BOs in    3.4000001847743988E-002 seconds
 ******************************************************
  
 Bond order analysis complete.
  
 ******************** TIME CONTROL ********************
 Finished perform_BO_analysis in    3.5160000324249268      seconds
 ******************************************************
  
 The computed Rsquared moments of the atoms (in bohr^2) are: 
    13.062027    13.062149    11.441164    11.441347     9.156853     9.157051     9.157214     9.156966    37.187686    37.189214
    37.189341    37.187822
 The computed Rcubed moments of the atoms (in bohr^3) are: 
    30.555078    30.555448    25.585640    25.586221    17.306671    17.307288    17.307984    17.307186   101.181491   101.187286
   101.187752   101.182164
 The computed Rfourth moments of the atoms (in bohr^4) are: 
    96.374865    96.376121    79.485239    79.487292    46.197804    46.199814    46.202919    46.200166   340.315927   340.339377
   340.341289   340.318893
 The tau weighted Rfourth moments of the atoms (in bohr^4) are: 
    17.242399    17.242548    12.453494    12.453758     9.017482     9.017548     9.017619     9.017501    95.453214    95.457470
    95.457624    95.453665
 The atom volumes (in bohr^3) are: 
    51.151880    51.151847    40.167920    40.168139    30.859021    30.858768    30.858996    30.859138    95.536386    95.537594
    95.537578    95.536570
 Normal termination of Chargemol program.
 Copyright (c) 2014, 2015, 2016, 2017, 2018, 2019, 2020, 2021 by Thomas A. Manz and Nidia Gabaldon Limas. Rights reserved.
 Use and distribution of this program is subject to certain licensing restrictions.
 Please see ddec.sourceforge.net for details.
  
 Please cite the following journal article as a general reference to the Chargemol program:
 N. Gabaldon Limas and T. A. Manz,  "Introducing DDEC6 atomic population analysis: part 4.
 Efficient parallel computation of net atomic charges, atomic spin moments, bond orders, and more," RSC Advances, Vol. 8 (2018) 2678-2707.
  
 Please cite the following journal references when using this program to compute DDEC6 charges:
 (1) T. A. Manz and N. Gabaldon Limas, "Introducing DDEC6 atomic population analysis: part 1.
 Charge partitioning theory and methodology," RSC Advances, Vol. 6 (2016) 47771-47801.
 (2) N. Gabaldon Limas and T. A. Manz, "Introducing DDEC6 atomic population analysis: part 2. 
 Computed results for a wide range of periodic and nonperiodic materials," RSC Advances, Vol. 6 (2016) 45727-45747.
 If desired, you can also cite references listed below for the DDEC3 and earlier methods.
  
 Please cite the following journal references when using this program to compute DDEC, Hirshfeld, or ISA charges:
 Thomas A. Manz and David S. Sholl, "Improved Atoms-in-Molecule Charge Partitioning Functional for Simultaneously Reproducing the Electrostatic
 Potential and Chemical States in Periodic and Non-Periodic Materials", J. Chem. Theory Comput., Vol. 8 (2012) 2844-2867.
 Thomas A. Manz and David S. Sholl, "Chemically Meaningful Atomic Charges that Reproduce the Electrostatic Potential in Periodic and Nonperiodic
 Materials", J. Chem. Theory Comput., Vol. 6 (2010) 2455-2468.
  
 Please cite the following journal reference when using this program to compute atomic spin moments:
 Thomas A. Manz and David S. Sholl, "Methods for Computing Accurate Atomic Spin Moments for Collinear and Noncollinear Magnetism in Periodic and
 Nonperiodic Materials", J. Chem. Theory Comput., Vol. 7 (2011) 4146-4164.
  
 Please cite the following reference when using this program to compute bond orders:
 Thomas A. Manz, "Introducing DDEC6 atomic population analysis: part 3. Comprehensive method to compute bond orders.", RSC Advances, Vol. 7 (2017) 45552-45581.
  
 Exiting Chargemol
 2025/02/06  08:19:35
  
 ******************** TIME CONTROL ********************
 Finished chargemol in    10.664999961853027      seconds
 ******************************************************
  
