# Supplementary material for: How well do various QM-derived net atomic charges reproduce the electrostatic potential surrounding a material across multiple geometric conformations?
Source: RSC Adv. 2025 Jul 7;15(29):23223–65. doi: 10.1039/d4ra07900k (PMC12230677; doi:10.1039/d4ra07900k)
Supplement: RA-015-D4RA07900K-s002 [file RA-015-D4RA07900K-s002.zip › 11_sodium_chloride_crystals/Cmmm_Na3Cl2/10_core_electrons/DDEC6_bond_orders.xyz]

   10
jmolscript: load "" {1 1 1} spacegroup "x,y,z" unitcell [{      9.881000     0.000000     0.000000 }, {      0.000000     2.925000     0.000000 }, {      0.000000     0.000000     2.508000 }]
Na      4.940500      0.000000      0.000000       1.446048
Na      0.000000      1.462500      0.000000       1.446045
Na      1.936676      0.000000      0.000000       2.670494
Na      7.944324      0.000000      0.000000       2.670537
Na      6.877176      1.462500      0.000000       2.670097
Na      3.003824      1.462500      0.000000       2.670053
Cl      1.136315      0.000000      1.254000       5.193552
Cl      8.744685      0.000000      1.254000       5.193644
Cl      6.076815      1.462500      1.254000       5.193599
Cl      3.804185      1.462500      1.254000       5.193473
    
 Chargemol development version January 4, 2022     
 See ddec.sourceforge.net for latest version.
    
    
 The sum of bond orders (SBO) for each atom in the unit cell are listed above.
 All bond orders greater than     0.001000 are printed below.
  
  
 ===================================================================================
 Printing BOs for ATOM #      1 ( Na ) in the reference unit cell.
  
 Bonded to the (  0,   0,   1) translated image of atom number     1 ( Na ) with bond order =     0.0107    The average spin polarization of this bonding =     0.0000
 Bonded to the (  0,   0,  -1) translated image of atom number     1 ( Na ) with bond order =     0.0107    The average spin polarization of this bonding =     0.0000
 Bonded to the (  0,   1,   0) translated image of atom number     1 ( Na ) with bond order =     0.0029    The average spin polarization of this bonding =     0.0000
 Bonded to the (  0,  -1,   0) translated image of atom number     1 ( Na ) with bond order =     0.0029    The average spin polarization of this bonding =     0.0000
 Bonded to the (  0,   0,   0) translated image of atom number     3 ( Na ) with bond order =     0.0034    The average spin polarization of this bonding =     0.0000
 Bonded to the (  0,   0,   0) translated image of atom number     4 ( Na ) with bond order =     0.0034    The average spin polarization of this bonding =     0.0000
 Bonded to the (  0,  -1,   0) translated image of atom number     5 ( Na ) with bond order =     0.0143    The average spin polarization of this bonding =     0.0000
 Bonded to the (  0,   0,   0) translated image of atom number     5 ( Na ) with bond order =     0.0143    The average spin polarization of this bonding =     0.0000
 Bonded to the (  0,  -1,   0) translated image of atom number     6 ( Na ) with bond order =     0.0143    The average spin polarization of this bonding =     0.0000
 Bonded to the (  0,   0,   0) translated image of atom number     6 ( Na ) with bond order =     0.0143    The average spin polarization of this bonding =     0.0000
 Bonded to the (  0,   0,  -1) translated image of atom number     7 ( Cl ) with bond order =     0.0012    The average spin polarization of this bonding =     0.0000
 Bonded to the (  0,   0,   0) translated image of atom number     7 ( Cl ) with bond order =     0.0012    The average spin polarization of this bonding =     0.0000
 Bonded to the (  0,   0,  -1) translated image of atom number     8 ( Cl ) with bond order =     0.0012    The average spin polarization of this bonding =     0.0000
 Bonded to the (  0,   0,   0) translated image of atom number     8 ( Cl ) with bond order =     0.0012    The average spin polarization of this bonding =     0.0000
 Bonded to the (  0,  -1,  -1) translated image of atom number     9 ( Cl ) with bond order =     0.1673    The average spin polarization of this bonding =     0.0000
 Bonded to the (  0,  -1,   0) translated image of atom number     9 ( Cl ) with bond order =     0.1673    The average spin polarization of this bonding =     0.0000
 Bonded to the (  0,   0,  -1) translated image of atom number     9 ( Cl ) with bond order =     0.1673    The average spin polarization of this bonding =     0.0000
 Bonded to the (  0,   0,   0) translated image of atom number     9 ( Cl ) with bond order =     0.1673    The average spin polarization of this bonding =     0.0000
 Bonded to the (  0,  -1,  -1) translated image of atom number    10 ( Cl ) with bond order =     0.1673    The average spin polarization of this bonding =     0.0000
 Bonded to the (  0,  -1,   0) translated image of atom number    10 ( Cl ) with bond order =     0.1673    The average spin polarization of this bonding =     0.0000
 Bonded to the (  0,   0,  -1) translated image of atom number    10 ( Cl ) with bond order =     0.1673    The average spin polarization of this bonding =     0.0000
 Bonded to the (  0,   0,   0) translated image of atom number    10 ( Cl ) with bond order =     0.1673    The average spin polarization of this bonding =     0.0000
 The sum of bond orders for this atom is SBO =        1.446048
  
  
 ===================================================================================
 Printing BOs for ATOM #      2 ( Na ) in the reference unit cell.
  
 Bonded to the (  0,   0,   1) translated image of atom number     2 ( Na ) with bond order =     0.0107    The average spin polarization of this bonding =     0.0000
 Bonded to the (  0,   0,  -1) translated image of atom number     2 ( Na ) with bond order =     0.0107    The average spin polarization of this bonding =     0.0000
 Bonded to the (  0,   1,   0) translated image of atom number     2 ( Na ) with bond order =     0.0029    The average spin polarization of this bonding =     0.0000
 Bonded to the (  0,  -1,   0) translated image of atom number     2 ( Na ) with bond order =     0.0029    The average spin polarization of this bonding =     0.0000
 Bonded to the (  0,   0,   0) translated image of atom number     3 ( Na ) with bond order =     0.0143    The average spin polarization of this bonding =     0.0000
 Bonded to the (  0,   1,   0) translated image of atom number     3 ( Na ) with bond order =     0.0143    The average spin polarization of this bonding =     0.0000
 Bonded to the ( -1,   0,   0) translated image of atom number     4 ( Na ) with bond order =     0.0143    The average spin polarization of this bonding =     0.0000
 Bonded to the ( -1,   1,   0) translated image of atom number     4 ( Na ) with bond order =     0.0143    The average spin polarization of this bonding =     0.0000
 Bonded to the ( -1,   0,   0) translated image of atom number     5 ( Na ) with bond order =     0.0034    The average spin polarization of this bonding =     0.0000
 Bonded to the (  0,   0,   0) translated image of atom number     6 ( Na ) with bond order =     0.0034    The average spin polarization of this bonding =     0.0000
 Bonded to the (  0,   0,  -1) translated image of atom number     7 ( Cl ) with bond order =     0.1673    The average spin polarization of this bonding =     0.0000
 Bonded to the (  0,   0,   0) translated image of atom number     7 ( Cl ) with bond order =     0.1673    The average spin polarization of this bonding =     0.0000
 Bonded to the (  0,   1,  -1) translated image of atom number     7 ( Cl ) with bond order =     0.1673    The average spin polarization of this bonding =     0.0000
 Bonded to the (  0,   1,   0) translated image of atom number     7 ( Cl ) with bond order =     0.1673    The average spin polarization of this bonding =     0.0000
 Bonded to the ( -1,   0,  -1) translated image of atom number     8 ( Cl ) with bond order =     0.1673    The average spin polarization of this bonding =     0.0000
 Bonded to the ( -1,   0,   0) translated image of atom number     8 ( Cl ) with bond order =     0.1673    The average spin polarization of this bonding =     0.0000
 Bonded to the ( -1,   1,  -1) translated image of atom number     8 ( Cl ) with bond order =     0.1673    The average spin polarization of this bonding =     0.0000
 Bonded to the ( -1,   1,   0) translated image of atom number     8 ( Cl ) with bond order =     0.1673    The average spin polarization of this bonding =     0.0000
 Bonded to the ( -1,   0,  -1) translated image of atom number     9 ( Cl ) with bond order =     0.0012    The average spin polarization of this bonding =     0.0000
 Bonded to the ( -1,   0,   0) translated image of atom number     9 ( Cl ) with bond order =     0.0012    The average spin polarization of this bonding =     0.0000
 Bonded to the (  0,   0,  -1) translated image of atom number    10 ( Cl ) with bond order =     0.0012    The average spin polarization of this bonding =     0.0000
 Bonded to the (  0,   0,   0) translated image of atom number    10 ( Cl ) with bond order =     0.0012    The average spin polarization of this bonding =     0.0000
 The sum of bond orders for this atom is SBO =        1.446045
  
  
 ===================================================================================
 Printing BOs for ATOM #      3 ( Na ) in the reference unit cell.
  
 Bonded to the (  0,   0,   0) translated image of atom number     1 ( Na ) with bond order =     0.0034    The average spin polarization of this bonding =     0.0000
 Bonded to the (  0,   0,   0) translated image of atom number     2 ( Na ) with bond order =     0.0143    The average spin polarization of this bonding =     0.0000
 Bonded to the (  0,  -1,   0) translated image of atom number     2 ( Na ) with bond order =     0.0143    The average spin polarization of this bonding =     0.0000
 Bonded to the (  0,   0,   1) translated image of atom number     3 ( Na ) with bond order =     0.0097    The average spin polarization of this bonding =     0.0000
 Bonded to the (  0,   0,  -1) translated image of atom number     3 ( Na ) with bond order =     0.0097    The average spin polarization of this bonding =     0.0000
 Bonded to the (  0,   1,   0) translated image of atom number     3 ( Na ) with bond order =     0.0042    The average spin polarization of this bonding =     0.0000
 Bonded to the (  0,  -1,   0) translated image of atom number     3 ( Na ) with bond order =     0.0042    The average spin polarization of this bonding =     0.0000
 Bonded to the (  0,  -1,  -1) translated image of atom number     6 ( Na ) with bond order =     0.0023    The average spin polarization of this bonding =     0.0000
 Bonded to the (  0,  -1,   0) translated image of atom number     6 ( Na ) with bond order =     0.1308    The average spin polarization of this bonding =     0.0000
 Bonded to the (  0,  -1,   1) translated image of atom number     6 ( Na ) with bond order =     0.0023    The average spin polarization of this bonding =     0.0000
 Bonded to the (  0,   0,  -1) translated image of atom number     6 ( Na ) with bond order =     0.0023    The average spin polarization of this bonding =     0.0000
 Bonded to the (  0,   0,   0) translated image of atom number     6 ( Na ) with bond order =     0.1308    The average spin polarization of this bonding =     0.0000
 Bonded to the (  0,   0,   1) translated image of atom number     6 ( Na ) with bond order =     0.0023    The average spin polarization of this bonding =     0.0000
 Bonded to the (  0,  -1,  -1) translated image of atom number     7 ( Cl ) with bond order =     0.0109    The average spin polarization of this bonding =     0.0000
 Bonded to the (  0,  -1,   0) translated image of atom number     7 ( Cl ) with bond order =     0.0109    The average spin polarization of this bonding =     0.0000
 Bonded to the (  0,   0,  -2) translated image of atom number     7 ( Cl ) with bond order =     0.0011    The average spin polarization of this bonding =     0.0000
 Bonded to the (  0,   0,  -1) translated image of atom number     7 ( Cl ) with bond order =     1.0250    The average spin polarization of this bonding =     0.0000
 Bonded to the (  0,   0,   0) translated image of atom number     7 ( Cl ) with bond order =     1.0250    The average spin polarization of this bonding =     0.0000
 Bonded to the (  0,   0,   1) translated image of atom number     7 ( Cl ) with bond order =     0.0011    The average spin polarization of this bonding =     0.0000
 Bonded to the (  0,   1,  -1) translated image of atom number     7 ( Cl ) with bond order =     0.0109    The average spin polarization of this bonding =     0.0000
 Bonded to the (  0,   1,   0) translated image of atom number     7 ( Cl ) with bond order =     0.0109    The average spin polarization of this bonding =     0.0000
 Bonded to the ( -1,   0,  -1) translated image of atom number     8 ( Cl ) with bond order =     0.0054    The average spin polarization of this bonding =     0.0000
 Bonded to the ( -1,   0,   0) translated image of atom number     8 ( Cl ) with bond order =     0.0054    The average spin polarization of this bonding =     0.0000
 Bonded to the (  0,  -1,  -1) translated image of atom number    10 ( Cl ) with bond order =     0.0563    The average spin polarization of this bonding =     0.0000
 Bonded to the (  0,  -1,   0) translated image of atom number    10 ( Cl ) with bond order =     0.0563    The average spin polarization of this bonding =     0.0000
 Bonded to the (  0,   0,  -1) translated image of atom number    10 ( Cl ) with bond order =     0.0563    The average spin polarization of this bonding =     0.0000
 Bonded to the (  0,   0,   0) translated image of atom number    10 ( Cl ) with bond order =     0.0563    The average spin polarization of this bonding =     0.0000
 The sum of bond orders for this atom is SBO =        2.670494
  
  
 ===================================================================================
 Printing BOs for ATOM #      4 ( Na ) in the reference unit cell.
  
 Bonded to the (  0,   0,   0) translated image of atom number     1 ( Na ) with bond order =     0.0034    The average spin polarization of this bonding =     0.0000
 Bonded to the (  1,   0,   0) translated image of atom number     2 ( Na ) with bond order =     0.0143    The average spin polarization of this bonding =     0.0000
 Bonded to the (  1,  -1,   0) translated image of atom number     2 ( Na ) with bond order =     0.0143    The average spin polarization of this bonding =     0.0000
 Bonded to the (  0,   0,   1) translated image of atom number     4 ( Na ) with bond order =     0.0097    The average spin polarization of this bonding =     0.0000
 Bonded to the (  0,   0,  -1) translated image of atom number     4 ( Na ) with bond order =     0.0097    The average spin polarization of this bonding =     0.0000
 Bonded to the (  0,   1,   0) translated image of atom number     4 ( Na ) with bond order =     0.0042    The average spin polarization of this bonding =     0.0000
 Bonded to the (  0,  -1,   0) translated image of atom number     4 ( Na ) with bond order =     0.0042    The average spin polarization of this bonding =     0.0000
 Bonded to the (  0,  -1,  -1) translated image of atom number     5 ( Na ) with bond order =     0.0023    The average spin polarization of this bonding =     0.0000
 Bonded to the (  0,  -1,   0) translated image of atom number     5 ( Na ) with bond order =     0.1308    The average spin polarization of this bonding =     0.0000
 Bonded to the (  0,  -1,   1) translated image of atom number     5 ( Na ) with bond order =     0.0023    The average spin polarization of this bonding =     0.0000
 Bonded to the (  0,   0,  -1) translated image of atom number     5 ( Na ) with bond order =     0.0023    The average spin polarization of this bonding =     0.0000
 Bonded to the (  0,   0,   0) translated image of atom number     5 ( Na ) with bond order =     0.1308    The average spin polarization of this bonding =     0.0000
 Bonded to the (  0,   0,   1) translated image of atom number     5 ( Na ) with bond order =     0.0023    The average spin polarization of this bonding =     0.0000
 Bonded to the (  1,   0,  -1) translated image of atom number     7 ( Cl ) with bond order =     0.0054    The average spin polarization of this bonding =     0.0000
 Bonded to the (  1,   0,   0) translated image of atom number     7 ( Cl ) with bond order =     0.0054    The average spin polarization of this bonding =     0.0000
 Bonded to the (  0,  -1,  -1) translated image of atom number     8 ( Cl ) with bond order =     0.0109    The average spin polarization of this bonding =     0.0000
 Bonded to the (  0,  -1,   0) translated image of atom number     8 ( Cl ) with bond order =     0.0109    The average spin polarization of this bonding =     0.0000
 Bonded to the (  0,   0,  -2) translated image of atom number     8 ( Cl ) with bond order =     0.0011    The average spin polarization of this bonding =     0.0000
 Bonded to the (  0,   0,  -1) translated image of atom number     8 ( Cl ) with bond order =     1.0250    The average spin polarization of this bonding =     0.0000
 Bonded to the (  0,   0,   0) translated image of atom number     8 ( Cl ) with bond order =     1.0250    The average spin polarization of this bonding =     0.0000
 Bonded to the (  0,   0,   1) translated image of atom number     8 ( Cl ) with bond order =     0.0011    The average spin polarization of this bonding =     0.0000
 Bonded to the (  0,   1,  -1) translated image of atom number     8 ( Cl ) with bond order =     0.0109    The average spin polarization of this bonding =     0.0000
 Bonded to the (  0,   1,   0) translated image of atom number     8 ( Cl ) with bond order =     0.0109    The average spin polarization of this bonding =     0.0000
 Bonded to the (  0,  -1,  -1) translated image of atom number     9 ( Cl ) with bond order =     0.0563    The average spin polarization of this bonding =     0.0000
 Bonded to the (  0,  -1,   0) translated image of atom number     9 ( Cl ) with bond order =     0.0563    The average spin polarization of this bonding =     0.0000
 Bonded to the (  0,   0,  -1) translated image of atom number     9 ( Cl ) with bond order =     0.0563    The average spin polarization of this bonding =     0.0000
 Bonded to the (  0,   0,   0) translated image of atom number     9 ( Cl ) with bond order =     0.0563    The average spin polarization of this bonding =     0.0000
 The sum of bond orders for this atom is SBO =        2.670537
  
  
 ===================================================================================
 Printing BOs for ATOM #      5 ( Na ) in the reference unit cell.
  
 Bonded to the (  0,   1,   0) translated image of atom number     1 ( Na ) with bond order =     0.0143    The average spin polarization of this bonding =     0.0000
 Bonded to the (  0,   0,   0) translated image of atom number     1 ( Na ) with bond order =     0.0143    The average spin polarization of this bonding =     0.0000
 Bonded to the (  1,   0,   0) translated image of atom number     2 ( Na ) with bond order =     0.0034    The average spin polarization of this bonding =     0.0000
 Bonded to the (  0,   1,   1) translated image of atom number     4 ( Na ) with bond order =     0.0023    The average spin polarization of this bonding =     0.0000
 Bonded to the (  0,   1,   0) translated image of atom number     4 ( Na ) with bond order =     0.1308    The average spin polarization of this bonding =     0.0000
 Bonded to the (  0,   1,  -1) translated image of atom number     4 ( Na ) with bond order =     0.0023    The average spin polarization of this bonding =     0.0000
 Bonded to the (  0,   0,   1) translated image of atom number     4 ( Na ) with bond order =     0.0023    The average spin polarization of this bonding =     0.0000
 Bonded to the (  0,   0,   0) translated image of atom number     4 ( Na ) with bond order =     0.1308    The average spin polarization of this bonding =     0.0000
 Bonded to the (  0,   0,  -1) translated image of atom number     4 ( Na ) with bond order =     0.0023    The average spin polarization of this bonding =     0.0000
 Bonded to the (  0,   0,   1) translated image of atom number     5 ( Na ) with bond order =     0.0097    The average spin polarization of this bonding =     0.0000
 Bonded to the (  0,   0,  -1) translated image of atom number     5 ( Na ) with bond order =     0.0097    The average spin polarization of this bonding =     0.0000
 Bonded to the (  0,   1,   0) translated image of atom number     5 ( Na ) with bond order =     0.0042    The average spin polarization of this bonding =     0.0000
 Bonded to the (  0,  -1,   0) translated image of atom number     5 ( Na ) with bond order =     0.0042    The average spin polarization of this bonding =     0.0000
 Bonded to the (  0,   0,  -1) translated image of atom number     8 ( Cl ) with bond order =     0.0563    The average spin polarization of this bonding =     0.0000
 Bonded to the (  0,   0,   0) translated image of atom number     8 ( Cl ) with bond order =     0.0563    The average spin polarization of this bonding =     0.0000
 Bonded to the (  0,   1,  -1) translated image of atom number     8 ( Cl ) with bond order =     0.0563    The average spin polarization of this bonding =     0.0000
 Bonded to the (  0,   1,   0) translated image of atom number     8 ( Cl ) with bond order =     0.0563    The average spin polarization of this bonding =     0.0000
 Bonded to the (  0,  -1,  -1) translated image of atom number     9 ( Cl ) with bond order =     0.0109    The average spin polarization of this bonding =     0.0000
 Bonded to the (  0,  -1,   0) translated image of atom number     9 ( Cl ) with bond order =     0.0109    The average spin polarization of this bonding =     0.0000
 Bonded to the (  0,   0,  -2) translated image of atom number     9 ( Cl ) with bond order =     0.0011    The average spin polarization of this bonding =     0.0000
 Bonded to the (  0,   0,  -1) translated image of atom number     9 ( Cl ) with bond order =     1.0249    The average spin polarization of this bonding =     0.0000
 Bonded to the (  0,   0,   0) translated image of atom number     9 ( Cl ) with bond order =     1.0249    The average spin polarization of this bonding =     0.0000
 Bonded to the (  0,   0,   1) translated image of atom number     9 ( Cl ) with bond order =     0.0011    The average spin polarization of this bonding =     0.0000
 Bonded to the (  0,   1,  -1) translated image of atom number     9 ( Cl ) with bond order =     0.0109    The average spin polarization of this bonding =     0.0000
 Bonded to the (  0,   1,   0) translated image of atom number     9 ( Cl ) with bond order =     0.0109    The average spin polarization of this bonding =     0.0000
 Bonded to the (  0,   0,  -1) translated image of atom number    10 ( Cl ) with bond order =     0.0054    The average spin polarization of this bonding =     0.0000
 Bonded to the (  0,   0,   0) translated image of atom number    10 ( Cl ) with bond order =     0.0054    The average spin polarization of this bonding =     0.0000
 The sum of bond orders for this atom is SBO =        2.670097
  
  
 ===================================================================================
 Printing BOs for ATOM #      6 ( Na ) in the reference unit cell.
  
 Bonded to the (  0,   1,   0) translated image of atom number     1 ( Na ) with bond order =     0.0143    The average spin polarization of this bonding =     0.0000
 Bonded to the (  0,   0,   0) translated image of atom number     1 ( Na ) with bond order =     0.0143    The average spin polarization of this bonding =     0.0000
 Bonded to the (  0,   0,   0) translated image of atom number     2 ( Na ) with bond order =     0.0034    The average spin polarization of this bonding =     0.0000
 Bonded to the (  0,   1,   1) translated image of atom number     3 ( Na ) with bond order =     0.0023    The average spin polarization of this bonding =     0.0000
 Bonded to the (  0,   1,   0) translated image of atom number     3 ( Na ) with bond order =     0.1308    The average spin polarization of this bonding =     0.0000
 Bonded to the (  0,   1,  -1) translated image of atom number     3 ( Na ) with bond order =     0.0023    The average spin polarization of this bonding =     0.0000
 Bonded to the (  0,   0,   1) translated image of atom number     3 ( Na ) with bond order =     0.0023    The average spin polarization of this bonding =     0.0000
 Bonded to the (  0,   0,   0) translated image of atom number     3 ( Na ) with bond order =     0.1308    The average spin polarization of this bonding =     0.0000
 Bonded to the (  0,   0,  -1) translated image of atom number     3 ( Na ) with bond order =     0.0023    The average spin polarization of this bonding =     0.0000
 Bonded to the (  0,   0,   1) translated image of atom number     6 ( Na ) with bond order =     0.0097    The average spin polarization of this bonding =     0.0000
 Bonded to the (  0,   0,  -1) translated image of atom number     6 ( Na ) with bond order =     0.0097    The average spin polarization of this bonding =     0.0000
 Bonded to the (  0,   1,   0) translated image of atom number     6 ( Na ) with bond order =     0.0042    The average spin polarization of this bonding =     0.0000
 Bonded to the (  0,  -1,   0) translated image of atom number     6 ( Na ) with bond order =     0.0042    The average spin polarization of this bonding =     0.0000
 Bonded to the (  0,   0,  -1) translated image of atom number     7 ( Cl ) with bond order =     0.0563    The average spin polarization of this bonding =     0.0000
 Bonded to the (  0,   0,   0) translated image of atom number     7 ( Cl ) with bond order =     0.0563    The average spin polarization of this bonding =     0.0000
 Bonded to the (  0,   1,  -1) translated image of atom number     7 ( Cl ) with bond order =     0.0563    The average spin polarization of this bonding =     0.0000
 Bonded to the (  0,   1,   0) translated image of atom number     7 ( Cl ) with bond order =     0.0563    The average spin polarization of this bonding =     0.0000
 Bonded to the (  0,   0,  -1) translated image of atom number     9 ( Cl ) with bond order =     0.0054    The average spin polarization of this bonding =     0.0000
 Bonded to the (  0,   0,   0) translated image of atom number     9 ( Cl ) with bond order =     0.0054    The average spin polarization of this bonding =     0.0000
 Bonded to the (  0,  -1,  -1) translated image of atom number    10 ( Cl ) with bond order =     0.0109    The average spin polarization of this bonding =     0.0000
 Bonded to the (  0,  -1,   0) translated image of atom number    10 ( Cl ) with bond order =     0.0109    The average spin polarization of this bonding =     0.0000
 Bonded to the (  0,   0,  -2) translated image of atom number    10 ( Cl ) with bond order =     0.0011    The average spin polarization of this bonding =     0.0000
 Bonded to the (  0,   0,  -1) translated image of atom number    10 ( Cl ) with bond order =     1.0249    The average spin polarization of this bonding =     0.0000
 Bonded to the (  0,   0,   0) translated image of atom number    10 ( Cl ) with bond order =     1.0249    The average spin polarization of this bonding =     0.0000
 Bonded to the (  0,   0,   1) translated image of atom number    10 ( Cl ) with bond order =     0.0011    The average spin polarization of this bonding =     0.0000
 Bonded to the (  0,   1,  -1) translated image of atom number    10 ( Cl ) with bond order =     0.0109    The average spin polarization of this bonding =     0.0000
 Bonded to the (  0,   1,   0) translated image of atom number    10 ( Cl ) with bond order =     0.0109    The average spin polarization of this bonding =     0.0000
 The sum of bond orders for this atom is SBO =        2.670053
  
  
 ===================================================================================
 Printing BOs for ATOM #      7 ( Cl ) in the reference unit cell.
  
 Bonded to the (  0,   0,   1) translated image of atom number     1 ( Na ) with bond order =     0.0012    The average spin polarization of this bonding =     0.0000
 Bonded to the (  0,   0,   0) translated image of atom number     1 ( Na ) with bond order =     0.0012    The average spin polarization of this bonding =     0.0000
 Bonded to the (  0,   0,   1) translated image of atom number     2 ( Na ) with bond order =     0.1673    The average spin polarization of this bonding =     0.0000
 Bonded to the (  0,   0,   0) translated image of atom number     2 ( Na ) with bond order =     0.1673    The average spin polarization of this bonding =     0.0000
 Bonded to the (  0,  -1,   1) translated image of atom number     2 ( Na ) with bond order =     0.1673    The average spin polarization of this bonding =     0.0000
 Bonded to the (  0,  -1,   0) translated image of atom number     2 ( Na ) with bond order =     0.1673    The average spin polarization of this bonding =     0.0000
 Bonded to the (  0,   1,   1) translated image of atom number     3 ( Na ) with bond order =     0.0109    The average spin polarization of this bonding =     0.0000
 Bonded to the (  0,   1,   0) translated image of atom number     3 ( Na ) with bond order =     0.0109    The average spin polarization of this bonding =     0.0000
 Bonded to the (  0,   0,   2) translated image of atom number     3 ( Na ) with bond order =     0.0011    The average spin polarization of this bonding =     0.0000
 Bonded to the (  0,   0,   1) translated image of atom number     3 ( Na ) with bond order =     1.0250    The average spin polarization of this bonding =     0.0000
 Bonded to the (  0,   0,   0) translated image of atom number     3 ( Na ) with bond order =     1.0250    The average spin polarization of this bonding =     0.0000
 Bonded to the (  0,   0,  -1) translated image of atom number     3 ( Na ) with bond order =     0.0011    The average spin polarization of this bonding =     0.0000
 Bonded to the (  0,  -1,   1) translated image of atom number     3 ( Na ) with bond order =     0.0109    The average spin polarization of this bonding =     0.0000
 Bonded to the (  0,  -1,   0) translated image of atom number     3 ( Na ) with bond order =     0.0109    The average spin polarization of this bonding =     0.0000
 Bonded to the ( -1,   0,   1) translated image of atom number     4 ( Na ) with bond order =     0.0054    The average spin polarization of this bonding =     0.0000
 Bonded to the ( -1,   0,   0) translated image of atom number     4 ( Na ) with bond order =     0.0054    The average spin polarization of this bonding =     0.0000
 Bonded to the (  0,   0,   1) translated image of atom number     6 ( Na ) with bond order =     0.0563    The average spin polarization of this bonding =     0.0000
 Bonded to the (  0,   0,   0) translated image of atom number     6 ( Na ) with bond order =     0.0563    The average spin polarization of this bonding =     0.0000
 Bonded to the (  0,  -1,   1) translated image of atom number     6 ( Na ) with bond order =     0.0563    The average spin polarization of this bonding =     0.0000
 Bonded to the (  0,  -1,   0) translated image of atom number     6 ( Na ) with bond order =     0.0563    The average spin polarization of this bonding =     0.0000
 Bonded to the (  0,   0,   1) translated image of atom number     7 ( Cl ) with bond order =     0.3224    The average spin polarization of this bonding =     0.0000
 Bonded to the (  0,   0,  -1) translated image of atom number     7 ( Cl ) with bond order =     0.3224    The average spin polarization of this bonding =     0.0000
 Bonded to the (  0,   1,  -1) translated image of atom number     7 ( Cl ) with bond order =     0.0142    The average spin polarization of this bonding =     0.0000
 Bonded to the (  0,  -1,   1) translated image of atom number     7 ( Cl ) with bond order =     0.0142    The average spin polarization of this bonding =     0.0000
 Bonded to the (  0,   1,   0) translated image of atom number     7 ( Cl ) with bond order =     0.2019    The average spin polarization of this bonding =     0.0000
 Bonded to the (  0,  -1,   0) translated image of atom number     7 ( Cl ) with bond order =     0.2019    The average spin polarization of this bonding =     0.0000
 Bonded to the (  0,   1,   1) translated image of atom number     7 ( Cl ) with bond order =     0.0142    The average spin polarization of this bonding =     0.0000
 Bonded to the (  0,  -1,  -1) translated image of atom number     7 ( Cl ) with bond order =     0.0142    The average spin polarization of this bonding =     0.0000
 Bonded to the ( -1,  -1,  -1) translated image of atom number     8 ( Cl ) with bond order =     0.0018    The average spin polarization of this bonding =     0.0000
 Bonded to the ( -1,  -1,   0) translated image of atom number     8 ( Cl ) with bond order =     0.0175    The average spin polarization of this bonding =     0.0000
 Bonded to the ( -1,  -1,   1) translated image of atom number     8 ( Cl ) with bond order =     0.0018    The average spin polarization of this bonding =     0.0000
 Bonded to the ( -1,   0,  -1) translated image of atom number     8 ( Cl ) with bond order =     0.0378    The average spin polarization of this bonding =     0.0000
 Bonded to the ( -1,   0,   0) translated image of atom number     8 ( Cl ) with bond order =     0.6576    The average spin polarization of this bonding =     0.0000
 Bonded to the ( -1,   0,   1) translated image of atom number     8 ( Cl ) with bond order =     0.0378    The average spin polarization of this bonding =     0.0000
 Bonded to the ( -1,   1,  -1) translated image of atom number     8 ( Cl ) with bond order =     0.0018    The average spin polarization of this bonding =     0.0000
 Bonded to the ( -1,   1,   0) translated image of atom number     8 ( Cl ) with bond order =     0.0175    The average spin polarization of this bonding =     0.0000
 Bonded to the ( -1,   1,   1) translated image of atom number     8 ( Cl ) with bond order =     0.0018    The average spin polarization of this bonding =     0.0000
 Bonded to the (  0,  -1,  -1) translated image of atom number    10 ( Cl ) with bond order =     0.0084    The average spin polarization of this bonding =     0.0000
 Bonded to the (  0,  -1,   0) translated image of atom number    10 ( Cl ) with bond order =     0.1325    The average spin polarization of this bonding =     0.0000
 Bonded to the (  0,  -1,   1) translated image of atom number    10 ( Cl ) with bond order =     0.0084    The average spin polarization of this bonding =     0.0000
 Bonded to the (  0,   0,  -1) translated image of atom number    10 ( Cl ) with bond order =     0.0084    The average spin polarization of this bonding =     0.0000
 Bonded to the (  0,   0,   0) translated image of atom number    10 ( Cl ) with bond order =     0.1325    The average spin polarization of this bonding =     0.0000
 Bonded to the (  0,   0,   1) translated image of atom number    10 ( Cl ) with bond order =     0.0084    The average spin polarization of this bonding =     0.0000
 The sum of bond orders for this atom is SBO =        5.193552
  
  
 ===================================================================================
 Printing BOs for ATOM #      8 ( Cl ) in the reference unit cell.
  
 Bonded to the (  0,   0,   1) translated image of atom number     1 ( Na ) with bond order =     0.0012    The average spin polarization of this bonding =     0.0000
 Bonded to the (  0,   0,   0) translated image of atom number     1 ( Na ) with bond order =     0.0012    The average spin polarization of this bonding =     0.0000
 Bonded to the (  1,   0,   1) translated image of atom number     2 ( Na ) with bond order =     0.1673    The average spin polarization of this bonding =     0.0000
 Bonded to the (  1,   0,   0) translated image of atom number     2 ( Na ) with bond order =     0.1673    The average spin polarization of this bonding =     0.0000
 Bonded to the (  1,  -1,   1) translated image of atom number     2 ( Na ) with bond order =     0.1673    The average spin polarization of this bonding =     0.0000
 Bonded to the (  1,  -1,   0) translated image of atom number     2 ( Na ) with bond order =     0.1673    The average spin polarization of this bonding =     0.0000
 Bonded to the (  1,   0,   1) translated image of atom number     3 ( Na ) with bond order =     0.0054    The average spin polarization of this bonding =     0.0000
 Bonded to the (  1,   0,   0) translated image of atom number     3 ( Na ) with bond order =     0.0054    The average spin polarization of this bonding =     0.0000
 Bonded to the (  0,   1,   1) translated image of atom number     4 ( Na ) with bond order =     0.0109    The average spin polarization of this bonding =     0.0000
 Bonded to the (  0,   1,   0) translated image of atom number     4 ( Na ) with bond order =     0.0109    The average spin polarization of this bonding =     0.0000
 Bonded to the (  0,   0,   2) translated image of atom number     4 ( Na ) with bond order =     0.0011    The average spin polarization of this bonding =     0.0000
 Bonded to the (  0,   0,   1) translated image of atom number     4 ( Na ) with bond order =     1.0250    The average spin polarization of this bonding =     0.0000
 Bonded to the (  0,   0,   0) translated image of atom number     4 ( Na ) with bond order =     1.0250    The average spin polarization of this bonding =     0.0000
 Bonded to the (  0,   0,  -1) translated image of atom number     4 ( Na ) with bond order =     0.0011    The average spin polarization of this bonding =     0.0000
 Bonded to the (  0,  -1,   1) translated image of atom number     4 ( Na ) with bond order =     0.0109    The average spin polarization of this bonding =     0.0000
 Bonded to the (  0,  -1,   0) translated image of atom number     4 ( Na ) with bond order =     0.0109    The average spin polarization of this bonding =     0.0000
 Bonded to the (  0,   0,   1) translated image of atom number     5 ( Na ) with bond order =     0.0563    The average spin polarization of this bonding =     0.0000
 Bonded to the (  0,   0,   0) translated image of atom number     5 ( Na ) with bond order =     0.0563    The average spin polarization of this bonding =     0.0000
 Bonded to the (  0,  -1,   1) translated image of atom number     5 ( Na ) with bond order =     0.0563    The average spin polarization of this bonding =     0.0000
 Bonded to the (  0,  -1,   0) translated image of atom number     5 ( Na ) with bond order =     0.0563    The average spin polarization of this bonding =     0.0000
 Bonded to the (  1,   1,   1) translated image of atom number     7 ( Cl ) with bond order =     0.0018    The average spin polarization of this bonding =     0.0000
 Bonded to the (  1,   1,   0) translated image of atom number     7 ( Cl ) with bond order =     0.0175    The average spin polarization of this bonding =     0.0000
 Bonded to the (  1,   1,  -1) translated image of atom number     7 ( Cl ) with bond order =     0.0018    The average spin polarization of this bonding =     0.0000
 Bonded to the (  1,   0,   1) translated image of atom number     7 ( Cl ) with bond order =     0.0378    The average spin polarization of this bonding =     0.0000
 Bonded to the (  1,   0,   0) translated image of atom number     7 ( Cl ) with bond order =     0.6576    The average spin polarization of this bonding =     0.0000
 Bonded to the (  1,   0,  -1) translated image of atom number     7 ( Cl ) with bond order =     0.0378    The average spin polarization of this bonding =     0.0000
 Bonded to the (  1,  -1,   1) translated image of atom number     7 ( Cl ) with bond order =     0.0018    The average spin polarization of this bonding =     0.0000
 Bonded to the (  1,  -1,   0) translated image of atom number     7 ( Cl ) with bond order =     0.0175    The average spin polarization of this bonding =     0.0000
 Bonded to the (  1,  -1,  -1) translated image of atom number     7 ( Cl ) with bond order =     0.0018    The average spin polarization of this bonding =     0.0000
 Bonded to the (  0,   0,   1) translated image of atom number     8 ( Cl ) with bond order =     0.3224    The average spin polarization of this bonding =     0.0000
 Bonded to the (  0,   0,  -1) translated image of atom number     8 ( Cl ) with bond order =     0.3224    The average spin polarization of this bonding =     0.0000
 Bonded to the (  0,   1,  -1) translated image of atom number     8 ( Cl ) with bond order =     0.0142    The average spin polarization of this bonding =     0.0000
 Bonded to the (  0,  -1,   1) translated image of atom number     8 ( Cl ) with bond order =     0.0142    The average spin polarization of this bonding =     0.0000
 Bonded to the (  0,   1,   0) translated image of atom number     8 ( Cl ) with bond order =     0.2019    The average spin polarization of this bonding =     0.0000
 Bonded to the (  0,  -1,   0) translated image of atom number     8 ( Cl ) with bond order =     0.2019    The average spin polarization of this bonding =     0.0000
 Bonded to the (  0,   1,   1) translated image of atom number     8 ( Cl ) with bond order =     0.0142    The average spin polarization of this bonding =     0.0000
 Bonded to the (  0,  -1,  -1) translated image of atom number     8 ( Cl ) with bond order =     0.0142    The average spin polarization of this bonding =     0.0000
 Bonded to the (  0,  -1,  -1) translated image of atom number     9 ( Cl ) with bond order =     0.0084    The average spin polarization of this bonding =     0.0000
 Bonded to the (  0,  -1,   0) translated image of atom number     9 ( Cl ) with bond order =     0.1326    The average spin polarization of this bonding =     0.0000
 Bonded to the (  0,  -1,   1) translated image of atom number     9 ( Cl ) with bond order =     0.0084    The average spin polarization of this bonding =     0.0000
 Bonded to the (  0,   0,  -1) translated image of atom number     9 ( Cl ) with bond order =     0.0084    The average spin polarization of this bonding =     0.0000
 Bonded to the (  0,   0,   0) translated image of atom number     9 ( Cl ) with bond order =     0.1326    The average spin polarization of this bonding =     0.0000
 Bonded to the (  0,   0,   1) translated image of atom number     9 ( Cl ) with bond order =     0.0084    The average spin polarization of this bonding =     0.0000
 The sum of bond orders for this atom is SBO =        5.193644
  
  
 ===================================================================================
 Printing BOs for ATOM #      9 ( Cl ) in the reference unit cell.
  
 Bonded to the (  0,   1,   1) translated image of atom number     1 ( Na ) with bond order =     0.1673    The average spin polarization of this bonding =     0.0000
 Bonded to the (  0,   1,   0) translated image of atom number     1 ( Na ) with bond order =     0.1673    The average spin polarization of this bonding =     0.0000
 Bonded to the (  0,   0,   1) translated image of atom number     1 ( Na ) with bond order =     0.1673    The average spin polarization of this bonding =     0.0000
 Bonded to the (  0,   0,   0) translated image of atom number     1 ( Na ) with bond order =     0.1673    The average spin polarization of this bonding =     0.0000
 Bonded to the (  1,   0,   1) translated image of atom number     2 ( Na ) with bond order =     0.0012    The average spin polarization of this bonding =     0.0000
 Bonded to the (  1,   0,   0) translated image of atom number     2 ( Na ) with bond order =     0.0012    The average spin polarization of this bonding =     0.0000
 Bonded to the (  0,   1,   1) translated image of atom number     4 ( Na ) with bond order =     0.0563    The average spin polarization of this bonding =     0.0000
 Bonded to the (  0,   1,   0) translated image of atom number     4 ( Na ) with bond order =     0.0563    The average spin polarization of this bonding =     0.0000
 Bonded to the (  0,   0,   1) translated image of atom number     4 ( Na ) with bond order =     0.0563    The average spin polarization of this bonding =     0.0000
 Bonded to the (  0,   0,   0) translated image of atom number     4 ( Na ) with bond order =     0.0563    The average spin polarization of this bonding =     0.0000
 Bonded to the (  0,   1,   1) translated image of atom number     5 ( Na ) with bond order =     0.0109    The average spin polarization of this bonding =     0.0000
 Bonded to the (  0,   1,   0) translated image of atom number     5 ( Na ) with bond order =     0.0109    The average spin polarization of this bonding =     0.0000
 Bonded to the (  0,   0,   2) translated image of atom number     5 ( Na ) with bond order =     0.0011    The average spin polarization of this bonding =     0.0000
 Bonded to the (  0,   0,   1) translated image of atom number     5 ( Na ) with bond order =     1.0249    The average spin polarization of this bonding =     0.0000
 Bonded to the (  0,   0,   0) translated image of atom number     5 ( Na ) with bond order =     1.0249    The average spin polarization of this bonding =     0.0000
 Bonded to the (  0,   0,  -1) translated image of atom number     5 ( Na ) with bond order =     0.0011    The average spin polarization of this bonding =     0.0000
 Bonded to the (  0,  -1,   1) translated image of atom number     5 ( Na ) with bond order =     0.0109    The average spin polarization of this bonding =     0.0000
 Bonded to the (  0,  -1,   0) translated image of atom number     5 ( Na ) with bond order =     0.0109    The average spin polarization of this bonding =     0.0000
 Bonded to the (  0,   0,   1) translated image of atom number     6 ( Na ) with bond order =     0.0054    The average spin polarization of this bonding =     0.0000
 Bonded to the (  0,   0,   0) translated image of atom number     6 ( Na ) with bond order =     0.0054    The average spin polarization of this bonding =     0.0000
 Bonded to the (  0,   1,   1) translated image of atom number     8 ( Cl ) with bond order =     0.0084    The average spin polarization of this bonding =     0.0000
 Bonded to the (  0,   1,   0) translated image of atom number     8 ( Cl ) with bond order =     0.1326    The average spin polarization of this bonding =     0.0000
 Bonded to the (  0,   1,  -1) translated image of atom number     8 ( Cl ) with bond order =     0.0084    The average spin polarization of this bonding =     0.0000
 Bonded to the (  0,   0,   1) translated image of atom number     8 ( Cl ) with bond order =     0.0084    The average spin polarization of this bonding =     0.0000
 Bonded to the (  0,   0,   0) translated image of atom number     8 ( Cl ) with bond order =     0.1326    The average spin polarization of this bonding =     0.0000
 Bonded to the (  0,   0,  -1) translated image of atom number     8 ( Cl ) with bond order =     0.0084    The average spin polarization of this bonding =     0.0000
 Bonded to the (  0,   0,   1) translated image of atom number     9 ( Cl ) with bond order =     0.3224    The average spin polarization of this bonding =     0.0000
 Bonded to the (  0,   0,  -1) translated image of atom number     9 ( Cl ) with bond order =     0.3224    The average spin polarization of this bonding =     0.0000
 Bonded to the (  0,   1,  -1) translated image of atom number     9 ( Cl ) with bond order =     0.0142    The average spin polarization of this bonding =     0.0000
 Bonded to the (  0,  -1,   1) translated image of atom number     9 ( Cl ) with bond order =     0.0142    The average spin polarization of this bonding =     0.0000
 Bonded to the (  0,   1,   0) translated image of atom number     9 ( Cl ) with bond order =     0.2019    The average spin polarization of this bonding =     0.0000
 Bonded to the (  0,  -1,   0) translated image of atom number     9 ( Cl ) with bond order =     0.2019    The average spin polarization of this bonding =     0.0000
 Bonded to the (  0,   1,   1) translated image of atom number     9 ( Cl ) with bond order =     0.0142    The average spin polarization of this bonding =     0.0000
 Bonded to the (  0,  -1,  -1) translated image of atom number     9 ( Cl ) with bond order =     0.0142    The average spin polarization of this bonding =     0.0000
 Bonded to the (  0,  -1,  -1) translated image of atom number    10 ( Cl ) with bond order =     0.0018    The average spin polarization of this bonding =     0.0000
 Bonded to the (  0,  -1,   0) translated image of atom number    10 ( Cl ) with bond order =     0.0175    The average spin polarization of this bonding =     0.0000
 Bonded to the (  0,  -1,   1) translated image of atom number    10 ( Cl ) with bond order =     0.0018    The average spin polarization of this bonding =     0.0000
 Bonded to the (  0,   0,  -1) translated image of atom number    10 ( Cl ) with bond order =     0.0378    The average spin polarization of this bonding =     0.0000
 Bonded to the (  0,   0,   0) translated image of atom number    10 ( Cl ) with bond order =     0.6576    The average spin polarization of this bonding =     0.0000
 Bonded to the (  0,   0,   1) translated image of atom number    10 ( Cl ) with bond order =     0.0378    The average spin polarization of this bonding =     0.0000
 Bonded to the (  0,   1,  -1) translated image of atom number    10 ( Cl ) with bond order =     0.0018    The average spin polarization of this bonding =     0.0000
 Bonded to the (  0,   1,   0) translated image of atom number    10 ( Cl ) with bond order =     0.0175    The average spin polarization of this bonding =     0.0000
 Bonded to the (  0,   1,   1) translated image of atom number    10 ( Cl ) with bond order =     0.0018    The average spin polarization of this bonding =     0.0000
 The sum of bond orders for this atom is SBO =        5.193599
  
  
 ===================================================================================
 Printing BOs for ATOM #     10 ( Cl ) in the reference unit cell.
  
 Bonded to the (  0,   1,   1) translated image of atom number     1 ( Na ) with bond order =     0.1673    The average spin polarization of this bonding =     0.0000
 Bonded to the (  0,   1,   0) translated image of atom number     1 ( Na ) with bond order =     0.1673    The average spin polarization of this bonding =     0.0000
 Bonded to the (  0,   0,   1) translated image of atom number     1 ( Na ) with bond order =     0.1673    The average spin polarization of this bonding =     0.0000
 Bonded to the (  0,   0,   0) translated image of atom number     1 ( Na ) with bond order =     0.1673    The average spin polarization of this bonding =     0.0000
 Bonded to the (  0,   0,   1) translated image of atom number     2 ( Na ) with bond order =     0.0012    The average spin polarization of this bonding =     0.0000
 Bonded to the (  0,   0,   0) translated image of atom number     2 ( Na ) with bond order =     0.0012    The average spin polarization of this bonding =     0.0000
 Bonded to the (  0,   1,   1) translated image of atom number     3 ( Na ) with bond order =     0.0563    The average spin polarization of this bonding =     0.0000
 Bonded to the (  0,   1,   0) translated image of atom number     3 ( Na ) with bond order =     0.0563    The average spin polarization of this bonding =     0.0000
 Bonded to the (  0,   0,   1) translated image of atom number     3 ( Na ) with bond order =     0.0563    The average spin polarization of this bonding =     0.0000
 Bonded to the (  0,   0,   0) translated image of atom number     3 ( Na ) with bond order =     0.0563    The average spin polarization of this bonding =     0.0000
 Bonded to the (  0,   0,   1) translated image of atom number     5 ( Na ) with bond order =     0.0054    The average spin polarization of this bonding =     0.0000
 Bonded to the (  0,   0,   0) translated image of atom number     5 ( Na ) with bond order =     0.0054    The average spin polarization of this bonding =     0.0000
 Bonded to the (  0,   1,   1) translated image of atom number     6 ( Na ) with bond order =     0.0109    The average spin polarization of this bonding =     0.0000
 Bonded to the (  0,   1,   0) translated image of atom number     6 ( Na ) with bond order =     0.0109    The average spin polarization of this bonding =     0.0000
 Bonded to the (  0,   0,   2) translated image of atom number     6 ( Na ) with bond order =     0.0011    The average spin polarization of this bonding =     0.0000
 Bonded to the (  0,   0,   1) translated image of atom number     6 ( Na ) with bond order =     1.0249    The average spin polarization of this bonding =     0.0000
 Bonded to the (  0,   0,   0) translated image of atom number     6 ( Na ) with bond order =     1.0249    The average spin polarization of this bonding =     0.0000
 Bonded to the (  0,   0,  -1) translated image of atom number     6 ( Na ) with bond order =     0.0011    The average spin polarization of this bonding =     0.0000
 Bonded to the (  0,  -1,   1) translated image of atom number     6 ( Na ) with bond order =     0.0109    The average spin polarization of this bonding =     0.0000
 Bonded to the (  0,  -1,   0) translated image of atom number     6 ( Na ) with bond order =     0.0109    The average spin polarization of this bonding =     0.0000
 Bonded to the (  0,   1,   1) translated image of atom number     7 ( Cl ) with bond order =     0.0084    The average spin polarization of this bonding =     0.0000
 Bonded to the (  0,   1,   0) translated image of atom number     7 ( Cl ) with bond order =     0.1325    The average spin polarization of this bonding =     0.0000
 Bonded to the (  0,   1,  -1) translated image of atom number     7 ( Cl ) with bond order =     0.0084    The average spin polarization of this bonding =     0.0000
 Bonded to the (  0,   0,   1) translated image of atom number     7 ( Cl ) with bond order =     0.0084    The average spin polarization of this bonding =     0.0000
 Bonded to the (  0,   0,   0) translated image of atom number     7 ( Cl ) with bond order =     0.1325    The average spin polarization of this bonding =     0.0000
 Bonded to the (  0,   0,  -1) translated image of atom number     7 ( Cl ) with bond order =     0.0084    The average spin polarization of this bonding =     0.0000
 Bonded to the (  0,   1,   1) translated image of atom number     9 ( Cl ) with bond order =     0.0018    The average spin polarization of this bonding =     0.0000
 Bonded to the (  0,   1,   0) translated image of atom number     9 ( Cl ) with bond order =     0.0175    The average spin polarization of this bonding =     0.0000
 Bonded to the (  0,   1,  -1) translated image of atom number     9 ( Cl ) with bond order =     0.0018    The average spin polarization of this bonding =     0.0000
 Bonded to the (  0,   0,   1) translated image of atom number     9 ( Cl ) with bond order =     0.0378    The average spin polarization of this bonding =     0.0000
 Bonded to the (  0,   0,   0) translated image of atom number     9 ( Cl ) with bond order =     0.6576    The average spin polarization of this bonding =     0.0000
 Bonded to the (  0,   0,  -1) translated image of atom number     9 ( Cl ) with bond order =     0.0378    The average spin polarization of this bonding =     0.0000
 Bonded to the (  0,  -1,   1) translated image of atom number     9 ( Cl ) with bond order =     0.0018    The average spin polarization of this bonding =     0.0000
 Bonded to the (  0,  -1,   0) translated image of atom number     9 ( Cl ) with bond order =     0.0175    The average spin polarization of this bonding =     0.0000
 Bonded to the (  0,  -1,  -1) translated image of atom number     9 ( Cl ) with bond order =     0.0018    The average spin polarization of this bonding =     0.0000
 Bonded to the (  0,   0,   1) translated image of atom number    10 ( Cl ) with bond order =     0.3224    The average spin polarization of this bonding =     0.0000
 Bonded to the (  0,   0,  -1) translated image of atom number    10 ( Cl ) with bond order =     0.3224    The average spin polarization of this bonding =     0.0000
 Bonded to the (  0,   1,  -1) translated image of atom number    10 ( Cl ) with bond order =     0.0142    The average spin polarization of this bonding =     0.0000
 Bonded to the (  0,  -1,   1) translated image of atom number    10 ( Cl ) with bond order =     0.0142    The average spin polarization of this bonding =     0.0000
 Bonded to the (  0,   1,   0) translated image of atom number    10 ( Cl ) with bond order =     0.2019    The average spin polarization of this bonding =     0.0000
 Bonded to the (  0,  -1,   0) translated image of atom number    10 ( Cl ) with bond order =     0.2019    The average spin polarization of this bonding =     0.0000
 Bonded to the (  0,   1,   1) translated image of atom number    10 ( Cl ) with bond order =     0.0142    The average spin polarization of this bonding =     0.0000
 Bonded to the (  0,  -1,  -1) translated image of atom number    10 ( Cl ) with bond order =     0.0142    The average spin polarization of this bonding =     0.0000
 The sum of bond orders for this atom is SBO =        5.193473
    
 2025/02/06  10:03:45
