# Supplementary material for: How well do various QM-derived net atomic charges reproduce the electrostatic potential surrounding a material across multiple geometric conformations?
Source: RSC Adv. 2025 Jul 7;15(29):23223–65. doi: 10.1039/d4ra07900k (PMC12230677; doi:10.1039/d4ra07900k)
Supplement: RA-015-D4RA07900K-s002 [file RA-015-D4RA07900K-s002.zip › 11_sodium_chloride_crystals/Cmmm_Na3Cl2/10_core_electrons/DDEC_atomic_Rcubed_moments.xyz]

   10
jmolscript: load "" {1 1 1} spacegroup "x,y,z" unitcell [{      9.881000     0.000000     0.000000 }, {      0.000000     2.925000     0.000000 }, {      0.000000     0.000000     2.508000 }]
Na      4.940500     0.000000     0.000000    14.613369
Na      0.000000     1.462500     0.000000    14.613093
Na      1.936676     0.000000     0.000000    16.055964
Na      7.944324     0.000000     0.000000    16.056285
Na      6.877176     1.462500     0.000000    16.045077
Na      3.003824     1.462500     0.000000    16.044779
Cl      1.136315     0.000000     1.254000    97.893706
Cl      8.744685     0.000000     1.254000    97.895695
Cl      6.076815     1.462500     1.254000    97.897792
Cl      3.804185     1.462500     1.254000    97.894846
  
Same information as above printed with atom number.
atom #   symbol            x            y            z   Rcubed_moment
     1       Na     4.940500     0.000000     0.000000       14.613369
     2       Na     0.000000     1.462500     0.000000       14.613093
     3       Na     1.936676     0.000000     0.000000       16.055964
     4       Na     7.944324     0.000000     0.000000       16.056285
     5       Na     6.877176     1.462500     0.000000       16.045077
     6       Na     3.003824     1.462500     0.000000       16.044779
     7       Cl     1.136315     0.000000     1.254000       97.893706
     8       Cl     8.744685     0.000000     1.254000       97.895695
     9       Cl     6.076815     1.462500     1.254000       97.897792
    10       Cl     3.804185     1.462500     1.254000       97.894846
