# Supplementary material for: How well do various QM-derived net atomic charges reproduce the electrostatic potential surrounding a material across multiple geometric conformations?
Source: RSC Adv. 2025 Jul 7;15(29):23223–65. doi: 10.1039/d4ra07900k (PMC12230677; doi:10.1039/d4ra07900k)
Supplement: RA-015-D4RA07900K-s002 [file RA-015-D4RA07900K-s002.zip › 11_sodium_chloride_crystals/Cmmm_Na3Cl2/10_core_electrons/DDEC_atomic_Rfourth_moments.xyz]

   10
jmolscript: load "" {1 1 1} spacegroup "x,y,z" unitcell [{      9.881000     0.000000     0.000000 }, {      0.000000     2.925000     0.000000 }, {      0.000000     0.000000     2.508000 }]
Na      4.940500     0.000000     0.000000    37.844809
Na      0.000000     1.462500     0.000000    37.843580
Na      1.936676     0.000000     0.000000    41.866956
Na      7.944324     0.000000     0.000000    41.868135
Na      6.877176     1.462500     0.000000    41.819343
Na      3.003824     1.462500     0.000000    41.818248
Cl      1.136315     0.000000     1.254000   323.620131
Cl      8.744685     0.000000     1.254000   323.627882
Cl      6.076815     1.462500     1.254000   323.635266
Cl      3.804185     1.462500     1.254000   323.623678
  
Same information as above printed with atom number.
atom #   symbol            x            y            z   Rfourth_moment
     1       Na     4.940500     0.000000     0.000000        37.844809
     2       Na     0.000000     1.462500     0.000000        37.843580
     3       Na     1.936676     0.000000     0.000000        41.866956
     4       Na     7.944324     0.000000     0.000000        41.868135
     5       Na     6.877176     1.462500     0.000000        41.819343
     6       Na     3.003824     1.462500     0.000000        41.818248
     7       Cl     1.136315     0.000000     1.254000       323.620131
     8       Cl     8.744685     0.000000     1.254000       323.627882
     9       Cl     6.076815     1.462500     1.254000       323.635266
    10       Cl     3.804185     1.462500     1.254000       323.623678
