# Supplementary material for: How well do various QM-derived net atomic charges reproduce the electrostatic potential surrounding a material across multiple geometric conformations?
Source: RSC Adv. 2025 Jul 7;15(29):23223–65. doi: 10.1039/d4ra07900k (PMC12230677; doi:10.1039/d4ra07900k)
Supplement: RA-015-D4RA07900K-s002 [file RA-015-D4RA07900K-s002.zip › 11_sodium_chloride_crystals/Cmmm_Na3Cl2/10_core_electrons/DDEC_atomic_Rsquared_moments.xyz]

   10
jmolscript: load "" {1 1 1} spacegroup "x,y,z" unitcell [{      9.881000     0.000000     0.000000 }, {      0.000000     2.925000     0.000000 }, {      0.000000     0.000000     2.508000 }]
Na      4.940500     0.000000     0.000000     8.250641
Na      0.000000     1.462500     0.000000     8.250574
Na      1.936676     0.000000     0.000000     8.698232
Na      7.944324     0.000000     0.000000     8.698328
Na      6.877176     1.462500     0.000000     8.695561
Na      3.003824     1.462500     0.000000     8.695473
Cl      1.136315     0.000000     1.254000    36.613917
Cl      8.744685     0.000000     1.254000    36.614474
Cl      6.076815     1.462500     1.254000    36.615190
Cl      3.804185     1.462500     1.254000    36.614372
  
Same information as above printed with atom number.
atom #   symbol            x            y            z   Rsquared_moment
     1       Na     4.940500     0.000000     0.000000          8.250641
     2       Na     0.000000     1.462500     0.000000          8.250574
     3       Na     1.936676     0.000000     0.000000          8.698232
     4       Na     7.944324     0.000000     0.000000          8.698328
     5       Na     6.877176     1.462500     0.000000          8.695561
     6       Na     3.003824     1.462500     0.000000          8.695473
     7       Cl     1.136315     0.000000     1.254000         36.613917
     8       Cl     8.744685     0.000000     1.254000         36.614474
     9       Cl     6.076815     1.462500     1.254000         36.615190
    10       Cl     3.804185     1.462500     1.254000         36.614372
