# Supplementary material for: How well do various QM-derived net atomic charges reproduce the electrostatic potential surrounding a material across multiple geometric conformations?
Source: RSC Adv. 2025 Jul 7;15(29):23223–65. doi: 10.1039/d4ra07900k (PMC12230677; doi:10.1039/d4ra07900k)
Supplement: RA-015-D4RA07900K-s002 [file RA-015-D4RA07900K-s002.zip › 11_sodium_chloride_crystals/Cmmm_Na3Cl2/10_core_electrons/DDEC_atom_volumes.xyz]

   10
jmolscript: load "" {1 1 1} spacegroup "x,y,z" unitcell [{      9.881000     0.000000     0.000000 }, {      0.000000     2.925000     0.000000 }, {      0.000000     0.000000     2.508000 }]
Na      4.940500     0.000000     0.000000    28.842298
Na      0.000000     1.462500     0.000000    28.842335
Na      1.936676     0.000000     0.000000    26.051038
Na      7.944324     0.000000     0.000000    26.050962
Na      6.877176     1.462500     0.000000    26.047340
Na      3.003824     1.462500     0.000000    26.047454
Cl      1.136315     0.000000     1.254000    81.818802
Cl      8.744685     0.000000     1.254000    81.819140
Cl      6.076815     1.462500     1.254000    81.820562
Cl      3.804185     1.462500     1.254000    81.819926
  
Same information as above printed with atom number.
atom #   symbol            x            y            z   atom_volume
     1       Na     4.940500     0.000000     0.000000     28.842298
     2       Na     0.000000     1.462500     0.000000     28.842335
     3       Na     1.936676     0.000000     0.000000     26.051038
     4       Na     7.944324     0.000000     0.000000     26.050962
     5       Na     6.877176     1.462500     0.000000     26.047340
     6       Na     3.003824     1.462500     0.000000     26.047454
     7       Cl     1.136315     0.000000     1.254000     81.818802
     8       Cl     8.744685     0.000000     1.254000     81.819140
     9       Cl     6.076815     1.462500     1.254000     81.820562
    10       Cl     3.804185     1.462500     1.254000     81.819926
