# Supplementary material for: How well do various QM-derived net atomic charges reproduce the electrostatic potential surrounding a material across multiple geometric conformations?
Source: RSC Adv. 2025 Jul 7;15(29):23223–65. doi: 10.1039/d4ra07900k (PMC12230677; doi:10.1039/d4ra07900k)
Supplement: RA-015-D4RA07900K-s002 [file RA-015-D4RA07900K-s002.zip › 11_sodium_chloride_crystals/Cmmm_Na3Cl2/10_core_electrons/DDEC_weighted_Rfourth_moments.xyz]

   10
jmolscript: load "" {1 1 1} spacegroup "x,y,z" unitcell [{      9.881000     0.000000     0.000000 }, {      0.000000     2.925000     0.000000 }, {      0.000000     0.000000     2.508000 }]
Na      4.940500     0.000000     0.000000     6.945382
Na      0.000000     1.462500     0.000000     6.945358
Na      1.936676     0.000000     0.000000     7.221722
Na      7.944324     0.000000     0.000000     7.221726
Na      6.877176     1.462500     0.000000     7.220712
Na      3.003824     1.462500     0.000000     7.220722
Cl      1.136315     0.000000     1.254000    81.143138
Cl      8.744685     0.000000     1.254000    81.144223
Cl      6.076815     1.462500     1.254000    81.147431
Cl      3.804185     1.462500     1.254000    81.145718
  
Same information as above printed with atom number.
atom #   symbol            x            y            z   weighted_Rfourth_moment
     1       Na     4.940500     0.000000     0.000000                  6.945382
     2       Na     0.000000     1.462500     0.000000                  6.945358
     3       Na     1.936676     0.000000     0.000000                  7.221722
     4       Na     7.944324     0.000000     0.000000                  7.221726
     5       Na     6.877176     1.462500     0.000000                  7.220712
     6       Na     3.003824     1.462500     0.000000                  7.220722
     7       Cl     1.136315     0.000000     1.254000                 81.143138
     8       Cl     8.744685     0.000000     1.254000                 81.144223
     9       Cl     6.076815     1.462500     1.254000                 81.147431
    10       Cl     3.804185     1.462500     1.254000                 81.145718
