# Supplementary material for: How well do various QM-derived net atomic charges reproduce the electrostatic potential surrounding a material across multiple geometric conformations?
Source: RSC Adv. 2025 Jul 7;15(29):23223–65. doi: 10.1039/d4ra07900k (PMC12230677; doi:10.1039/d4ra07900k)
Supplement: RA-015-D4RA07900K-s002 [file RA-015-D4RA07900K-s002.zip › 11_sodium_chloride_crystals/Cmmm_Na3Cl2/10_core_electrons/overlap_populations_and_contact_exchanges.txt]

  468
jmolscript: load "" {1 1 1} spacegroup "x,y,z" unitcell [{      9.881000     0.000000     0.000000 }, {      0.000000     2.925000     0.000000 }, {      0.000000     0.000000     2.508000 }]
 atom1  atom2  translation A  translation B  translation C  overlap population  contact exchange
     1      1              0              0              1            0.010671          0.010615
     1      1              0              0             -1            0.010671          0.010615
     1      1              0              1              0            0.002862          0.002847
     1      1              0             -1              0            0.002862          0.002847
     1      3              0              0              0            0.003331          0.003404
     3      1              0              0              0            0.003331          0.003404
     1      4              0              0              0            0.003331          0.003404
     4      1              0              0              0            0.003331          0.003404
     1      5              0             -1             -1            0.000480          0.000479
     5      1              0              1              1            0.000480          0.000479
     1      5              0             -1              0            0.013740          0.014058
     5      1              0              1              0            0.013740          0.014058
     1      5              0             -1              1            0.000480          0.000479
     5      1              0              1             -1            0.000480          0.000479
     1      5              0              0             -1            0.000480          0.000479
     5      1              0              0              1            0.000480          0.000479
     1      5              0              0              0            0.013740          0.014058
     5      1              0              0              0            0.013740          0.014058
     1      5              0              0              1            0.000480          0.000479
     5      1              0              0             -1            0.000480          0.000479
     1      6              0             -1             -1            0.000480          0.000479
     6      1              0              1              1            0.000480          0.000479
     1      6              0             -1              0            0.013739          0.014057
     6      1              0              1              0            0.013739          0.014057
     1      6              0             -1              1            0.000480          0.000479
     6      1              0              1             -1            0.000480          0.000479
     1      6              0              0             -1            0.000480          0.000479
     6      1              0              0              1            0.000480          0.000479
     1      6              0              0              0            0.013739          0.014057
     6      1              0              0              0            0.013739          0.014057
     1      6              0              0              1            0.000480          0.000479
     6      1              0              0             -1            0.000480          0.000479
     1      7              0              0             -1            0.001231          0.001239
     7      1              0              0              1            0.001231          0.001239
     1      7              0              0              0            0.001231          0.001239
     7      1              0              0              0            0.001231          0.001239
     1      8              0              0             -1            0.001231          0.001239
     8      1              0              0              1            0.001231          0.001239
     1      8              0              0              0            0.001231          0.001239
     8      1              0              0              0            0.001231          0.001239
     1      9              0             -1             -2            0.000525          0.000530
     9      1              0              1              2            0.000525          0.000530
     1      9              0             -1             -1            0.150273          0.148884
     9      1              0              1              1            0.150273          0.148884
     1      9              0             -1              0            0.150273          0.148884
     9      1              0              1              0            0.150273          0.148884
     1      9              0             -1              1            0.000525          0.000530
     9      1              0              1             -1            0.000525          0.000530
     1      9              0              0             -2            0.000525          0.000530
     9      1              0              0              2            0.000525          0.000530
     1      9              0              0             -1            0.150273          0.148883
     9      1              0              0              1            0.150273          0.148883
     1      9              0              0              0            0.150273          0.148884
     9      1              0              0              0            0.150273          0.148884
     1      9              0              0              1            0.000525          0.000530
     9      1              0              0             -1            0.000525          0.000530
     1     10              0             -1             -2            0.000525          0.000530
    10      1              0              1              2            0.000525          0.000530
     1     10              0             -1             -1            0.150270          0.148880
    10      1              0              1              1            0.150270          0.148880
     1     10              0             -1              0            0.150269          0.148880
    10      1              0              1              0            0.150269          0.148880
     1     10              0             -1              1            0.000525          0.000530
    10      1              0              1             -1            0.000525          0.000530
     1     10              0              0             -2            0.000525          0.000530
    10      1              0              0              2            0.000525          0.000530
     1     10              0              0             -1            0.150270          0.148880
    10      1              0              0              1            0.150270          0.148880
     1     10              0              0              0            0.150269          0.148880
    10      1              0              0              0            0.150269          0.148880
     1     10              0              0              1            0.000525          0.000530
    10      1              0              0             -1            0.000525          0.000530
     2      2              0              0              1            0.010670          0.010614
     2      2              0              0             -1            0.010670          0.010614
     2      2              0              1              0            0.002862          0.002847
     2      2              0             -1              0            0.002862          0.002847
     2      3              0              0             -1            0.000480          0.000480
     3      2              0              0              1            0.000480          0.000480
     2      3              0              0              0            0.013751          0.014069
     3      2              0              0              0            0.013751          0.014069
     2      3              0              0              1            0.000480          0.000480
     3      2              0              0             -1            0.000480          0.000480
     2      3              0              1             -1            0.000480          0.000480
     3      2              0             -1              1            0.000480          0.000480
     2      3              0              1              0            0.013751          0.014069
     3      2              0             -1              0            0.013751          0.014069
     2      3              0              1              1            0.000480          0.000480
     3      2              0             -1             -1            0.000480          0.000480
     2      4             -1              0             -1            0.000480          0.000480
     4      2              1              0              1            0.000480          0.000480
     2      4             -1              0              0            0.013751          0.014069
     4      2              1              0              0            0.013751          0.014069
     2      4             -1              0              1            0.000480          0.000480
     4      2              1              0             -1            0.000480          0.000480
     2      4             -1              1             -1            0.000480          0.000480
     4      2              1             -1              1            0.000480          0.000480
     2      4             -1              1              0            0.013751          0.014069
     4      2              1             -1              0            0.013751          0.014069
     2      4             -1              1              1            0.000480          0.000480
     4      2              1             -1             -1            0.000480          0.000480
     2      5             -1              0              0            0.003327          0.003400
     5      2              1              0              0            0.003327          0.003400
     2      6              0              0              0            0.003327          0.003400
     6      2              0              0              0            0.003327          0.003400
     2      7              0              0             -2            0.000525          0.000530
     7      2              0              0              2            0.000525          0.000530
     2      7              0              0             -1            0.150266          0.148876
     7      2              0              0              1            0.150266          0.148876
     2      7              0              0              0            0.150266          0.148876
     7      2              0              0              0            0.150266          0.148876
     2      7              0              0              1            0.000525          0.000530
     7      2              0              0             -1            0.000525          0.000530
     2      7              0              1             -2            0.000525          0.000530
     7      2              0             -1              2            0.000525          0.000530
     2      7              0              1             -1            0.150266          0.148876
     7      2              0             -1              1            0.150266          0.148876
     2      7              0              1              0            0.150266          0.148876
     7      2              0             -1              0            0.150266          0.148876
     2      7              0              1              1            0.000525          0.000530
     7      2              0             -1             -1            0.000525          0.000530
     2      8             -1              0             -2            0.000525          0.000530
     8      2              1              0              2            0.000525          0.000530
     2      8             -1              0             -1            0.150268          0.148878
     8      2              1              0              1            0.150268          0.148878
     2      8             -1              0              0            0.150268          0.148879
     8      2              1              0              0            0.150268          0.148879
     2      8             -1              0              1            0.000525          0.000530
     8      2              1              0             -1            0.000525          0.000530
     2      8             -1              1             -2            0.000525          0.000530
     8      2              1             -1              2            0.000525          0.000530
     2      8             -1              1             -1            0.150268          0.148878
     8      2              1             -1              1            0.150268          0.148878
     2      8             -1              1              0            0.150268          0.148879
     8      2              1             -1              0            0.150268          0.148879
     2      8             -1              1              1            0.000525          0.000530
     8      2              1             -1             -1            0.000525          0.000530
     2      9             -1              0             -1            0.001231          0.001239
     9      2              1              0              1            0.001231          0.001239
     2      9             -1              0              0            0.001231          0.001239
     9      2              1              0              0            0.001231          0.001239
     2     10              0              0             -1            0.001231          0.001239
    10      2              0              0              1            0.001231          0.001239
     2     10              0              0              0            0.001231          0.001239
    10      2              0              0              0            0.001231          0.001239
     3      3              0              0              1            0.009283          0.009641
     3      3              0              0             -1            0.009283          0.009641
     3      3              0              1              0            0.003897          0.004197
     3      3              0             -1              0            0.003897          0.004197
     3      6              0             -1             -1            0.002176          0.002278
     6      3              0              1              1            0.002176          0.002278
     3      6              0             -1              0            0.109002          0.113025
     6      3              0              1              0            0.109002          0.113025
     3      6              0             -1              1            0.002176          0.002278
     6      3              0              1             -1            0.002176          0.002278
     3      6              0              0             -1            0.002176          0.002278
     6      3              0              0              1            0.002176          0.002278
     3      6              0              0              0            0.109002          0.113025
     6      3              0              0              0            0.109002          0.113025
     3      6              0              0              1            0.002176          0.002278
     6      3              0              0             -1            0.002176          0.002278
     3      7              0             -1             -1            0.010452          0.010775
     7      3              0              1              1            0.010452          0.010775
     3      7              0             -1              0            0.010452          0.010775
     7      3              0              1              0            0.010452          0.010775
     3      7              0              0             -2            0.001076          0.001095
     7      3              0              0              2            0.001076          0.001095
     3      7              0              0             -1            0.773818          0.762644
     7      3              0              0              1            0.773818          0.762644
     3      7              0              0              0            0.773819          0.762644
     7      3              0              0              0            0.773819          0.762644
     3      7              0              0              1            0.001076          0.001095
     7      3              0              0             -1            0.001076          0.001095
     3      7              0              1             -1            0.010452          0.010775
     7      3              0             -1              1            0.010452          0.010775
     3      7              0              1              0            0.010452          0.010775
     7      3              0             -1              0            0.010452          0.010775
     3      8             -1             -1             -1            0.000278          0.000286
     8      3              1              1              1            0.000278          0.000286
     3      8             -1             -1              0            0.000278          0.000286
     8      3              1              1              0            0.000278          0.000286
     3      8             -1              0             -1            0.005282          0.005355
     8      3              1              0              1            0.005282          0.005355
     3      8             -1              0              0            0.005282          0.005355
     8      3              1              0              0            0.005282          0.005355
     3      8             -1              1             -1            0.000278          0.000286
     8      3              1             -1              1            0.000278          0.000286
     3      8             -1              1              0            0.000278          0.000286
     8      3              1             -1              0            0.000278          0.000286
     3     10              0             -1             -2            0.000289          0.000299
    10      3              0              1              2            0.000289          0.000299
     3     10              0             -1             -1            0.051124          0.053020
    10      3              0              1              1            0.051124          0.053020
     3     10              0             -1              0            0.051124          0.053020
    10      3              0              1              0            0.051124          0.053020
     3     10              0             -1              1            0.000289          0.000299
    10      3              0              1             -1            0.000289          0.000299
     3     10              0              0             -2            0.000289          0.000299
    10      3              0              0              2            0.000289          0.000299
     3     10              0              0             -1            0.051124          0.053020
    10      3              0              0              1            0.051124          0.053020
     3     10              0              0              0            0.051124          0.053020
    10      3              0              0              0            0.051124          0.053020
     3     10              0              0              1            0.000289          0.000299
    10      3              0              0             -1            0.000289          0.000299
     4      4              0              0              1            0.009283          0.009642
     4      4              0              0             -1            0.009283          0.009642
     4      4              0              1              0            0.003897          0.004197
     4      4              0             -1              0            0.003897          0.004197
     4      5              0             -1             -1            0.002176          0.002278
     5      4              0              1              1            0.002176          0.002278
     4      5              0             -1              0            0.109004          0.113027
     5      4              0              1              0            0.109004          0.113027
     4      5              0             -1              1            0.002176          0.002278
     5      4              0              1             -1            0.002176          0.002278
     4      5              0              0             -1            0.002176          0.002278
     5      4              0              0              1            0.002176          0.002278
     4      5              0              0              0            0.109004          0.113027
     5      4              0              0              0            0.109004          0.113027
     4      5              0              0              1            0.002176          0.002278
     5      4              0              0             -1            0.002176          0.002278
     4      7              1             -1             -1            0.000278          0.000286
     7      4             -1              1              1            0.000278          0.000286
     4      7              1             -1              0            0.000278          0.000286
     7      4             -1              1              0            0.000278          0.000286
     4      7              1              0             -1            0.005282          0.005355
     7      4             -1              0              1            0.005282          0.005355
     4      7              1              0              0            0.005282          0.005355
     7      4             -1              0              0            0.005282          0.005355
     4      7              1              1             -1            0.000278          0.000286
     7      4             -1             -1              1            0.000278          0.000286
     4      7              1              1              0            0.000278          0.000286
     7      4             -1             -1              0            0.000278          0.000286
     4      8              0             -1             -1            0.010453          0.010775
     8      4              0              1              1            0.010453          0.010775
     4      8              0             -1              0            0.010453          0.010775
     8      4              0              1              0            0.010453          0.010775
     4      8              0              0             -2            0.001076          0.001095
     8      4              0              0              2            0.001076          0.001095
     4      8              0              0             -1            0.773828          0.762654
     8      4              0              0              1            0.773828          0.762654
     4      8              0              0              0            0.773827          0.762653
     8      4              0              0              0            0.773827          0.762653
     4      8              0              0              1            0.001076          0.001095
     8      4              0              0             -1            0.001076          0.001095
     4      8              0              1             -1            0.010453          0.010775
     8      4              0             -1              1            0.010453          0.010775
     4      8              0              1              0            0.010453          0.010775
     8      4              0             -1              0            0.010453          0.010775
     4      9              0             -1             -2            0.000289          0.000299
     9      4              0              1              2            0.000289          0.000299
     4      9              0             -1             -1            0.051126          0.053023
     9      4              0              1              1            0.051126          0.053023
     4      9              0             -1              0            0.051126          0.053022
     9      4              0              1              0            0.051126          0.053022
     4      9              0             -1              1            0.000289          0.000299
     9      4              0              1             -1            0.000289          0.000299
     4      9              0              0             -2            0.000289          0.000299
     9      4              0              0              2            0.000289          0.000299
     4      9              0              0             -1            0.051126          0.053023
     9      4              0              0              1            0.051126          0.053023
     4      9              0              0              0            0.051126          0.053022
     9      4              0              0              0            0.051126          0.053022
     4      9              0              0              1            0.000289          0.000299
     9      4              0              0             -1            0.000289          0.000299
     5      5              0              0              1            0.009267          0.009626
     5      5              0              0             -1            0.009267          0.009626
     5      5              0              1              0            0.003889          0.004188
     5      5              0             -1              0            0.003889          0.004188
     5      8              0              0             -2            0.000288          0.000298
     8      5              0              0              2            0.000288          0.000298
     5      8              0              0             -1            0.051104          0.052999
     8      5              0              0              1            0.051104          0.052999
     5      8              0              0              0            0.051103          0.052999
     8      5              0              0              0            0.051103          0.052999
     5      8              0              0              1            0.000288          0.000298
     8      5              0              0             -1            0.000288          0.000298
     5      8              0              1             -2            0.000288          0.000298
     8      5              0             -1              2            0.000288          0.000298
     5      8              0              1             -1            0.051104          0.052999
     8      5              0             -1              1            0.051104          0.052999
     5      8              0              1              0            0.051103          0.052999
     8      5              0             -1              0            0.051103          0.052999
     5      8              0              1              1            0.000288          0.000298
     8      5              0             -1             -1            0.000288          0.000298
     5      9              0             -1             -1            0.010443          0.010766
     9      5              0              1              1            0.010443          0.010766
     5      9              0             -1              0            0.010443          0.010765
     9      5              0              1              0            0.010443          0.010765
     5      9              0              0             -2            0.001074          0.001093
     9      5              0              0              2            0.001074          0.001093
     5      9              0              0             -1            0.773767          0.762583
     9      5              0              0              1            0.773767          0.762583
     5      9              0              0              0            0.773766          0.762581
     9      5              0              0              0            0.773766          0.762581
     5      9              0              0              1            0.001074          0.001093
     9      5              0              0             -1            0.001074          0.001093
     5      9              0              1             -1            0.010443          0.010766
     9      5              0             -1              1            0.010443          0.010766
     5      9              0              1              0            0.010443          0.010765
     9      5              0             -1              0            0.010443          0.010765
     5     10              0             -1             -1            0.000278          0.000286
    10      5              0              1              1            0.000278          0.000286
     5     10              0             -1              0            0.000278          0.000286
    10      5              0              1              0            0.000278          0.000286
     5     10              0              0             -1            0.005277          0.005349
    10      5              0              0              1            0.005277          0.005349
     5     10              0              0              0            0.005277          0.005349
    10      5              0              0              0            0.005277          0.005349
     5     10              0              1             -1            0.000278          0.000286
    10      5              0             -1              1            0.000278          0.000286
     5     10              0              1              0            0.000278          0.000286
    10      5              0             -1              0            0.000278          0.000286
     6      6              0              0              1            0.009267          0.009625
     6      6              0              0             -1            0.009267          0.009625
     6      6              0              1              0            0.003889          0.004188
     6      6              0             -1              0            0.003889          0.004188
     6      7              0              0             -2            0.000288          0.000298
     7      6              0              0              2            0.000288          0.000298
     6      7              0              0             -1            0.051102          0.052997
     7      6              0              0              1            0.051102          0.052997
     6      7              0              0              0            0.051102          0.052998
     7      6              0              0              0            0.051102          0.052998
     6      7              0              0              1            0.000288          0.000298
     7      6              0              0             -1            0.000288          0.000298
     6      7              0              1             -2            0.000288          0.000298
     7      6              0             -1              2            0.000288          0.000298
     6      7              0              1             -1            0.051102          0.052997
     7      6              0             -1              1            0.051102          0.052997
     6      7              0              1              0            0.051102          0.052997
     7      6              0             -1              0            0.051102          0.052997
     6      7              0              1              1            0.000288          0.000298
     7      6              0             -1             -1            0.000288          0.000298
     6      9              0             -1             -1            0.000278          0.000286
     9      6              0              1              1            0.000278          0.000286
     6      9              0             -1              0            0.000278          0.000286
     9      6              0              1              0            0.000278          0.000286
     6      9              0              0             -1            0.005277          0.005350
     9      6              0              0              1            0.005277          0.005350
     6      9              0              0              0            0.005277          0.005350
     9      6              0              0              0            0.005277          0.005350
     6      9              0              1             -1            0.000278          0.000286
     9      6              0             -1              1            0.000278          0.000286
     6      9              0              1              0            0.000278          0.000286
     9      6              0             -1              0            0.000278          0.000286
     6     10              0             -1             -1            0.010442          0.010765
    10      6              0              1              1            0.010442          0.010765
     6     10              0             -1              0            0.010442          0.010765
    10      6              0              1              0            0.010442          0.010765
     6     10              0              0             -2            0.001074          0.001093
    10      6              0              0              2            0.001074          0.001093
     6     10              0              0             -1            0.773755          0.762569
    10      6              0              0              1            0.773755          0.762569
     6     10              0              0              0            0.773756          0.762570
    10      6              0              0              0            0.773756          0.762570
     6     10              0              0              1            0.001074          0.001093
    10      6              0              0             -1            0.001074          0.001093
     6     10              0              1             -1            0.010442          0.010765
    10      6              0             -1              1            0.010442          0.010765
     6     10              0              1              0            0.010442          0.010765
    10      6              0             -1              0            0.010442          0.010765
     7      7              0              0              1            0.283968          0.287740
     7      7              0              0             -1            0.283968          0.287740
     7      7              0              0              2            0.000277          0.000282
     7      7              0              0             -2            0.000277          0.000282
     7      7              0              1             -1            0.013881          0.014014
     7      7              0             -1              1            0.013881          0.014014
     7      7              0              1              0            0.176885          0.176438
     7      7              0             -1              0            0.176885          0.176438
     7      7              0              1              1            0.013881          0.014014
     7      7              0             -1             -1            0.013881          0.014014
     7      8             -1             -1             -1            0.001804          0.001844
     8      7              1              1              1            0.001804          0.001844
     7      8             -1             -1              0            0.017072          0.017339
     8      7              1              1              0            0.017072          0.017339
     7      8             -1             -1              1            0.001804          0.001844
     8      7              1              1             -1            0.001804          0.001844
     7      8             -1              0             -1            0.036611          0.036925
     8      7              1              0              1            0.036611          0.036925
     7      8             -1              0              0            0.537203          0.535943
     8      7              1              0              0            0.537203          0.535943
     7      8             -1              0              1            0.036611          0.036925
     8      7              1              0             -1            0.036611          0.036925
     7      8             -1              1             -1            0.001804          0.001844
     8      7              1             -1              1            0.001804          0.001844
     7      8             -1              1              0            0.017072          0.017339
     8      7              1             -1              0            0.017072          0.017339
     7      8             -1              1              1            0.001804          0.001844
     8      7              1             -1             -1            0.001804          0.001844
     7     10              0             -2              0            0.000379          0.000383
    10      7              0              2              0            0.000379          0.000383
     7     10              0             -1             -1            0.008060          0.008358
    10      7              0              1              1            0.008060          0.008358
     7     10              0             -1              0            0.120958          0.121408
    10      7              0              1              0            0.120958          0.121408
     7     10              0             -1              1            0.008060          0.008358
    10      7              0              1             -1            0.008060          0.008358
     7     10              0              0             -1            0.008060          0.008358
    10      7              0              0              1            0.008060          0.008358
     7     10              0              0              0            0.120958          0.121408
    10      7              0              0              0            0.120958          0.121408
     7     10              0              0              1            0.008060          0.008358
    10      7              0              0             -1            0.008060          0.008358
     7     10              0              1              0            0.000379          0.000383
    10      7              0             -1              0            0.000379          0.000383
     8      8              0              0              1            0.283976          0.287748
     8      8              0              0             -1            0.283976          0.287748
     8      8              0              0              2            0.000277          0.000282
     8      8              0              0             -2            0.000277          0.000282
     8      8              0              1             -1            0.013882          0.014014
     8      8              0             -1              1            0.013882          0.014014
     8      8              0              1              0            0.176891          0.176444
     8      8              0             -1              0            0.176891          0.176444
     8      8              0              1              1            0.013882          0.014014
     8      8              0             -1             -1            0.013882          0.014014
     8      9              0             -2              0            0.000379          0.000383
     9      8              0              2              0            0.000379          0.000383
     8      9              0             -1             -1            0.008060          0.008359
     9      8              0              1              1            0.008060          0.008359
     8      9              0             -1              0            0.120963          0.121413
     9      8              0              1              0            0.120963          0.121413
     8      9              0             -1              1            0.008060          0.008359
     9      8              0              1             -1            0.008060          0.008359
     8      9              0              0             -1            0.008060          0.008359
     9      8              0              0              1            0.008060          0.008359
     8      9              0              0              0            0.120962          0.121412
     9      8              0              0              0            0.120962          0.121412
     8      9              0              0              1            0.008060          0.008359
     9      8              0              0             -1            0.008060          0.008359
     8      9              0              1              0            0.000379          0.000383
     9      8              0             -1              0            0.000379          0.000383
     9      9              0              0              1            0.283982          0.287754
     9      9              0              0             -1            0.283982          0.287754
     9      9              0              0              2            0.000277          0.000282
     9      9              0              0             -2            0.000277          0.000282
     9      9              0              1             -1            0.013882          0.014014
     9      9              0             -1              1            0.013882          0.014014
     9      9              0              1              0            0.176899          0.176451
     9      9              0             -1              0            0.176899          0.176451
     9      9              0              1              1            0.013882          0.014014
     9      9              0             -1             -1            0.013882          0.014014
     9     10              0             -1             -1            0.001804          0.001844
    10      9              0              1              1            0.001804          0.001844
     9     10              0             -1              0            0.017074          0.017340
    10      9              0              1              0            0.017074          0.017340
     9     10              0             -1              1            0.001804          0.001844
    10      9              0              1             -1            0.001804          0.001844
     9     10              0              0             -1            0.036613          0.036927
    10      9              0              0              1            0.036613          0.036927
     9     10              0              0              0            0.537248          0.535985
    10      9              0              0              0            0.537248          0.535985
     9     10              0              0              1            0.036613          0.036927
    10      9              0              0             -1            0.036613          0.036927
     9     10              0              1             -1            0.001804          0.001844
    10      9              0             -1              1            0.001804          0.001844
     9     10              0              1              0            0.017074          0.017340
    10      9              0             -1              0            0.017074          0.017340
     9     10              0              1              1            0.001804          0.001844
    10      9              0             -1             -1            0.001804          0.001844
    10     10              0              0              1            0.283970          0.287741
    10     10              0              0             -1            0.283970          0.287741
    10     10              0              0              2            0.000277          0.000282
    10     10              0              0             -2            0.000277          0.000282
    10     10              0              1             -1            0.013881          0.014013
    10     10              0             -1              1            0.013881          0.014013
    10     10              0              1              0            0.176890          0.176441
    10     10              0             -1              0            0.176890          0.176441
    10     10              0              1              1            0.013881          0.014013
    10     10              0             -1             -1            0.013881          0.014013
  
