# Supplementary material for: How well do various QM-derived net atomic charges reproduce the electrostatic potential surrounding a material across multiple geometric conformations?
Source: RSC Adv. 2025 Jul 7;15(29):23223–65. doi: 10.1039/d4ra07900k (PMC12230677; doi:10.1039/d4ra07900k)
Supplement: RA-015-D4RA07900K-s002 [file RA-015-D4RA07900K-s002.zip › 11_sodium_chloride_crystals/Cmmm_Na3Cl2/10_core_electrons/VASP_DDEC_analysis.output]

  
 ******************** TIME CONTROL ********************
 Starting Chargemol development version January 4, 2022     
 ******************************************************
  
 Starting DDEC program
 2025/02/06  10:03:18
 Copyright (c) 2014, 2015, 2016, 2017, 2018, 2019, 2020, 2021 by Thomas A. Manz and Nidia Gabaldon Limas. Rights reserved.
  
 **************** THREAD INFORMATION ******************
 Job running using OpenMP.
 The number of parallel threads is:            8
  
 ******************************************************
  
 /home/tamanz/bin/atomic_densities/                                                                                                                                                                      
  
 ******************** TIME CONTROL ********************
 Starting format_vasp_densities
 ******************************************************
  
 inputfile = AECCAR2
 vectors
 18.672382  0.000000  0.000000
  0.000000  5.527449  0.000000
  0.000000  0.000000  4.739433
 direct_coords
  0.500000  0.000000  0.000000
  0.000000  0.500000  0.000000
  0.196000  0.000000  0.000000
  0.804000  0.000000  0.000000
  0.696000  0.500000  0.000000
  0.304000  0.500000  0.000000
  0.115000  0.000000  0.500000
  0.885000  0.000000  0.500000
  0.615000  0.500000  0.500000
  0.385000  0.500000  0.500000
 totnumA=    128
 totnumB=     40
 totnumC=     32
 core_available F
 inputfile = CHGCAR
 valence_grid_correct = T
  
 ******************** TIME CONTROL ********************
 Read input files in   0.16899999976158142      seconds
 ******************************************************
  
 The maximum pixel electron correction was:   0.000000
 The number of pixel corrections was:      0
 sum_negative_density: -0.012784
 POTCAR
  
 ******************** TIME CONTROL ********************
 Starting add_missing_core_density
 ******************************************************
  
 center_nabc =
          64           0           0
           0          20           0
          25           0           0
         103           0           0
          89          20           0
          39          20           0
          15           0          16
         113           0          16
          79          20          16
          49          20          16
 delta_na=     66
 delta_nb=     70
 delta_nc=     65
  
 ******************** TIME CONTROL ********************
 Starting check_grid_spacing
 ******************************************************
  
 The grid spacing in your electron density input file is adequate.
  
 ******************** TIME CONTROL ********************
 Finished check_grid_spacing in    6.3000001013278961E-002 seconds
 ******************************************************
  
 Checking to see that all core electrons are accounted for:
  
 Printing atom number, atomic number, core electrons, and missing core for each atom.
 (Missing core electrons will be inserted using stored core electron reference densities.)
    1   11    10.000000   10
    2   11    10.000000   10
    3   11    10.000000   10
    4   11    10.000000   10
    5   11    10.000000   10
    6   11    10.000000   10
    7   17    10.000000   10
    8   17    10.000000   10
    9   17    10.000000   10
   10   17    10.000000   10
 Finished the check for missing core electrons.
  
 ******************** TIME CONTROL ********************
 Finished add_missing_core_density in   0.11900000274181366      seconds
 ******************************************************
  
 The CHGCAR               file size is:               2986133 bytes.
 non_collinear = F
 spin_available = F
  
 ******************** TIME CONTROL ********************
 Starting compute_dominant_atom_volumes
 ******************************************************
  
  
 ******************** TIME CONTROL ********************
 Finished compute_dominant_atom_volumes in    5.9999998658895493E-002 seconds
 ******************************************************
  
 The largest occupancy correction was
   4.0493930740808051E-002
  
 ******************** TIME CONTROL ********************
 Finished format_vasp_densities in   0.35800001025199890      seconds
 ******************************************************
  
 ncore =      100.0000
 nvalence =       34.0000
 pixelvolume =    2.9856E-03
 numerically integrated valence density =    3.4072E+01
 sum_valence_occupancy_correction =   -7.2250E-02
 checkme =    1.3224E-06
 The grid spacing is adequate and all electrons are properly accounted for.
 Calculation will proceed.
 Making sure the atomic coordinates for periodic directions are inside the reference unit cell.
 The adjusted atomic coordinates are
    9.3362    0.0000    0.0000
    0.0000    2.7637    0.0000
    3.6598    0.0000    0.0000
   15.0126    0.0000    0.0000
   12.9960    2.7637    0.0000
    5.6764    2.7637    0.0000
    2.1473    0.0000    2.3697
   16.5251    0.0000    2.3697
   11.4835    2.7637    2.3697
    7.1889    2.7637    2.3697
  
 The adjusted center_nabc is
          64           0           0
           0          20           0
          25           0           0
         103           0           0
          89          20           0
          39          20           0
          15           0          16
         113           0          16
          79          20          16
          49          20          16
  
 ******************** TIME CONTROL ********************
 Starting core_iterator
 ******************************************************
  
 Iteratively solving for the core charge distributions:
 Iteration=   1
 Provisionally assigned core electron populations for the current iteration: 
     11.536141     11.536141     11.299645     11.299645     11.299645     11.299645     20.090053     20.090053     20.090053     20.090053
 change=   2.009005E+01
 Iteration=   2
 Provisionally assigned core electron populations for the current iteration: 
     11.715598     11.715598     11.741618     11.741618     11.741618     11.741618     19.558352     19.558352     19.558352     19.558352
 change=   5.317008E-01
 Iteration=   3
 Provisionally assigned core electron populations for the current iteration: 
     11.761777     11.761777     11.810028     11.810028     11.810028     11.810028     19.466852     19.466852     19.466852     19.466852
 change=   9.149963E-02
 Iteration=   4
 Provisionally assigned core electron populations for the current iteration: 
     11.785479     11.785479     11.835971     11.835971     11.835971     11.835971     19.429058     19.429058     19.429058     19.429058
 change=   3.779472E-02
 Iteration=   5
 Provisionally assigned core electron populations for the current iteration: 
     11.798739     11.798739     11.847080     11.847080     11.847080     11.847080     19.411319     19.411319     19.411319     19.411319
 change=   1.773871E-02
 Iteration=   6
 Provisionally assigned core electron populations for the current iteration: 
     11.806586     11.806586     11.852365     11.852365     11.852365     11.852365     19.402111     19.402111     19.402111     19.402111
 change=   9.208250E-03
 Iteration=   7
 Provisionally assigned core electron populations for the current iteration: 
     11.811639     11.811639     11.855167     11.855167     11.855167     11.855167     19.396782     19.396782     19.396782     19.396782
 change=   5.328297E-03
 Iteration=   8
 Provisionally assigned core electron populations for the current iteration: 
     11.815133     11.815133     11.856728     11.856728     11.856728     11.856728     19.393473     19.393473     19.393473     19.393473
 change=   3.493836E-03
 Iteration=   9
 Provisionally assigned core electron populations for the current iteration: 
     11.817787     11.817787     11.857724     11.857724     11.857724     11.857724     19.391151     19.391151     19.391151     19.391151
 change=   2.653495E-03
 Iteration=  10
 Provisionally assigned core electron populations for the current iteration: 
     11.819902     11.819902     11.858401     11.858401     11.858401     11.858401     19.389417     19.389417     19.389417     19.389417
 change=   2.115216E-03
 Iteration=  11
 Provisionally assigned core electron populations for the current iteration: 
     11.821633     11.821633     11.858880     11.858880     11.858880     11.858880     19.388072     19.388072     19.388072     19.388072
 change=   1.731708E-03
 Iteration=  12
 Provisionally assigned core electron populations for the current iteration: 
     11.823075     11.823075     11.859233     11.859233     11.859233     11.859233     19.386998     19.386998     19.386998     19.386998
 change=   1.441612E-03
 Iteration=  13
 Provisionally assigned core electron populations for the current iteration: 
     11.824299     11.824299     11.859511     11.859511     11.859511     11.859511     19.386108     19.386108     19.386108     19.386108
 change=   1.223522E-03
 Iteration=  14
 Provisionally assigned core electron populations for the current iteration: 
     11.825347     11.825347     11.859738     11.859738     11.859738     11.859738     19.385356     19.385356     19.385356     19.385356
 change=   1.048666E-03
 Iteration=  15
 Provisionally assigned core electron populations for the current iteration: 
     11.826253     11.826253     11.859929     11.859929     11.859929     11.859929     19.384713     19.384713     19.384713     19.384713
 change=   9.054175E-04
 Iteration=  16
 Provisionally assigned core electron populations for the current iteration: 
     11.827040     11.827040     11.860093     11.860093     11.860093     11.860093     19.384155     19.384155     19.384155     19.384155
 change=   7.872535E-04
 Iteration=  17
 Provisionally assigned core electron populations for the current iteration: 
     11.827729     11.827729     11.860236     11.860236     11.860236     11.860236     19.383668     19.383668     19.383668     19.383668
 change=   6.892360E-04
 Iteration=  18
 Provisionally assigned core electron populations for the current iteration: 
     11.828337     11.828337     11.860362     11.860362     11.860362     11.860362     19.383239     19.383239     19.383239     19.383239
 change=   6.074163E-04
 Iteration=  19
 Provisionally assigned core electron populations for the current iteration: 
     11.828875     11.828875     11.860474     11.860474     11.860474     11.860474     19.382857     19.382857     19.382857     19.382857
 change=   5.386418E-04
 Iteration=  20
 Provisionally assigned core electron populations for the current iteration: 
     11.829356     11.829356     11.860574     11.860574     11.860574     11.860574     19.382516     19.382516     19.382516     19.382516
 change=   4.804242E-04
 Iteration=  21
 Provisionally assigned core electron populations for the current iteration: 
     11.829786     11.829786     11.860665     11.860665     11.860665     11.860665     19.382210     19.382210     19.382210     19.382210
 change=   4.308066E-04
 Iteration=  22
 Provisionally assigned core electron populations for the current iteration: 
     11.830175     11.830175     11.860748     11.860748     11.860748     11.860748     19.381933     19.381933     19.381933     19.381933
 change=   3.882436E-04
 Iteration=  23
 Provisionally assigned core electron populations for the current iteration: 
     11.830526     11.830526     11.860824     11.860824     11.860824     11.860824     19.381681     19.381681     19.381681     19.381681
 change=   3.515055E-04
 Iteration=  24
 Provisionally assigned core electron populations for the current iteration: 
     11.830846     11.830846     11.860894     11.860894     11.860894     11.860894     19.381451     19.381451     19.381451     19.381451
 change=   3.196084E-04
 Iteration=  25
 Provisionally assigned core electron populations for the current iteration: 
     11.831138     11.831138     11.860959     11.860959     11.860959     11.860959     19.381241     19.381241     19.381241     19.381241
 change=   2.917606E-04
 Iteration=  26
 Provisionally assigned core electron populations for the current iteration: 
     11.831405     11.831405     11.861019     11.861019     11.861019     11.861019     19.381047     19.381047     19.381047     19.381047
 change=   2.674503E-04
 Iteration=  27
 Provisionally assigned core electron populations for the current iteration: 
     11.831652     11.831652     11.861074     11.861074     11.861074     11.861074     19.380869     19.380869     19.380869     19.380869
 change=   2.468708E-04
 Iteration=  28
 Provisionally assigned core electron populations for the current iteration: 
     11.831881     11.831881     11.861124     11.861124     11.861124     11.861124     19.380704     19.380704     19.380704     19.380704
 change=   2.288205E-04
 Iteration=  29
 Provisionally assigned core electron populations for the current iteration: 
     11.832093     11.832093     11.861171     11.861171     11.861171     11.861171     19.380551     19.380551     19.380551     19.380551
 change=   2.127203E-04
 Iteration=  30
 Provisionally assigned core electron populations for the current iteration: 
     11.832292     11.832292     11.861214     11.861214     11.861214     11.861214     19.380409     19.380409     19.380409     19.380409
 change=   1.982947E-04
 Iteration=  31
 Provisionally assigned core electron populations for the current iteration: 
     11.832477     11.832477     11.861254     11.861254     11.861254     11.861254     19.380276     19.380276     19.380276     19.380276
 change=   1.853183E-04
 Iteration=  32
 Provisionally assigned core electron populations for the current iteration: 
     11.832651     11.832651     11.861292     11.861292     11.861292     11.861292     19.380151     19.380151     19.380151     19.380151
 change=   1.742606E-04
 Iteration=  33
 Provisionally assigned core electron populations for the current iteration: 
     11.832816     11.832816     11.861328     11.861328     11.861328     11.861328     19.380033     19.380033     19.380033     19.380033
 change=   1.651065E-04
 Iteration=  34
 Provisionally assigned core electron populations for the current iteration: 
     11.832973     11.832973     11.861362     11.861362     11.861362     11.861362     19.379920     19.379920     19.379920     19.379920
 change=   1.567488E-04
 Iteration=  35
 Provisionally assigned core electron populations for the current iteration: 
     11.833122     11.833122     11.861395     11.861395     11.861395     11.861395     19.379812     19.379812     19.379812     19.379812
 change=   1.490257E-04
 Iteration=  36
 Provisionally assigned core electron populations for the current iteration: 
     11.833264     11.833264     11.861427     11.861427     11.861427     11.861427     19.379709     19.379709     19.379709     19.379709
 change=   1.418646E-04
 Iteration=  37
 Provisionally assigned core electron populations for the current iteration: 
     11.833399     11.833399     11.861458     11.861458     11.861458     11.861458     19.379611     19.379611     19.379611     19.379611
 change=   1.352125E-04
 Iteration=  38
 Provisionally assigned core electron populations for the current iteration: 
     11.833528     11.833528     11.861487     11.861487     11.861487     11.861487     19.379517     19.379517     19.379517     19.379517
 change=   1.290243E-04
 Iteration=  39
 Provisionally assigned core electron populations for the current iteration: 
     11.833652     11.833652     11.861515     11.861515     11.861515     11.861515     19.379427     19.379427     19.379427     19.379427
 change=   1.232609E-04
 Iteration=  40
 Provisionally assigned core electron populations for the current iteration: 
     11.833769     11.833769     11.861542     11.861542     11.861542     11.861542     19.379341     19.379341     19.379341     19.379341
 change=   1.178871E-04
 Iteration=  41
 Provisionally assigned core electron populations for the current iteration: 
     11.833882     11.833882     11.861569     11.861569     11.861569     11.861569     19.379259     19.379259     19.379259     19.379259
 change=   1.128710E-04
 Iteration=  42
 Provisionally assigned core electron populations for the current iteration: 
     11.833991     11.833991     11.861594     11.861594     11.861594     11.861594     19.379180     19.379180     19.379180     19.379180
 change=   1.081838E-04
 Iteration=  43
 Provisionally assigned core electron populations for the current iteration: 
     11.834094     11.834094     11.861618     11.861618     11.861618     11.861618     19.379104     19.379104     19.379104     19.379104
 change=   1.037990E-04
 Iteration=  44
 Provisionally assigned core electron populations for the current iteration: 
     11.834194     11.834194     11.861641     11.861641     11.861641     11.861641     19.379030     19.379030     19.379030     19.379030
 change=   9.969232E-05
 Iteration=  45
 Provisionally assigned core electron populations for the current iteration: 
     11.834290     11.834290     11.861663     11.861663     11.861663     11.861663     19.378960     19.378960     19.378960     19.378960
 change=   9.584143E-05
 Iteration=  46
 Provisionally assigned core electron populations for the current iteration: 
     11.834382     11.834382     11.861685     11.861685     11.861685     11.861685     19.378892     19.378892     19.378892     19.378892
 change=   9.222592E-05
 Iteration=  47
 Provisionally assigned core electron populations for the current iteration: 
     11.834471     11.834471     11.861706     11.861706     11.861706     11.861706     19.378827     19.378827     19.378827     19.378827
 change=   8.882703E-05
 Iteration=  48
 Provisionally assigned core electron populations for the current iteration: 
     11.834557     11.834557     11.861726     11.861726     11.861726     11.861726     19.378764     19.378764     19.378764     19.378764
 change=   8.562765E-05
 Iteration=  49
 Provisionally assigned core electron populations for the current iteration: 
     11.834639     11.834639     11.861745     11.861745     11.861745     11.861745     19.378704     19.378704     19.378704     19.378704
 change=   8.261217E-05
 Iteration=  50
 Provisionally assigned core electron populations for the current iteration: 
     11.834719     11.834719     11.861764     11.861764     11.861764     11.861764     19.378645     19.378645     19.378645     19.378645
 change=   7.976635E-05
 Iteration=  51
 Provisionally assigned core electron populations for the current iteration: 
     11.834796     11.834796     11.861782     11.861782     11.861782     11.861782     19.378588     19.378588     19.378588     19.378588
 change=   7.707732E-05
 Iteration=  52
 Provisionally assigned core electron populations for the current iteration: 
     11.834871     11.834871     11.861800     11.861800     11.861800     11.861800     19.378533     19.378533     19.378533     19.378533
 change=   7.453336E-05
 Iteration=  53
 Provisionally assigned core electron populations for the current iteration: 
     11.834943     11.834943     11.861817     11.861817     11.861817     11.861817     19.378480     19.378480     19.378480     19.378480
 change=   7.212387E-05
 Iteration=  54
 Provisionally assigned core electron populations for the current iteration: 
     11.835012     11.835012     11.861833     11.861833     11.861833     11.861833     19.378429     19.378429     19.378429     19.378429
 change=   6.983923E-05
 Iteration=  55
 Provisionally assigned core electron populations for the current iteration: 
     11.835080     11.835080     11.861849     11.861849     11.861849     11.861849     19.378379     19.378379     19.378379     19.378379
 change=   6.767073E-05
 Iteration=  56
 Provisionally assigned core electron populations for the current iteration: 
     11.835146     11.835146     11.861864     11.861864     11.861864     11.861864     19.378331     19.378331     19.378331     19.378331
 change=   6.561042E-05
 Iteration=  57
 Provisionally assigned core electron populations for the current iteration: 
     11.835209     11.835209     11.861879     11.861879     11.861879     11.861879     19.378284     19.378284     19.378284     19.378284
 change=   6.365108E-05
 Iteration=  58
 Provisionally assigned core electron populations for the current iteration: 
     11.835271     11.835271     11.861894     11.861894     11.861894     11.861894     19.378239     19.378239     19.378239     19.378239
 change=   6.178608E-05
 Iteration=  59
 Provisionally assigned core electron populations for the current iteration: 
     11.835331     11.835331     11.861908     11.861908     11.861908     11.861908     19.378195     19.378195     19.378195     19.378195
 change=   6.000936E-05
 Iteration=  60
 Provisionally assigned core electron populations for the current iteration: 
     11.835390     11.835390     11.861922     11.861922     11.861922     11.861922     19.378152     19.378152     19.378152     19.378152
 change=   5.831351E-05
 Iteration=  61
 Provisionally assigned core electron populations for the current iteration: 
     11.835446     11.835446     11.861935     11.861935     11.861935     11.861935     19.378110     19.378110     19.378110     19.378110
 change=   5.669441E-05
 Iteration=  62
 Provisionally assigned core electron populations for the current iteration: 
     11.835501     11.835501     11.861948     11.861948     11.861948     11.861948     19.378070     19.378070     19.378070     19.378070
 change=   5.514801E-05
 Iteration=  63
 Provisionally assigned core electron populations for the current iteration: 
     11.835555     11.835555     11.861960     11.861960     11.861960     11.861960     19.378031     19.378031     19.378031     19.378031
 change=   5.366987E-05
 Iteration=  64
 Provisionally assigned core electron populations for the current iteration: 
     11.835607     11.835607     11.861973     11.861973     11.861973     11.861973     19.377992     19.377992     19.377992     19.377992
 change=   5.225584E-05
 Iteration=  65
 Provisionally assigned core electron populations for the current iteration: 
     11.835658     11.835658     11.861985     11.861985     11.861985     11.861985     19.377955     19.377955     19.377955     19.377955
 change=   5.090207E-05
 Iteration=  66
 Provisionally assigned core electron populations for the current iteration: 
     11.835708     11.835708     11.861996     11.861996     11.861996     11.861996     19.377918     19.377918     19.377918     19.377918
 change=   4.960497E-05
 Iteration=  67
 Provisionally assigned core electron populations for the current iteration: 
     11.835756     11.835756     11.862007     11.862007     11.862007     11.862007     19.377883     19.377883     19.377883     19.377883
 change=   4.836119E-05
 Iteration=  68
 Provisionally assigned core electron populations for the current iteration: 
     11.835803     11.835803     11.862018     11.862018     11.862018     11.862018     19.377848     19.377848     19.377848     19.377848
 change=   4.716759E-05
 Iteration=  69
 Provisionally assigned core electron populations for the current iteration: 
     11.835849     11.835849     11.862029     11.862029     11.862029     11.862029     19.377815     19.377815     19.377815     19.377815
 change=   4.602126E-05
 Iteration=  70
 Provisionally assigned core electron populations for the current iteration: 
     11.835894     11.835894     11.862039     11.862039     11.862039     11.862039     19.377782     19.377782     19.377782     19.377782
 change=   4.491947E-05
 Iteration=  71
 Provisionally assigned core electron populations for the current iteration: 
     11.835938     11.835938     11.862050     11.862050     11.862050     11.862050     19.377750     19.377750     19.377750     19.377750
 change=   4.385971E-05
 Iteration=  72
 Provisionally assigned core electron populations for the current iteration: 
     11.835981     11.835981     11.862060     11.862060     11.862060     11.862060     19.377718     19.377718     19.377718     19.377718
 change=   4.283961E-05
 Iteration=  73
 Provisionally assigned core electron populations for the current iteration: 
     11.836023     11.836023     11.862069     11.862069     11.862069     11.862069     19.377688     19.377688     19.377688     19.377688
 change=   4.185700E-05
 Iteration=  74
 Provisionally assigned core electron populations for the current iteration: 
     11.836064     11.836064     11.862079     11.862079     11.862079     11.862079     19.377658     19.377658     19.377658     19.377658
 change=   4.090986E-05
 Iteration=  75
 Provisionally assigned core electron populations for the current iteration: 
     11.836104     11.836104     11.862088     11.862088     11.862088     11.862088     19.377629     19.377629     19.377629     19.377629
 change=   3.999633E-05
 Iteration=  76
 Provisionally assigned core electron populations for the current iteration: 
     11.836143     11.836143     11.862097     11.862097     11.862097     11.862097     19.377600     19.377600     19.377600     19.377600
 change=   3.911467E-05
 Iteration=  77
 Provisionally assigned core electron populations for the current iteration: 
     11.836181     11.836181     11.862106     11.862106     11.862106     11.862106     19.377572     19.377572     19.377572     19.377572
 change=   3.826330E-05
 Iteration=  78
 Provisionally assigned core electron populations for the current iteration: 
     11.836219     11.836219     11.862114     11.862114     11.862114     11.862114     19.377545     19.377545     19.377545     19.377545
 change=   3.744073E-05
 Iteration=  79
 Provisionally assigned core electron populations for the current iteration: 
     11.836255     11.836255     11.862123     11.862123     11.862123     11.862123     19.377518     19.377518     19.377518     19.377518
 change=   3.664561E-05
 Iteration=  80
 Provisionally assigned core electron populations for the current iteration: 
     11.836291     11.836291     11.862131     11.862131     11.862131     11.862131     19.377492     19.377492     19.377492     19.377492
 change=   3.587668E-05
 Iteration=  81
 Provisionally assigned core electron populations for the current iteration: 
     11.836326     11.836326     11.862139     11.862139     11.862139     11.862139     19.377466     19.377466     19.377466     19.377466
 change=   3.513278E-05
 Iteration=  82
 Provisionally assigned core electron populations for the current iteration: 
     11.836361     11.836361     11.862147     11.862147     11.862147     11.862147     19.377441     19.377441     19.377441     19.377441
 change=   3.441282E-05
 Iteration=  83
 Provisionally assigned core electron populations for the current iteration: 
     11.836394     11.836394     11.862155     11.862155     11.862155     11.862155     19.377417     19.377417     19.377417     19.377417
 change=   3.371580E-05
 Iteration=  84
 Provisionally assigned core electron populations for the current iteration: 
     11.836427     11.836427     11.862162     11.862162     11.862162     11.862162     19.377393     19.377393     19.377393     19.377393
 change=   3.304080E-05
 Iteration=  85
 Provisionally assigned core electron populations for the current iteration: 
     11.836460     11.836460     11.862169     11.862169     11.862169     11.862169     19.377369     19.377369     19.377369     19.377369
 change=   3.238693E-05
 Iteration=  86
 Provisionally assigned core electron populations for the current iteration: 
     11.836492     11.836492     11.862177     11.862177     11.862177     11.862177     19.377346     19.377346     19.377346     19.377346
 change=   3.175338E-05
 Iteration=  87
 Provisionally assigned core electron populations for the current iteration: 
     11.836523     11.836523     11.862184     11.862184     11.862184     11.862184     19.377323     19.377323     19.377323     19.377323
 change=   3.113938E-05
 Iteration=  88
 Provisionally assigned core electron populations for the current iteration: 
     11.836553     11.836553     11.862191     11.862191     11.862191     11.862191     19.377301     19.377301     19.377301     19.377301
 change=   3.054421E-05
 Iteration=  89
 Provisionally assigned core electron populations for the current iteration: 
     11.836583     11.836583     11.862197     11.862197     11.862197     11.862197     19.377280     19.377280     19.377280     19.377280
 change=   2.996717E-05
 Iteration=  90
 Provisionally assigned core electron populations for the current iteration: 
     11.836613     11.836613     11.862204     11.862204     11.862204     11.862204     19.377258     19.377258     19.377258     19.377258
 change=   2.940761E-05
 Iteration=  91
 Provisionally assigned core electron populations for the current iteration: 
     11.836641     11.836641     11.862210     11.862210     11.862210     11.862210     19.377237     19.377237     19.377237     19.377237
 change=   2.886491E-05
 Iteration=  92
 Provisionally assigned core electron populations for the current iteration: 
     11.836670     11.836670     11.862217     11.862217     11.862217     11.862217     19.377217     19.377217     19.377217     19.377217
 change=   2.833846E-05
 Iteration=  93
 Provisionally assigned core electron populations for the current iteration: 
     11.836698     11.836698     11.862223     11.862223     11.862223     11.862223     19.377197     19.377197     19.377197     19.377197
 change=   2.782769E-05
 Iteration=  94
 Provisionally assigned core electron populations for the current iteration: 
     11.836725     11.836725     11.862229     11.862229     11.862229     11.862229     19.377177     19.377177     19.377177     19.377177
 change=   2.733205E-05
 Iteration=  95
 Provisionally assigned core electron populations for the current iteration: 
     11.836752     11.836752     11.862235     11.862235     11.862235     11.862235     19.377157     19.377157     19.377157     19.377157
 change=   2.685099E-05
 Iteration=  96
 Provisionally assigned core electron populations for the current iteration: 
     11.836778     11.836778     11.862241     11.862241     11.862241     11.862241     19.377138     19.377138     19.377138     19.377138
 change=   2.638178E-05
 Iteration=  97
 Provisionally assigned core electron populations for the current iteration: 
     11.836804     11.836804     11.862247     11.862247     11.862247     11.862247     19.377120     19.377120     19.377120     19.377120
 change=   2.592415E-05
 Iteration=  98
 Provisionally assigned core electron populations for the current iteration: 
     11.836830     11.836830     11.862252     11.862252     11.862252     11.862252     19.377101     19.377101     19.377101     19.377101
 change=   2.547974E-05
 Iteration=  99
 Provisionally assigned core electron populations for the current iteration: 
     11.836855     11.836855     11.862258     11.862258     11.862258     11.862258     19.377083     19.377083     19.377083     19.377083
 change=   2.504802E-05
 Iteration= 100
 Provisionally assigned core electron populations for the current iteration: 
     11.836879     11.836879     11.862263     11.862263     11.862263     11.862263     19.377066     19.377066     19.377066     19.377066
 change=   2.462826E-05
 Iteration= 101
 Provisionally assigned core electron populations for the current iteration: 
     11.836903     11.836903     11.862269     11.862269     11.862269     11.862269     19.377048     19.377048     19.377048     19.377048
 change=   2.422001E-05
 Iteration= 102
 Provisionally assigned core electron populations for the current iteration: 
     11.836927     11.836927     11.862274     11.862274     11.862274     11.862274     19.377031     19.377031     19.377031     19.377031
 change=   2.382288E-05
 Iteration= 103
 Provisionally assigned core electron populations for the current iteration: 
     11.836951     11.836951     11.862279     11.862279     11.862279     11.862279     19.377014     19.377014     19.377014     19.377014
 change=   2.343654E-05
 Iteration= 104
 Provisionally assigned core electron populations for the current iteration: 
     11.836974     11.836974     11.862284     11.862284     11.862284     11.862284     19.376998     19.376998     19.376998     19.376998
 change=   2.306073E-05
 Iteration= 105
 Provisionally assigned core electron populations for the current iteration: 
     11.836996     11.836996     11.862289     11.862289     11.862289     11.862289     19.376981     19.376981     19.376981     19.376981
 change=   2.269506E-05
 Iteration= 106
 Provisionally assigned core electron populations for the current iteration: 
     11.837019     11.837019     11.862294     11.862294     11.862294     11.862294     19.376965     19.376965     19.376965     19.376965
 change=   2.233916E-05
 Iteration= 107
 Provisionally assigned core electron populations for the current iteration: 
     11.837041     11.837041     11.862298     11.862298     11.862298     11.862298     19.376950     19.376950     19.376950     19.376950
 change=   2.199264E-05
 Iteration= 108
 Provisionally assigned core electron populations for the current iteration: 
     11.837062     11.837062     11.862303     11.862303     11.862303     11.862303     19.376934     19.376934     19.376934     19.376934
 change=   2.165517E-05
 Iteration= 109
 Provisionally assigned core electron populations for the current iteration: 
     11.837084     11.837084     11.862308     11.862308     11.862308     11.862308     19.376919     19.376919     19.376919     19.376919
 change=   2.132640E-05
 Iteration= 110
 Provisionally assigned core electron populations for the current iteration: 
     11.837105     11.837105     11.862312     11.862312     11.862312     11.862312     19.376904     19.376904     19.376904     19.376904
 change=   2.100602E-05
 Iteration= 111
 Provisionally assigned core electron populations for the current iteration: 
     11.837125     11.837125     11.862317     11.862317     11.862317     11.862317     19.376889     19.376889     19.376889     19.376889
 change=   2.069369E-05
 Iteration= 112
 Provisionally assigned core electron populations for the current iteration: 
     11.837146     11.837146     11.862321     11.862321     11.862321     11.862321     19.376875     19.376875     19.376875     19.376875
 change=   2.038914E-05
 Iteration= 113
 Provisionally assigned core electron populations for the current iteration: 
     11.837166     11.837166     11.862325     11.862325     11.862325     11.862325     19.376860     19.376860     19.376860     19.376860
 change=   2.009206E-05
 Iteration= 114
 Provisionally assigned core electron populations for the current iteration: 
     11.837186     11.837186     11.862329     11.862329     11.862329     11.862329     19.376846     19.376846     19.376846     19.376846
 change=   1.980219E-05
 Iteration= 115
 Provisionally assigned core electron populations for the current iteration: 
     11.837205     11.837205     11.862334     11.862334     11.862334     11.862334     19.376832     19.376832     19.376832     19.376832
 change=   1.951925E-05
 Iteration= 116
 Provisionally assigned core electron populations for the current iteration: 
     11.837225     11.837225     11.862338     11.862338     11.862338     11.862338     19.376819     19.376819     19.376819     19.376819
 change=   1.924302E-05
 Iteration= 117
 Provisionally assigned core electron populations for the current iteration: 
     11.837244     11.837244     11.862342     11.862342     11.862342     11.862342     19.376805     19.376805     19.376805     19.376805
 change=   1.897323E-05
 Iteration= 118
 Provisionally assigned core electron populations for the current iteration: 
     11.837262     11.837262     11.862346     11.862346     11.862346     11.862346     19.376792     19.376792     19.376792     19.376792
 change=   1.870967E-05
 Iteration= 119
 Provisionally assigned core electron populations for the current iteration: 
     11.837281     11.837281     11.862349     11.862349     11.862349     11.862349     19.376779     19.376779     19.376779     19.376779
 change=   1.845213E-05
 Iteration= 120
 Provisionally assigned core electron populations for the current iteration: 
     11.837299     11.837299     11.862353     11.862353     11.862353     11.862353     19.376766     19.376766     19.376766     19.376766
 change=   1.820039E-05
 Iteration= 121
 Provisionally assigned core electron populations for the current iteration: 
     11.837317     11.837317     11.862357     11.862357     11.862357     11.862357     19.376753     19.376753     19.376753     19.376753
 change=   1.795427E-05
 Iteration= 122
 Provisionally assigned core electron populations for the current iteration: 
     11.837335     11.837335     11.862361     11.862361     11.862361     11.862361     19.376741     19.376741     19.376741     19.376741
 change=   1.771358E-05
 Iteration= 123
 Provisionally assigned core electron populations for the current iteration: 
     11.837352     11.837352     11.862364     11.862364     11.862364     11.862364     19.376728     19.376728     19.376728     19.376728
 change=   1.747814E-05
 Iteration= 124
 Provisionally assigned core electron populations for the current iteration: 
     11.837369     11.837369     11.862368     11.862368     11.862368     11.862368     19.376716     19.376716     19.376716     19.376716
 change=   1.724780E-05
 Iteration= 125
 Provisionally assigned core electron populations for the current iteration: 
     11.837386     11.837386     11.862371     11.862371     11.862371     11.862371     19.376704     19.376704     19.376704     19.376704
 change=   1.702747E-05
 Iteration= 126
 Provisionally assigned core electron populations for the current iteration: 
     11.837403     11.837403     11.862375     11.862375     11.862375     11.862375     19.376692     19.376692     19.376692     19.376692
 change=   1.682772E-05
 Iteration= 127
 Provisionally assigned core electron populations for the current iteration: 
     11.837420     11.837420     11.862378     11.862378     11.862378     11.862378     19.376680     19.376680     19.376680     19.376680
 change=   1.663305E-05
 Iteration= 128
 Provisionally assigned core electron populations for the current iteration: 
     11.837436     11.837436     11.862382     11.862382     11.862382     11.862382     19.376669     19.376669     19.376669     19.376669
 change=   1.644229E-05
 Iteration= 129
 Provisionally assigned core electron populations for the current iteration: 
     11.837452     11.837452     11.862385     11.862385     11.862385     11.862385     19.376657     19.376657     19.376657     19.376657
 change=   1.625515E-05
 Iteration= 130
 Provisionally assigned core electron populations for the current iteration: 
     11.837469     11.837469     11.862388     11.862388     11.862388     11.862388     19.376646     19.376646     19.376646     19.376646
 change=   1.607146E-05
 Iteration= 131
 Provisionally assigned core electron populations for the current iteration: 
     11.837484     11.837484     11.862392     11.862392     11.862392     11.862392     19.376635     19.376635     19.376635     19.376635
 change=   1.589111E-05
 Iteration= 132
 Provisionally assigned core electron populations for the current iteration: 
     11.837500     11.837500     11.862395     11.862395     11.862395     11.862395     19.376624     19.376624     19.376624     19.376624
 change=   1.571403E-05
 Iteration= 133
 Provisionally assigned core electron populations for the current iteration: 
     11.837516     11.837516     11.862398     11.862398     11.862398     11.862398     19.376613     19.376613     19.376613     19.376613
 change=   1.554014E-05
 Iteration= 134
 Provisionally assigned core electron populations for the current iteration: 
     11.837531     11.837531     11.862401     11.862401     11.862401     11.862401     19.376602     19.376602     19.376602     19.376602
 change=   1.536935E-05
 Iteration= 135
 Provisionally assigned core electron populations for the current iteration: 
     11.837546     11.837546     11.862404     11.862404     11.862404     11.862404     19.376591     19.376591     19.376591     19.376591
 change=   1.520162E-05
 Iteration= 136
 Provisionally assigned core electron populations for the current iteration: 
     11.837561     11.837561     11.862407     11.862407     11.862407     11.862407     19.376580     19.376580     19.376580     19.376580
 change=   1.503687E-05
 Iteration= 137
 Provisionally assigned core electron populations for the current iteration: 
     11.837576     11.837576     11.862411     11.862411     11.862411     11.862411     19.376570     19.376570     19.376570     19.376570
 change=   1.487505E-05
 Iteration= 138
 Provisionally assigned core electron populations for the current iteration: 
     11.837591     11.837591     11.862414     11.862414     11.862414     11.862414     19.376559     19.376559     19.376559     19.376559
 change=   1.471610E-05
 Iteration= 139
 Provisionally assigned core electron populations for the current iteration: 
     11.837605     11.837605     11.862417     11.862417     11.862417     11.862417     19.376549     19.376549     19.376549     19.376549
 change=   1.455996E-05
 Iteration= 140
 Provisionally assigned core electron populations for the current iteration: 
     11.837620     11.837620     11.862420     11.862420     11.862420     11.862420     19.376539     19.376539     19.376539     19.376539
 change=   1.440659E-05
 Iteration= 141
 Provisionally assigned core electron populations for the current iteration: 
     11.837634     11.837634     11.862423     11.862423     11.862423     11.862423     19.376529     19.376529     19.376529     19.376529
 change=   1.425592E-05
 Iteration= 142
 Provisionally assigned core electron populations for the current iteration: 
     11.837648     11.837648     11.862426     11.862426     11.862426     11.862426     19.376519     19.376519     19.376519     19.376519
 change=   1.410791E-05
 Iteration= 143
 Provisionally assigned core electron populations for the current iteration: 
     11.837662     11.837662     11.862428     11.862428     11.862428     11.862428     19.376509     19.376509     19.376509     19.376509
 change=   1.396252E-05
 Iteration= 144
 Provisionally assigned core electron populations for the current iteration: 
     11.837676     11.837676     11.862431     11.862431     11.862431     11.862431     19.376499     19.376499     19.376499     19.376499
 change=   1.381968E-05
 Iteration= 145
 Provisionally assigned core electron populations for the current iteration: 
     11.837690     11.837690     11.862434     11.862434     11.862434     11.862434     19.376490     19.376490     19.376490     19.376490
 change=   1.367936E-05
 Iteration= 146
 Provisionally assigned core electron populations for the current iteration: 
     11.837703     11.837703     11.862437     11.862437     11.862437     11.862437     19.376480     19.376480     19.376480     19.376480
 change=   1.354151E-05
 Iteration= 147
 Provisionally assigned core electron populations for the current iteration: 
     11.837717     11.837717     11.862440     11.862440     11.862440     11.862440     19.376470     19.376470     19.376470     19.376470
 change=   1.340607E-05
 Iteration= 148
 Provisionally assigned core electron populations for the current iteration: 
     11.837730     11.837730     11.862442     11.862442     11.862442     11.862442     19.376461     19.376461     19.376461     19.376461
 change=   1.327302E-05
 Iteration= 149
 Provisionally assigned core electron populations for the current iteration: 
     11.837743     11.837743     11.862445     11.862445     11.862445     11.862445     19.376452     19.376452     19.376452     19.376452
 change=   1.314229E-05
 Iteration= 150
 Provisionally assigned core electron populations for the current iteration: 
     11.837756     11.837756     11.862448     11.862448     11.862448     11.862448     19.376443     19.376443     19.376443     19.376443
 change=   1.301386E-05
 Iteration= 151
 Provisionally assigned core electron populations for the current iteration: 
     11.837769     11.837769     11.862451     11.862451     11.862451     11.862451     19.376433     19.376433     19.376433     19.376433
 change=   1.288766E-05
 Iteration= 152
 Provisionally assigned core electron populations for the current iteration: 
     11.837782     11.837782     11.862453     11.862453     11.862453     11.862453     19.376424     19.376424     19.376424     19.376424
 change=   1.276367E-05
 Iteration= 153
 Provisionally assigned core electron populations for the current iteration: 
     11.837794     11.837794     11.862456     11.862456     11.862456     11.862456     19.376415     19.376415     19.376415     19.376415
 change=   1.264183E-05
 Iteration= 154
 Provisionally assigned core electron populations for the current iteration: 
     11.837807     11.837807     11.862459     11.862459     11.862459     11.862459     19.376407     19.376407     19.376407     19.376407
 change=   1.252211E-05
 Iteration= 155
 Provisionally assigned core electron populations for the current iteration: 
     11.837819     11.837819     11.862461     11.862461     11.862461     11.862461     19.376398     19.376398     19.376398     19.376398
 change=   1.240446E-05
 Iteration= 156
 Provisionally assigned core electron populations for the current iteration: 
     11.837832     11.837832     11.862464     11.862464     11.862464     11.862464     19.376389     19.376389     19.376389     19.376389
 change=   1.228885E-05
 Iteration= 157
 Provisionally assigned core electron populations for the current iteration: 
     11.837844     11.837844     11.862466     11.862466     11.862466     11.862466     19.376380     19.376380     19.376380     19.376380
 change=   1.217522E-05
 Iteration= 158
 Provisionally assigned core electron populations for the current iteration: 
     11.837856     11.837856     11.862469     11.862469     11.862469     11.862469     19.376372     19.376372     19.376372     19.376372
 change=   1.206354E-05
 Iteration= 159
 Provisionally assigned core electron populations for the current iteration: 
     11.837868     11.837868     11.862471     11.862471     11.862471     11.862471     19.376363     19.376363     19.376363     19.376363
 change=   1.195376E-05
 Iteration= 160
 Provisionally assigned core electron populations for the current iteration: 
     11.837880     11.837880     11.862474     11.862474     11.862474     11.862474     19.376355     19.376355     19.376355     19.376355
 change=   1.184586E-05
 Iteration= 161
 Provisionally assigned core electron populations for the current iteration: 
     11.837891     11.837891     11.862476     11.862476     11.862476     11.862476     19.376347     19.376347     19.376347     19.376347
 change=   1.173977E-05
 Iteration= 162
 Provisionally assigned core electron populations for the current iteration: 
     11.837903     11.837903     11.862479     11.862479     11.862479     11.862479     19.376338     19.376338     19.376338     19.376338
 change=   1.163548E-05
 Iteration= 163
 Provisionally assigned core electron populations for the current iteration: 
     11.837914     11.837914     11.862481     11.862481     11.862481     11.862481     19.376330     19.376330     19.376330     19.376330
 change=   1.153294E-05
 Iteration= 164
 Provisionally assigned core electron populations for the current iteration: 
     11.837926     11.837926     11.862484     11.862484     11.862484     11.862484     19.376322     19.376322     19.376322     19.376322
 change=   1.143210E-05
 Iteration= 165
 Provisionally assigned core electron populations for the current iteration: 
     11.837937     11.837937     11.862486     11.862486     11.862486     11.862486     19.376314     19.376314     19.376314     19.376314
 change=   1.133294E-05
 Iteration= 166
 Provisionally assigned core electron populations for the current iteration: 
     11.837948     11.837948     11.862488     11.862488     11.862488     11.862488     19.376306     19.376306     19.376306     19.376306
 change=   1.123541E-05
 Iteration= 167
 Provisionally assigned core electron populations for the current iteration: 
     11.837960     11.837960     11.862491     11.862491     11.862491     11.862491     19.376298     19.376298     19.376298     19.376298
 change=   1.113947E-05
 Iteration= 168
 Provisionally assigned core electron populations for the current iteration: 
     11.837971     11.837971     11.862493     11.862493     11.862493     11.862493     19.376290     19.376290     19.376290     19.376290
 change=   1.104510E-05
 Iteration= 169
 Provisionally assigned core electron populations for the current iteration: 
     11.837982     11.837982     11.862495     11.862495     11.862495     11.862495     19.376282     19.376282     19.376282     19.376282
 change=   1.095224E-05
 Iteration= 170
 Provisionally assigned core electron populations for the current iteration: 
     11.837992     11.837992     11.862498     11.862498     11.862498     11.862498     19.376275     19.376275     19.376275     19.376275
 change=   1.086088E-05
 Iteration= 171
 Provisionally assigned core electron populations for the current iteration: 
     11.838003     11.838003     11.862500     11.862500     11.862500     11.862500     19.376267     19.376267     19.376267     19.376267
 change=   1.077097E-05
 Iteration= 172
 Provisionally assigned core electron populations for the current iteration: 
     11.838014     11.838014     11.862502     11.862502     11.862502     11.862502     19.376259     19.376259     19.376259     19.376259
 change=   1.068249E-05
 Iteration= 173
 Provisionally assigned core electron populations for the current iteration: 
     11.838025     11.838025     11.862504     11.862504     11.862504     11.862504     19.376252     19.376252     19.376252     19.376252
 change=   1.059538E-05
 Iteration= 174
 Provisionally assigned core electron populations for the current iteration: 
     11.838035     11.838035     11.862507     11.862507     11.862507     11.862507     19.376244     19.376244     19.376244     19.376244
 change=   1.050964E-05
 Iteration= 175
 Provisionally assigned core electron populations for the current iteration: 
     11.838045     11.838045     11.862509     11.862509     11.862509     11.862509     19.376237     19.376237     19.376237     19.376237
 change=   1.042521E-05
 Iteration= 176
 Provisionally assigned core electron populations for the current iteration: 
     11.838056     11.838056     11.862511     11.862511     11.862511     11.862511     19.376230     19.376230     19.376230     19.376230
 change=   1.034208E-05
 Iteration= 177
 Provisionally assigned core electron populations for the current iteration: 
     11.838066     11.838066     11.862513     11.862513     11.862513     11.862513     19.376222     19.376222     19.376222     19.376222
 change=   1.026021E-05
 Iteration= 178
 Provisionally assigned core electron populations for the current iteration: 
     11.838076     11.838076     11.862515     11.862515     11.862515     11.862515     19.376215     19.376215     19.376215     19.376215
 change=   1.017956E-05
 Iteration= 179
 Provisionally assigned core electron populations for the current iteration: 
     11.838086     11.838086     11.862517     11.862517     11.862517     11.862517     19.376208     19.376208     19.376208     19.376208
 change=   1.010012E-05
 Iteration= 180
 Provisionally assigned core electron populations for the current iteration: 
     11.838096     11.838096     11.862520     11.862520     11.862520     11.862520     19.376201     19.376201     19.376201     19.376201
 change=   1.002186E-05
 Iteration= 181
 Provisionally assigned core electron populations for the current iteration: 
     11.838106     11.838106     11.862522     11.862522     11.862522     11.862522     19.376194     19.376194     19.376194     19.376194
 change=   9.944738E-06
 Correcting the core density grid
 Iteration=   1
 Provisionally assigned core electron populations for the current iteration: 
     10.906133     10.906133     10.923996     10.923996     10.923996     10.923996     15.188130     15.188130     15.188130     15.188130
 The residual difference between precise core electrons and current core electron populations: 
     -0.906133     -0.906133     -0.923996     -0.923996     -0.923996     -0.923996     -5.188130     -5.188130     -5.188130     -5.188130
 Iteration=   2
 Provisionally assigned core electron populations for the current iteration: 
     10.387311     10.387311     10.399953     10.399953     10.399953     10.399953     12.776780     12.776780     12.776780     12.776780
 The residual difference between precise core electrons and current core electron populations: 
     -0.387311     -0.387311     -0.399953     -0.399953     -0.399953     -0.399953     -2.776780     -2.776780     -2.776780     -2.776780
 Iteration=   3
 Provisionally assigned core electron populations for the current iteration: 
     10.121978     10.121978     10.129389     10.129389     10.129389     10.129389     11.395960     11.395960     11.395960     11.395960
 The residual difference between precise core electrons and current core electron populations: 
     -0.121978     -0.121978     -0.129389     -0.129389     -0.129389     -0.129389     -1.395960     -1.395960     -1.395960     -1.395960
 Iteration=   4
 Provisionally assigned core electron populations for the current iteration: 
     10.019133     10.019133     10.021562     10.021562     10.021562     10.021562     10.619368     10.619368     10.619368     10.619368
 The residual difference between precise core electrons and current core electron populations: 
     -0.019133     -0.019133     -0.021562     -0.021562     -0.021562     -0.021562     -0.619368     -0.619368     -0.619368     -0.619368
 Iteration=   5
 Provisionally assigned core electron populations for the current iteration: 
     10.000617     10.000617     10.000785     10.000785     10.000785     10.000785     10.210179     10.210179     10.210179     10.210179
 The residual difference between precise core electrons and current core electron populations: 
     -0.000617     -0.000617     -0.000785     -0.000785     -0.000785     -0.000785     -0.210179     -0.210179     -0.210179     -0.210179
 Iteration=   6
 Provisionally assigned core electron populations for the current iteration: 
     10.000010     10.000010     10.000003     10.000003     10.000003     10.000003     10.038671     10.038671     10.038671     10.038671
 The residual difference between precise core electrons and current core electron populations: 
     -0.000010     -0.000010     -0.000003     -0.000003     -0.000003     -0.000003     -0.038671     -0.038671     -0.038671     -0.038671
 Iteration=   7
 Provisionally assigned core electron populations for the current iteration: 
     10.000009     10.000009     10.000002     10.000002     10.000002     10.000002     10.001732     10.001732     10.001732     10.001732
 The residual difference between precise core electrons and current core electron populations: 
     -0.000009     -0.000009     -0.000002     -0.000002     -0.000002     -0.000002     -0.001732     -0.001732     -0.001732     -0.001732
 Iteration=   8
 Provisionally assigned core electron populations for the current iteration: 
     10.000009     10.000009     10.000002     10.000002     10.000002     10.000002      9.999997      9.999997      9.999997      9.999997
 The residual difference between precise core electrons and current core electron populations: 
     -0.000009     -0.000009     -0.000002     -0.000002     -0.000002     -0.000002      0.000003      0.000003      0.000003      0.000003
 Core density grid corrected in the following number of iterations: 
 iter=            8
  
 ******************** TIME CONTROL ********************
 Finished core_iterator in    22.343999862670898      seconds
 ******************************************************
  
  
 ******************** TIME CONTROL ********************
 Starting DDEC6 valence_iterator
 ******************************************************
  
 Iteratively solving for the atomic partial charge distributions:
 Normalization =  0.99999996110606326     
 Information for noniterative Hirshfeld method will be printed now.
  
 ******************** TIME CONTROL ********************
 Starting local_multipole_moment_analysis
 ******************************************************
  
 Multipole analysis for each of the expansion sites.
 XYZ coordinates, net charges, and multipoles are in atomic units. Dipoles and quadrupoles are for valence electrons.
 center number, atomic number, x, y, z, net_charge, dipole_x, dipole_y, dipole_z, dipole_mag, Qxy, Qxz, Qyz, Q(x^2-y^2), Q(3z^2 - R^2),three eigenvalues of traceless quadrupole moment tensor
     1    11  9.336191  0.000000  0.000000  0.180087 -0.000018 -0.000000 -0.000000  0.000018  0.000001 -0.000001 -0.000000 -0.008997  0.141626 -0.028103 -0.019106  0.047209
     2    11  0.000000  2.763724  0.000000  0.180086  0.000015 -0.000000 -0.000000  0.000015 -0.000000  0.000001 -0.000000 -0.009151  0.141799 -0.028209 -0.019058  0.047266
     3    11  3.659787  0.000000  0.000000  0.203664 -0.007179 -0.000001 -0.000001  0.007179 -0.000000 -0.000001 -0.000000 -0.060002 -0.233300 -0.077767  0.008882  0.068884
     4    11 15.012596  0.000000  0.000000  0.203657  0.007192  0.000000  0.000002  0.007192 -0.000001 -0.000001  0.000000 -0.059964 -0.233327 -0.077776  0.008906  0.068870
     5    11 12.995978  2.763724  0.000000  0.204091 -0.007214 -0.000000  0.000001  0.007214 -0.000000  0.000001 -0.000000 -0.060088 -0.233305 -0.077768  0.008840  0.068928
     6    11  5.676404  2.763724  0.000000  0.204099  0.007209  0.000001 -0.000001  0.007209 -0.000001  0.000000  0.000000 -0.060156 -0.233273 -0.077758  0.008801  0.068957
     7    17  2.147324  0.000000  2.369716 -0.293921 -0.060831 -0.000004  0.000001  0.060831 -0.000001  0.000004  0.000001  0.142425  0.303656 -0.121822  0.020603  0.101219
     8    17 16.525059  0.000000  2.369716 -0.293899  0.060853 -0.000003 -0.000001  0.060853 -0.000006  0.000005 -0.000001  0.142470  0.303686 -0.121849  0.020621  0.101229
     9    17 11.483515  2.763724  2.369716 -0.293932 -0.060689  0.000001 -0.000002  0.060689  0.000001 -0.000005 -0.000000  0.142291  0.303944 -0.121803  0.020488  0.101315
    10    17  7.188867  2.763724  2.369716 -0.293932  0.060663  0.000001  0.000002  0.060663 -0.000004 -0.000004 -0.000000  0.142223  0.303921 -0.121765  0.020458  0.101307
  
 ******************** TIME CONTROL ********************
 Finished local_multipole_moment_analysis in    9.3999996781349182E-002 seconds
 ******************************************************
  
 Information for noniterative CM5 method will be printed now.
 The computed CM5 net atomic charges are:
     1.436804     1.436803     2.460271     2.460264     2.460698     2.460706    -3.178887    -3.178864    -3.178897    -3.178897
 Hirshfeld and CM5 analysis finished, calculation of iterative AIM will proceed.
 iter =            1
 Localized charges for the current iteration: 
      0.661265      0.661255      0.729985      0.729983      0.730418      0.730419     -1.060831     -1.060819     -1.060850     -1.060840
 Net atomic charges for the current iteration: 
      0.180087      0.180086      0.203664      0.203657      0.204091      0.204099     -0.293921     -0.293899     -0.293932     -0.293932
 The updated reference ion charges will be: 
      0.500872      0.500865      0.554544      0.554541      0.554976      0.554979     -0.805195     -0.805179     -0.805211     -0.805204
 Normalization =  0.99999996110607436     
 iter =            2
 Localized charges for the current iteration: 
      0.818378      0.818368      0.872301      0.872303      0.872782      0.872778     -1.281724     -1.281712     -1.281754     -1.281735
 Net atomic charges for the current iteration: 
      0.654865      0.654890      0.720272      0.720266      0.721126      0.721130     -1.048089     -1.048065     -1.048204     -1.048192
 The updated reference ion charges will be: 
      0.763874      0.763875      0.821625      0.821624      0.822230      0.822229     -1.203846     -1.203829     -1.203904     -1.203887
  
 ******************************************************
 Finished first 2 partitioning steps in   0.70599997043609619      seconds
 ******************************************************
  
 normalization=       1.000000
  
 ******************************************************
 Finished conditioned number of reference ion electrons in   0.11699999868869781      seconds
 ******************************************************
  
  
 ******************************************************
 Finished conditioned monotonic decay of reference density in    0.0000000000000000      seconds
 ******************************************************
  
 iter = 3
 Iterations to converge reshaping: 
           1
  
 ******************************************************
 Finished tau calculation in   0.12300000339746475      seconds
 ******************************************************
  
 Conditioned reference density computation complete.
  
 ******************************************************
 Finished 3rd partitioning step in   0.23999999463558197      seconds
 This is the number of second to condition the reference densities plus the calculation of tau
 ******************************************************
  
 iteration=            4
 Normalization:   0.999999961
 Net atomic charges for the current iteration: 
      0.926755      0.926804      1.010196      1.010197      1.011232      1.011229     -1.474020     -1.474004     -1.474215     -1.474173
 Max change:  4.260113E-01
 Maximum density change:  3.594588E+02
 Iterations to converge reshaping: 
           2
 iteration=            5
 Normalization:   0.999999961
 Net atomic charges for the current iteration: 
      0.905402      0.905410      0.908580      0.908585      0.909273      0.909264     -1.361567     -1.361568     -1.361711     -1.361667
 Max change:  1.125058E-01
 Maximum density change:  3.487027E-03
 Iterations to converge reshaping: 
           1
 iteration=            6
 Normalization:   0.999999961
 Net atomic charges for the current iteration: 
      0.895932      0.895933      0.890845      0.890850      0.891515      0.891507     -1.339090     -1.339095     -1.339222     -1.339175
 Max change:  2.249192E-02
 Maximum density change:  1.189990E-03
 Iterations to converge reshaping: 
           1
 iteration=            7
 Normalization:   0.999999961
 Net atomic charges for the current iteration: 
      0.887658      0.887660      0.871519      0.871523      0.872171      0.872163     -1.315623     -1.315630     -1.315745     -1.315697
 Max change:  2.347835E-02
 Maximum density change:  3.566913E-04
  
 ******************************************************
 Finished charge partitioning steps 4-7 in   0.47699999809265137      seconds
 ******************************************************
  
  
 ******************** TIME CONTROL ********************
 Finished valence_iterator in    1.4229999780654907      seconds
 ******************************************************
  
  
 ******************** TIME CONTROL ********************
 Starting local_multipole_moment_analysis
 ******************************************************
  
 Multipole analysis for each of the expansion sites.
 XYZ coordinates, net charges, and multipoles are in atomic units. Dipoles and quadrupoles are for valence electrons.
 center number, atomic number, x, y, z, net_charge, dipole_x, dipole_y, dipole_z, dipole_mag, Qxy, Qxz, Qyz, Q(x^2-y^2), Q(3z^2 - R^2),three eigenvalues of traceless quadrupole moment tensor
     1    11  9.336191  0.000000  0.000000  0.887658 -0.000000 -0.000000 -0.000000  0.000000  0.000000 -0.000002 -0.000000 -0.083768  0.144511 -0.065969  0.017799  0.048170
     2    11  0.000000  2.763724  0.000000  0.887660  0.000001 -0.000000 -0.000000  0.000001 -0.000001  0.000002 -0.000000 -0.083838  0.144639 -0.066026  0.017813  0.048213
     3    11  3.659787  0.000000  0.000000  0.871519 -0.047631 -0.000001 -0.000001  0.047631 -0.000000 -0.000001 -0.000000 -0.017621 -0.144703 -0.048234  0.015306  0.032928
     4    11 15.012596  0.000000  0.000000  0.871523  0.047634  0.000001  0.000003  0.047634 -0.000001 -0.000002 -0.000000 -0.017625 -0.144691 -0.048230  0.015303  0.032927
     5    11 12.995978  2.763724  0.000000  0.872171 -0.047657 -0.000000  0.000002  0.047657 -0.000000  0.000001 -0.000000 -0.017714 -0.144648 -0.048216  0.015251  0.032965
     6    11  5.676404  2.763724  0.000000  0.872163  0.047658  0.000001 -0.000001  0.047658 -0.000000  0.000000  0.000000 -0.017726 -0.144663 -0.048221  0.015248  0.032973
     7    17  2.147324  0.000000  2.369716 -1.315623 -0.203357 -0.000004  0.000001  0.203357 -0.000002  0.000004  0.000002  0.343627  0.570379 -0.266877  0.076751  0.190126
     8    17 16.525059  0.000000  2.369716 -1.315630  0.203368 -0.000003 -0.000001  0.203368 -0.000007  0.000007 -0.000001  0.343662  0.570398 -0.266897  0.076765  0.190133
     9    17 11.483515  2.763724  2.369716 -1.315745 -0.203172  0.000001 -0.000003  0.203172  0.000001 -0.000007 -0.000000  0.343441  0.570756 -0.266846  0.076594  0.190252
    10    17  7.188867  2.763724  2.369716 -1.315697  0.203156  0.000001  0.000003  0.203156 -0.000005 -0.000005 -0.000000  0.343389  0.570740 -0.266818  0.076571  0.190247
  
 ******************** TIME CONTROL ********************
 Finished local_multipole_moment_analysis in    9.3999996781349182E-002 seconds
 ******************************************************
  
 Since the system is periodic, total multipole moment analysis will not be performed.
 Calculation of the electron cloud penetration terms
  
 ******************** TIME CONTROL ********************
 Starting perform_BO_analysis
 ******************************************************
  
 Starting Effective Bond Order (BO) Analysis
  
 ******************** TIME CONTROL ********************
 Starting prepare_BO_density_grids
 ******************************************************
  
 Preparing density grids for bond order analysis ...
 Total density grid corrected in the following number of iterations:     4
 The total integrated number of electrons is      134.000000
 Grid preparation complete.
  
 ******************** TIME CONTROL ********************
 Finished prepare_BO_density_grids in   0.26499998569488525      seconds
 ******************************************************
  
  
 ******************** TIME CONTROL ********************
 Starting compute_local_atomic_exchange_vectors
 ******************************************************
  
  
 ******************** TIME CONTROL ********************
 Finished compute_local_atomic_exchange_vectors in   0.11500000208616257      seconds
 ******************************************************
  
  
 ******************** TIME CONTROL ********************
 Starting initialize_bond_pair_matrix
 ******************************************************
  
 Initializing the bond pair matrix ...
 The total number of symmetry unique atom pairs to include in the bond pair matrix is
 num_sym_unique_bond_pairs:    234
 The bond pair matrix has been initialized.
  
 ******************** TIME CONTROL ********************
 Finished initialize_bond_pair_matrix in   0.46799999475479126      seconds
 ******************************************************
  
  
 ******************** TIME CONTROL ********************
 Starting compute_summed_contact_exchange
 ******************************************************
  
  
 ******************** TIME CONTROL ********************
 Finished compute_summed_contact_exchange in    6.4000003039836884E-002 seconds
 ******************************************************
  
  
 ******************** TIME CONTROL ********************
 Starting integrate_bonding_terms
 ******************************************************
  
  
 ******************** TIME CONTROL ********************
 Finished integrate_bonding_terms in    1.7410000562667847      seconds
 ******************************************************
  
  
 ******************** TIME CONTROL ********************
 Starting calculate_final_BOs
 ******************************************************
  
 Checking for consistency in the summed contact exchange
 The maximum error in the summed contact exchange is     0.004717
  
 The sum of contact exchanges for each atom are:
    1.297482
    1.297485
    2.095544
    2.095581
    2.095202
    2.095164
    4.314265
    4.314346
    4.314340
    4.314228
  
 The sum of BOs for each atom are:
    1.446048
    1.446045
    2.670494
    2.670537
    2.670097
    2.670053
    5.193552
    5.193644
    5.193599
    5.193473
  
 The final bond pair matrix is
     1     1    0.000000    0.000000    1.000000   -2.000000  130.000000  -70.000000   70.000000  -33.000000   65.000000    0.010615    0.010615    0.010671    0.000164    0.673971    0.000183    0.000123    0.010738    0.010738
     1     1    0.000000    1.000000    0.000000   -1.000000  129.000000  -30.000000   70.000000  -64.000000   64.000000    0.002847    0.002847    0.002862    0.000007    0.673971    0.000008    0.000005    0.002852    0.002852
     1     3    0.000000    0.000000    0.000000   -2.000000   91.000000  -69.000000   69.000000  -64.000000   64.000000    0.003404    0.003404    0.003331    0.000019    0.837988    0.000021    0.000018    0.003421    0.003421
     1     4    0.000000    0.000000    0.000000   37.000000  130.000000  -69.000000   69.000000  -64.000000   64.000000    0.003404    0.003404    0.003331    0.000019    0.837987    0.000021    0.000018    0.003421    0.003421
     1     5    0.000000   -1.000000   -1.000000   23.000000  130.000000  -70.000000   50.000000  -65.000000   33.000000    0.000479    0.000479    0.000480    0.000000    0.838003    0.000000    0.000000    0.000479    0.000479
     1     5    0.000000   -1.000000    0.000000   23.000000  130.000000  -70.000000   50.000000  -65.000000   65.000000    0.014058    0.014058    0.013740    0.000288    0.838003    0.000321    0.000269    0.014327    0.014327
     1     5    0.000000   -1.000000    1.000000   23.000000  130.000000  -70.000000   50.000000  -33.000000   65.000000    0.000479    0.000479    0.000480    0.000000    0.838003    0.000000    0.000000    0.000479    0.000479
     1     5    0.000000    0.000000   -1.000000   23.000000  130.000000  -50.000000   70.000000  -65.000000   33.000000    0.000479    0.000479    0.000480    0.000000    0.838003    0.000000    0.000000    0.000479    0.000479
     1     5    0.000000    0.000000    0.000000   23.000000  130.000000  -50.000000   70.000000  -65.000000   65.000000    0.014058    0.014058    0.013740    0.000288    0.838003    0.000321    0.000269    0.014327    0.014327
     1     5    0.000000    0.000000    1.000000   23.000000  130.000000  -50.000000   70.000000  -33.000000   65.000000    0.000479    0.000479    0.000480    0.000000    0.838003    0.000000    0.000000    0.000479    0.000479
     1     6    0.000000   -1.000000   -1.000000   -2.000000  105.000000  -70.000000   50.000000  -65.000000   33.000000    0.000479    0.000479    0.000480    0.000000    0.838004    0.000000    0.000000    0.000479    0.000479
     1     6    0.000000   -1.000000    0.000000   -2.000000  105.000000  -70.000000   50.000000  -65.000000   65.000000    0.014057    0.014057    0.013739    0.000288    0.838004    0.000321    0.000269    0.014327    0.014327
     1     6    0.000000   -1.000000    1.000000   -2.000000  105.000000  -70.000000   50.000000  -33.000000   65.000000    0.000479    0.000479    0.000480    0.000000    0.838004    0.000000    0.000000    0.000479    0.000479
     1     6    0.000000    0.000000   -1.000000   -2.000000  105.000000  -50.000000   70.000000  -65.000000   33.000000    0.000479    0.000479    0.000480    0.000000    0.838004    0.000000    0.000000    0.000479    0.000479
     1     6    0.000000    0.000000    0.000000   -2.000000  105.000000  -50.000000   70.000000  -65.000000   65.000000    0.014057    0.014057    0.013739    0.000288    0.838004    0.000321    0.000269    0.014327    0.014327
     1     6    0.000000    0.000000    1.000000   -2.000000  105.000000  -50.000000   70.000000  -33.000000   65.000000    0.000479    0.000479    0.000480    0.000000    0.838004    0.000000    0.000000    0.000479    0.000479
     1     7    0.000000    0.000000   -1.000000   -2.000000   81.000000  -66.000000   66.000000  -65.000000   49.000000    0.001239    0.001239    0.001231    0.000002    0.649358    0.000002    0.000001    0.001240    0.001240
     1     7    0.000000    0.000000    0.000000   -2.000000   81.000000  -66.000000   66.000000  -49.000000   65.000000    0.001239    0.001239    0.001231    0.000002    0.649358    0.000002    0.000001    0.001240    0.001240
     1     8    0.000000    0.000000   -1.000000   47.000000  130.000000  -66.000000   66.000000  -65.000000   49.000000    0.001239    0.001239    0.001231    0.000002    0.649356    0.000002    0.000001    0.001240    0.001240
     1     8    0.000000    0.000000    0.000000   47.000000  130.000000  -66.000000   66.000000  -49.000000   65.000000    0.001239    0.001239    0.001231    0.000002    0.649356    0.000002    0.000001    0.001240    0.001240
     1     9    0.000000   -1.000000   -2.000000   13.000000  130.000000  -70.000000   50.000000  -65.000000   17.000000    0.000530    0.000530    0.000525    0.000000    0.649332    0.000000    0.000000    0.000530    0.000530
     1     9    0.000000   -1.000000   -1.000000   13.000000  130.000000  -70.000000   50.000000  -65.000000   49.000000    0.148884    0.148884    0.150273    0.024641    0.649332    0.028335    0.018399    0.167283    0.167283
     1     9    0.000000   -1.000000    0.000000   13.000000  130.000000  -70.000000   50.000000  -49.000000   65.000000    0.148884    0.148884    0.150273    0.024641    0.649332    0.028335    0.018399    0.167283    0.167283
     1     9    0.000000   -1.000000    1.000000   13.000000  130.000000  -70.000000   50.000000  -17.000000   65.000000    0.000530    0.000530    0.000525    0.000000    0.649332    0.000000    0.000000    0.000530    0.000530
     1     9    0.000000    0.000000   -2.000000   13.000000  130.000000  -50.000000   70.000000  -65.000000   17.000000    0.000530    0.000530    0.000525    0.000000    0.649332    0.000000    0.000000    0.000530    0.000530
     1     9    0.000000    0.000000   -1.000000   13.000000  130.000000  -50.000000   70.000000  -65.000000   49.000000    0.148883    0.148883    0.150273    0.024641    0.649332    0.028335    0.018399    0.167282    0.167282
     1     9    0.000000    0.000000    0.000000   13.000000  130.000000  -50.000000   70.000000  -49.000000   65.000000    0.148884    0.148884    0.150273    0.024641    0.649332    0.028335    0.018399    0.167283    0.167283
     1     9    0.000000    0.000000    1.000000   13.000000  130.000000  -50.000000   70.000000  -17.000000   65.000000    0.000530    0.000530    0.000525    0.000000    0.649332    0.000000    0.000000    0.000530    0.000530
     1    10    0.000000   -1.000000   -2.000000   -2.000000  115.000000  -70.000000   50.000000  -65.000000   17.000000    0.000530    0.000530    0.000525    0.000000    0.649336    0.000000    0.000000    0.000530    0.000530
     1    10    0.000000   -1.000000   -1.000000   -2.000000  115.000000  -70.000000   50.000000  -65.000000   49.000000    0.148880    0.148880    0.150270    0.024640    0.649336    0.028334    0.018399    0.167279    0.167279
     1    10    0.000000   -1.000000    0.000000   -2.000000  115.000000  -70.000000   50.000000  -49.000000   65.000000    0.148880    0.148880    0.150269    0.024640    0.649336    0.028334    0.018399    0.167278    0.167278
     1    10    0.000000   -1.000000    1.000000   -2.000000  115.000000  -70.000000   50.000000  -17.000000   65.000000    0.000530    0.000530    0.000525    0.000000    0.649336    0.000000    0.000000    0.000530    0.000530
     1    10    0.000000    0.000000   -2.000000   -2.000000  115.000000  -50.000000   70.000000  -65.000000   17.000000    0.000530    0.000530    0.000525    0.000000    0.649336    0.000000    0.000000    0.000530    0.000530
     1    10    0.000000    0.000000   -1.000000   -2.000000  115.000000  -50.000000   70.000000  -65.000000   49.000000    0.148880    0.148880    0.150270    0.024640    0.649336    0.028334    0.018399    0.167279    0.167279
     1    10    0.000000    0.000000    0.000000   -2.000000  115.000000  -50.000000   70.000000  -49.000000   65.000000    0.148880    0.148880    0.150269    0.024640    0.649336    0.028334    0.018399    0.167278    0.167278
     1    10    0.000000    0.000000    1.000000   -2.000000  115.000000  -50.000000   70.000000  -17.000000   65.000000    0.000530    0.000530    0.000525    0.000000    0.649336    0.000000    0.000000    0.000530    0.000530
     2     2    0.000000    0.000000    1.000000  -66.000000   66.000000  -50.000000   90.000000  -33.000000   65.000000    0.010614    0.010614    0.010670    0.000164    0.673937    0.000182    0.000123    0.010737    0.010737
     2     2    0.000000    1.000000    0.000000  -65.000000   65.000000  -10.000000   90.000000  -64.000000   64.000000    0.002847    0.002847    0.002862    0.000007    0.673937    0.000008    0.000005    0.002852    0.002852
     2     3    0.000000    0.000000   -1.000000  -41.000000   66.000000  -50.000000   70.000000  -65.000000   33.000000    0.000480    0.000480    0.000480    0.000000    0.837973    0.000000    0.000000    0.000480    0.000480
     2     3    0.000000    0.000000    0.000000  -41.000000   66.000000  -50.000000   70.000000  -65.000000   65.000000    0.014069    0.014069    0.013751    0.000289    0.837973    0.000322    0.000269    0.014338    0.014338
     2     3    0.000000    0.000000    1.000000  -41.000000   66.000000  -50.000000   70.000000  -33.000000   65.000000    0.000480    0.000480    0.000480    0.000000    0.837973    0.000000    0.000000    0.000480    0.000480
     2     3    0.000000    1.000000   -1.000000  -41.000000   66.000000  -30.000000   90.000000  -65.000000   33.000000    0.000480    0.000480    0.000480    0.000000    0.837973    0.000000    0.000000    0.000480    0.000480
     2     3    0.000000    1.000000    0.000000  -41.000000   66.000000  -30.000000   90.000000  -65.000000   65.000000    0.014069    0.014069    0.013751    0.000289    0.837973    0.000322    0.000269    0.014338    0.014338
     2     3    0.000000    1.000000    1.000000  -41.000000   66.000000  -30.000000   90.000000  -33.000000   65.000000    0.000480    0.000480    0.000480    0.000000    0.837973    0.000000    0.000000    0.000480    0.000480
     2     4   -1.000000    0.000000   -1.000000  -66.000000   41.000000  -50.000000   70.000000  -65.000000   33.000000    0.000480    0.000480    0.000480    0.000000    0.837972    0.000000    0.000000    0.000480    0.000480
     2     4   -1.000000    0.000000    0.000000  -66.000000   41.000000  -50.000000   70.000000  -65.000000   65.000000    0.014069    0.014069    0.013751    0.000289    0.837972    0.000322    0.000269    0.014339    0.014339
     2     4   -1.000000    0.000000    1.000000  -66.000000   41.000000  -50.000000   70.000000  -33.000000   65.000000    0.000480    0.000480    0.000480    0.000000    0.837972    0.000000    0.000000    0.000480    0.000480
     2     4   -1.000000    1.000000   -1.000000  -66.000000   41.000000  -30.000000   90.000000  -65.000000   33.000000    0.000480    0.000480    0.000480    0.000000    0.837972    0.000000    0.000000    0.000480    0.000480
     2     4   -1.000000    1.000000    0.000000  -66.000000   41.000000  -30.000000   90.000000  -65.000000   65.000000    0.014069    0.014069    0.013751    0.000289    0.837972    0.000322    0.000269    0.014339    0.014339
     2     4   -1.000000    1.000000    1.000000  -66.000000   41.000000  -30.000000   90.000000  -33.000000   65.000000    0.000480    0.000480    0.000480    0.000000    0.837972    0.000000    0.000000    0.000480    0.000480
     2     5   -1.000000    0.000000    0.000000  -66.000000   27.000000  -49.000000   89.000000  -64.000000   64.000000    0.003400    0.003400    0.003327    0.000019    0.837988    0.000021    0.000018    0.003418    0.003418
     2     6    0.000000    0.000000    0.000000  -27.000000   66.000000  -49.000000   89.000000  -64.000000   64.000000    0.003400    0.003400    0.003327    0.000019    0.837989    0.000021    0.000018    0.003418    0.003418
     2     7    0.000000    0.000000   -2.000000  -51.000000   66.000000  -50.000000   70.000000  -65.000000   17.000000    0.000530    0.000530    0.000525    0.000000    0.649341    0.000000    0.000000    0.000530    0.000530
     2     7    0.000000    0.000000   -1.000000  -51.000000   66.000000  -50.000000   70.000000  -65.000000   49.000000    0.148876    0.148876    0.150266    0.024639    0.649341    0.028333    0.018398    0.167274    0.167274
     2     7    0.000000    0.000000    0.000000  -51.000000   66.000000  -50.000000   70.000000  -49.000000   65.000000    0.148876    0.148876    0.150266    0.024639    0.649341    0.028333    0.018398    0.167274    0.167274
     2     7    0.000000    0.000000    1.000000  -51.000000   66.000000  -50.000000   70.000000  -17.000000   65.000000    0.000530    0.000530    0.000525    0.000000    0.649341    0.000000    0.000000    0.000530    0.000530
     2     7    0.000000    1.000000   -2.000000  -51.000000   66.000000  -30.000000   90.000000  -65.000000   17.000000    0.000530    0.000530    0.000525    0.000000    0.649341    0.000000    0.000000    0.000530    0.000530
     2     7    0.000000    1.000000   -1.000000  -51.000000   66.000000  -30.000000   90.000000  -65.000000   49.000000    0.148876    0.148876    0.150266    0.024639    0.649341    0.028333    0.018398    0.167274    0.167274
     2     7    0.000000    1.000000    0.000000  -51.000000   66.000000  -30.000000   90.000000  -49.000000   65.000000    0.148876    0.148876    0.150266    0.024639    0.649341    0.028333    0.018398    0.167274    0.167274
     2     7    0.000000    1.000000    1.000000  -51.000000   66.000000  -30.000000   90.000000  -17.000000   65.000000    0.000530    0.000530    0.000525    0.000000    0.649341    0.000000    0.000000    0.000530    0.000530
     2     8   -1.000000    0.000000   -2.000000  -66.000000   51.000000  -50.000000   70.000000  -65.000000   17.000000    0.000530    0.000530    0.000525    0.000000    0.649339    0.000000    0.000000    0.000530    0.000530
     2     8   -1.000000    0.000000   -1.000000  -66.000000   51.000000  -50.000000   70.000000  -65.000000   49.000000    0.148878    0.148878    0.150268    0.024639    0.649339    0.028333    0.018398    0.167276    0.167276
     2     8   -1.000000    0.000000    0.000000  -66.000000   51.000000  -50.000000   70.000000  -49.000000   65.000000    0.148879    0.148879    0.150268    0.024639    0.649339    0.028334    0.018398    0.167277    0.167277
     2     8   -1.000000    0.000000    1.000000  -66.000000   51.000000  -50.000000   70.000000  -17.000000   65.000000    0.000530    0.000530    0.000525    0.000000    0.649339    0.000000    0.000000    0.000530    0.000530
     2     8   -1.000000    1.000000   -2.000000  -66.000000   51.000000  -30.000000   90.000000  -65.000000   17.000000    0.000530    0.000530    0.000525    0.000000    0.649339    0.000000    0.000000    0.000530    0.000530
     2     8   -1.000000    1.000000   -1.000000  -66.000000   51.000000  -30.000000   90.000000  -65.000000   49.000000    0.148878    0.148878    0.150268    0.024639    0.649339    0.028333    0.018398    0.167276    0.167276
     2     8   -1.000000    1.000000    0.000000  -66.000000   51.000000  -30.000000   90.000000  -49.000000   65.000000    0.148879    0.148879    0.150268    0.024639    0.649339    0.028334    0.018398    0.167277    0.167277
     2     8   -1.000000    1.000000    1.000000  -66.000000   51.000000  -30.000000   90.000000  -17.000000   65.000000    0.000530    0.000530    0.000525    0.000000    0.649339    0.000000    0.000000    0.000530    0.000530
     2     9   -1.000000    0.000000   -1.000000  -66.000000   17.000000  -46.000000   86.000000  -65.000000   49.000000    0.001239    0.001239    0.001231    0.000002    0.649315    0.000002    0.000001    0.001240    0.001240
     2     9   -1.000000    0.000000    0.000000  -66.000000   17.000000  -46.000000   86.000000  -49.000000   65.000000    0.001239    0.001239    0.001231    0.000002    0.649315    0.000002    0.000001    0.001240    0.001240
     2    10    0.000000    0.000000   -1.000000  -17.000000   66.000000  -46.000000   86.000000  -65.000000   49.000000    0.001239    0.001239    0.001231    0.000002    0.649319    0.000002    0.000001    0.001240    0.001240
     2    10    0.000000    0.000000    0.000000  -17.000000   66.000000  -46.000000   86.000000  -49.000000   65.000000    0.001239    0.001239    0.001231    0.000002    0.649319    0.000002    0.000001    0.001240    0.001240
     3     3    0.000000    0.000000    1.000000  -41.000000   91.000000  -70.000000   70.000000  -33.000000   65.000000    0.009641    0.009641    0.009283    0.000070    0.959402    0.000086    0.000082    0.009724    0.009724
     3     3    0.000000    1.000000    0.000000  -40.000000   90.000000  -30.000000   70.000000  -64.000000   64.000000    0.004197    0.004197    0.003897    0.000035    0.959402    0.000038    0.000036    0.004233    0.004233
     3     6    0.000000   -1.000000   -1.000000  -27.000000   91.000000  -70.000000   50.000000  -65.000000   33.000000    0.002278    0.002278    0.002176    0.000006    0.959411    0.000006    0.000006    0.002284    0.002284
     3     6    0.000000   -1.000000    0.000000  -27.000000   91.000000  -70.000000   50.000000  -65.000000   65.000000    0.113025    0.113025    0.109002    0.016354    0.959411    0.018483    0.017733    0.130758    0.130758
     3     6    0.000000   -1.000000    1.000000  -27.000000   91.000000  -70.000000   50.000000  -33.000000   65.000000    0.002278    0.002278    0.002176    0.000006    0.959411    0.000006    0.000006    0.002284    0.002284
     3     6    0.000000    0.000000   -1.000000  -27.000000   91.000000  -50.000000   70.000000  -65.000000   33.000000    0.002278    0.002278    0.002176    0.000006    0.959411    0.000006    0.000006    0.002284    0.002284
     3     6    0.000000    0.000000    0.000000  -27.000000   91.000000  -50.000000   70.000000  -65.000000   65.000000    0.113025    0.113025    0.109002    0.016354    0.959411    0.018483    0.017733    0.130758    0.130758
     3     6    0.000000    0.000000    1.000000  -27.000000   91.000000  -50.000000   70.000000  -33.000000   65.000000    0.002278    0.002278    0.002176    0.000006    0.959411    0.000006    0.000006    0.002284    0.002284
     3     7    0.000000   -1.000000   -1.000000  -41.000000   81.000000  -70.000000   30.000000  -65.000000   49.000000    0.010775    0.010775    0.010452    0.000180    0.815996    0.000199    0.000163    0.010938    0.010938
     3     7    0.000000   -1.000000    0.000000  -41.000000   81.000000  -70.000000   30.000000  -49.000000   65.000000    0.010775    0.010775    0.010452    0.000180    0.815996    0.000199    0.000163    0.010938    0.010938
     3     7    0.000000    0.000000   -2.000000  -41.000000   81.000000  -67.000000   67.000000  -65.000000   17.000000    0.001095    0.001095    0.001076    0.000000    0.815996    0.000001    0.000000    0.001095    0.001095
     3     7    0.000000    0.000000   -1.000000  -41.000000   81.000000  -70.000000   70.000000  -65.000000   49.000000    0.762644    0.762644    0.773818    0.224620    0.815996    0.321557    0.262389    1.025033    1.025033
     3     7    0.000000    0.000000    0.000000  -41.000000   81.000000  -70.000000   70.000000  -49.000000   65.000000    0.762644    0.762644    0.773819    0.224620    0.815996    0.321558    0.262390    1.025034    1.025034
     3     7    0.000000    0.000000    1.000000  -41.000000   81.000000  -67.000000   67.000000  -17.000000   65.000000    0.001095    0.001095    0.001076    0.000000    0.815996    0.000001    0.000000    0.001095    0.001095
     3     7    0.000000    1.000000   -1.000000  -41.000000   81.000000  -30.000000   70.000000  -65.000000   49.000000    0.010775    0.010775    0.010452    0.000180    0.815996    0.000199    0.000163    0.010938    0.010938
     3     7    0.000000    1.000000    0.000000  -41.000000   81.000000  -30.000000   70.000000  -49.000000   65.000000    0.010775    0.010775    0.010452    0.000180    0.815996    0.000199    0.000163    0.010938    0.010938
     3     8   -1.000000   -1.000000   -1.000000  -41.000000   51.000000  -70.000000   30.000000  -65.000000   49.000000    0.000286    0.000286    0.000278    0.000000    0.815993    0.000000    0.000000    0.000286    0.000286
     3     8   -1.000000   -1.000000    0.000000  -41.000000   51.000000  -70.000000   30.000000  -49.000000   65.000000    0.000286    0.000286    0.000278    0.000000    0.815993    0.000000    0.000000    0.000286    0.000286
     3     8   -1.000000    0.000000   -1.000000  -41.000000   51.000000  -68.000000   68.000000  -65.000000   49.000000    0.005355    0.005355    0.005282    0.000013    0.815993    0.000018    0.000014    0.005369    0.005369
     3     8   -1.000000    0.000000    0.000000  -41.000000   51.000000  -68.000000   68.000000  -49.000000   65.000000    0.005355    0.005355    0.005282    0.000013    0.815993    0.000018    0.000014    0.005369    0.005369
     3     8   -1.000000    1.000000   -1.000000  -41.000000   51.000000  -30.000000   70.000000  -65.000000   49.000000    0.000286    0.000286    0.000278    0.000000    0.815993    0.000000    0.000000    0.000286    0.000286
     3     8   -1.000000    1.000000    0.000000  -41.000000   51.000000  -30.000000   70.000000  -49.000000   65.000000    0.000286    0.000286    0.000278    0.000000    0.815993    0.000000    0.000000    0.000286    0.000286
     3    10    0.000000   -1.000000   -2.000000  -17.000000   91.000000  -70.000000   50.000000  -65.000000   17.000000    0.000299    0.000299    0.000289    0.000000    0.815975    0.000000    0.000000    0.000299    0.000299
     3    10    0.000000   -1.000000   -1.000000  -17.000000   91.000000  -70.000000   50.000000  -65.000000   49.000000    0.053020    0.053020    0.051124    0.003578    0.815975    0.004046    0.003302    0.056322    0.056322
     3    10    0.000000   -1.000000    0.000000  -17.000000   91.000000  -70.000000   50.000000  -49.000000   65.000000    0.053020    0.053020    0.051124    0.003578    0.815975    0.004046    0.003302    0.056322    0.056322
     3    10    0.000000   -1.000000    1.000000  -17.000000   91.000000  -70.000000   50.000000  -17.000000   65.000000    0.000299    0.000299    0.000289    0.000000    0.815975    0.000000    0.000000    0.000299    0.000299
     3    10    0.000000    0.000000   -2.000000  -17.000000   91.000000  -50.000000   70.000000  -65.000000   17.000000    0.000299    0.000299    0.000289    0.000000    0.815975    0.000000    0.000000    0.000299    0.000299
     3    10    0.000000    0.000000   -1.000000  -17.000000   91.000000  -50.000000   70.000000  -65.000000   49.000000    0.053020    0.053020    0.051124    0.003578    0.815975    0.004046    0.003302    0.056322    0.056322
     3    10    0.000000    0.000000    0.000000  -17.000000   91.000000  -50.000000   70.000000  -49.000000   65.000000    0.053020    0.053020    0.051124    0.003578    0.815975    0.004046    0.003302    0.056322    0.056322
     3    10    0.000000    0.000000    1.000000  -17.000000   91.000000  -50.000000   70.000000  -17.000000   65.000000    0.000299    0.000299    0.000289    0.000000    0.815975    0.000000    0.000000    0.000299    0.000299
     4     4    0.000000    0.000000    1.000000   37.000000  169.000000  -70.000000   70.000000  -33.000000   65.000000    0.009642    0.009642    0.009283    0.000070    0.959401    0.000086    0.000082    0.009724    0.009724
     4     4    0.000000    1.000000    0.000000   38.000000  168.000000  -30.000000   70.000000  -64.000000   64.000000    0.004197    0.004197    0.003897    0.000035    0.959401    0.000038    0.000036    0.004233    0.004233
     4     5    0.000000   -1.000000   -1.000000   37.000000  155.000000  -70.000000   50.000000  -65.000000   33.000000    0.002278    0.002278    0.002176    0.000006    0.959410    0.000006    0.000006    0.002284    0.002284
     4     5    0.000000   -1.000000    0.000000   37.000000  155.000000  -70.000000   50.000000  -65.000000   65.000000    0.113027    0.113027    0.109004    0.016354    0.959410    0.018483    0.017733    0.130760    0.130760
     4     5    0.000000   -1.000000    1.000000   37.000000  155.000000  -70.000000   50.000000  -33.000000   65.000000    0.002278    0.002278    0.002176    0.000006    0.959410    0.000006    0.000006    0.002284    0.002284
     4     5    0.000000    0.000000   -1.000000   37.000000  155.000000  -50.000000   70.000000  -65.000000   33.000000    0.002278    0.002278    0.002176    0.000006    0.959410    0.000006    0.000006    0.002284    0.002284
     4     5    0.000000    0.000000    0.000000   37.000000  155.000000  -50.000000   70.000000  -65.000000   65.000000    0.113027    0.113027    0.109004    0.016354    0.959410    0.018483    0.017733    0.130759    0.130759
     4     5    0.000000    0.000000    1.000000   37.000000  155.000000  -50.000000   70.000000  -33.000000   65.000000    0.002278    0.002278    0.002176    0.000006    0.959410    0.000006    0.000006    0.002284    0.002284
     4     7    1.000000   -1.000000   -1.000000   77.000000  169.000000  -70.000000   30.000000  -65.000000   49.000000    0.000286    0.000286    0.000278    0.000000    0.815995    0.000000    0.000000    0.000286    0.000286
     4     7    1.000000   -1.000000    0.000000   77.000000  169.000000  -70.000000   30.000000  -49.000000   65.000000    0.000286    0.000286    0.000278    0.000000    0.815995    0.000000    0.000000    0.000286    0.000286
     4     7    1.000000    0.000000   -1.000000   77.000000  169.000000  -68.000000   68.000000  -65.000000   49.000000    0.005355    0.005355    0.005282    0.000013    0.815995    0.000018    0.000014    0.005369    0.005369
     4     7    1.000000    0.000000    0.000000   77.000000  169.000000  -68.000000   68.000000  -49.000000   65.000000    0.005355    0.005355    0.005282    0.000013    0.815995    0.000018    0.000014    0.005369    0.005369
     4     7    1.000000    1.000000   -1.000000   77.000000  169.000000  -30.000000   70.000000  -65.000000   49.000000    0.000286    0.000286    0.000278    0.000000    0.815995    0.000000    0.000000    0.000286    0.000286
     4     7    1.000000    1.000000    0.000000   77.000000  169.000000  -30.000000   70.000000  -49.000000   65.000000    0.000286    0.000286    0.000278    0.000000    0.815995    0.000000    0.000000    0.000286    0.000286
     4     8    0.000000   -1.000000   -1.000000   47.000000  169.000000  -70.000000   30.000000  -65.000000   49.000000    0.010775    0.010775    0.010453    0.000180    0.815992    0.000199    0.000163    0.010938    0.010938
     4     8    0.000000   -1.000000    0.000000   47.000000  169.000000  -70.000000   30.000000  -49.000000   65.000000    0.010775    0.010775    0.010453    0.000180    0.815992    0.000199    0.000163    0.010938    0.010938
     4     8    0.000000    0.000000   -2.000000   47.000000  169.000000  -67.000000   67.000000  -65.000000   17.000000    0.001095    0.001095    0.001076    0.000000    0.815992    0.000001    0.000000    0.001095    0.001095
     4     8    0.000000    0.000000   -1.000000   47.000000  169.000000  -70.000000   70.000000  -65.000000   49.000000    0.762654    0.762654    0.773828    0.224621    0.815992    0.321562    0.262392    1.025046    1.025046
     4     8    0.000000    0.000000    0.000000   47.000000  169.000000  -70.000000   70.000000  -49.000000   65.000000    0.762653    0.762653    0.773827    0.224621    0.815992    0.321561    0.262391    1.025045    1.025045
     4     8    0.000000    0.000000    1.000000   47.000000  169.000000  -67.000000   67.000000  -17.000000   65.000000    0.001095    0.001095    0.001076    0.000000    0.815992    0.000001    0.000000    0.001095    0.001095
     4     8    0.000000    1.000000   -1.000000   47.000000  169.000000  -30.000000   70.000000  -65.000000   49.000000    0.010775    0.010775    0.010453    0.000180    0.815992    0.000199    0.000163    0.010938    0.010938
     4     8    0.000000    1.000000    0.000000   47.000000  169.000000  -30.000000   70.000000  -49.000000   65.000000    0.010775    0.010775    0.010453    0.000180    0.815992    0.000199    0.000163    0.010938    0.010938
     4     9    0.000000   -1.000000   -2.000000   37.000000  145.000000  -70.000000   50.000000  -65.000000   17.000000    0.000299    0.000299    0.000289    0.000000    0.815970    0.000000    0.000000    0.000299    0.000299
     4     9    0.000000   -1.000000   -1.000000   37.000000  145.000000  -70.000000   50.000000  -65.000000   49.000000    0.053023    0.053023    0.051126    0.003578    0.815970    0.004046    0.003302    0.056324    0.056324
     4     9    0.000000   -1.000000    0.000000   37.000000  145.000000  -70.000000   50.000000  -49.000000   65.000000    0.053022    0.053022    0.051126    0.003578    0.815970    0.004046    0.003302    0.056324    0.056324
     4     9    0.000000   -1.000000    1.000000   37.000000  145.000000  -70.000000   50.000000  -17.000000   65.000000    0.000299    0.000299    0.000289    0.000000    0.815970    0.000000    0.000000    0.000299    0.000299
     4     9    0.000000    0.000000   -2.000000   37.000000  145.000000  -50.000000   70.000000  -65.000000   17.000000    0.000299    0.000299    0.000289    0.000000    0.815970    0.000000    0.000000    0.000299    0.000299
     4     9    0.000000    0.000000   -1.000000   37.000000  145.000000  -50.000000   70.000000  -65.000000   49.000000    0.053023    0.053023    0.051126    0.003578    0.815970    0.004046    0.003302    0.056324    0.056324
     4     9    0.000000    0.000000    0.000000   37.000000  145.000000  -50.000000   70.000000  -49.000000   65.000000    0.053022    0.053022    0.051126    0.003578    0.815970    0.004046    0.003302    0.056324    0.056324
     4     9    0.000000    0.000000    1.000000   37.000000  145.000000  -50.000000   70.000000  -17.000000   65.000000    0.000299    0.000299    0.000289    0.000000    0.815970    0.000000    0.000000    0.000299    0.000299
     5     5    0.000000    0.000000    1.000000   23.000000  155.000000  -50.000000   90.000000  -33.000000   65.000000    0.009626    0.009626    0.009267    0.000070    0.959419    0.000085    0.000082    0.009708    0.009708
     5     5    0.000000    1.000000    0.000000   24.000000  154.000000  -10.000000   90.000000  -64.000000   64.000000    0.004188    0.004188    0.003889    0.000035    0.959419    0.000038    0.000036    0.004225    0.004225
     5     8    0.000000    0.000000   -2.000000   47.000000  155.000000  -50.000000   70.000000  -65.000000   17.000000    0.000298    0.000298    0.000288    0.000000    0.816009    0.000000    0.000000    0.000298    0.000298
     5     8    0.000000    0.000000   -1.000000   47.000000  155.000000  -50.000000   70.000000  -65.000000   49.000000    0.052999    0.052999    0.051104    0.003577    0.816009    0.004045    0.003301    0.056300    0.056300
     5     8    0.000000    0.000000    0.000000   47.000000  155.000000  -50.000000   70.000000  -49.000000   65.000000    0.052999    0.052999    0.051103    0.003577    0.816009    0.004045    0.003301    0.056299    0.056299
     5     8    0.000000    0.000000    1.000000   47.000000  155.000000  -50.000000   70.000000  -17.000000   65.000000    0.000298    0.000298    0.000288    0.000000    0.816009    0.000000    0.000000    0.000298    0.000298
     5     8    0.000000    1.000000   -2.000000   47.000000  155.000000  -30.000000   90.000000  -65.000000   17.000000    0.000298    0.000298    0.000288    0.000000    0.816009    0.000000    0.000000    0.000298    0.000298
     5     8    0.000000    1.000000   -1.000000   47.000000  155.000000  -30.000000   90.000000  -65.000000   49.000000    0.052999    0.052999    0.051104    0.003577    0.816009    0.004045    0.003301    0.056300    0.056300
     5     8    0.000000    1.000000    0.000000   47.000000  155.000000  -30.000000   90.000000  -49.000000   65.000000    0.052999    0.052999    0.051103    0.003577    0.816009    0.004045    0.003301    0.056299    0.056299
     5     8    0.000000    1.000000    1.000000   47.000000  155.000000  -30.000000   90.000000  -17.000000   65.000000    0.000298    0.000298    0.000288    0.000000    0.816009    0.000000    0.000000    0.000298    0.000298
     5     9    0.000000   -1.000000   -1.000000   23.000000  145.000000  -50.000000   50.000000  -65.000000   49.000000    0.010766    0.010766    0.010443    0.000180    0.815987    0.000199    0.000163    0.010928    0.010928
     5     9    0.000000   -1.000000    0.000000   23.000000  145.000000  -50.000000   50.000000  -49.000000   65.000000    0.010765    0.010765    0.010443    0.000180    0.815987    0.000199    0.000163    0.010928    0.010928
     5     9    0.000000    0.000000   -2.000000   23.000000  145.000000  -47.000000   87.000000  -65.000000   17.000000    0.001093    0.001093    0.001074    0.000000    0.815987    0.000001    0.000000    0.001094    0.001094
     5     9    0.000000    0.000000   -1.000000   23.000000  145.000000  -50.000000   90.000000  -65.000000   49.000000    0.762583    0.762583    0.773767    0.224609    0.815987    0.321531    0.262365    1.024947    1.024947
     5     9    0.000000    0.000000    0.000000   23.000000  145.000000  -50.000000   90.000000  -49.000000   65.000000    0.762581    0.762581    0.773766    0.224608    0.815987    0.321530    0.262364    1.024945    1.024945
     5     9    0.000000    0.000000    1.000000   23.000000  145.000000  -47.000000   87.000000  -17.000000   65.000000    0.001093    0.001093    0.001074    0.000000    0.815987    0.000001    0.000000    0.001094    0.001094
     5     9    0.000000    1.000000   -1.000000   23.000000  145.000000  -10.000000   90.000000  -65.000000   49.000000    0.010766    0.010766    0.010443    0.000180    0.815987    0.000199    0.000163    0.010928    0.010928
     5     9    0.000000    1.000000    0.000000   23.000000  145.000000  -10.000000   90.000000  -49.000000   65.000000    0.010765    0.010765    0.010443    0.000180    0.815987    0.000199    0.000163    0.010928    0.010928
     5    10    0.000000   -1.000000   -1.000000   23.000000  115.000000  -50.000000   50.000000  -65.000000   49.000000    0.000286    0.000286    0.000278    0.000000    0.815991    0.000000    0.000000    0.000286    0.000286
     5    10    0.000000   -1.000000    0.000000   23.000000  115.000000  -50.000000   50.000000  -49.000000   65.000000    0.000286    0.000286    0.000278    0.000000    0.815991    0.000000    0.000000    0.000286    0.000286
     5    10    0.000000    0.000000   -1.000000   23.000000  115.000000  -48.000000   88.000000  -65.000000   49.000000    0.005349    0.005349    0.005277    0.000013    0.815991    0.000018    0.000014    0.005364    0.005364
     5    10    0.000000    0.000000    0.000000   23.000000  115.000000  -48.000000   88.000000  -49.000000   65.000000    0.005349    0.005349    0.005277    0.000013    0.815991    0.000018    0.000014    0.005364    0.005364
     5    10    0.000000    1.000000   -1.000000   23.000000  115.000000  -10.000000   90.000000  -65.000000   49.000000    0.000286    0.000286    0.000278    0.000000    0.815991    0.000000    0.000000    0.000286    0.000286
     5    10    0.000000    1.000000    0.000000   23.000000  115.000000  -10.000000   90.000000  -49.000000   65.000000    0.000286    0.000286    0.000278    0.000000    0.815991    0.000000    0.000000    0.000286    0.000286
     6     6    0.000000    0.000000    1.000000  -27.000000  105.000000  -50.000000   90.000000  -33.000000   65.000000    0.009625    0.009625    0.009267    0.000070    0.959420    0.000085    0.000082    0.009707    0.009707
     6     6    0.000000    1.000000    0.000000  -26.000000  104.000000  -10.000000   90.000000  -64.000000   64.000000    0.004188    0.004188    0.003889    0.000035    0.959420    0.000038    0.000036    0.004224    0.004224
     6     7    0.000000    0.000000   -2.000000  -27.000000   81.000000  -50.000000   70.000000  -65.000000   17.000000    0.000298    0.000298    0.000288    0.000000    0.816012    0.000000    0.000000    0.000298    0.000298
     6     7    0.000000    0.000000   -1.000000  -27.000000   81.000000  -50.000000   70.000000  -65.000000   49.000000    0.052997    0.052997    0.051102    0.003577    0.816012    0.004045    0.003301    0.056298    0.056298
     6     7    0.000000    0.000000    0.000000  -27.000000   81.000000  -50.000000   70.000000  -49.000000   65.000000    0.052998    0.052998    0.051102    0.003577    0.816012    0.004045    0.003301    0.056298    0.056298
     6     7    0.000000    0.000000    1.000000  -27.000000   81.000000  -50.000000   70.000000  -17.000000   65.000000    0.000298    0.000298    0.000288    0.000000    0.816012    0.000000    0.000000    0.000298    0.000298
     6     7    0.000000    1.000000   -2.000000  -27.000000   81.000000  -30.000000   90.000000  -65.000000   17.000000    0.000298    0.000298    0.000288    0.000000    0.816012    0.000000    0.000000    0.000298    0.000298
     6     7    0.000000    1.000000   -1.000000  -27.000000   81.000000  -30.000000   90.000000  -65.000000   49.000000    0.052997    0.052997    0.051102    0.003577    0.816012    0.004045    0.003301    0.056298    0.056298
     6     7    0.000000    1.000000    0.000000  -27.000000   81.000000  -30.000000   90.000000  -49.000000   65.000000    0.052997    0.052997    0.051102    0.003577    0.816012    0.004045    0.003301    0.056298    0.056298
     6     7    0.000000    1.000000    1.000000  -27.000000   81.000000  -30.000000   90.000000  -17.000000   65.000000    0.000298    0.000298    0.000288    0.000000    0.816012    0.000000    0.000000    0.000298    0.000298
     6     9    0.000000   -1.000000   -1.000000   13.000000  105.000000  -50.000000   50.000000  -65.000000   49.000000    0.000286    0.000286    0.000278    0.000000    0.815987    0.000000    0.000000    0.000286    0.000286
     6     9    0.000000   -1.000000    0.000000   13.000000  105.000000  -50.000000   50.000000  -49.000000   65.000000    0.000286    0.000286    0.000278    0.000000    0.815987    0.000000    0.000000    0.000286    0.000286
     6     9    0.000000    0.000000   -1.000000   13.000000  105.000000  -48.000000   88.000000  -65.000000   49.000000    0.005350    0.005350    0.005277    0.000013    0.815987    0.000018    0.000014    0.005364    0.005364
     6     9    0.000000    0.000000    0.000000   13.000000  105.000000  -48.000000   88.000000  -49.000000   65.000000    0.005350    0.005350    0.005277    0.000013    0.815987    0.000018    0.000014    0.005364    0.005364
     6     9    0.000000    1.000000   -1.000000   13.000000  105.000000  -10.000000   90.000000  -65.000000   49.000000    0.000286    0.000286    0.000278    0.000000    0.815987    0.000000    0.000000    0.000286    0.000286
     6     9    0.000000    1.000000    0.000000   13.000000  105.000000  -10.000000   90.000000  -49.000000   65.000000    0.000286    0.000286    0.000278    0.000000    0.815987    0.000000    0.000000    0.000286    0.000286
     6    10    0.000000   -1.000000   -1.000000  -17.000000  105.000000  -50.000000   50.000000  -65.000000   49.000000    0.010765    0.010765    0.010442    0.000180    0.815992    0.000199    0.000163    0.010927    0.010927
     6    10    0.000000   -1.000000    0.000000  -17.000000  105.000000  -50.000000   50.000000  -49.000000   65.000000    0.010765    0.010765    0.010442    0.000180    0.815992    0.000199    0.000163    0.010927    0.010927
     6    10    0.000000    0.000000   -2.000000  -17.000000  105.000000  -47.000000   87.000000  -65.000000   17.000000    0.001093    0.001093    0.001074    0.000000    0.815992    0.000001    0.000000    0.001094    0.001094
     6    10    0.000000    0.000000   -1.000000  -17.000000  105.000000  -50.000000   90.000000  -65.000000   49.000000    0.762569    0.762569    0.773755    0.224606    0.815992    0.321525    0.262362    1.024931    1.024931
     6    10    0.000000    0.000000    0.000000  -17.000000  105.000000  -50.000000   90.000000  -49.000000   65.000000    0.762570    0.762570    0.773756    0.224607    0.815992    0.321526    0.262362    1.024932    1.024932
     6    10    0.000000    0.000000    1.000000  -17.000000  105.000000  -47.000000   87.000000  -17.000000   65.000000    0.001093    0.001093    0.001074    0.000000    0.815992    0.000001    0.000000    0.001094    0.001094
     6    10    0.000000    1.000000   -1.000000  -17.000000  105.000000  -10.000000   90.000000  -65.000000   49.000000    0.010765    0.010765    0.010442    0.000180    0.815992    0.000199    0.000163    0.010927    0.010927
     6    10    0.000000    1.000000    0.000000  -17.000000  105.000000  -10.000000   90.000000  -49.000000   65.000000    0.010765    0.010765    0.010442    0.000180    0.815992    0.000199    0.000163    0.010927    0.010927
     7     7    0.000000    0.000000    1.000000  -51.000000   81.000000  -70.000000   70.000000  -17.000000   81.000000    0.287740    0.287740    0.283968    0.041626    0.624814    0.055425    0.034630    0.322370    0.322370
     7     7    0.000000    0.000000    2.000000  -44.000000   74.000000  -63.000000   63.000000   15.000000   81.000000    0.000282    0.000282    0.000277    0.000000    0.624814    0.000000    0.000000    0.000282    0.000282
     7     7    0.000000    1.000000   -1.000000  -48.000000   78.000000  -30.000000   70.000000  -49.000000   49.000000    0.014014    0.014014    0.013881    0.000237    0.624814    0.000269    0.000168    0.014182    0.014182
     7     7    0.000000    1.000000    0.000000  -50.000000   80.000000  -30.000000   70.000000  -48.000000   80.000000    0.176438    0.176438    0.176885    0.035588    0.624814    0.040776    0.025478    0.201915    0.201915
     7     7    0.000000    1.000000    1.000000  -48.000000   78.000000  -30.000000   70.000000  -17.000000   81.000000    0.014014    0.014014    0.013881    0.000237    0.624814    0.000269    0.000168    0.014182    0.014182
     7     8   -1.000000   -1.000000   -1.000000  -51.000000   51.000000  -70.000000   30.000000  -49.000000   49.000000    0.001844    0.001844    0.001804    0.000001    0.624811    0.000002    0.000001    0.001846    0.001846
     7     8   -1.000000   -1.000000    0.000000  -51.000000   51.000000  -70.000000   30.000000  -46.000000   78.000000    0.017339    0.017339    0.017072    0.000272    0.624811    0.000322    0.000201    0.017540    0.017540
     7     8   -1.000000   -1.000000    1.000000  -51.000000   51.000000  -70.000000   30.000000  -17.000000   81.000000    0.001844    0.001844    0.001804    0.000001    0.624811    0.000002    0.000001    0.001846    0.001846
     7     8   -1.000000    0.000000   -1.000000  -51.000000   51.000000  -68.000000   68.000000  -49.000000   49.000000    0.036925    0.036925    0.036611    0.001139    0.624811    0.001366    0.000853    0.037778    0.037778
     7     8   -1.000000    0.000000    0.000000  -51.000000   51.000000  -70.000000   70.000000  -49.000000   81.000000    0.535943    0.535943    0.537203    0.146782    0.624811    0.194655    0.121622    0.657566    0.657566
     7     8   -1.000000    0.000000    1.000000  -51.000000   51.000000  -68.000000   68.000000  -17.000000   81.000000    0.036925    0.036925    0.036611    0.001139    0.624811    0.001366    0.000853    0.037778    0.037778
     7     8   -1.000000    1.000000   -1.000000  -51.000000   51.000000  -30.000000   70.000000  -49.000000   49.000000    0.001844    0.001844    0.001804    0.000001    0.624811    0.000002    0.000001    0.001846    0.001846
     7     8   -1.000000    1.000000    0.000000  -51.000000   51.000000  -30.000000   70.000000  -46.000000   78.000000    0.017339    0.017339    0.017072    0.000272    0.624811    0.000322    0.000201    0.017540    0.017540
     7     8   -1.000000    1.000000    1.000000  -51.000000   51.000000  -30.000000   70.000000  -17.000000   81.000000    0.001844    0.001844    0.001804    0.000001    0.624811    0.000002    0.000001    0.001846    0.001846
     7    10    0.000000   -2.000000    0.000000  -17.000000   81.000000  -70.000000   10.000000  -42.000000   74.000000    0.000383    0.000383    0.000379    0.000000    0.624792    0.000000    0.000000    0.000383    0.000383
     7    10    0.000000   -1.000000   -1.000000  -17.000000   81.000000  -70.000000   50.000000  -49.000000   49.000000    0.008358    0.008358    0.008060    0.000037    0.624792    0.000049    0.000031    0.008389    0.008389
     7    10    0.000000   -1.000000    0.000000  -17.000000   81.000000  -70.000000   50.000000  -48.000000   80.000000    0.121408    0.121408    0.120958    0.015376    0.624792    0.017833    0.011142    0.132549    0.132549
     7    10    0.000000   -1.000000    1.000000  -17.000000   81.000000  -70.000000   50.000000  -17.000000   81.000000    0.008358    0.008358    0.008060    0.000037    0.624792    0.000049    0.000031    0.008389    0.008389
     7    10    0.000000    0.000000   -1.000000  -17.000000   81.000000  -50.000000   70.000000  -49.000000   49.000000    0.008358    0.008358    0.008060    0.000037    0.624792    0.000049    0.000031    0.008389    0.008389
     7    10    0.000000    0.000000    0.000000  -17.000000   81.000000  -50.000000   70.000000  -48.000000   80.000000    0.121408    0.121408    0.120958    0.015376    0.624792    0.017833    0.011142    0.132550    0.132550
     7    10    0.000000    0.000000    1.000000  -17.000000   81.000000  -50.000000   70.000000  -17.000000   81.000000    0.008358    0.008358    0.008060    0.000037    0.624792    0.000049    0.000031    0.008389    0.008389
     7    10    0.000000    1.000000    0.000000  -17.000000   81.000000  -10.000000   70.000000  -42.000000   74.000000    0.000383    0.000383    0.000379    0.000000    0.624792    0.000000    0.000000    0.000383    0.000383
     8     8    0.000000    0.000000    1.000000   47.000000  179.000000  -70.000000   70.000000  -17.000000   81.000000    0.287748    0.287748    0.283976    0.041627    0.624808    0.055427    0.034631    0.322380    0.322380
     8     8    0.000000    0.000000    2.000000   54.000000  172.000000  -63.000000   63.000000   15.000000   81.000000    0.000282    0.000282    0.000277    0.000000    0.624808    0.000000    0.000000    0.000282    0.000282
     8     8    0.000000    1.000000   -1.000000   50.000000  176.000000  -30.000000   70.000000  -49.000000   49.000000    0.014014    0.014014    0.013882    0.000237    0.624808    0.000269    0.000168    0.014183    0.014183
     8     8    0.000000    1.000000    0.000000   48.000000  178.000000  -30.000000   70.000000  -48.000000   80.000000    0.176444    0.176444    0.176891    0.035590    0.624808    0.040778    0.025479    0.201923    0.201923
     8     8    0.000000    1.000000    1.000000   50.000000  176.000000  -30.000000   70.000000  -17.000000   81.000000    0.014014    0.014014    0.013882    0.000237    0.624808    0.000269    0.000168    0.014183    0.014183
     8     9    0.000000   -2.000000    0.000000   47.000000  145.000000  -70.000000   10.000000  -42.000000   74.000000    0.000383    0.000383    0.000379    0.000000    0.624785    0.000000    0.000000    0.000383    0.000383
     8     9    0.000000   -1.000000   -1.000000   47.000000  145.000000  -70.000000   50.000000  -49.000000   49.000000    0.008359    0.008359    0.008060    0.000037    0.624785    0.000049    0.000031    0.008389    0.008389
     8     9    0.000000   -1.000000    0.000000   47.000000  145.000000  -70.000000   50.000000  -48.000000   80.000000    0.121413    0.121413    0.120963    0.015377    0.624785    0.017833    0.011142    0.132555    0.132555
     8     9    0.000000   -1.000000    1.000000   47.000000  145.000000  -70.000000   50.000000  -17.000000   81.000000    0.008359    0.008359    0.008060    0.000037    0.624785    0.000049    0.000031    0.008389    0.008389
     8     9    0.000000    0.000000   -1.000000   47.000000  145.000000  -50.000000   70.000000  -49.000000   49.000000    0.008359    0.008359    0.008060    0.000037    0.624785    0.000049    0.000031    0.008389    0.008389
     8     9    0.000000    0.000000    0.000000   47.000000  145.000000  -50.000000   70.000000  -48.000000   80.000000    0.121412    0.121412    0.120962    0.015376    0.624785    0.017833    0.011142    0.132554    0.132554
     8     9    0.000000    0.000000    1.000000   47.000000  145.000000  -50.000000   70.000000  -17.000000   81.000000    0.008359    0.008359    0.008060    0.000037    0.624785    0.000049    0.000031    0.008389    0.008389
     8     9    0.000000    1.000000    0.000000   47.000000  145.000000  -10.000000   70.000000  -42.000000   74.000000    0.000383    0.000383    0.000379    0.000000    0.624785    0.000000    0.000000    0.000383    0.000383
     9     9    0.000000    0.000000    1.000000   13.000000  145.000000  -50.000000   90.000000  -17.000000   81.000000    0.287754    0.287754    0.283982    0.041629    0.624761    0.055430    0.034630    0.322384    0.322384
     9     9    0.000000    0.000000    2.000000   20.000000  138.000000  -43.000000   83.000000   15.000000   81.000000    0.000282    0.000282    0.000277    0.000000    0.624761    0.000000    0.000000    0.000282    0.000282
     9     9    0.000000    1.000000   -1.000000   16.000000  142.000000  -10.000000   90.000000  -49.000000   49.000000    0.014014    0.014014    0.013882    0.000237    0.624761    0.000269    0.000168    0.014182    0.014182
     9     9    0.000000    1.000000    0.000000   14.000000  144.000000  -10.000000   90.000000  -48.000000   80.000000    0.176451    0.176451    0.176899    0.035594    0.624761    0.040783    0.025480    0.201931    0.201931
     9     9    0.000000    1.000000    1.000000   16.000000  142.000000  -10.000000   90.000000  -17.000000   81.000000    0.014014    0.014014    0.013882    0.000237    0.624761    0.000269    0.000168    0.014182    0.014182
     9    10    0.000000   -1.000000   -1.000000   13.000000  115.000000  -50.000000   50.000000  -49.000000   49.000000    0.001844    0.001844    0.001804    0.000001    0.624765    0.000002    0.000001    0.001846    0.001846
     9    10    0.000000   -1.000000    0.000000   13.000000  115.000000  -50.000000   50.000000  -46.000000   78.000000    0.017340    0.017340    0.017074    0.000272    0.624765    0.000322    0.000201    0.017542    0.017542
     9    10    0.000000   -1.000000    1.000000   13.000000  115.000000  -50.000000   50.000000  -17.000000   81.000000    0.001844    0.001844    0.001804    0.000001    0.624765    0.000002    0.000001    0.001846    0.001846
     9    10    0.000000    0.000000   -1.000000   13.000000  115.000000  -48.000000   88.000000  -49.000000   49.000000    0.036927    0.036927    0.036613    0.001139    0.624765    0.001366    0.000853    0.037780    0.037780
     9    10    0.000000    0.000000    0.000000   13.000000  115.000000  -50.000000   90.000000  -49.000000   81.000000    0.535985    0.535985    0.537248    0.146801    0.624765    0.194682    0.121630    0.657616    0.657616
     9    10    0.000000    0.000000    1.000000   13.000000  115.000000  -48.000000   88.000000  -17.000000   81.000000    0.036927    0.036927    0.036613    0.001139    0.624765    0.001366    0.000853    0.037780    0.037780
     9    10    0.000000    1.000000   -1.000000   13.000000  115.000000  -10.000000   90.000000  -49.000000   49.000000    0.001844    0.001844    0.001804    0.000001    0.624765    0.000002    0.000001    0.001846    0.001846
     9    10    0.000000    1.000000    0.000000   13.000000  115.000000  -10.000000   90.000000  -46.000000   78.000000    0.017340    0.017340    0.017074    0.000272    0.624765    0.000322    0.000201    0.017542    0.017542
     9    10    0.000000    1.000000    1.000000   13.000000  115.000000  -10.000000   90.000000  -17.000000   81.000000    0.001844    0.001844    0.001804    0.000001    0.624765    0.000002    0.000001    0.001846    0.001846
    10    10    0.000000    0.000000    1.000000  -17.000000  115.000000  -50.000000   90.000000  -17.000000   81.000000    0.287741    0.287741    0.283970    0.041627    0.624770    0.055426    0.034628    0.322369    0.322369
    10    10    0.000000    0.000000    2.000000  -10.000000  108.000000  -43.000000   83.000000   15.000000   81.000000    0.000282    0.000282    0.000277    0.000000    0.624770    0.000000    0.000000    0.000282    0.000282
    10    10    0.000000    1.000000   -1.000000  -14.000000  112.000000  -10.000000   90.000000  -49.000000   49.000000    0.014013    0.014013    0.013881    0.000237    0.624770    0.000269    0.000168    0.014182    0.014182
    10    10    0.000000    1.000000    0.000000  -16.000000  114.000000  -10.000000   90.000000  -48.000000   80.000000    0.176441    0.176441    0.176890    0.035592    0.624770    0.040780    0.025478    0.201920    0.201920
    10    10    0.000000    1.000000    1.000000  -14.000000  112.000000  -10.000000   90.000000  -17.000000   81.000000    0.014013    0.014013    0.013881    0.000237    0.624770    0.000269    0.000168    0.014182    0.014182
 The legend for the bond pair matrix follows:
 Columns 1 and 2 = atom numbers
 Columns 3 to 5 = repeata, repeatb, repeatc (i.e., periodic translation of second atom)
 Columns 6 to 11 = corners of the shared parallepiped: min na, max na, min nb, max nb, min nc, max nc
 Columns 12 =  contact exchange
 Columns 13 =  a term for computing average spin polarization of bonding
 Columns 14 =  overlap population
 Columns 15 =  the integrated second order atomic exchange propensities for computing bond order
 Columns 16 =  the coordination term constructed from tanh function
 Columns 17 =  the pairwise term
 Columns 18 =  expansion term combining coordination and pairwise terms
 Columns 19 =  bond index before imposing the atom self-exchange constraint
 Columns 20 =  final bond order
 
 The atom self-exchange constraint affected (by at least 0.1_dp*BO_print_cutoff)      0 bond orders.
 
  
 ******************** TIME CONTROL ********************
 Finished calculate_final_BOs in    1.2000000104308128E-002 seconds
 ******************************************************
  
 Bond order analysis complete.
  
 ******************** TIME CONTROL ********************
 Finished perform_BO_analysis in    2.6649999618530273      seconds
 ******************************************************
  
 The computed Rsquared moments of the atoms (in bohr^2) are: 
     8.250641     8.250574     8.698232     8.698328     8.695561     8.695473    36.613917    36.614474    36.615190    36.614372
 The computed Rcubed moments of the atoms (in bohr^3) are: 
    14.613369    14.613093    16.055964    16.056285    16.045077    16.044779    97.893706    97.895695    97.897792    97.894846
 The computed Rfourth moments of the atoms (in bohr^4) are: 
    37.844809    37.843580    41.866956    41.868135    41.819343    41.818248   323.620131   323.627882   323.635266   323.623678
 The tau weighted Rfourth moments of the atoms (in bohr^4) are: 
     6.945382     6.945358     7.221722     7.221726     7.220712     7.220722    81.143138    81.144223    81.147431    81.145718
 The atom volumes (in bohr^3) are: 
    28.842298    28.842335    26.051038    26.050962    26.047340    26.047454    81.818802    81.819140    81.820562    81.819926
 Normal termination of Chargemol program.
 Copyright (c) 2014, 2015, 2016, 2017, 2018, 2019, 2020, 2021 by Thomas A. Manz and Nidia Gabaldon Limas. Rights reserved.
 Use and distribution of this program is subject to certain licensing restrictions.
 Please see ddec.sourceforge.net for details.
  
 Please cite the following journal article as a general reference to the Chargemol program:
 N. Gabaldon Limas and T. A. Manz,  "Introducing DDEC6 atomic population analysis: part 4.
 Efficient parallel computation of net atomic charges, atomic spin moments, bond orders, and more," RSC Advances, Vol. 8 (2018) 2678-2707.
  
 Please cite the following journal references when using this program to compute DDEC6 charges:
 (1) T. A. Manz and N. Gabaldon Limas, "Introducing DDEC6 atomic population analysis: part 1.
 Charge partitioning theory and methodology," RSC Advances, Vol. 6 (2016) 47771-47801.
 (2) N. Gabaldon Limas and T. A. Manz, "Introducing DDEC6 atomic population analysis: part 2. 
 Computed results for a wide range of periodic and nonperiodic materials," RSC Advances, Vol. 6 (2016) 45727-45747.
 If desired, you can also cite references listed below for the DDEC3 and earlier methods.
  
 Please cite the following journal references when using this program to compute DDEC, Hirshfeld, or ISA charges:
 Thomas A. Manz and David S. Sholl, "Improved Atoms-in-Molecule Charge Partitioning Functional for Simultaneously Reproducing the Electrostatic
 Potential and Chemical States in Periodic and Non-Periodic Materials", J. Chem. Theory Comput., Vol. 8 (2012) 2844-2867.
 Thomas A. Manz and David S. Sholl, "Chemically Meaningful Atomic Charges that Reproduce the Electrostatic Potential in Periodic and Nonperiodic
 Materials", J. Chem. Theory Comput., Vol. 6 (2010) 2455-2468.
  
 Please cite the following journal reference when using this program to compute atomic spin moments:
 Thomas A. Manz and David S. Sholl, "Methods for Computing Accurate Atomic Spin Moments for Collinear and Noncollinear Magnetism in Periodic and
 Nonperiodic Materials", J. Chem. Theory Comput., Vol. 7 (2011) 4146-4164.
  
 Please cite the following reference when using this program to compute bond orders:
 Thomas A. Manz, "Introducing DDEC6 atomic population analysis: part 3. Comprehensive method to compute bond orders.", RSC Advances, Vol. 7 (2017) 45552-45581.
  
 Exiting Chargemol
 2025/02/06  10:03:45
  
 ******************** TIME CONTROL ********************
 Finished chargemol in    27.186000823974609      seconds
 ******************************************************
  
