# Supplementary material for: How well do various QM-derived net atomic charges reproduce the electrostatic potential surrounding a material across multiple geometric conformations?
Source: RSC Adv. 2025 Jul 7;15(29):23223–65. doi: 10.1039/d4ra07900k (PMC12230677; doi:10.1039/d4ra07900k)
Supplement: RA-015-D4RA07900K-s002 [file RA-015-D4RA07900K-s002.zip › 11_sodium_chloride_crystals/Cmmm_Na3Cl2/2_core_electrons/DDEC6_bond_orders.xyz]

   10
jmolscript: load "" {1 1 1} spacegroup "x,y,z" unitcell [{      9.881000     0.000000     0.000000 }, {      0.000000     2.925000     0.000000 }, {      0.000000     0.000000     2.508000 }]
Na      4.940500      0.000000      0.000000       1.394094
Na      0.000000      1.462500      0.000000       1.394146
Na      1.936676      0.000000      0.000000       2.760908
Na      7.944324      0.000000      0.000000       2.760863
Na      6.877176      1.462500      0.000000       2.760864
Na      3.003824      1.462500      0.000000       2.760911
Cl      1.136315      0.000000      1.254000       5.336064
Cl      8.744685      0.000000      1.254000       5.335968
Cl      6.076815      1.462500      1.254000       5.335872
Cl      3.804185      1.462500      1.254000       5.335964
    
 Chargemol development version January 4, 2022     
 See ddec.sourceforge.net for latest version.
    
    
 The sum of bond orders (SBO) for each atom in the unit cell are listed above.
 All bond orders greater than     0.001000 are printed below.
  
  
 ===================================================================================
 Printing BOs for ATOM #      1 ( Na ) in the reference unit cell.
  
 Bonded to the (  0,   0,   1) translated image of atom number     1 ( Na ) with bond order =     0.0094    The average spin polarization of this bonding =     0.0000
 Bonded to the (  0,   0,  -1) translated image of atom number     1 ( Na ) with bond order =     0.0094    The average spin polarization of this bonding =     0.0000
 Bonded to the (  0,   1,   0) translated image of atom number     1 ( Na ) with bond order =     0.0025    The average spin polarization of this bonding =     0.0000
 Bonded to the (  0,  -1,   0) translated image of atom number     1 ( Na ) with bond order =     0.0025    The average spin polarization of this bonding =     0.0000
 Bonded to the (  0,   0,   0) translated image of atom number     3 ( Na ) with bond order =     0.0030    The average spin polarization of this bonding =     0.0000
 Bonded to the (  0,   0,   0) translated image of atom number     4 ( Na ) with bond order =     0.0030    The average spin polarization of this bonding =     0.0000
 Bonded to the (  0,  -1,   0) translated image of atom number     5 ( Na ) with bond order =     0.0133    The average spin polarization of this bonding =     0.0000
 Bonded to the (  0,   0,   0) translated image of atom number     5 ( Na ) with bond order =     0.0133    The average spin polarization of this bonding =     0.0000
 Bonded to the (  0,  -1,   0) translated image of atom number     6 ( Na ) with bond order =     0.0133    The average spin polarization of this bonding =     0.0000
 Bonded to the (  0,   0,   0) translated image of atom number     6 ( Na ) with bond order =     0.0133    The average spin polarization of this bonding =     0.0000
 Bonded to the (  0,   0,  -1) translated image of atom number     7 ( Cl ) with bond order =     0.0012    The average spin polarization of this bonding =     0.0000
 Bonded to the (  0,   0,   0) translated image of atom number     7 ( Cl ) with bond order =     0.0012    The average spin polarization of this bonding =     0.0000
 Bonded to the (  0,   0,  -1) translated image of atom number     8 ( Cl ) with bond order =     0.0012    The average spin polarization of this bonding =     0.0000
 Bonded to the (  0,   0,   0) translated image of atom number     8 ( Cl ) with bond order =     0.0012    The average spin polarization of this bonding =     0.0000
 Bonded to the (  0,  -1,  -1) translated image of atom number     9 ( Cl ) with bond order =     0.1620    The average spin polarization of this bonding =     0.0000
 Bonded to the (  0,  -1,   0) translated image of atom number     9 ( Cl ) with bond order =     0.1620    The average spin polarization of this bonding =     0.0000
 Bonded to the (  0,   0,  -1) translated image of atom number     9 ( Cl ) with bond order =     0.1620    The average spin polarization of this bonding =     0.0000
 Bonded to the (  0,   0,   0) translated image of atom number     9 ( Cl ) with bond order =     0.1620    The average spin polarization of this bonding =     0.0000
 Bonded to the (  0,  -1,  -1) translated image of atom number    10 ( Cl ) with bond order =     0.1620    The average spin polarization of this bonding =     0.0000
 Bonded to the (  0,  -1,   0) translated image of atom number    10 ( Cl ) with bond order =     0.1620    The average spin polarization of this bonding =     0.0000
 Bonded to the (  0,   0,  -1) translated image of atom number    10 ( Cl ) with bond order =     0.1620    The average spin polarization of this bonding =     0.0000
 Bonded to the (  0,   0,   0) translated image of atom number    10 ( Cl ) with bond order =     0.1620    The average spin polarization of this bonding =     0.0000
 The sum of bond orders for this atom is SBO =        1.394094
  
  
 ===================================================================================
 Printing BOs for ATOM #      2 ( Na ) in the reference unit cell.
  
 Bonded to the (  0,   0,   1) translated image of atom number     2 ( Na ) with bond order =     0.0094    The average spin polarization of this bonding =     0.0000
 Bonded to the (  0,   0,  -1) translated image of atom number     2 ( Na ) with bond order =     0.0094    The average spin polarization of this bonding =     0.0000
 Bonded to the (  0,   1,   0) translated image of atom number     2 ( Na ) with bond order =     0.0025    The average spin polarization of this bonding =     0.0000
 Bonded to the (  0,  -1,   0) translated image of atom number     2 ( Na ) with bond order =     0.0025    The average spin polarization of this bonding =     0.0000
 Bonded to the (  0,   0,   0) translated image of atom number     3 ( Na ) with bond order =     0.0133    The average spin polarization of this bonding =     0.0000
 Bonded to the (  0,   1,   0) translated image of atom number     3 ( Na ) with bond order =     0.0133    The average spin polarization of this bonding =     0.0000
 Bonded to the ( -1,   0,   0) translated image of atom number     4 ( Na ) with bond order =     0.0133    The average spin polarization of this bonding =     0.0000
 Bonded to the ( -1,   1,   0) translated image of atom number     4 ( Na ) with bond order =     0.0133    The average spin polarization of this bonding =     0.0000
 Bonded to the ( -1,   0,   0) translated image of atom number     5 ( Na ) with bond order =     0.0030    The average spin polarization of this bonding =     0.0000
 Bonded to the (  0,   0,   0) translated image of atom number     6 ( Na ) with bond order =     0.0030    The average spin polarization of this bonding =     0.0000
 Bonded to the (  0,   0,  -1) translated image of atom number     7 ( Cl ) with bond order =     0.1620    The average spin polarization of this bonding =     0.0000
 Bonded to the (  0,   0,   0) translated image of atom number     7 ( Cl ) with bond order =     0.1620    The average spin polarization of this bonding =     0.0000
 Bonded to the (  0,   1,  -1) translated image of atom number     7 ( Cl ) with bond order =     0.1620    The average spin polarization of this bonding =     0.0000
 Bonded to the (  0,   1,   0) translated image of atom number     7 ( Cl ) with bond order =     0.1620    The average spin polarization of this bonding =     0.0000
 Bonded to the ( -1,   0,  -1) translated image of atom number     8 ( Cl ) with bond order =     0.1620    The average spin polarization of this bonding =     0.0000
 Bonded to the ( -1,   0,   0) translated image of atom number     8 ( Cl ) with bond order =     0.1620    The average spin polarization of this bonding =     0.0000
 Bonded to the ( -1,   1,  -1) translated image of atom number     8 ( Cl ) with bond order =     0.1620    The average spin polarization of this bonding =     0.0000
 Bonded to the ( -1,   1,   0) translated image of atom number     8 ( Cl ) with bond order =     0.1620    The average spin polarization of this bonding =     0.0000
 Bonded to the ( -1,   0,  -1) translated image of atom number     9 ( Cl ) with bond order =     0.0012    The average spin polarization of this bonding =     0.0000
 Bonded to the ( -1,   0,   0) translated image of atom number     9 ( Cl ) with bond order =     0.0012    The average spin polarization of this bonding =     0.0000
 Bonded to the (  0,   0,  -1) translated image of atom number    10 ( Cl ) with bond order =     0.0012    The average spin polarization of this bonding =     0.0000
 Bonded to the (  0,   0,   0) translated image of atom number    10 ( Cl ) with bond order =     0.0012    The average spin polarization of this bonding =     0.0000
 The sum of bond orders for this atom is SBO =        1.394146
  
  
 ===================================================================================
 Printing BOs for ATOM #      3 ( Na ) in the reference unit cell.
  
 Bonded to the (  0,   0,   0) translated image of atom number     1 ( Na ) with bond order =     0.0030    The average spin polarization of this bonding =     0.0000
 Bonded to the (  0,   0,   0) translated image of atom number     2 ( Na ) with bond order =     0.0133    The average spin polarization of this bonding =     0.0000
 Bonded to the (  0,  -1,   0) translated image of atom number     2 ( Na ) with bond order =     0.0133    The average spin polarization of this bonding =     0.0000
 Bonded to the (  0,   0,   1) translated image of atom number     3 ( Na ) with bond order =     0.0090    The average spin polarization of this bonding =     0.0000
 Bonded to the (  0,   0,  -1) translated image of atom number     3 ( Na ) with bond order =     0.0090    The average spin polarization of this bonding =     0.0000
 Bonded to the (  0,   1,   0) translated image of atom number     3 ( Na ) with bond order =     0.0038    The average spin polarization of this bonding =     0.0000
 Bonded to the (  0,  -1,   0) translated image of atom number     3 ( Na ) with bond order =     0.0038    The average spin polarization of this bonding =     0.0000
 Bonded to the (  0,  -1,  -1) translated image of atom number     6 ( Na ) with bond order =     0.0019    The average spin polarization of this bonding =     0.0000
 Bonded to the (  0,  -1,   0) translated image of atom number     6 ( Na ) with bond order =     0.1355    The average spin polarization of this bonding =     0.0000
 Bonded to the (  0,  -1,   1) translated image of atom number     6 ( Na ) with bond order =     0.0019    The average spin polarization of this bonding =     0.0000
 Bonded to the (  0,   0,  -1) translated image of atom number     6 ( Na ) with bond order =     0.0019    The average spin polarization of this bonding =     0.0000
 Bonded to the (  0,   0,   0) translated image of atom number     6 ( Na ) with bond order =     0.1355    The average spin polarization of this bonding =     0.0000
 Bonded to the (  0,   0,   1) translated image of atom number     6 ( Na ) with bond order =     0.0019    The average spin polarization of this bonding =     0.0000
 Bonded to the (  0,  -1,  -1) translated image of atom number     7 ( Cl ) with bond order =     0.0108    The average spin polarization of this bonding =     0.0000
 Bonded to the (  0,  -1,   0) translated image of atom number     7 ( Cl ) with bond order =     0.0108    The average spin polarization of this bonding =     0.0000
 Bonded to the (  0,   0,  -2) translated image of atom number     7 ( Cl ) with bond order =     0.0010    The average spin polarization of this bonding =     0.0000
 Bonded to the (  0,   0,  -1) translated image of atom number     7 ( Cl ) with bond order =     1.0693    The average spin polarization of this bonding =     0.0000
 Bonded to the (  0,   0,   0) translated image of atom number     7 ( Cl ) with bond order =     1.0693    The average spin polarization of this bonding =     0.0000
 Bonded to the (  0,   0,   1) translated image of atom number     7 ( Cl ) with bond order =     0.0010    The average spin polarization of this bonding =     0.0000
 Bonded to the (  0,   1,  -1) translated image of atom number     7 ( Cl ) with bond order =     0.0108    The average spin polarization of this bonding =     0.0000
 Bonded to the (  0,   1,   0) translated image of atom number     7 ( Cl ) with bond order =     0.0108    The average spin polarization of this bonding =     0.0000
 Bonded to the ( -1,   0,  -1) translated image of atom number     8 ( Cl ) with bond order =     0.0052    The average spin polarization of this bonding =     0.0000
 Bonded to the ( -1,   0,   0) translated image of atom number     8 ( Cl ) with bond order =     0.0052    The average spin polarization of this bonding =     0.0000
 Bonded to the (  0,  -1,  -1) translated image of atom number    10 ( Cl ) with bond order =     0.0565    The average spin polarization of this bonding =     0.0000
 Bonded to the (  0,  -1,   0) translated image of atom number    10 ( Cl ) with bond order =     0.0565    The average spin polarization of this bonding =     0.0000
 Bonded to the (  0,   0,  -1) translated image of atom number    10 ( Cl ) with bond order =     0.0565    The average spin polarization of this bonding =     0.0000
 Bonded to the (  0,   0,   0) translated image of atom number    10 ( Cl ) with bond order =     0.0565    The average spin polarization of this bonding =     0.0000
 The sum of bond orders for this atom is SBO =        2.760908
  
  
 ===================================================================================
 Printing BOs for ATOM #      4 ( Na ) in the reference unit cell.
  
 Bonded to the (  0,   0,   0) translated image of atom number     1 ( Na ) with bond order =     0.0030    The average spin polarization of this bonding =     0.0000
 Bonded to the (  1,   0,   0) translated image of atom number     2 ( Na ) with bond order =     0.0133    The average spin polarization of this bonding =     0.0000
 Bonded to the (  1,  -1,   0) translated image of atom number     2 ( Na ) with bond order =     0.0133    The average spin polarization of this bonding =     0.0000
 Bonded to the (  0,   0,   1) translated image of atom number     4 ( Na ) with bond order =     0.0090    The average spin polarization of this bonding =     0.0000
 Bonded to the (  0,   0,  -1) translated image of atom number     4 ( Na ) with bond order =     0.0090    The average spin polarization of this bonding =     0.0000
 Bonded to the (  0,   1,   0) translated image of atom number     4 ( Na ) with bond order =     0.0038    The average spin polarization of this bonding =     0.0000
 Bonded to the (  0,  -1,   0) translated image of atom number     4 ( Na ) with bond order =     0.0038    The average spin polarization of this bonding =     0.0000
 Bonded to the (  0,  -1,  -1) translated image of atom number     5 ( Na ) with bond order =     0.0019    The average spin polarization of this bonding =     0.0000
 Bonded to the (  0,  -1,   0) translated image of atom number     5 ( Na ) with bond order =     0.1355    The average spin polarization of this bonding =     0.0000
 Bonded to the (  0,  -1,   1) translated image of atom number     5 ( Na ) with bond order =     0.0019    The average spin polarization of this bonding =     0.0000
 Bonded to the (  0,   0,  -1) translated image of atom number     5 ( Na ) with bond order =     0.0019    The average spin polarization of this bonding =     0.0000
 Bonded to the (  0,   0,   0) translated image of atom number     5 ( Na ) with bond order =     0.1355    The average spin polarization of this bonding =     0.0000
 Bonded to the (  0,   0,   1) translated image of atom number     5 ( Na ) with bond order =     0.0019    The average spin polarization of this bonding =     0.0000
 Bonded to the (  1,   0,  -1) translated image of atom number     7 ( Cl ) with bond order =     0.0052    The average spin polarization of this bonding =     0.0000
 Bonded to the (  1,   0,   0) translated image of atom number     7 ( Cl ) with bond order =     0.0052    The average spin polarization of this bonding =     0.0000
 Bonded to the (  0,  -1,  -1) translated image of atom number     8 ( Cl ) with bond order =     0.0108    The average spin polarization of this bonding =     0.0000
 Bonded to the (  0,  -1,   0) translated image of atom number     8 ( Cl ) with bond order =     0.0108    The average spin polarization of this bonding =     0.0000
 Bonded to the (  0,   0,  -2) translated image of atom number     8 ( Cl ) with bond order =     0.0010    The average spin polarization of this bonding =     0.0000
 Bonded to the (  0,   0,  -1) translated image of atom number     8 ( Cl ) with bond order =     1.0693    The average spin polarization of this bonding =     0.0000
 Bonded to the (  0,   0,   0) translated image of atom number     8 ( Cl ) with bond order =     1.0693    The average spin polarization of this bonding =     0.0000
 Bonded to the (  0,   0,   1) translated image of atom number     8 ( Cl ) with bond order =     0.0010    The average spin polarization of this bonding =     0.0000
 Bonded to the (  0,   1,  -1) translated image of atom number     8 ( Cl ) with bond order =     0.0108    The average spin polarization of this bonding =     0.0000
 Bonded to the (  0,   1,   0) translated image of atom number     8 ( Cl ) with bond order =     0.0108    The average spin polarization of this bonding =     0.0000
 Bonded to the (  0,  -1,  -1) translated image of atom number     9 ( Cl ) with bond order =     0.0565    The average spin polarization of this bonding =     0.0000
 Bonded to the (  0,  -1,   0) translated image of atom number     9 ( Cl ) with bond order =     0.0565    The average spin polarization of this bonding =     0.0000
 Bonded to the (  0,   0,  -1) translated image of atom number     9 ( Cl ) with bond order =     0.0565    The average spin polarization of this bonding =     0.0000
 Bonded to the (  0,   0,   0) translated image of atom number     9 ( Cl ) with bond order =     0.0565    The average spin polarization of this bonding =     0.0000
 The sum of bond orders for this atom is SBO =        2.760863
  
  
 ===================================================================================
 Printing BOs for ATOM #      5 ( Na ) in the reference unit cell.
  
 Bonded to the (  0,   1,   0) translated image of atom number     1 ( Na ) with bond order =     0.0133    The average spin polarization of this bonding =     0.0000
 Bonded to the (  0,   0,   0) translated image of atom number     1 ( Na ) with bond order =     0.0133    The average spin polarization of this bonding =     0.0000
 Bonded to the (  1,   0,   0) translated image of atom number     2 ( Na ) with bond order =     0.0030    The average spin polarization of this bonding =     0.0000
 Bonded to the (  0,   1,   1) translated image of atom number     4 ( Na ) with bond order =     0.0019    The average spin polarization of this bonding =     0.0000
 Bonded to the (  0,   1,   0) translated image of atom number     4 ( Na ) with bond order =     0.1355    The average spin polarization of this bonding =     0.0000
 Bonded to the (  0,   1,  -1) translated image of atom number     4 ( Na ) with bond order =     0.0019    The average spin polarization of this bonding =     0.0000
 Bonded to the (  0,   0,   1) translated image of atom number     4 ( Na ) with bond order =     0.0019    The average spin polarization of this bonding =     0.0000
 Bonded to the (  0,   0,   0) translated image of atom number     4 ( Na ) with bond order =     0.1355    The average spin polarization of this bonding =     0.0000
 Bonded to the (  0,   0,  -1) translated image of atom number     4 ( Na ) with bond order =     0.0019    The average spin polarization of this bonding =     0.0000
 Bonded to the (  0,   0,   1) translated image of atom number     5 ( Na ) with bond order =     0.0090    The average spin polarization of this bonding =     0.0000
 Bonded to the (  0,   0,  -1) translated image of atom number     5 ( Na ) with bond order =     0.0090    The average spin polarization of this bonding =     0.0000
 Bonded to the (  0,   1,   0) translated image of atom number     5 ( Na ) with bond order =     0.0038    The average spin polarization of this bonding =     0.0000
 Bonded to the (  0,  -1,   0) translated image of atom number     5 ( Na ) with bond order =     0.0038    The average spin polarization of this bonding =     0.0000
 Bonded to the (  0,   0,  -1) translated image of atom number     8 ( Cl ) with bond order =     0.0565    The average spin polarization of this bonding =     0.0000
 Bonded to the (  0,   0,   0) translated image of atom number     8 ( Cl ) with bond order =     0.0565    The average spin polarization of this bonding =     0.0000
 Bonded to the (  0,   1,  -1) translated image of atom number     8 ( Cl ) with bond order =     0.0565    The average spin polarization of this bonding =     0.0000
 Bonded to the (  0,   1,   0) translated image of atom number     8 ( Cl ) with bond order =     0.0565    The average spin polarization of this bonding =     0.0000
 Bonded to the (  0,  -1,  -1) translated image of atom number     9 ( Cl ) with bond order =     0.0108    The average spin polarization of this bonding =     0.0000
 Bonded to the (  0,  -1,   0) translated image of atom number     9 ( Cl ) with bond order =     0.0108    The average spin polarization of this bonding =     0.0000
 Bonded to the (  0,   0,  -2) translated image of atom number     9 ( Cl ) with bond order =     0.0010    The average spin polarization of this bonding =     0.0000
 Bonded to the (  0,   0,  -1) translated image of atom number     9 ( Cl ) with bond order =     1.0693    The average spin polarization of this bonding =     0.0000
 Bonded to the (  0,   0,   0) translated image of atom number     9 ( Cl ) with bond order =     1.0693    The average spin polarization of this bonding =     0.0000
 Bonded to the (  0,   0,   1) translated image of atom number     9 ( Cl ) with bond order =     0.0010    The average spin polarization of this bonding =     0.0000
 Bonded to the (  0,   1,  -1) translated image of atom number     9 ( Cl ) with bond order =     0.0108    The average spin polarization of this bonding =     0.0000
 Bonded to the (  0,   1,   0) translated image of atom number     9 ( Cl ) with bond order =     0.0108    The average spin polarization of this bonding =     0.0000
 Bonded to the (  0,   0,  -1) translated image of atom number    10 ( Cl ) with bond order =     0.0052    The average spin polarization of this bonding =     0.0000
 Bonded to the (  0,   0,   0) translated image of atom number    10 ( Cl ) with bond order =     0.0052    The average spin polarization of this bonding =     0.0000
 The sum of bond orders for this atom is SBO =        2.760864
  
  
 ===================================================================================
 Printing BOs for ATOM #      6 ( Na ) in the reference unit cell.
  
 Bonded to the (  0,   1,   0) translated image of atom number     1 ( Na ) with bond order =     0.0133    The average spin polarization of this bonding =     0.0000
 Bonded to the (  0,   0,   0) translated image of atom number     1 ( Na ) with bond order =     0.0133    The average spin polarization of this bonding =     0.0000
 Bonded to the (  0,   0,   0) translated image of atom number     2 ( Na ) with bond order =     0.0030    The average spin polarization of this bonding =     0.0000
 Bonded to the (  0,   1,   1) translated image of atom number     3 ( Na ) with bond order =     0.0019    The average spin polarization of this bonding =     0.0000
 Bonded to the (  0,   1,   0) translated image of atom number     3 ( Na ) with bond order =     0.1355    The average spin polarization of this bonding =     0.0000
 Bonded to the (  0,   1,  -1) translated image of atom number     3 ( Na ) with bond order =     0.0019    The average spin polarization of this bonding =     0.0000
 Bonded to the (  0,   0,   1) translated image of atom number     3 ( Na ) with bond order =     0.0019    The average spin polarization of this bonding =     0.0000
 Bonded to the (  0,   0,   0) translated image of atom number     3 ( Na ) with bond order =     0.1355    The average spin polarization of this bonding =     0.0000
 Bonded to the (  0,   0,  -1) translated image of atom number     3 ( Na ) with bond order =     0.0019    The average spin polarization of this bonding =     0.0000
 Bonded to the (  0,   0,   1) translated image of atom number     6 ( Na ) with bond order =     0.0090    The average spin polarization of this bonding =     0.0000
 Bonded to the (  0,   0,  -1) translated image of atom number     6 ( Na ) with bond order =     0.0090    The average spin polarization of this bonding =     0.0000
 Bonded to the (  0,   1,   0) translated image of atom number     6 ( Na ) with bond order =     0.0038    The average spin polarization of this bonding =     0.0000
 Bonded to the (  0,  -1,   0) translated image of atom number     6 ( Na ) with bond order =     0.0038    The average spin polarization of this bonding =     0.0000
 Bonded to the (  0,   0,  -1) translated image of atom number     7 ( Cl ) with bond order =     0.0565    The average spin polarization of this bonding =     0.0000
 Bonded to the (  0,   0,   0) translated image of atom number     7 ( Cl ) with bond order =     0.0565    The average spin polarization of this bonding =     0.0000
 Bonded to the (  0,   1,  -1) translated image of atom number     7 ( Cl ) with bond order =     0.0565    The average spin polarization of this bonding =     0.0000
 Bonded to the (  0,   1,   0) translated image of atom number     7 ( Cl ) with bond order =     0.0565    The average spin polarization of this bonding =     0.0000
 Bonded to the (  0,   0,  -1) translated image of atom number     9 ( Cl ) with bond order =     0.0052    The average spin polarization of this bonding =     0.0000
 Bonded to the (  0,   0,   0) translated image of atom number     9 ( Cl ) with bond order =     0.0052    The average spin polarization of this bonding =     0.0000
 Bonded to the (  0,  -1,  -1) translated image of atom number    10 ( Cl ) with bond order =     0.0108    The average spin polarization of this bonding =     0.0000
 Bonded to the (  0,  -1,   0) translated image of atom number    10 ( Cl ) with bond order =     0.0108    The average spin polarization of this bonding =     0.0000
 Bonded to the (  0,   0,  -2) translated image of atom number    10 ( Cl ) with bond order =     0.0010    The average spin polarization of this bonding =     0.0000
 Bonded to the (  0,   0,  -1) translated image of atom number    10 ( Cl ) with bond order =     1.0693    The average spin polarization of this bonding =     0.0000
 Bonded to the (  0,   0,   0) translated image of atom number    10 ( Cl ) with bond order =     1.0693    The average spin polarization of this bonding =     0.0000
 Bonded to the (  0,   0,   1) translated image of atom number    10 ( Cl ) with bond order =     0.0010    The average spin polarization of this bonding =     0.0000
 Bonded to the (  0,   1,  -1) translated image of atom number    10 ( Cl ) with bond order =     0.0108    The average spin polarization of this bonding =     0.0000
 Bonded to the (  0,   1,   0) translated image of atom number    10 ( Cl ) with bond order =     0.0108    The average spin polarization of this bonding =     0.0000
 The sum of bond orders for this atom is SBO =        2.760911
  
  
 ===================================================================================
 Printing BOs for ATOM #      7 ( Cl ) in the reference unit cell.
  
 Bonded to the (  0,   0,   1) translated image of atom number     1 ( Na ) with bond order =     0.0012    The average spin polarization of this bonding =     0.0000
 Bonded to the (  0,   0,   0) translated image of atom number     1 ( Na ) with bond order =     0.0012    The average spin polarization of this bonding =     0.0000
 Bonded to the (  0,   0,   1) translated image of atom number     2 ( Na ) with bond order =     0.1620    The average spin polarization of this bonding =     0.0000
 Bonded to the (  0,   0,   0) translated image of atom number     2 ( Na ) with bond order =     0.1620    The average spin polarization of this bonding =     0.0000
 Bonded to the (  0,  -1,   1) translated image of atom number     2 ( Na ) with bond order =     0.1620    The average spin polarization of this bonding =     0.0000
 Bonded to the (  0,  -1,   0) translated image of atom number     2 ( Na ) with bond order =     0.1620    The average spin polarization of this bonding =     0.0000
 Bonded to the (  0,   1,   1) translated image of atom number     3 ( Na ) with bond order =     0.0108    The average spin polarization of this bonding =     0.0000
 Bonded to the (  0,   1,   0) translated image of atom number     3 ( Na ) with bond order =     0.0108    The average spin polarization of this bonding =     0.0000
 Bonded to the (  0,   0,   2) translated image of atom number     3 ( Na ) with bond order =     0.0010    The average spin polarization of this bonding =     0.0000
 Bonded to the (  0,   0,   1) translated image of atom number     3 ( Na ) with bond order =     1.0693    The average spin polarization of this bonding =     0.0000
 Bonded to the (  0,   0,   0) translated image of atom number     3 ( Na ) with bond order =     1.0693    The average spin polarization of this bonding =     0.0000
 Bonded to the (  0,   0,  -1) translated image of atom number     3 ( Na ) with bond order =     0.0010    The average spin polarization of this bonding =     0.0000
 Bonded to the (  0,  -1,   1) translated image of atom number     3 ( Na ) with bond order =     0.0108    The average spin polarization of this bonding =     0.0000
 Bonded to the (  0,  -1,   0) translated image of atom number     3 ( Na ) with bond order =     0.0108    The average spin polarization of this bonding =     0.0000
 Bonded to the ( -1,   0,   1) translated image of atom number     4 ( Na ) with bond order =     0.0052    The average spin polarization of this bonding =     0.0000
 Bonded to the ( -1,   0,   0) translated image of atom number     4 ( Na ) with bond order =     0.0052    The average spin polarization of this bonding =     0.0000
 Bonded to the (  0,   0,   1) translated image of atom number     6 ( Na ) with bond order =     0.0565    The average spin polarization of this bonding =     0.0000
 Bonded to the (  0,   0,   0) translated image of atom number     6 ( Na ) with bond order =     0.0565    The average spin polarization of this bonding =     0.0000
 Bonded to the (  0,  -1,   1) translated image of atom number     6 ( Na ) with bond order =     0.0565    The average spin polarization of this bonding =     0.0000
 Bonded to the (  0,  -1,   0) translated image of atom number     6 ( Na ) with bond order =     0.0565    The average spin polarization of this bonding =     0.0000
 Bonded to the (  0,   0,   1) translated image of atom number     7 ( Cl ) with bond order =     0.3346    The average spin polarization of this bonding =     0.0000
 Bonded to the (  0,   0,  -1) translated image of atom number     7 ( Cl ) with bond order =     0.3346    The average spin polarization of this bonding =     0.0000
 Bonded to the (  0,   1,  -1) translated image of atom number     7 ( Cl ) with bond order =     0.0151    The average spin polarization of this bonding =     0.0000
 Bonded to the (  0,  -1,   1) translated image of atom number     7 ( Cl ) with bond order =     0.0151    The average spin polarization of this bonding =     0.0000
 Bonded to the (  0,   1,   0) translated image of atom number     7 ( Cl ) with bond order =     0.2102    The average spin polarization of this bonding =     0.0000
 Bonded to the (  0,  -1,   0) translated image of atom number     7 ( Cl ) with bond order =     0.2102    The average spin polarization of this bonding =     0.0000
 Bonded to the (  0,   1,   1) translated image of atom number     7 ( Cl ) with bond order =     0.0151    The average spin polarization of this bonding =     0.0000
 Bonded to the (  0,  -1,  -1) translated image of atom number     7 ( Cl ) with bond order =     0.0151    The average spin polarization of this bonding =     0.0000
 Bonded to the ( -1,  -1,  -1) translated image of atom number     8 ( Cl ) with bond order =     0.0020    The average spin polarization of this bonding =     0.0000
 Bonded to the ( -1,  -1,   0) translated image of atom number     8 ( Cl ) with bond order =     0.0186    The average spin polarization of this bonding =     0.0000
 Bonded to the ( -1,  -1,   1) translated image of atom number     8 ( Cl ) with bond order =     0.0020    The average spin polarization of this bonding =     0.0000
 Bonded to the ( -1,   0,  -1) translated image of atom number     8 ( Cl ) with bond order =     0.0394    The average spin polarization of this bonding =     0.0000
 Bonded to the ( -1,   0,   0) translated image of atom number     8 ( Cl ) with bond order =     0.6787    The average spin polarization of this bonding =     0.0000
 Bonded to the ( -1,   0,   1) translated image of atom number     8 ( Cl ) with bond order =     0.0394    The average spin polarization of this bonding =     0.0000
 Bonded to the ( -1,   1,  -1) translated image of atom number     8 ( Cl ) with bond order =     0.0020    The average spin polarization of this bonding =     0.0000
 Bonded to the ( -1,   1,   0) translated image of atom number     8 ( Cl ) with bond order =     0.0186    The average spin polarization of this bonding =     0.0000
 Bonded to the ( -1,   1,   1) translated image of atom number     8 ( Cl ) with bond order =     0.0020    The average spin polarization of this bonding =     0.0000
 Bonded to the (  0,  -1,  -1) translated image of atom number    10 ( Cl ) with bond order =     0.0085    The average spin polarization of this bonding =     0.0000
 Bonded to the (  0,  -1,   0) translated image of atom number    10 ( Cl ) with bond order =     0.1343    The average spin polarization of this bonding =     0.0000
 Bonded to the (  0,  -1,   1) translated image of atom number    10 ( Cl ) with bond order =     0.0085    The average spin polarization of this bonding =     0.0000
 Bonded to the (  0,   0,  -1) translated image of atom number    10 ( Cl ) with bond order =     0.0085    The average spin polarization of this bonding =     0.0000
 Bonded to the (  0,   0,   0) translated image of atom number    10 ( Cl ) with bond order =     0.1343    The average spin polarization of this bonding =     0.0000
 Bonded to the (  0,   0,   1) translated image of atom number    10 ( Cl ) with bond order =     0.0085    The average spin polarization of this bonding =     0.0000
 The sum of bond orders for this atom is SBO =        5.336064
  
  
 ===================================================================================
 Printing BOs for ATOM #      8 ( Cl ) in the reference unit cell.
  
 Bonded to the (  0,   0,   1) translated image of atom number     1 ( Na ) with bond order =     0.0012    The average spin polarization of this bonding =     0.0000
 Bonded to the (  0,   0,   0) translated image of atom number     1 ( Na ) with bond order =     0.0012    The average spin polarization of this bonding =     0.0000
 Bonded to the (  1,   0,   1) translated image of atom number     2 ( Na ) with bond order =     0.1620    The average spin polarization of this bonding =     0.0000
 Bonded to the (  1,   0,   0) translated image of atom number     2 ( Na ) with bond order =     0.1620    The average spin polarization of this bonding =     0.0000
 Bonded to the (  1,  -1,   1) translated image of atom number     2 ( Na ) with bond order =     0.1620    The average spin polarization of this bonding =     0.0000
 Bonded to the (  1,  -1,   0) translated image of atom number     2 ( Na ) with bond order =     0.1620    The average spin polarization of this bonding =     0.0000
 Bonded to the (  1,   0,   1) translated image of atom number     3 ( Na ) with bond order =     0.0052    The average spin polarization of this bonding =     0.0000
 Bonded to the (  1,   0,   0) translated image of atom number     3 ( Na ) with bond order =     0.0052    The average spin polarization of this bonding =     0.0000
 Bonded to the (  0,   1,   1) translated image of atom number     4 ( Na ) with bond order =     0.0108    The average spin polarization of this bonding =     0.0000
 Bonded to the (  0,   1,   0) translated image of atom number     4 ( Na ) with bond order =     0.0108    The average spin polarization of this bonding =     0.0000
 Bonded to the (  0,   0,   2) translated image of atom number     4 ( Na ) with bond order =     0.0010    The average spin polarization of this bonding =     0.0000
 Bonded to the (  0,   0,   1) translated image of atom number     4 ( Na ) with bond order =     1.0693    The average spin polarization of this bonding =     0.0000
 Bonded to the (  0,   0,   0) translated image of atom number     4 ( Na ) with bond order =     1.0693    The average spin polarization of this bonding =     0.0000
 Bonded to the (  0,   0,  -1) translated image of atom number     4 ( Na ) with bond order =     0.0010    The average spin polarization of this bonding =     0.0000
 Bonded to the (  0,  -1,   1) translated image of atom number     4 ( Na ) with bond order =     0.0108    The average spin polarization of this bonding =     0.0000
 Bonded to the (  0,  -1,   0) translated image of atom number     4 ( Na ) with bond order =     0.0108    The average spin polarization of this bonding =     0.0000
 Bonded to the (  0,   0,   1) translated image of atom number     5 ( Na ) with bond order =     0.0565    The average spin polarization of this bonding =     0.0000
 Bonded to the (  0,   0,   0) translated image of atom number     5 ( Na ) with bond order =     0.0565    The average spin polarization of this bonding =     0.0000
 Bonded to the (  0,  -1,   1) translated image of atom number     5 ( Na ) with bond order =     0.0565    The average spin polarization of this bonding =     0.0000
 Bonded to the (  0,  -1,   0) translated image of atom number     5 ( Na ) with bond order =     0.0565    The average spin polarization of this bonding =     0.0000
 Bonded to the (  1,   1,   1) translated image of atom number     7 ( Cl ) with bond order =     0.0020    The average spin polarization of this bonding =     0.0000
 Bonded to the (  1,   1,   0) translated image of atom number     7 ( Cl ) with bond order =     0.0186    The average spin polarization of this bonding =     0.0000
 Bonded to the (  1,   1,  -1) translated image of atom number     7 ( Cl ) with bond order =     0.0020    The average spin polarization of this bonding =     0.0000
 Bonded to the (  1,   0,   1) translated image of atom number     7 ( Cl ) with bond order =     0.0394    The average spin polarization of this bonding =     0.0000
 Bonded to the (  1,   0,   0) translated image of atom number     7 ( Cl ) with bond order =     0.6787    The average spin polarization of this bonding =     0.0000
 Bonded to the (  1,   0,  -1) translated image of atom number     7 ( Cl ) with bond order =     0.0394    The average spin polarization of this bonding =     0.0000
 Bonded to the (  1,  -1,   1) translated image of atom number     7 ( Cl ) with bond order =     0.0020    The average spin polarization of this bonding =     0.0000
 Bonded to the (  1,  -1,   0) translated image of atom number     7 ( Cl ) with bond order =     0.0186    The average spin polarization of this bonding =     0.0000
 Bonded to the (  1,  -1,  -1) translated image of atom number     7 ( Cl ) with bond order =     0.0020    The average spin polarization of this bonding =     0.0000
 Bonded to the (  0,   0,   1) translated image of atom number     8 ( Cl ) with bond order =     0.3346    The average spin polarization of this bonding =     0.0000
 Bonded to the (  0,   0,  -1) translated image of atom number     8 ( Cl ) with bond order =     0.3346    The average spin polarization of this bonding =     0.0000
 Bonded to the (  0,   1,  -1) translated image of atom number     8 ( Cl ) with bond order =     0.0151    The average spin polarization of this bonding =     0.0000
 Bonded to the (  0,  -1,   1) translated image of atom number     8 ( Cl ) with bond order =     0.0151    The average spin polarization of this bonding =     0.0000
 Bonded to the (  0,   1,   0) translated image of atom number     8 ( Cl ) with bond order =     0.2102    The average spin polarization of this bonding =     0.0000
 Bonded to the (  0,  -1,   0) translated image of atom number     8 ( Cl ) with bond order =     0.2102    The average spin polarization of this bonding =     0.0000
 Bonded to the (  0,   1,   1) translated image of atom number     8 ( Cl ) with bond order =     0.0151    The average spin polarization of this bonding =     0.0000
 Bonded to the (  0,  -1,  -1) translated image of atom number     8 ( Cl ) with bond order =     0.0151    The average spin polarization of this bonding =     0.0000
 Bonded to the (  0,  -1,  -1) translated image of atom number     9 ( Cl ) with bond order =     0.0085    The average spin polarization of this bonding =     0.0000
 Bonded to the (  0,  -1,   0) translated image of atom number     9 ( Cl ) with bond order =     0.1343    The average spin polarization of this bonding =     0.0000
 Bonded to the (  0,  -1,   1) translated image of atom number     9 ( Cl ) with bond order =     0.0085    The average spin polarization of this bonding =     0.0000
 Bonded to the (  0,   0,  -1) translated image of atom number     9 ( Cl ) with bond order =     0.0085    The average spin polarization of this bonding =     0.0000
 Bonded to the (  0,   0,   0) translated image of atom number     9 ( Cl ) with bond order =     0.1343    The average spin polarization of this bonding =     0.0000
 Bonded to the (  0,   0,   1) translated image of atom number     9 ( Cl ) with bond order =     0.0085    The average spin polarization of this bonding =     0.0000
 The sum of bond orders for this atom is SBO =        5.335968
  
  
 ===================================================================================
 Printing BOs for ATOM #      9 ( Cl ) in the reference unit cell.
  
 Bonded to the (  0,   1,   1) translated image of atom number     1 ( Na ) with bond order =     0.1620    The average spin polarization of this bonding =     0.0000
 Bonded to the (  0,   1,   0) translated image of atom number     1 ( Na ) with bond order =     0.1620    The average spin polarization of this bonding =     0.0000
 Bonded to the (  0,   0,   1) translated image of atom number     1 ( Na ) with bond order =     0.1620    The average spin polarization of this bonding =     0.0000
 Bonded to the (  0,   0,   0) translated image of atom number     1 ( Na ) with bond order =     0.1620    The average spin polarization of this bonding =     0.0000
 Bonded to the (  1,   0,   1) translated image of atom number     2 ( Na ) with bond order =     0.0012    The average spin polarization of this bonding =     0.0000
 Bonded to the (  1,   0,   0) translated image of atom number     2 ( Na ) with bond order =     0.0012    The average spin polarization of this bonding =     0.0000
 Bonded to the (  0,   1,   1) translated image of atom number     4 ( Na ) with bond order =     0.0565    The average spin polarization of this bonding =     0.0000
 Bonded to the (  0,   1,   0) translated image of atom number     4 ( Na ) with bond order =     0.0565    The average spin polarization of this bonding =     0.0000
 Bonded to the (  0,   0,   1) translated image of atom number     4 ( Na ) with bond order =     0.0565    The average spin polarization of this bonding =     0.0000
 Bonded to the (  0,   0,   0) translated image of atom number     4 ( Na ) with bond order =     0.0565    The average spin polarization of this bonding =     0.0000
 Bonded to the (  0,   1,   1) translated image of atom number     5 ( Na ) with bond order =     0.0108    The average spin polarization of this bonding =     0.0000
 Bonded to the (  0,   1,   0) translated image of atom number     5 ( Na ) with bond order =     0.0108    The average spin polarization of this bonding =     0.0000
 Bonded to the (  0,   0,   2) translated image of atom number     5 ( Na ) with bond order =     0.0010    The average spin polarization of this bonding =     0.0000
 Bonded to the (  0,   0,   1) translated image of atom number     5 ( Na ) with bond order =     1.0693    The average spin polarization of this bonding =     0.0000
 Bonded to the (  0,   0,   0) translated image of atom number     5 ( Na ) with bond order =     1.0693    The average spin polarization of this bonding =     0.0000
 Bonded to the (  0,   0,  -1) translated image of atom number     5 ( Na ) with bond order =     0.0010    The average spin polarization of this bonding =     0.0000
 Bonded to the (  0,  -1,   1) translated image of atom number     5 ( Na ) with bond order =     0.0108    The average spin polarization of this bonding =     0.0000
 Bonded to the (  0,  -1,   0) translated image of atom number     5 ( Na ) with bond order =     0.0108    The average spin polarization of this bonding =     0.0000
 Bonded to the (  0,   0,   1) translated image of atom number     6 ( Na ) with bond order =     0.0052    The average spin polarization of this bonding =     0.0000
 Bonded to the (  0,   0,   0) translated image of atom number     6 ( Na ) with bond order =     0.0052    The average spin polarization of this bonding =     0.0000
 Bonded to the (  0,   1,   1) translated image of atom number     8 ( Cl ) with bond order =     0.0085    The average spin polarization of this bonding =     0.0000
 Bonded to the (  0,   1,   0) translated image of atom number     8 ( Cl ) with bond order =     0.1343    The average spin polarization of this bonding =     0.0000
 Bonded to the (  0,   1,  -1) translated image of atom number     8 ( Cl ) with bond order =     0.0085    The average spin polarization of this bonding =     0.0000
 Bonded to the (  0,   0,   1) translated image of atom number     8 ( Cl ) with bond order =     0.0085    The average spin polarization of this bonding =     0.0000
 Bonded to the (  0,   0,   0) translated image of atom number     8 ( Cl ) with bond order =     0.1343    The average spin polarization of this bonding =     0.0000
 Bonded to the (  0,   0,  -1) translated image of atom number     8 ( Cl ) with bond order =     0.0085    The average spin polarization of this bonding =     0.0000
 Bonded to the (  0,   0,   1) translated image of atom number     9 ( Cl ) with bond order =     0.3346    The average spin polarization of this bonding =     0.0000
 Bonded to the (  0,   0,  -1) translated image of atom number     9 ( Cl ) with bond order =     0.3346    The average spin polarization of this bonding =     0.0000
 Bonded to the (  0,   1,  -1) translated image of atom number     9 ( Cl ) with bond order =     0.0151    The average spin polarization of this bonding =     0.0000
 Bonded to the (  0,  -1,   1) translated image of atom number     9 ( Cl ) with bond order =     0.0151    The average spin polarization of this bonding =     0.0000
 Bonded to the (  0,   1,   0) translated image of atom number     9 ( Cl ) with bond order =     0.2102    The average spin polarization of this bonding =     0.0000
 Bonded to the (  0,  -1,   0) translated image of atom number     9 ( Cl ) with bond order =     0.2102    The average spin polarization of this bonding =     0.0000
 Bonded to the (  0,   1,   1) translated image of atom number     9 ( Cl ) with bond order =     0.0151    The average spin polarization of this bonding =     0.0000
 Bonded to the (  0,  -1,  -1) translated image of atom number     9 ( Cl ) with bond order =     0.0151    The average spin polarization of this bonding =     0.0000
 Bonded to the (  0,  -1,  -1) translated image of atom number    10 ( Cl ) with bond order =     0.0020    The average spin polarization of this bonding =     0.0000
 Bonded to the (  0,  -1,   0) translated image of atom number    10 ( Cl ) with bond order =     0.0186    The average spin polarization of this bonding =     0.0000
 Bonded to the (  0,  -1,   1) translated image of atom number    10 ( Cl ) with bond order =     0.0020    The average spin polarization of this bonding =     0.0000
 Bonded to the (  0,   0,  -1) translated image of atom number    10 ( Cl ) with bond order =     0.0393    The average spin polarization of this bonding =     0.0000
 Bonded to the (  0,   0,   0) translated image of atom number    10 ( Cl ) with bond order =     0.6787    The average spin polarization of this bonding =     0.0000
 Bonded to the (  0,   0,   1) translated image of atom number    10 ( Cl ) with bond order =     0.0393    The average spin polarization of this bonding =     0.0000
 Bonded to the (  0,   1,  -1) translated image of atom number    10 ( Cl ) with bond order =     0.0020    The average spin polarization of this bonding =     0.0000
 Bonded to the (  0,   1,   0) translated image of atom number    10 ( Cl ) with bond order =     0.0186    The average spin polarization of this bonding =     0.0000
 Bonded to the (  0,   1,   1) translated image of atom number    10 ( Cl ) with bond order =     0.0020    The average spin polarization of this bonding =     0.0000
 The sum of bond orders for this atom is SBO =        5.335872
  
  
 ===================================================================================
 Printing BOs for ATOM #     10 ( Cl ) in the reference unit cell.
  
 Bonded to the (  0,   1,   1) translated image of atom number     1 ( Na ) with bond order =     0.1620    The average spin polarization of this bonding =     0.0000
 Bonded to the (  0,   1,   0) translated image of atom number     1 ( Na ) with bond order =     0.1620    The average spin polarization of this bonding =     0.0000
 Bonded to the (  0,   0,   1) translated image of atom number     1 ( Na ) with bond order =     0.1620    The average spin polarization of this bonding =     0.0000
 Bonded to the (  0,   0,   0) translated image of atom number     1 ( Na ) with bond order =     0.1620    The average spin polarization of this bonding =     0.0000
 Bonded to the (  0,   0,   1) translated image of atom number     2 ( Na ) with bond order =     0.0012    The average spin polarization of this bonding =     0.0000
 Bonded to the (  0,   0,   0) translated image of atom number     2 ( Na ) with bond order =     0.0012    The average spin polarization of this bonding =     0.0000
 Bonded to the (  0,   1,   1) translated image of atom number     3 ( Na ) with bond order =     0.0565    The average spin polarization of this bonding =     0.0000
 Bonded to the (  0,   1,   0) translated image of atom number     3 ( Na ) with bond order =     0.0565    The average spin polarization of this bonding =     0.0000
 Bonded to the (  0,   0,   1) translated image of atom number     3 ( Na ) with bond order =     0.0565    The average spin polarization of this bonding =     0.0000
 Bonded to the (  0,   0,   0) translated image of atom number     3 ( Na ) with bond order =     0.0565    The average spin polarization of this bonding =     0.0000
 Bonded to the (  0,   0,   1) translated image of atom number     5 ( Na ) with bond order =     0.0052    The average spin polarization of this bonding =     0.0000
 Bonded to the (  0,   0,   0) translated image of atom number     5 ( Na ) with bond order =     0.0052    The average spin polarization of this bonding =     0.0000
 Bonded to the (  0,   1,   1) translated image of atom number     6 ( Na ) with bond order =     0.0108    The average spin polarization of this bonding =     0.0000
 Bonded to the (  0,   1,   0) translated image of atom number     6 ( Na ) with bond order =     0.0108    The average spin polarization of this bonding =     0.0000
 Bonded to the (  0,   0,   2) translated image of atom number     6 ( Na ) with bond order =     0.0010    The average spin polarization of this bonding =     0.0000
 Bonded to the (  0,   0,   1) translated image of atom number     6 ( Na ) with bond order =     1.0693    The average spin polarization of this bonding =     0.0000
 Bonded to the (  0,   0,   0) translated image of atom number     6 ( Na ) with bond order =     1.0693    The average spin polarization of this bonding =     0.0000
 Bonded to the (  0,   0,  -1) translated image of atom number     6 ( Na ) with bond order =     0.0010    The average spin polarization of this bonding =     0.0000
 Bonded to the (  0,  -1,   1) translated image of atom number     6 ( Na ) with bond order =     0.0108    The average spin polarization of this bonding =     0.0000
 Bonded to the (  0,  -1,   0) translated image of atom number     6 ( Na ) with bond order =     0.0108    The average spin polarization of this bonding =     0.0000
 Bonded to the (  0,   1,   1) translated image of atom number     7 ( Cl ) with bond order =     0.0085    The average spin polarization of this bonding =     0.0000
 Bonded to the (  0,   1,   0) translated image of atom number     7 ( Cl ) with bond order =     0.1343    The average spin polarization of this bonding =     0.0000
 Bonded to the (  0,   1,  -1) translated image of atom number     7 ( Cl ) with bond order =     0.0085    The average spin polarization of this bonding =     0.0000
 Bonded to the (  0,   0,   1) translated image of atom number     7 ( Cl ) with bond order =     0.0085    The average spin polarization of this bonding =     0.0000
 Bonded to the (  0,   0,   0) translated image of atom number     7 ( Cl ) with bond order =     0.1343    The average spin polarization of this bonding =     0.0000
 Bonded to the (  0,   0,  -1) translated image of atom number     7 ( Cl ) with bond order =     0.0085    The average spin polarization of this bonding =     0.0000
 Bonded to the (  0,   1,   1) translated image of atom number     9 ( Cl ) with bond order =     0.0020    The average spin polarization of this bonding =     0.0000
 Bonded to the (  0,   1,   0) translated image of atom number     9 ( Cl ) with bond order =     0.0186    The average spin polarization of this bonding =     0.0000
 Bonded to the (  0,   1,  -1) translated image of atom number     9 ( Cl ) with bond order =     0.0020    The average spin polarization of this bonding =     0.0000
 Bonded to the (  0,   0,   1) translated image of atom number     9 ( Cl ) with bond order =     0.0393    The average spin polarization of this bonding =     0.0000
 Bonded to the (  0,   0,   0) translated image of atom number     9 ( Cl ) with bond order =     0.6787    The average spin polarization of this bonding =     0.0000
 Bonded to the (  0,   0,  -1) translated image of atom number     9 ( Cl ) with bond order =     0.0393    The average spin polarization of this bonding =     0.0000
 Bonded to the (  0,  -1,   1) translated image of atom number     9 ( Cl ) with bond order =     0.0020    The average spin polarization of this bonding =     0.0000
 Bonded to the (  0,  -1,   0) translated image of atom number     9 ( Cl ) with bond order =     0.0186    The average spin polarization of this bonding =     0.0000
 Bonded to the (  0,  -1,  -1) translated image of atom number     9 ( Cl ) with bond order =     0.0020    The average spin polarization of this bonding =     0.0000
 Bonded to the (  0,   0,   1) translated image of atom number    10 ( Cl ) with bond order =     0.3346    The average spin polarization of this bonding =     0.0000
 Bonded to the (  0,   0,  -1) translated image of atom number    10 ( Cl ) with bond order =     0.3346    The average spin polarization of this bonding =     0.0000
 Bonded to the (  0,   1,  -1) translated image of atom number    10 ( Cl ) with bond order =     0.0151    The average spin polarization of this bonding =     0.0000
 Bonded to the (  0,  -1,   1) translated image of atom number    10 ( Cl ) with bond order =     0.0151    The average spin polarization of this bonding =     0.0000
 Bonded to the (  0,   1,   0) translated image of atom number    10 ( Cl ) with bond order =     0.2102    The average spin polarization of this bonding =     0.0000
 Bonded to the (  0,  -1,   0) translated image of atom number    10 ( Cl ) with bond order =     0.2102    The average spin polarization of this bonding =     0.0000
 Bonded to the (  0,   1,   1) translated image of atom number    10 ( Cl ) with bond order =     0.0151    The average spin polarization of this bonding =     0.0000
 Bonded to the (  0,  -1,  -1) translated image of atom number    10 ( Cl ) with bond order =     0.0151    The average spin polarization of this bonding =     0.0000
 The sum of bond orders for this atom is SBO =        5.335964
    
 2025/02/06  10:03:25
