# Supplementary material for: How well do various QM-derived net atomic charges reproduce the electrostatic potential surrounding a material across multiple geometric conformations?
Source: RSC Adv. 2025 Jul 7;15(29):23223–65. doi: 10.1039/d4ra07900k (PMC12230677; doi:10.1039/d4ra07900k)
Supplement: RA-015-D4RA07900K-s002 [file RA-015-D4RA07900K-s002.zip › 11_sodium_chloride_crystals/Cmmm_Na3Cl2/2_core_electrons/DDEC6_net_atomic_charges.xyz]

   10
jmolscript: load "" {1 1 1} spacegroup "x,y,z" unitcell [{      9.881000     0.000000     0.000000 }, {      0.000000     2.925000     0.000000 }, {      0.000000     0.000000     2.508000 }]
Na     4.940500     0.000000     0.000000     0.952973
Na     0.000000     1.462500     0.000000     0.952974
Na     1.936676     0.000000     0.000000     0.869799
Na     7.944324     0.000000     0.000000     0.869796
Na     6.877176     1.462500     0.000000     0.869791
Na     3.003824     1.462500     0.000000     0.869790
Cl     1.136315     0.000000     1.254000    -1.346303
Cl     8.744685     0.000000     1.254000    -1.346290
Cl     6.076815     1.462500     1.254000    -1.346253
Cl     3.804185     1.462500     1.254000    -1.346278
 
Chargemol development version January 4, 2022     
See ddec.sourceforge.net for latest version.
 
Computational parameters:
Number of radial integration shells =    100
Cutoff radius (pm) =    500
Error in the integrated total number of electrons before renormalization (e) =    4.5589E-06
Charge convergence tolerance =    1.0000E-05
Maximum density for electron cloud penetration fitting (pm) =    1.0000E-02
Minimum density for electron cloud penetration fitting (pm) =    1.0000E-04
Minimum decay exponent for electron density of buried atom tails =   1.7500
Maximum decay exponent for electron density of buried atom tails =  2.5000
Number of iterations to convergence =      7
 
The following XYZ coordinates are in angstroms. The atomic dipoles and quadrupoles are in atomic units.
atom #   symbol            x            y            z   net_charge     dipole_x     dipole_y     dipole_z   dipole_mag          Qxy          Qxz          Qyz   Q(x^2-y^2)  Q(3z^2-R^2)  3 traceless quadrupole moment tensor eigenvalues
     1       Na     4.940500     0.000000     0.000000     0.952973     0.000000     0.000000    -0.000000     0.000000     0.000000    -0.000001     0.000000    -0.093779     0.130492    -0.068638     0.025141     0.043497
     2       Na     0.000000     1.462500     0.000000     0.952974    -0.000000    -0.000000     0.000000     0.000000     0.000001    -0.000000    -0.000000    -0.093787     0.130496    -0.068643     0.025144     0.043499
     3       Na     1.936676     0.000000     0.000000     0.869799    -0.010075     0.000004     0.000001     0.010075    -0.000001     0.000002     0.000001    -0.022216    -0.147613    -0.049204     0.013494     0.035710
     4       Na     7.944324     0.000000     0.000000     0.869796     0.010073    -0.000004    -0.000000     0.010073    -0.000001     0.000000    -0.000000    -0.022232    -0.147620    -0.049207     0.013487     0.035719
     5       Na     6.877176     1.462500     0.000000     0.869791    -0.010061    -0.000002    -0.000000     0.010061     0.000003     0.000001     0.000000    -0.022185    -0.147647    -0.049216     0.013516     0.035700
     6       Na     3.003824     1.462500     0.000000     0.869790     0.010069    -0.000001    -0.000001     0.010069     0.000001     0.000003     0.000000    -0.022191    -0.147644    -0.049215     0.013512     0.035703
     7       Cl     1.136315     0.000000     1.254000    -1.346303    -0.205325     0.000008     0.000003     0.205325     0.000009    -0.000002    -0.000001     0.431592     0.404790    -0.283261     0.134930     0.148331
     8       Cl     8.744685     0.000000     1.254000    -1.346290     0.205296    -0.000009     0.000003     0.205296     0.000006     0.000003    -0.000002     0.431560     0.404735    -0.283236     0.134912     0.148324
     9       Cl     6.076815     1.462500     1.254000    -1.346253    -0.205369    -0.000010     0.000001     0.205369    -0.000000     0.000001    -0.000002     0.431515     0.404684    -0.283205     0.134895     0.148310
    10       Cl     3.804185     1.462500     1.254000    -1.346278     0.205402    -0.000001    -0.000005     0.205402     0.000000    -0.000000    -0.000004     0.431525     0.404735    -0.283218     0.134912     0.148307
 
The spherically averaged atomic electron density fit to a function exp(a - br) for r values having spherically averaged atomic electron density values between min_density_cloud_penetration and max_density_cloud_penetration.
atom #   symbol            x            y            z            a            b     Rsquared  where a and b are in atomic units and Rsquared is the squared correlation coefficient
     1       Na     4.940500     0.000000     0.000000    -0.852038     2.038071     0.993469
     2       Na     0.000000     1.462500     0.000000    -0.852024     2.038059     0.993470
     3       Na     1.936676     0.000000     0.000000     0.592733     2.415918     0.997767
     4       Na     7.944324     0.000000     0.000000     0.592721     2.415924     0.997767
     5       Na     6.877176     1.462500     0.000000     0.592803     2.415952     0.997767
     6       Na     3.003824     1.462500     0.000000     0.592794     2.415939     0.997767
     7       Cl     1.136315     0.000000     1.254000     0.561275     1.746704     0.999965
     8       Cl     8.744685     0.000000     1.254000     0.561233     1.746700     0.999965
     9       Cl     6.076815     1.462500     1.254000     0.561205     1.746701     0.999965
    10       Cl     3.804185     1.462500     1.254000     0.561239     1.746703     0.999965
 
 2025/02/06  10:03:22
