# Supplementary material for: How well do various QM-derived net atomic charges reproduce the electrostatic potential surrounding a material across multiple geometric conformations?
Source: RSC Adv. 2025 Jul 7;15(29):23223–65. doi: 10.1039/d4ra07900k (PMC12230677; doi:10.1039/d4ra07900k)
Supplement: RA-015-D4RA07900K-s002 [file RA-015-D4RA07900K-s002.zip › 11_sodium_chloride_crystals/Cmmm_Na3Cl2/2_core_electrons/DDEC_atomic_Rcubed_moments.xyz]

   10
jmolscript: load "" {1 1 1} spacegroup "x,y,z" unitcell [{      9.881000     0.000000     0.000000 }, {      0.000000     2.925000     0.000000 }, {      0.000000     0.000000     2.508000 }]
Na      4.940500     0.000000     0.000000    13.766391
Na      0.000000     1.462500     0.000000    13.766825
Na      1.936676     0.000000     0.000000    15.796567
Na      7.944324     0.000000     0.000000    15.796270
Na      6.877176     1.462500     0.000000    15.796168
Na      3.003824     1.462500     0.000000    15.796507
Cl      1.136315     0.000000     1.254000    99.553472
Cl      8.744685     0.000000     1.254000    99.551509
Cl      6.076815     1.462500     1.254000    99.549115
Cl      3.804185     1.462500     1.254000    99.551069
  
Same information as above printed with atom number.
atom #   symbol            x            y            z   Rcubed_moment
     1       Na     4.940500     0.000000     0.000000       13.766391
     2       Na     0.000000     1.462500     0.000000       13.766825
     3       Na     1.936676     0.000000     0.000000       15.796567
     4       Na     7.944324     0.000000     0.000000       15.796270
     5       Na     6.877176     1.462500     0.000000       15.796168
     6       Na     3.003824     1.462500     0.000000       15.796507
     7       Cl     1.136315     0.000000     1.254000       99.553472
     8       Cl     8.744685     0.000000     1.254000       99.551509
     9       Cl     6.076815     1.462500     1.254000       99.549115
    10       Cl     3.804185     1.462500     1.254000       99.551069
