# Supplementary material for: How well do various QM-derived net atomic charges reproduce the electrostatic potential surrounding a material across multiple geometric conformations?
Source: RSC Adv. 2025 Jul 7;15(29):23223–65. doi: 10.1039/d4ra07900k (PMC12230677; doi:10.1039/d4ra07900k)
Supplement: RA-015-D4RA07900K-s002 [file RA-015-D4RA07900K-s002.zip › 11_sodium_chloride_crystals/Cmmm_Na3Cl2/2_core_electrons/DDEC_atomic_Rfourth_moments.xyz]

   10
jmolscript: load "" {1 1 1} spacegroup "x,y,z" unitcell [{      9.881000     0.000000     0.000000 }, {      0.000000     2.925000     0.000000 }, {      0.000000     0.000000     2.508000 }]
Na      4.940500     0.000000     0.000000    35.097598
Na      0.000000     1.462500     0.000000    35.099128
Na      1.936676     0.000000     0.000000    39.063530
Na      7.944324     0.000000     0.000000    39.062537
Na      6.877176     1.462500     0.000000    39.061878
Na      3.003824     1.462500     0.000000    39.063127
Cl      1.136315     0.000000     1.254000   329.966420
Cl      8.744685     0.000000     1.254000   329.958782
Cl      6.076815     1.462500     1.254000   329.949806
Cl      3.804185     1.462500     1.254000   329.957387
  
Same information as above printed with atom number.
atom #   symbol            x            y            z   Rfourth_moment
     1       Na     4.940500     0.000000     0.000000        35.097598
     2       Na     0.000000     1.462500     0.000000        35.099128
     3       Na     1.936676     0.000000     0.000000        39.063530
     4       Na     7.944324     0.000000     0.000000        39.062537
     5       Na     6.877176     1.462500     0.000000        39.061878
     6       Na     3.003824     1.462500     0.000000        39.063127
     7       Cl     1.136315     0.000000     1.254000       329.966420
     8       Cl     8.744685     0.000000     1.254000       329.958782
     9       Cl     6.076815     1.462500     1.254000       329.949806
    10       Cl     3.804185     1.462500     1.254000       329.957387
