# Supplementary material for: How well do various QM-derived net atomic charges reproduce the electrostatic potential surrounding a material across multiple geometric conformations?
Source: RSC Adv. 2025 Jul 7;15(29):23223–65. doi: 10.1039/d4ra07900k (PMC12230677; doi:10.1039/d4ra07900k)
Supplement: RA-015-D4RA07900K-s002 [file RA-015-D4RA07900K-s002.zip › 11_sodium_chloride_crystals/Cmmm_Na3Cl2/2_core_electrons/DDEC_atomic_Rsquared_moments.xyz]

   10
jmolscript: load "" {1 1 1} spacegroup "x,y,z" unitcell [{      9.881000     0.000000     0.000000 }, {      0.000000     2.925000     0.000000 }, {      0.000000     0.000000     2.508000 }]
Na      4.940500     0.000000     0.000000     7.981040
Na      0.000000     1.462500     0.000000     7.981181
Na      1.936676     0.000000     0.000000     8.829600
Na      7.944324     0.000000     0.000000     8.829503
Na      6.877176     1.462500     0.000000     8.829500
Na      3.003824     1.462500     0.000000     8.829604
Cl      1.136315     0.000000     1.254000    37.099526
Cl      8.744685     0.000000     1.254000    37.098975
Cl      6.076815     1.462500     1.254000    37.098252
Cl      3.804185     1.462500     1.254000    37.098807
  
Same information as above printed with atom number.
atom #   symbol            x            y            z   Rsquared_moment
     1       Na     4.940500     0.000000     0.000000          7.981040
     2       Na     0.000000     1.462500     0.000000          7.981181
     3       Na     1.936676     0.000000     0.000000          8.829600
     4       Na     7.944324     0.000000     0.000000          8.829503
     5       Na     6.877176     1.462500     0.000000          8.829500
     6       Na     3.003824     1.462500     0.000000          8.829604
     7       Cl     1.136315     0.000000     1.254000         37.099526
     8       Cl     8.744685     0.000000     1.254000         37.098975
     9       Cl     6.076815     1.462500     1.254000         37.098252
    10       Cl     3.804185     1.462500     1.254000         37.098807
