# Supplementary material for: How well do various QM-derived net atomic charges reproduce the electrostatic potential surrounding a material across multiple geometric conformations?
Source: RSC Adv. 2025 Jul 7;15(29):23223–65. doi: 10.1039/d4ra07900k (PMC12230677; doi:10.1039/d4ra07900k)
Supplement: RA-015-D4RA07900K-s002 [file RA-015-D4RA07900K-s002.zip › 11_sodium_chloride_crystals/Cmmm_Na3Cl2/2_core_electrons/DDEC_atom_volumes.xyz]

   10
jmolscript: load "" {1 1 1} spacegroup "x,y,z" unitcell [{      9.881000     0.000000     0.000000 }, {      0.000000     2.925000     0.000000 }, {      0.000000     0.000000     2.508000 }]
Na      4.940500     0.000000     0.000000    27.441320
Na      0.000000     1.462500     0.000000    27.441276
Na      1.936676     0.000000     0.000000    26.464435
Na      7.944324     0.000000     0.000000    26.464467
Na      6.877176     1.462500     0.000000    26.464577
Na      3.003824     1.462500     0.000000    26.464526
Cl      1.136315     0.000000     1.254000    82.105190
Cl      8.744685     0.000000     1.254000    82.104859
Cl      6.076815     1.462500     1.254000    82.104421
Cl      3.804185     1.462500     1.254000    82.104786
  
Same information as above printed with atom number.
atom #   symbol            x            y            z   atom_volume
     1       Na     4.940500     0.000000     0.000000     27.441320
     2       Na     0.000000     1.462500     0.000000     27.441276
     3       Na     1.936676     0.000000     0.000000     26.464435
     4       Na     7.944324     0.000000     0.000000     26.464467
     5       Na     6.877176     1.462500     0.000000     26.464577
     6       Na     3.003824     1.462500     0.000000     26.464526
     7       Cl     1.136315     0.000000     1.254000     82.105190
     8       Cl     8.744685     0.000000     1.254000     82.104859
     9       Cl     6.076815     1.462500     1.254000     82.104421
    10       Cl     3.804185     1.462500     1.254000     82.104786
