# Supplementary material for: How well do various QM-derived net atomic charges reproduce the electrostatic potential surrounding a material across multiple geometric conformations?
Source: RSC Adv. 2025 Jul 7;15(29):23223–65. doi: 10.1039/d4ra07900k (PMC12230677; doi:10.1039/d4ra07900k)
Supplement: RA-015-D4RA07900K-s002 [file RA-015-D4RA07900K-s002.zip › 11_sodium_chloride_crystals/Cmmm_Na3Cl2/2_core_electrons/DDEC_weighted_Rfourth_moments.xyz]

   10
jmolscript: load "" {1 1 1} spacegroup "x,y,z" unitcell [{      9.881000     0.000000     0.000000 }, {      0.000000     2.925000     0.000000 }, {      0.000000     0.000000     2.508000 }]
Na      4.940500     0.000000     0.000000     6.454156
Na      0.000000     1.462500     0.000000     6.454210
Na      1.936676     0.000000     0.000000     7.676459
Na      7.944324     0.000000     0.000000     7.676426
Na      6.877176     1.462500     0.000000     7.676481
Na      3.003824     1.462500     0.000000     7.676507
Cl      1.136315     0.000000     1.254000    82.398429
Cl      8.744685     0.000000     1.254000    82.397353
Cl      6.076815     1.462500     1.254000    82.395516
Cl      3.804185     1.462500     1.254000    82.396657
  
Same information as above printed with atom number.
atom #   symbol            x            y            z   weighted_Rfourth_moment
     1       Na     4.940500     0.000000     0.000000                  6.454156
     2       Na     0.000000     1.462500     0.000000                  6.454210
     3       Na     1.936676     0.000000     0.000000                  7.676459
     4       Na     7.944324     0.000000     0.000000                  7.676426
     5       Na     6.877176     1.462500     0.000000                  7.676481
     6       Na     3.003824     1.462500     0.000000                  7.676507
     7       Cl     1.136315     0.000000     1.254000                 82.398429
     8       Cl     8.744685     0.000000     1.254000                 82.397353
     9       Cl     6.076815     1.462500     1.254000                 82.395516
    10       Cl     3.804185     1.462500     1.254000                 82.396657
