# Supplementary material for: How well do various QM-derived net atomic charges reproduce the electrostatic potential surrounding a material across multiple geometric conformations?
Source: RSC Adv. 2025 Jul 7;15(29):23223–65. doi: 10.1039/d4ra07900k (PMC12230677; doi:10.1039/d4ra07900k)
Supplement: RA-015-D4RA07900K-s002 [file RA-015-D4RA07900K-s002.zip › 11_sodium_chloride_crystals/Cmmm_Na3Cl2/2_core_electrons/overlap_populations_and_contact_exchanges.txt]

  404
jmolscript: load "" {1 1 1} spacegroup "x,y,z" unitcell [{      9.881000     0.000000     0.000000 }, {      0.000000     2.925000     0.000000 }, {      0.000000     0.000000     2.508000 }]
 atom1  atom2  translation A  translation B  translation C  overlap population  contact exchange
     1      1              0              0              1            0.009315          0.009334
     1      1              0              0             -1            0.009315          0.009334
     1      1              0              1              0            0.002479          0.002483
     1      1              0             -1              0            0.002479          0.002483
     1      3              0              0              0            0.002909          0.002990
     3      1              0              0              0            0.002909          0.002990
     1      4              0              0              0            0.002909          0.002990
     4      1              0              0              0            0.002909          0.002990
     1      5              0             -1             -1            0.000391          0.000393
     5      1              0              1              1            0.000391          0.000393
     1      5              0             -1              0            0.012662          0.013059
     5      1              0              1              0            0.012662          0.013059
     1      5              0             -1              1            0.000391          0.000393
     5      1              0              1             -1            0.000391          0.000393
     1      5              0              0             -1            0.000391          0.000393
     5      1              0              0              1            0.000391          0.000393
     1      5              0              0              0            0.012662          0.013059
     5      1              0              0              0            0.012662          0.013059
     1      5              0              0              1            0.000391          0.000393
     5      1              0              0             -1            0.000391          0.000393
     1      6              0             -1             -1            0.000391          0.000393
     6      1              0              1              1            0.000391          0.000393
     1      6              0             -1              0            0.012662          0.013059
     6      1              0              1              0            0.012662          0.013059
     1      6              0             -1              1            0.000391          0.000393
     6      1              0              1             -1            0.000391          0.000393
     1      6              0              0             -1            0.000391          0.000393
     6      1              0              0              1            0.000391          0.000393
     1      6              0              0              0            0.012662          0.013059
     6      1              0              0              0            0.012662          0.013059
     1      6              0              0              1            0.000391          0.000393
     6      1              0              0             -1            0.000391          0.000393
     1      7              0              0             -1            0.001167          0.001178
     7      1              0              0              1            0.001167          0.001178
     1      7              0              0              0            0.001167          0.001178
     7      1              0              0              0            0.001167          0.001178
     1      8              0              0             -1            0.001167          0.001178
     8      1              0              0              1            0.001167          0.001178
     1      8              0              0              0            0.001167          0.001178
     8      1              0              0              0            0.001167          0.001178
     1      9              0             -1             -2            0.000506          0.000511
     9      1              0              1              2            0.000506          0.000511
     1      9              0             -1             -1            0.144083          0.144116
     9      1              0              1              1            0.144083          0.144116
     1      9              0             -1              0            0.144084          0.144116
     9      1              0              1              0            0.144084          0.144116
     1      9              0             -1              1            0.000506          0.000511
     9      1              0              1             -1            0.000506          0.000511
     1      9              0              0             -2            0.000506          0.000511
     9      1              0              0              2            0.000506          0.000511
     1      9              0              0             -1            0.144083          0.144116
     9      1              0              0              1            0.144083          0.144116
     1      9              0              0              0            0.144083          0.144116
     9      1              0              0              0            0.144083          0.144116
     1      9              0              0              1            0.000506          0.000511
     9      1              0              0             -1            0.000506          0.000511
     1     10              0             -1             -2            0.000506          0.000511
    10      1              0              1              2            0.000506          0.000511
     1     10              0             -1             -1            0.144085          0.144118
    10      1              0              1              1            0.144085          0.144118
     1     10              0             -1              0            0.144085          0.144118
    10      1              0              1              0            0.144085          0.144118
     1     10              0             -1              1            0.000506          0.000511
    10      1              0              1             -1            0.000506          0.000511
     1     10              0              0             -2            0.000506          0.000511
    10      1              0              0              2            0.000506          0.000511
     1     10              0              0             -1            0.144085          0.144118
    10      1              0              0              1            0.144085          0.144118
     1     10              0              0              0            0.144085          0.144118
    10      1              0              0              0            0.144085          0.144118
     1     10              0              0              1            0.000506          0.000511
    10      1              0              0             -1            0.000506          0.000511
     2      2              0              0              1            0.009315          0.009335
     2      2              0              0             -1            0.009315          0.009335
     2      2              0              1              0            0.002479          0.002483
     2      2              0             -1              0            0.002479          0.002483
     2      3              0              0             -1            0.000391          0.000393
     3      2              0              0              1            0.000391          0.000393
     2      3              0              0              0            0.012662          0.013059
     3      2              0              0              0            0.012662          0.013059
     2      3              0              0              1            0.000391          0.000393
     3      2              0              0             -1            0.000391          0.000393
     2      3              0              1             -1            0.000391          0.000393
     3      2              0             -1              1            0.000391          0.000393
     2      3              0              1              0            0.012662          0.013059
     3      2              0             -1              0            0.012662          0.013059
     2      3              0              1              1            0.000391          0.000393
     3      2              0             -1             -1            0.000391          0.000393
     2      4             -1              0             -1            0.000391          0.000393
     4      2              1              0              1            0.000391          0.000393
     2      4             -1              0              0            0.012662          0.013059
     4      2              1              0              0            0.012662          0.013059
     2      4             -1              0              1            0.000391          0.000393
     4      2              1              0             -1            0.000391          0.000393
     2      4             -1              1             -1            0.000391          0.000393
     4      2              1             -1              1            0.000391          0.000393
     2      4             -1              1              0            0.012662          0.013059
     4      2              1             -1              0            0.012662          0.013059
     2      4             -1              1              1            0.000391          0.000393
     4      2              1             -1             -1            0.000391          0.000393
     2      5             -1              0              0            0.002909          0.002990
     5      2              1              0              0            0.002909          0.002990
     2      6              0              0              0            0.002909          0.002990
     6      2              0              0              0            0.002909          0.002990
     2      7              0              0             -2            0.000506          0.000511
     7      2              0              0              2            0.000506          0.000511
     2      7              0              0             -1            0.144090          0.144124
     7      2              0              0              1            0.144090          0.144124
     2      7              0              0              0            0.144090          0.144124
     7      2              0              0              0            0.144090          0.144124
     2      7              0              0              1            0.000506          0.000511
     7      2              0              0             -1            0.000506          0.000511
     2      7              0              1             -2            0.000506          0.000511
     7      2              0             -1              2            0.000506          0.000511
     2      7              0              1             -1            0.144090          0.144124
     7      2              0             -1              1            0.144090          0.144124
     2      7              0              1              0            0.144090          0.144124
     7      2              0             -1              0            0.144090          0.144124
     2      7              0              1              1            0.000506          0.000511
     7      2              0             -1             -1            0.000506          0.000511
     2      8             -1              0             -2            0.000506          0.000511
     8      2              1              0              2            0.000506          0.000511
     2      8             -1              0             -1            0.144088          0.144122
     8      2              1              0              1            0.144088          0.144122
     2      8             -1              0              0            0.144088          0.144122
     8      2              1              0              0            0.144088          0.144122
     2      8             -1              0              1            0.000506          0.000511
     8      2              1              0             -1            0.000506          0.000511
     2      8             -1              1             -2            0.000506          0.000511
     8      2              1             -1              2            0.000506          0.000511
     2      8             -1              1             -1            0.144088          0.144122
     8      2              1             -1              1            0.144088          0.144122
     2      8             -1              1              0            0.144088          0.144122
     8      2              1             -1              0            0.144088          0.144122
     2      8             -1              1              1            0.000506          0.000511
     8      2              1             -1             -1            0.000506          0.000511
     2      9             -1              0             -1            0.001167          0.001178
     9      2              1              0              1            0.001167          0.001178
     2      9             -1              0              0            0.001167          0.001178
     9      2              1              0              0            0.001167          0.001178
     2     10              0              0             -1            0.001167          0.001178
    10      2              0              0              1            0.001167          0.001178
     2     10              0              0              0            0.001167          0.001178
    10      2              0              0              0            0.001167          0.001178
     3      3              0              0              1            0.008487          0.008883
     3      3              0              0             -1            0.008487          0.008883
     3      3              0              1              0            0.003483          0.003796
     3      3              0             -1              0            0.003483          0.003796
     3      6              0             -1             -1            0.001791          0.001891
     6      3              0              1              1            0.001791          0.001891
     3      6              0             -1              0            0.110494          0.116114
     6      3              0              1              0            0.110494          0.116114
     3      6              0             -1              1            0.001791          0.001891
     6      3              0              1             -1            0.001791          0.001891
     3      6              0              0             -1            0.001791          0.001891
     6      3              0              0              1            0.001791          0.001891
     3      6              0              0              0            0.110494          0.116114
     6      3              0              0              0            0.110494          0.116114
     3      6              0              0              1            0.001791          0.001891
     6      3              0              0             -1            0.001791          0.001891
     3      7              0             -1             -1            0.010297          0.010628
     7      3              0              1              1            0.010297          0.010628
     3      7              0             -1              0            0.010297          0.010628
     7      3              0              1              0            0.010297          0.010628
     3      7              0              0             -2            0.001000          0.001022
     7      3              0              0              2            0.001000          0.001022
     3      7              0              0             -1            0.804395          0.791496
     7      3              0              0              1            0.804395          0.791496
     3      7              0              0              0            0.804395          0.791496
     7      3              0              0              0            0.804395          0.791496
     3      7              0              0              1            0.001000          0.001022
     7      3              0              0             -1            0.001000          0.001022
     3      7              0              1             -1            0.010297          0.010628
     7      3              0             -1              1            0.010297          0.010628
     3      7              0              1              0            0.010297          0.010628
     7      3              0             -1              0            0.010297          0.010628
     3      8             -1              0             -1            0.005111          0.005179
     8      3              1              0              1            0.005111          0.005179
     3      8             -1              0              0            0.005111          0.005179
     8      3              1              0              0            0.005111          0.005179
     3     10              0             -1             -1            0.050693          0.053034
    10      3              0              1              1            0.050693          0.053034
     3     10              0             -1              0            0.050693          0.053033
    10      3              0              1              0            0.050693          0.053033
     3     10              0              0             -1            0.050693          0.053034
    10      3              0              0              1            0.050693          0.053034
     3     10              0              0              0            0.050693          0.053033
    10      3              0              0              0            0.050693          0.053033
     4      4              0              0              1            0.008487          0.008882
     4      4              0              0             -1            0.008487          0.008882
     4      4              0              1              0            0.003482          0.003796
     4      4              0             -1              0            0.003482          0.003796
     4      5              0             -1             -1            0.001791          0.001891
     5      4              0              1              1            0.001791          0.001891
     4      5              0             -1              0            0.110492          0.116111
     5      4              0              1              0            0.110492          0.116111
     4      5              0             -1              1            0.001791          0.001891
     5      4              0              1             -1            0.001791          0.001891
     4      5              0              0             -1            0.001791          0.001891
     5      4              0              0              1            0.001791          0.001891
     4      5              0              0              0            0.110492          0.116111
     5      4              0              0              0            0.110492          0.116111
     4      5              0              0              1            0.001791          0.001891
     5      4              0              0             -1            0.001791          0.001891
     4      7              1              0             -1            0.005111          0.005179
     7      4             -1              0              1            0.005111          0.005179
     4      7              1              0              0            0.005111          0.005179
     7      4             -1              0              0            0.005111          0.005179
     4      8              0             -1             -1            0.010297          0.010628
     8      4              0              1              1            0.010297          0.010628
     4      8              0             -1              0            0.010297          0.010628
     8      4              0              1              0            0.010297          0.010628
     4      8              0              0             -2            0.001000          0.001022
     8      4              0              0              2            0.001000          0.001022
     4      8              0              0             -1            0.804386          0.791485
     8      4              0              0              1            0.804386          0.791485
     4      8              0              0              0            0.804386          0.791485
     8      4              0              0              0            0.804386          0.791485
     4      8              0              0              1            0.001000          0.001022
     8      4              0              0             -1            0.001000          0.001022
     4      8              0              1             -1            0.010297          0.010628
     8      4              0             -1              1            0.010297          0.010628
     4      8              0              1              0            0.010297          0.010628
     8      4              0             -1              0            0.010297          0.010628
     4      9              0             -1             -1            0.050691          0.053032
     9      4              0              1              1            0.050691          0.053032
     4      9              0             -1              0            0.050691          0.053032
     9      4              0              1              0            0.050691          0.053032
     4      9              0              0             -1            0.050691          0.053032
     9      4              0              0              1            0.050691          0.053032
     4      9              0              0              0            0.050692          0.053032
     9      4              0              0              0            0.050692          0.053032
     5      5              0              0              1            0.008487          0.008882
     5      5              0              0             -1            0.008487          0.008882
     5      5              0              1              0            0.003482          0.003796
     5      5              0             -1              0            0.003482          0.003796
     5      8              0              0             -1            0.050692          0.053033
     8      5              0              0              1            0.050692          0.053033
     5      8              0              0              0            0.050692          0.053033
     8      5              0              0              0            0.050692          0.053033
     5      8              0              1             -1            0.050692          0.053032
     8      5              0             -1              1            0.050692          0.053032
     5      8              0              1              0            0.050692          0.053032
     8      5              0             -1              0            0.050692          0.053032
     5      9              0             -1             -1            0.010297          0.010628
     9      5              0              1              1            0.010297          0.010628
     5      9              0             -1              0            0.010297          0.010628
     9      5              0              1              0            0.010297          0.010628
     5      9              0              0             -2            0.001000          0.001022
     9      5              0              0              2            0.001000          0.001022
     5      9              0              0             -1            0.804383          0.791484
     9      5              0              0              1            0.804383          0.791484
     5      9              0              0              0            0.804383          0.791484
     9      5              0              0              0            0.804383          0.791484
     5      9              0              0              1            0.001000          0.001022
     9      5              0              0             -1            0.001000          0.001022
     5      9              0              1             -1            0.010297          0.010628
     9      5              0             -1              1            0.010297          0.010628
     5      9              0              1              0            0.010297          0.010628
     9      5              0             -1              0            0.010297          0.010628
     5     10              0              0             -1            0.005110          0.005178
    10      5              0              0              1            0.005110          0.005178
     5     10              0              0              0            0.005110          0.005178
    10      5              0              0              0            0.005110          0.005178
     6      6              0              0              1            0.008487          0.008883
     6      6              0              0             -1            0.008487          0.008883
     6      6              0              1              0            0.003483          0.003796
     6      6              0             -1              0            0.003483          0.003796
     6      7              0              0             -1            0.050693          0.053034
     7      6              0              0              1            0.050693          0.053034
     6      7              0              0              0            0.050694          0.053034
     7      6              0              0              0            0.050694          0.053034
     6      7              0              1             -1            0.050694          0.053034
     7      6              0             -1              1            0.050694          0.053034
     6      7              0              1              0            0.050694          0.053035
     7      6              0             -1              0            0.050694          0.053035
     6      9              0              0             -1            0.005110          0.005178
     9      6              0              0              1            0.005110          0.005178
     6      9              0              0              0            0.005110          0.005178
     9      6              0              0              0            0.005110          0.005178
     6     10              0             -1             -1            0.010297          0.010628
    10      6              0              1              1            0.010297          0.010628
     6     10              0             -1              0            0.010297          0.010628
    10      6              0              1              0            0.010297          0.010628
     6     10              0              0             -2            0.001000          0.001022
    10      6              0              0              2            0.001000          0.001022
     6     10              0              0             -1            0.804393          0.791495
    10      6              0              0              1            0.804393          0.791495
     6     10              0              0              0            0.804392          0.791495
    10      6              0              0              0            0.804392          0.791495
     6     10              0              0              1            0.001000          0.001022
    10      6              0              0             -1            0.001000          0.001022
     6     10              0              1             -1            0.010297          0.010628
    10      6              0             -1              1            0.010297          0.010628
     6     10              0              1              0            0.010297          0.010628
    10      6              0             -1              0            0.010297          0.010628
     7      7              0              0              1            0.291628          0.297587
     7      7              0              0             -1            0.291628          0.297587
     7      7              0              0              2            0.000288          0.000294
     7      7              0              0             -2            0.000288          0.000294
     7      7              0              1             -1            0.014792          0.014885
     7      7              0             -1              1            0.014792          0.014885
     7      7              0              1              0            0.183274          0.182730
     7      7              0             -1              0            0.183274          0.182730
     7      7              0              1              1            0.014792          0.014885
     7      7              0             -1             -1            0.014792          0.014885
     7      8             -1             -1             -1            0.001935          0.001969
     8      7              1              1              1            0.001935          0.001969
     7      8             -1             -1              0            0.018170          0.018354
     8      7              1              1              0            0.018170          0.018354
     7      8             -1             -1              1            0.001935          0.001969
     8      7              1              1             -1            0.001935          0.001969
     7      8             -1              0             -1            0.038175          0.038419
     8      7              1              0              1            0.038175          0.038419
     7      8             -1              0              0            0.550516          0.549721
     8      7              1              0              0            0.550516          0.549721
     7      8             -1              0              1            0.038175          0.038419
     8      7              1              0             -1            0.038175          0.038419
     7      8             -1              1             -1            0.001935          0.001969
     8      7              1             -1              1            0.001935          0.001969
     7      8             -1              1              0            0.018170          0.018354
     8      7              1             -1              0            0.018170          0.018354
     7      8             -1              1              1            0.001935          0.001969
     8      7              1             -1             -1            0.001935          0.001969
     7     10              0             -2              0            0.000387          0.000390
    10      7              0              2              0            0.000387          0.000390
     7     10              0             -1             -1            0.008127          0.008507
    10      7              0              1              1            0.008127          0.008507
     7     10              0             -1              0            0.121881          0.122857
    10      7              0              1              0            0.121881          0.122857
     7     10              0             -1              1            0.008127          0.008507
    10      7              0              1             -1            0.008127          0.008507
     7     10              0              0             -1            0.008127          0.008507
    10      7              0              0              1            0.008127          0.008507
     7     10              0              0              0            0.121880          0.122857
    10      7              0              0              0            0.121880          0.122857
     7     10              0              0              1            0.008127          0.008507
    10      7              0              0             -1            0.008127          0.008507
     7     10              0              1              0            0.000387          0.000390
    10      7              0             -1              0            0.000387          0.000390
     8      8              0              0              1            0.291621          0.297579
     8      8              0              0             -1            0.291621          0.297579
     8      8              0              0              2            0.000288          0.000294
     8      8              0              0             -2            0.000288          0.000294
     8      8              0              1             -1            0.014791          0.014884
     8      8              0             -1              1            0.014791          0.014884
     8      8              0              1              0            0.183268          0.182724
     8      8              0             -1              0            0.183268          0.182724
     8      8              0              1              1            0.014791          0.014884
     8      8              0             -1             -1            0.014791          0.014884
     8      9              0             -2              0            0.000387          0.000390
     9      8              0              2              0            0.000387          0.000390
     8      9              0             -1             -1            0.008126          0.008506
     9      8              0              1              1            0.008126          0.008506
     8      9              0             -1              0            0.121877          0.122853
     9      8              0              1              0            0.121877          0.122853
     8      9              0             -1              1            0.008126          0.008506
     9      8              0              1             -1            0.008126          0.008506
     8      9              0              0             -1            0.008126          0.008506
     9      8              0              0              1            0.008126          0.008506
     8      9              0              0              0            0.121877          0.122853
     9      8              0              0              0            0.121877          0.122853
     8      9              0              0              1            0.008126          0.008506
     9      8              0              0             -1            0.008126          0.008506
     8      9              0              1              0            0.000387          0.000390
     9      8              0             -1              0            0.000387          0.000390
     9      9              0              0              1            0.291612          0.297569
     9      9              0              0             -1            0.291612          0.297569
     9      9              0              0              2            0.000288          0.000294
     9      9              0              0             -2            0.000288          0.000294
     9      9              0              1             -1            0.014791          0.014883
     9      9              0             -1              1            0.014791          0.014883
     9      9              0              1              0            0.183260          0.182716
     9      9              0             -1              0            0.183260          0.182716
     9      9              0              1              1            0.014791          0.014883
     9      9              0             -1             -1            0.014791          0.014883
     9     10              0             -1             -1            0.001935          0.001969
    10      9              0              1              1            0.001935          0.001969
     9     10              0             -1              0            0.018169          0.018353
    10      9              0              1              0            0.018169          0.018353
     9     10              0             -1              1            0.001935          0.001969
    10      9              0              1             -1            0.001935          0.001969
     9     10              0              0             -1            0.038174          0.038418
    10      9              0              0              1            0.038174          0.038418
     9     10              0              0              0            0.550498          0.549702
    10      9              0              0              0            0.550498          0.549702
     9     10              0              0              1            0.038174          0.038418
    10      9              0              0             -1            0.038174          0.038418
     9     10              0              1             -1            0.001935          0.001969
    10      9              0             -1              1            0.001935          0.001969
     9     10              0              1              0            0.018169          0.018353
    10      9              0             -1              0            0.018169          0.018353
     9     10              0              1              1            0.001935          0.001969
    10      9              0             -1             -1            0.001935          0.001969
    10     10              0              0              1            0.291619          0.297577
    10     10              0              0             -1            0.291619          0.297577
    10     10              0              0              2            0.000288          0.000294
    10     10              0              0             -2            0.000288          0.000294
    10     10              0              1             -1            0.014791          0.014884
    10     10              0             -1              1            0.014791          0.014884
    10     10              0              1              0            0.183266          0.182722
    10     10              0             -1              0            0.183266          0.182722
    10     10              0              1              1            0.014791          0.014884
    10     10              0             -1             -1            0.014791          0.014884
  
