# Supplementary material for: How well do various QM-derived net atomic charges reproduce the electrostatic potential surrounding a material across multiple geometric conformations?
Source: RSC Adv. 2025 Jul 7;15(29):23223–65. doi: 10.1039/d4ra07900k (PMC12230677; doi:10.1039/d4ra07900k)
Supplement: RA-015-D4RA07900K-s002 [file RA-015-D4RA07900K-s002.zip › 11_sodium_chloride_crystals/Cmmm_Na3Cl2/2_core_electrons/VASP_DDEC_analysis.output]

  
 ******************** TIME CONTROL ********************
 Starting Chargemol development version January 4, 2022     
 ******************************************************
  
 Starting DDEC program
 2025/02/06  10:03:18
 Copyright (c) 2014, 2015, 2016, 2017, 2018, 2019, 2020, 2021 by Thomas A. Manz and Nidia Gabaldon Limas. Rights reserved.
  
 **************** THREAD INFORMATION ******************
 Job running using OpenMP.
 The number of parallel threads is:            8
  
 ******************************************************
  
 /home/tamanz/bin/atomic_densities/                                                                                                                                                                      
  
 ******************** TIME CONTROL ********************
 Starting format_vasp_densities
 ******************************************************
  
 inputfile = AECCAR2
 vectors
 18.672382  0.000000  0.000000
  0.000000  5.527449  0.000000
  0.000000  0.000000  4.739433
 direct_coords
  0.500000  0.000000  0.000000
  0.000000  0.500000  0.000000
  0.196000  0.000000  0.000000
  0.804000  0.000000  0.000000
  0.696000  0.500000  0.000000
  0.304000  0.500000  0.000000
  0.115000  0.000000  0.500000
  0.885000  0.000000  0.500000
  0.615000  0.500000  0.500000
  0.385000  0.500000  0.500000
 totnumA=    128
 totnumB=     40
 totnumC=     32
 core_available F
 inputfile = CHGCAR
 valence_grid_correct = T
  
 ******************** TIME CONTROL ********************
 Read input files in   0.16400000452995300      seconds
 ******************************************************
  
 The maximum pixel electron correction was:   0.120161
 The number of pixel corrections was:      6
 sum_negative_density: -0.001148
 POTCAR
  
 ******************** TIME CONTROL ********************
 Starting add_missing_core_density
 ******************************************************
  
 center_nabc =
          64           0           0
           0          20           0
          25           0           0
         103           0           0
          89          20           0
          39          20           0
          15           0          16
         113           0          16
          79          20          16
          49          20          16
 delta_na=     66
 delta_nb=     70
 delta_nc=     65
  
 ******************** TIME CONTROL ********************
 Starting check_grid_spacing
 ******************************************************
  
 The grid spacing in your electron density input file is adequate.
  
 ******************** TIME CONTROL ********************
 Finished check_grid_spacing in    6.4000003039836884E-002 seconds
 ******************************************************
  
 Checking to see that all core electrons are accounted for:
  
 Printing atom number, atomic number, core electrons, and missing core for each atom.
 (Missing core electrons will be inserted using stored core electron reference densities.)
    1   11     2.000000    2
    2   11     2.000000    2
    3   11     2.000000    2
    4   11     2.000000    2
    5   11     2.000000    2
    6   11     2.000000    2
    7   17    10.000000   10
    8   17    10.000000   10
    9   17    10.000000   10
   10   17    10.000000   10
 Finished the check for missing core electrons.
  
 ******************** TIME CONTROL ********************
 Finished add_missing_core_density in   0.12200000137090683      seconds
 ******************************************************
  
 The CHGCAR               file size is:               2987777 bytes.
 non_collinear = F
 spin_available = F
  
 ******************** TIME CONTROL ********************
 Starting compute_dominant_atom_volumes
 ******************************************************
  
  
 ******************** TIME CONTROL ********************
 Finished compute_dominant_atom_volumes in    6.3000001013278961E-002 seconds
 ******************************************************
  
 The largest occupancy correction was
   1.5000647495007555E-002
  
 ******************** TIME CONTROL ********************
 Finished format_vasp_densities in   0.35899999737739563      seconds
 ******************************************************
  
 ncore =       52.0000
 nvalence =       82.0000
 pixelvolume =    2.9856E-03
 numerically integrated valence density =    8.1945E+01
 sum_valence_occupancy_correction =    5.5193E-02
 checkme =    4.5589E-06
 The grid spacing is adequate and all electrons are properly accounted for.
 Calculation will proceed.
 Making sure the atomic coordinates for periodic directions are inside the reference unit cell.
 The adjusted atomic coordinates are
    9.3362    0.0000    0.0000
    0.0000    2.7637    0.0000
    3.6598    0.0000    0.0000
   15.0126    0.0000    0.0000
   12.9960    2.7637    0.0000
    5.6764    2.7637    0.0000
    2.1473    0.0000    2.3697
   16.5251    0.0000    2.3697
   11.4835    2.7637    2.3697
    7.1889    2.7637    2.3697
  
 The adjusted center_nabc is
          64           0           0
           0          20           0
          25           0           0
         103           0           0
          89          20           0
          39          20           0
          15           0          16
         113           0          16
          79          20          16
          49          20          16
  
 ******************** TIME CONTROL ********************
 Starting core_iterator
 ******************************************************
  
 Iteratively solving for the core charge distributions:
 Iteration=   1
 Provisionally assigned core electron populations for the current iteration: 
      3.764501      3.764501      3.781174      3.781174      3.781174      3.781174     19.332290     19.332290     19.332290     19.332290
 change=   1.933229E+01
 Iteration=   2
 Provisionally assigned core electron populations for the current iteration: 
      3.738588      3.738588      3.752795      3.752795      3.752795      3.752795     19.373625     19.373625     19.373625     19.373625
 change=   4.133446E-02
 Iteration=   3
 Provisionally assigned core electron populations for the current iteration: 
      3.738589      3.738589      3.752775      3.752775      3.752775      3.752775     19.373645     19.373645     19.373645     19.373645
 change=   2.037744E-05
 Iteration=   4
 Provisionally assigned core electron populations for the current iteration: 
      3.738590      3.738590      3.752768      3.752768      3.752768      3.752768     19.373652     19.373652     19.373652     19.373652
 change=   7.220365E-06
 Iteration=   5
 Provisionally assigned core electron populations for the current iteration: 
      3.738590      3.738590      3.752765      3.752765      3.752765      3.752765     19.373655     19.373655     19.373655     19.373655
 change=   2.977487E-06
 Iteration=   6
 Provisionally assigned core electron populations for the current iteration: 
      3.738590      3.738590      3.752763      3.752763      3.752763      3.752763     19.373656     19.373656     19.373656     19.373656
 change=   1.365720E-06
 Correcting the core density grid
 Iteration=   1
 Provisionally assigned core electron populations for the current iteration: 
      2.858601      2.858601      2.868977      2.868977      2.868977      2.868977     15.186132     15.186132     15.186132     15.186132
 The residual difference between precise core electrons and current core electron populations: 
     -0.858601     -0.858601     -0.868977     -0.868977     -0.868977     -0.868977     -5.186132     -5.186132     -5.186132     -5.186132
 Iteration=   2
 Provisionally assigned core electron populations for the current iteration: 
      2.368514      2.368514      2.375875      2.375875      2.375875      2.375875     12.775142     12.775142     12.775142     12.775142
 The residual difference between precise core electrons and current core electron populations: 
     -0.368514     -0.368514     -0.375875     -0.375875     -0.375875     -0.375875     -2.775142     -2.775142     -2.775142     -2.775142
 Iteration=   3
 Provisionally assigned core electron populations for the current iteration: 
      2.117273      2.117273      2.121619      2.121619      2.121619      2.121619     11.394604     11.394604     11.394604     11.394604
 The residual difference between precise core electrons and current core electron populations: 
     -0.117273     -0.117273     -0.121619     -0.121619     -0.121619     -0.121619     -1.394604     -1.394604     -1.394604     -1.394604
 Iteration=   4
 Provisionally assigned core electron populations for the current iteration: 
      2.018878      2.018878      2.020330      2.020330      2.020330      2.020330     10.618306     10.618306     10.618306     10.618306
 The residual difference between precise core electrons and current core electron populations: 
     -0.018878     -0.018878     -0.020330     -0.020330     -0.020330     -0.020330     -0.618306     -0.618306     -0.618306     -0.618306
 Iteration=   5
 Provisionally assigned core electron populations for the current iteration: 
      2.000636      2.000636      2.000745      2.000745      2.000745      2.000745     10.209498     10.209498     10.209498     10.209498
 The residual difference between precise core electrons and current core electron populations: 
     -0.000636     -0.000636     -0.000745     -0.000745     -0.000745     -0.000745     -0.209498     -0.209498     -0.209498     -0.209498
 Iteration=   6
 Provisionally assigned core electron populations for the current iteration: 
      2.000001      2.000001      2.000001      2.000001      2.000001      2.000001     10.038422     10.038422     10.038422     10.038422
 The residual difference between precise core electrons and current core electron populations: 
     -0.000001     -0.000001     -0.000001     -0.000001     -0.000001     -0.000001     -0.038422     -0.038422     -0.038422     -0.038422
 Iteration=   7
 Provisionally assigned core electron populations for the current iteration: 
      2.000000      2.000000      2.000000      2.000000      2.000000      2.000000     10.001716     10.001716     10.001716     10.001716
 The residual difference between precise core electrons and current core electron populations: 
     -0.000000     -0.000000      0.000000      0.000000      0.000000      0.000000     -0.001716     -0.001716     -0.001716     -0.001716
 Iteration=   8
 Provisionally assigned core electron populations for the current iteration: 
      2.000000      2.000000      2.000000      2.000000      2.000000      2.000000     10.000004     10.000004     10.000004     10.000004
 The residual difference between precise core electrons and current core electron populations: 
     -0.000000     -0.000000      0.000000      0.000000      0.000000      0.000000     -0.000004     -0.000004     -0.000004     -0.000004
 Core density grid corrected in the following number of iterations: 
 iter=            8
  
 ******************** TIME CONTROL ********************
 Finished core_iterator in    2.7190001010894775      seconds
 ******************************************************
  
  
 ******************** TIME CONTROL ********************
 Starting DDEC6 valence_iterator
 ******************************************************
  
 Iteratively solving for the atomic partial charge distributions:
 Normalization =   1.0000000555960780     
 Information for noniterative Hirshfeld method will be printed now.
  
 ******************** TIME CONTROL ********************
 Starting local_multipole_moment_analysis
 ******************************************************
  
 Multipole analysis for each of the expansion sites.
 XYZ coordinates, net charges, and multipoles are in atomic units. Dipoles and quadrupoles are for valence electrons.
 center number, atomic number, x, y, z, net_charge, dipole_x, dipole_y, dipole_z, dipole_mag, Qxy, Qxz, Qyz, Q(x^2-y^2), Q(3z^2 - R^2),three eigenvalues of traceless quadrupole moment tensor
     1    11  9.336191  0.000000  0.000000  0.179261  0.000014  0.000000 -0.000000  0.000014  0.000000 -0.000001  0.000000 -0.083421  0.217604 -0.077978  0.005443  0.072535
     2    11  0.000000  2.763724  0.000000  0.179249 -0.000016 -0.000000  0.000000  0.000016 -0.000000 -0.000000 -0.000000 -0.083363  0.217531 -0.077937  0.005427  0.072510
     3    11  3.659787  0.000000  0.000000  0.235206  0.003822  0.000003  0.000001  0.003822 -0.000001  0.000001  0.000000 -0.009354 -0.247441 -0.082480  0.036563  0.045917
     4    11 15.012596  0.000000  0.000000  0.235212 -0.003833 -0.000003 -0.000000  0.003833 -0.000001  0.000000 -0.000000 -0.009420 -0.247403 -0.082468  0.036524  0.045944
     5    11 12.995978  2.763724  0.000000  0.235222  0.003812 -0.000001 -0.000000  0.003812  0.000002  0.000000  0.000000 -0.009403 -0.247413 -0.082471  0.036534  0.045937
     6    11  5.676404  2.763724  0.000000  0.235211 -0.003797 -0.000001 -0.000001  0.003797  0.000001  0.000002  0.000000 -0.009362 -0.247453 -0.082484  0.036561  0.045923
     7    17  2.147324  0.000000  2.369716 -0.324829 -0.133565  0.000007  0.000002  0.133565  0.000007 -0.000002 -0.000001  0.133810  0.066525 -0.077993  0.022175  0.055817
     8    17 16.525059  0.000000  2.369716 -0.324845  0.133529 -0.000008  0.000003  0.133529  0.000005  0.000002 -0.000001  0.133771  0.066473 -0.077964  0.022158  0.055807
     9    17 11.483515  2.763724  2.369716 -0.324846 -0.133617 -0.000010  0.000001  0.133617 -0.000001  0.000001 -0.000002  0.133704  0.066437 -0.077925  0.022146  0.055779
    10    17  7.188867  2.763724  2.369716 -0.324841  0.133657 -0.000001 -0.000005  0.133657 -0.000000 -0.000000 -0.000004  0.133734  0.066484 -0.077948  0.022161  0.055786
  
 ******************** TIME CONTROL ********************
 Finished local_multipole_moment_analysis in    9.7000002861022949E-002 seconds
 ******************************************************
  
 Information for noniterative CM5 method will be printed now.
 The computed CM5 net atomic charges are:
     1.435978     1.435966     2.491812     2.491819     2.491829     2.491818    -3.209795    -3.209810    -3.209811    -3.209806
 Hirshfeld and CM5 analysis finished, calculation of iterative AIM will proceed.
 iter =            1
 Localized charges for the current iteration: 
      0.680825      0.680819      0.764489      0.764489      0.764498      0.764492     -1.104905     -1.104913     -1.104902     -1.104906
 Net atomic charges for the current iteration: 
      0.179261      0.179249      0.235206      0.235212      0.235222      0.235211     -0.324829     -0.324845     -0.324846     -0.324841
 The updated reference ion charges will be: 
      0.513637      0.513629      0.588061      0.588064      0.588072      0.588065     -0.844880     -0.844890     -0.844883     -0.844884
 Normalization =   1.0000000555960771     
 iter =            2
 Localized charges for the current iteration: 
      0.849407      0.849406      0.921906      0.921903      0.921912      0.921910     -1.346615     -1.346619     -1.346608     -1.346616
 Net atomic charges for the current iteration: 
      0.671038      0.671027      0.792059      0.792062      0.792077      0.792065     -1.127574     -1.127588     -1.127582     -1.127583
 The updated reference ion charges will be: 
      0.789951      0.789946      0.878624      0.878622      0.878634      0.878628     -1.273601     -1.273609     -1.273599     -1.273605
  
 ******************************************************
 Finished first 2 partitioning steps in   0.71200001239776611      seconds
 ******************************************************
  
 normalization=       1.000000
  
 ******************************************************
 Finished conditioned number of reference ion electrons in   0.12500000000000000      seconds
 ******************************************************
  
  
 ******************************************************
 Finished conditioned monotonic decay of reference density in    0.0000000000000000      seconds
 ******************************************************
  
 iter = 3
 Iterations to converge reshaping: 
           1
  
 ******************************************************
 Finished tau calculation in   0.13400000333786011      seconds
 ******************************************************
  
 Conditioned reference density computation complete.
  
 ******************************************************
 Finished 3rd partitioning step in   0.25900000333786011      seconds
 This is the number of second to condition the reference densities plus the calculation of tau
 ******************************************************
  
 iteration=            4
 Normalization:   1.000000056
 Net atomic charges for the current iteration: 
      0.970044      0.970036      1.098831      1.098827      1.098839      1.098831     -1.583859     -1.583859     -1.583835     -1.583854
 Max change:  4.562856E-01
 Maximum density change:  3.602069E+02
 Iterations to converge reshaping: 
           2
 iteration=            5
 Normalization:   1.000000056
 Net atomic charges for the current iteration: 
      0.973497      0.973498      0.929025      0.929020      0.929021      0.929021     -1.415788     -1.415777     -1.415746     -1.415770
 Max change:  1.698183E-01
 Maximum density change:  4.174870E-03
 Iterations to converge reshaping: 
           1
 iteration=            6
 Normalization:   1.000000056
 Net atomic charges for the current iteration: 
      0.962837      0.962839      0.895798      0.895794      0.895791      0.895791     -1.377233     -1.377220     -1.377185     -1.377211
 Max change:  3.856068E-02
 Maximum density change:  1.499883E-03
 Iterations to converge reshaping: 
           1
 iteration=            7
 Normalization:   1.000000056
 Net atomic charges for the current iteration: 
      0.952973      0.952974      0.869799      0.869796      0.869791      0.869790     -1.346303     -1.346290     -1.346253     -1.346278
 Max change:  3.093295E-02
 Maximum density change:  4.353400E-04
  
 ******************************************************
 Finished charge partitioning steps 4-7 in   0.50499999523162842      seconds
 ******************************************************
  
  
 ******************** TIME CONTROL ********************
 Finished valence_iterator in    1.4759999513626099      seconds
 ******************************************************
  
  
 ******************** TIME CONTROL ********************
 Starting local_multipole_moment_analysis
 ******************************************************
  
 Multipole analysis for each of the expansion sites.
 XYZ coordinates, net charges, and multipoles are in atomic units. Dipoles and quadrupoles are for valence electrons.
 center number, atomic number, x, y, z, net_charge, dipole_x, dipole_y, dipole_z, dipole_mag, Qxy, Qxz, Qyz, Q(x^2-y^2), Q(3z^2 - R^2),three eigenvalues of traceless quadrupole moment tensor
     1    11  9.336191  0.000000  0.000000  0.952973  0.000000  0.000000 -0.000000  0.000000  0.000000 -0.000001  0.000000 -0.093779  0.130492 -0.068638  0.025141  0.043497
     2    11  0.000000  2.763724  0.000000  0.952974 -0.000000 -0.000000  0.000000  0.000000  0.000001 -0.000000 -0.000000 -0.093787  0.130496 -0.068643  0.025144  0.043499
     3    11  3.659787  0.000000  0.000000  0.869799 -0.010075  0.000004  0.000001  0.010075 -0.000001  0.000002  0.000001 -0.022216 -0.147613 -0.049204  0.013494  0.035710
     4    11 15.012596  0.000000  0.000000  0.869796  0.010073 -0.000004 -0.000000  0.010073 -0.000001  0.000000 -0.000000 -0.022232 -0.147620 -0.049207  0.013487  0.035719
     5    11 12.995978  2.763724  0.000000  0.869791 -0.010061 -0.000002 -0.000000  0.010061  0.000003  0.000001  0.000000 -0.022185 -0.147647 -0.049216  0.013516  0.035700
     6    11  5.676404  2.763724  0.000000  0.869790  0.010069 -0.000001 -0.000001  0.010069  0.000001  0.000003  0.000000 -0.022191 -0.147644 -0.049215  0.013512  0.035703
     7    17  2.147324  0.000000  2.369716 -1.346303 -0.205325  0.000008  0.000003  0.205325  0.000009 -0.000002 -0.000001  0.431592  0.404790 -0.283261  0.134930  0.148331
     8    17 16.525059  0.000000  2.369716 -1.346290  0.205296 -0.000009  0.000003  0.205296  0.000006  0.000003 -0.000002  0.431560  0.404735 -0.283236  0.134912  0.148324
     9    17 11.483515  2.763724  2.369716 -1.346253 -0.205369 -0.000010  0.000001  0.205369 -0.000000  0.000001 -0.000002  0.431515  0.404684 -0.283205  0.134895  0.148310
    10    17  7.188867  2.763724  2.369716 -1.346278  0.205402 -0.000001 -0.000005  0.205402  0.000000 -0.000000 -0.000004  0.431525  0.404735 -0.283218  0.134912  0.148307
  
 ******************** TIME CONTROL ********************
 Finished local_multipole_moment_analysis in    9.7999997437000275E-002 seconds
 ******************************************************
  
 Since the system is periodic, total multipole moment analysis will not be performed.
 Calculation of the electron cloud penetration terms
  
 ******************** TIME CONTROL ********************
 Starting perform_BO_analysis
 ******************************************************
  
 Starting Effective Bond Order (BO) Analysis
  
 ******************** TIME CONTROL ********************
 Starting prepare_BO_density_grids
 ******************************************************
  
 Preparing density grids for bond order analysis ...
 Total density grid corrected in the following number of iterations:     3
 The total integrated number of electrons is      134.000000
 Grid preparation complete.
  
 ******************** TIME CONTROL ********************
 Finished prepare_BO_density_grids in   0.20499999821186066      seconds
 ******************************************************
  
  
 ******************** TIME CONTROL ********************
 Starting compute_local_atomic_exchange_vectors
 ******************************************************
  
  
 ******************** TIME CONTROL ********************
 Finished compute_local_atomic_exchange_vectors in   0.11599999666213989      seconds
 ******************************************************
  
  
 ******************** TIME CONTROL ********************
 Starting initialize_bond_pair_matrix
 ******************************************************
  
 Initializing the bond pair matrix ...
 The total number of symmetry unique atom pairs to include in the bond pair matrix is
 num_sym_unique_bond_pairs:    202
 The bond pair matrix has been initialized.
  
 ******************** TIME CONTROL ********************
 Finished initialize_bond_pair_matrix in   0.46900001168251038      seconds
 ******************************************************
  
  
 ******************** TIME CONTROL ********************
 Starting compute_summed_contact_exchange
 ******************************************************
  
  
 ******************** TIME CONTROL ********************
 Finished compute_summed_contact_exchange in    6.4999997615814209E-002 seconds
 ******************************************************
  
  
 ******************** TIME CONTROL ********************
 Starting integrate_bonding_terms
 ******************************************************
  
  
 ******************** TIME CONTROL ********************
 Finished integrate_bonding_terms in    1.5700000524520874      seconds
 ******************************************************
  
  
 ******************** TIME CONTROL ********************
 Starting calculate_final_BOs
 ******************************************************
  
 Checking for consistency in the summed contact exchange
 The maximum error in the summed contact exchange is     0.006801
  
 The sum of contact exchanges for each atom are:
    1.249805
    1.249851
    2.151033
    2.150994
    2.150992
    2.151032
    4.410169
    4.410085
    4.409998
    4.410077
  
 The sum of BOs for each atom are:
    1.394094
    1.394146
    2.760908
    2.760863
    2.760864
    2.760911
    5.336064
    5.335968
    5.335872
    5.335964
  
 The final bond pair matrix is
     1     1    0.000000    0.000000    1.000000   -2.000000  130.000000  -70.000000   70.000000  -33.000000   65.000000    0.009334    0.009334    0.009315    0.000125    0.679092    0.000140    0.000095    0.009429    0.009429
     1     1    0.000000    1.000000    0.000000   -1.000000  129.000000  -30.000000   70.000000  -64.000000   64.000000    0.002483    0.002483    0.002479    0.000005    0.679092    0.000006    0.000004    0.002487    0.002487
     1     3    0.000000    0.000000    0.000000   -2.000000   91.000000  -69.000000   69.000000  -64.000000   64.000000    0.002990    0.002990    0.002909    0.000016    0.842163    0.000018    0.000015    0.003004    0.003004
     1     4    0.000000    0.000000    0.000000   37.000000  130.000000  -69.000000   69.000000  -64.000000   64.000000    0.002990    0.002990    0.002909    0.000016    0.842164    0.000018    0.000015    0.003004    0.003004
     1     5    0.000000   -1.000000   -1.000000   23.000000  130.000000  -70.000000   50.000000  -65.000000   33.000000    0.000393    0.000393    0.000391    0.000000    0.842164    0.000000    0.000000    0.000393    0.000393
     1     5    0.000000   -1.000000    0.000000   23.000000  130.000000  -70.000000   50.000000  -65.000000   65.000000    0.013059    0.013059    0.012662    0.000279    0.842164    0.000308    0.000259    0.013318    0.013318
     1     5    0.000000   -1.000000    1.000000   23.000000  130.000000  -70.000000   50.000000  -33.000000   65.000000    0.000393    0.000393    0.000391    0.000000    0.842164    0.000000    0.000000    0.000393    0.000393
     1     5    0.000000    0.000000   -1.000000   23.000000  130.000000  -50.000000   70.000000  -65.000000   33.000000    0.000393    0.000393    0.000391    0.000000    0.842164    0.000000    0.000000    0.000393    0.000393
     1     5    0.000000    0.000000    0.000000   23.000000  130.000000  -50.000000   70.000000  -65.000000   65.000000    0.013059    0.013059    0.012662    0.000279    0.842164    0.000308    0.000259    0.013318    0.013318
     1     5    0.000000    0.000000    1.000000   23.000000  130.000000  -50.000000   70.000000  -33.000000   65.000000    0.000393    0.000393    0.000391    0.000000    0.842164    0.000000    0.000000    0.000393    0.000393
     1     6    0.000000   -1.000000   -1.000000   -2.000000  105.000000  -70.000000   50.000000  -65.000000   33.000000    0.000393    0.000393    0.000391    0.000000    0.842163    0.000000    0.000000    0.000393    0.000393
     1     6    0.000000   -1.000000    0.000000   -2.000000  105.000000  -70.000000   50.000000  -65.000000   65.000000    0.013059    0.013059    0.012662    0.000279    0.842163    0.000308    0.000259    0.013318    0.013318
     1     6    0.000000   -1.000000    1.000000   -2.000000  105.000000  -70.000000   50.000000  -33.000000   65.000000    0.000393    0.000393    0.000391    0.000000    0.842163    0.000000    0.000000    0.000393    0.000393
     1     6    0.000000    0.000000   -1.000000   -2.000000  105.000000  -50.000000   70.000000  -65.000000   33.000000    0.000393    0.000393    0.000391    0.000000    0.842163    0.000000    0.000000    0.000393    0.000393
     1     6    0.000000    0.000000    0.000000   -2.000000  105.000000  -50.000000   70.000000  -65.000000   65.000000    0.013059    0.013059    0.012662    0.000279    0.842163    0.000308    0.000259    0.013318    0.013318
     1     6    0.000000    0.000000    1.000000   -2.000000  105.000000  -50.000000   70.000000  -33.000000   65.000000    0.000393    0.000393    0.000391    0.000000    0.842163    0.000000    0.000000    0.000393    0.000393
     1     7    0.000000    0.000000   -1.000000   -2.000000   81.000000  -66.000000   66.000000  -65.000000   49.000000    0.001178    0.001178    0.001167    0.000001    0.657392    0.000002    0.000001    0.001179    0.001179
     1     7    0.000000    0.000000    0.000000   -2.000000   81.000000  -66.000000   66.000000  -49.000000   65.000000    0.001178    0.001178    0.001167    0.000001    0.657392    0.000002    0.000001    0.001179    0.001179
     1     8    0.000000    0.000000   -1.000000   47.000000  130.000000  -66.000000   66.000000  -65.000000   49.000000    0.001178    0.001178    0.001167    0.000001    0.657395    0.000002    0.000001    0.001179    0.001179
     1     8    0.000000    0.000000    0.000000   47.000000  130.000000  -66.000000   66.000000  -49.000000   65.000000    0.001178    0.001178    0.001167    0.000001    0.657395    0.000002    0.000001    0.001179    0.001179
     1     9    0.000000   -1.000000   -2.000000   13.000000  130.000000  -70.000000   50.000000  -65.000000   17.000000    0.000511    0.000511    0.000506    0.000000    0.657399    0.000000    0.000000    0.000511    0.000511
     1     9    0.000000   -1.000000   -1.000000   13.000000  130.000000  -70.000000   50.000000  -65.000000   49.000000    0.144116    0.144116    0.144083    0.023732    0.657399    0.027194    0.017877    0.161994    0.161994
     1     9    0.000000   -1.000000    0.000000   13.000000  130.000000  -70.000000   50.000000  -49.000000   65.000000    0.144116    0.144116    0.144084    0.023732    0.657399    0.027194    0.017877    0.161994    0.161994
     1     9    0.000000   -1.000000    1.000000   13.000000  130.000000  -70.000000   50.000000  -17.000000   65.000000    0.000511    0.000511    0.000506    0.000000    0.657399    0.000000    0.000000    0.000511    0.000511
     1     9    0.000000    0.000000   -2.000000   13.000000  130.000000  -50.000000   70.000000  -65.000000   17.000000    0.000511    0.000511    0.000506    0.000000    0.657399    0.000000    0.000000    0.000511    0.000511
     1     9    0.000000    0.000000   -1.000000   13.000000  130.000000  -50.000000   70.000000  -65.000000   49.000000    0.144116    0.144116    0.144083    0.023732    0.657399    0.027194    0.017877    0.161993    0.161993
     1     9    0.000000    0.000000    0.000000   13.000000  130.000000  -50.000000   70.000000  -49.000000   65.000000    0.144116    0.144116    0.144083    0.023732    0.657399    0.027194    0.017877    0.161993    0.161993
     1     9    0.000000    0.000000    1.000000   13.000000  130.000000  -50.000000   70.000000  -17.000000   65.000000    0.000511    0.000511    0.000506    0.000000    0.657399    0.000000    0.000000    0.000511    0.000511
     1    10    0.000000   -1.000000   -2.000000   -2.000000  115.000000  -70.000000   50.000000  -65.000000   17.000000    0.000511    0.000511    0.000506    0.000000    0.657397    0.000000    0.000000    0.000511    0.000511
     1    10    0.000000   -1.000000   -1.000000   -2.000000  115.000000  -70.000000   50.000000  -65.000000   49.000000    0.144118    0.144118    0.144085    0.023733    0.657397    0.027195    0.017878    0.161996    0.161996
     1    10    0.000000   -1.000000    0.000000   -2.000000  115.000000  -70.000000   50.000000  -49.000000   65.000000    0.144118    0.144118    0.144085    0.023733    0.657397    0.027195    0.017878    0.161996    0.161996
     1    10    0.000000   -1.000000    1.000000   -2.000000  115.000000  -70.000000   50.000000  -17.000000   65.000000    0.000511    0.000511    0.000506    0.000000    0.657397    0.000000    0.000000    0.000511    0.000511
     1    10    0.000000    0.000000   -2.000000   -2.000000  115.000000  -50.000000   70.000000  -65.000000   17.000000    0.000511    0.000511    0.000506    0.000000    0.657397    0.000000    0.000000    0.000511    0.000511
     1    10    0.000000    0.000000   -1.000000   -2.000000  115.000000  -50.000000   70.000000  -65.000000   49.000000    0.144118    0.144118    0.144085    0.023733    0.657397    0.027195    0.017878    0.161996    0.161996
     1    10    0.000000    0.000000    0.000000   -2.000000  115.000000  -50.000000   70.000000  -49.000000   65.000000    0.144118    0.144118    0.144085    0.023733    0.657397    0.027195    0.017878    0.161996    0.161996
     1    10    0.000000    0.000000    1.000000   -2.000000  115.000000  -50.000000   70.000000  -17.000000   65.000000    0.000511    0.000511    0.000506    0.000000    0.657397    0.000000    0.000000    0.000511    0.000511
     2     2    0.000000    0.000000    1.000000  -66.000000   66.000000  -50.000000   90.000000  -33.000000   65.000000    0.009335    0.009335    0.009315    0.000125    0.679093    0.000140    0.000095    0.009429    0.009429
     2     2    0.000000    1.000000    0.000000  -65.000000   65.000000  -10.000000   90.000000  -64.000000   64.000000    0.002483    0.002483    0.002479    0.000005    0.679093    0.000006    0.000004    0.002487    0.002487
     2     3    0.000000    0.000000   -1.000000  -41.000000   66.000000  -50.000000   70.000000  -65.000000   33.000000    0.000393    0.000393    0.000391    0.000000    0.842163    0.000000    0.000000    0.000393    0.000393
     2     3    0.000000    0.000000    0.000000  -41.000000   66.000000  -50.000000   70.000000  -65.000000   65.000000    0.013059    0.013059    0.012662    0.000279    0.842163    0.000308    0.000259    0.013318    0.013318
     2     3    0.000000    0.000000    1.000000  -41.000000   66.000000  -50.000000   70.000000  -33.000000   65.000000    0.000393    0.000393    0.000391    0.000000    0.842163    0.000000    0.000000    0.000393    0.000393
     2     3    0.000000    1.000000   -1.000000  -41.000000   66.000000  -30.000000   90.000000  -65.000000   33.000000    0.000393    0.000393    0.000391    0.000000    0.842163    0.000000    0.000000    0.000393    0.000393
     2     3    0.000000    1.000000    0.000000  -41.000000   66.000000  -30.000000   90.000000  -65.000000   65.000000    0.013059    0.013059    0.012662    0.000279    0.842163    0.000308    0.000259    0.013318    0.013318
     2     3    0.000000    1.000000    1.000000  -41.000000   66.000000  -30.000000   90.000000  -33.000000   65.000000    0.000393    0.000393    0.000391    0.000000    0.842163    0.000000    0.000000    0.000393    0.000393
     2     4   -1.000000    0.000000   -1.000000  -66.000000   41.000000  -50.000000   70.000000  -65.000000   33.000000    0.000393    0.000393    0.000391    0.000000    0.842164    0.000000    0.000000    0.000393    0.000393
     2     4   -1.000000    0.000000    0.000000  -66.000000   41.000000  -50.000000   70.000000  -65.000000   65.000000    0.013059    0.013059    0.012662    0.000279    0.842164    0.000308    0.000259    0.013318    0.013318
     2     4   -1.000000    0.000000    1.000000  -66.000000   41.000000  -50.000000   70.000000  -33.000000   65.000000    0.000393    0.000393    0.000391    0.000000    0.842164    0.000000    0.000000    0.000393    0.000393
     2     4   -1.000000    1.000000   -1.000000  -66.000000   41.000000  -30.000000   90.000000  -65.000000   33.000000    0.000393    0.000393    0.000391    0.000000    0.842164    0.000000    0.000000    0.000393    0.000393
     2     4   -1.000000    1.000000    0.000000  -66.000000   41.000000  -30.000000   90.000000  -65.000000   65.000000    0.013059    0.013059    0.012662    0.000279    0.842164    0.000308    0.000259    0.013318    0.013318
     2     4   -1.000000    1.000000    1.000000  -66.000000   41.000000  -30.000000   90.000000  -33.000000   65.000000    0.000393    0.000393    0.000391    0.000000    0.842164    0.000000    0.000000    0.000393    0.000393
     2     5   -1.000000    0.000000    0.000000  -66.000000   27.000000  -49.000000   89.000000  -64.000000   64.000000    0.002990    0.002990    0.002909    0.000016    0.842164    0.000018    0.000015    0.003004    0.003004
     2     6    0.000000    0.000000    0.000000  -27.000000   66.000000  -49.000000   89.000000  -64.000000   64.000000    0.002990    0.002990    0.002909    0.000016    0.842163    0.000018    0.000015    0.003004    0.003004
     2     7    0.000000    0.000000   -2.000000  -51.000000   66.000000  -50.000000   70.000000  -65.000000   17.000000    0.000511    0.000511    0.000506    0.000000    0.657392    0.000000    0.000000    0.000511    0.000511
     2     7    0.000000    0.000000   -1.000000  -51.000000   66.000000  -50.000000   70.000000  -65.000000   49.000000    0.144124    0.144124    0.144090    0.023734    0.657392    0.027196    0.017878    0.162002    0.162002
     2     7    0.000000    0.000000    0.000000  -51.000000   66.000000  -50.000000   70.000000  -49.000000   65.000000    0.144124    0.144124    0.144090    0.023734    0.657392    0.027196    0.017878    0.162002    0.162002
     2     7    0.000000    0.000000    1.000000  -51.000000   66.000000  -50.000000   70.000000  -17.000000   65.000000    0.000511    0.000511    0.000506    0.000000    0.657392    0.000000    0.000000    0.000511    0.000511
     2     7    0.000000    1.000000   -2.000000  -51.000000   66.000000  -30.000000   90.000000  -65.000000   17.000000    0.000511    0.000511    0.000506    0.000000    0.657392    0.000000    0.000000    0.000511    0.000511
     2     7    0.000000    1.000000   -1.000000  -51.000000   66.000000  -30.000000   90.000000  -65.000000   49.000000    0.144124    0.144124    0.144090    0.023734    0.657392    0.027196    0.017878    0.162002    0.162002
     2     7    0.000000    1.000000    0.000000  -51.000000   66.000000  -30.000000   90.000000  -49.000000   65.000000    0.144124    0.144124    0.144090    0.023734    0.657392    0.027196    0.017878    0.162002    0.162002
     2     7    0.000000    1.000000    1.000000  -51.000000   66.000000  -30.000000   90.000000  -17.000000   65.000000    0.000511    0.000511    0.000506    0.000000    0.657392    0.000000    0.000000    0.000511    0.000511
     2     8   -1.000000    0.000000   -2.000000  -66.000000   51.000000  -50.000000   70.000000  -65.000000   17.000000    0.000511    0.000511    0.000506    0.000000    0.657395    0.000000    0.000000    0.000511    0.000511
     2     8   -1.000000    0.000000   -1.000000  -66.000000   51.000000  -50.000000   70.000000  -65.000000   49.000000    0.144122    0.144122    0.144088    0.023733    0.657395    0.027195    0.017878    0.161999    0.161999
     2     8   -1.000000    0.000000    0.000000  -66.000000   51.000000  -50.000000   70.000000  -49.000000   65.000000    0.144122    0.144122    0.144088    0.023733    0.657395    0.027195    0.017878    0.161999    0.161999
     2     8   -1.000000    0.000000    1.000000  -66.000000   51.000000  -50.000000   70.000000  -17.000000   65.000000    0.000511    0.000511    0.000506    0.000000    0.657395    0.000000    0.000000    0.000511    0.000511
     2     8   -1.000000    1.000000   -2.000000  -66.000000   51.000000  -30.000000   90.000000  -65.000000   17.000000    0.000511    0.000511    0.000506    0.000000    0.657395    0.000000    0.000000    0.000511    0.000511
     2     8   -1.000000    1.000000   -1.000000  -66.000000   51.000000  -30.000000   90.000000  -65.000000   49.000000    0.144122    0.144122    0.144088    0.023733    0.657395    0.027195    0.017878    0.162000    0.162000
     2     8   -1.000000    1.000000    0.000000  -66.000000   51.000000  -30.000000   90.000000  -49.000000   65.000000    0.144122    0.144122    0.144088    0.023733    0.657395    0.027195    0.017878    0.162000    0.162000
     2     8   -1.000000    1.000000    1.000000  -66.000000   51.000000  -30.000000   90.000000  -17.000000   65.000000    0.000511    0.000511    0.000506    0.000000    0.657395    0.000000    0.000000    0.000511    0.000511
     2     9   -1.000000    0.000000   -1.000000  -66.000000   17.000000  -46.000000   86.000000  -65.000000   49.000000    0.001178    0.001178    0.001167    0.000001    0.657399    0.000002    0.000001    0.001179    0.001179
     2     9   -1.000000    0.000000    0.000000  -66.000000   17.000000  -46.000000   86.000000  -49.000000   65.000000    0.001178    0.001178    0.001167    0.000001    0.657399    0.000002    0.000001    0.001179    0.001179
     2    10    0.000000    0.000000   -1.000000  -17.000000   66.000000  -46.000000   86.000000  -65.000000   49.000000    0.001178    0.001178    0.001167    0.000001    0.657397    0.000002    0.000001    0.001179    0.001179
     2    10    0.000000    0.000000    0.000000  -17.000000   66.000000  -46.000000   86.000000  -49.000000   65.000000    0.001178    0.001178    0.001167    0.000001    0.657397    0.000002    0.000001    0.001179    0.001179
     3     3    0.000000    0.000000    1.000000  -41.000000   91.000000  -70.000000   70.000000  -33.000000   65.000000    0.008883    0.008883    0.008487    0.000073    0.961606    0.000086    0.000083    0.008966    0.008966
     3     3    0.000000    1.000000    0.000000  -40.000000   90.000000  -30.000000   70.000000  -64.000000   64.000000    0.003796    0.003796    0.003483    0.000036    0.961606    0.000038    0.000037    0.003833    0.003833
     3     6    0.000000   -1.000000   -1.000000  -27.000000   91.000000  -70.000000   50.000000  -65.000000   33.000000    0.001891    0.001891    0.001791    0.000005    0.961606    0.000005    0.000005    0.001896    0.001896
     3     6    0.000000   -1.000000    0.000000  -27.000000   91.000000  -70.000000   50.000000  -65.000000   65.000000    0.116114    0.116114    0.110494    0.017897    0.961606    0.020144    0.019370    0.135484    0.135484
     3     6    0.000000   -1.000000    1.000000  -27.000000   91.000000  -70.000000   50.000000  -33.000000   65.000000    0.001891    0.001891    0.001791    0.000005    0.961606    0.000005    0.000005    0.001896    0.001896
     3     6    0.000000    0.000000   -1.000000  -27.000000   91.000000  -50.000000   70.000000  -65.000000   33.000000    0.001891    0.001891    0.001791    0.000005    0.961606    0.000005    0.000005    0.001896    0.001896
     3     6    0.000000    0.000000    0.000000  -27.000000   91.000000  -50.000000   70.000000  -65.000000   65.000000    0.116114    0.116114    0.110494    0.017896    0.961606    0.020143    0.019370    0.135484    0.135484
     3     6    0.000000    0.000000    1.000000  -27.000000   91.000000  -50.000000   70.000000  -33.000000   65.000000    0.001891    0.001891    0.001791    0.000005    0.961606    0.000005    0.000005    0.001896    0.001896
     3     7    0.000000   -1.000000   -1.000000  -41.000000   81.000000  -70.000000   30.000000  -65.000000   49.000000    0.010628    0.010628    0.010297    0.000191    0.822960    0.000210    0.000173    0.010801    0.010801
     3     7    0.000000   -1.000000    0.000000  -41.000000   81.000000  -70.000000   30.000000  -49.000000   65.000000    0.010628    0.010628    0.010297    0.000191    0.822960    0.000210    0.000173    0.010801    0.010801
     3     7    0.000000    0.000000   -2.000000  -41.000000   81.000000  -67.000000   67.000000  -65.000000   17.000000    0.001022    0.001022    0.001000    0.000000    0.822960    0.000000    0.000000    0.001022    0.001022
     3     7    0.000000    0.000000   -1.000000  -41.000000   81.000000  -70.000000   70.000000  -65.000000   49.000000    0.791496    0.791496    0.804395    0.233199    0.822960    0.337610    0.277840    1.069336    1.069336
     3     7    0.000000    0.000000    0.000000  -41.000000   81.000000  -70.000000   70.000000  -49.000000   65.000000    0.791496    0.791496    0.804395    0.233199    0.822960    0.337610    0.277839    1.069336    1.069336
     3     7    0.000000    0.000000    1.000000  -41.000000   81.000000  -67.000000   67.000000  -17.000000   65.000000    0.001022    0.001022    0.001000    0.000000    0.822960    0.000000    0.000000    0.001022    0.001022
     3     7    0.000000    1.000000   -1.000000  -41.000000   81.000000  -30.000000   70.000000  -65.000000   49.000000    0.010628    0.010628    0.010297    0.000191    0.822960    0.000210    0.000173    0.010801    0.010801
     3     7    0.000000    1.000000    0.000000  -41.000000   81.000000  -30.000000   70.000000  -49.000000   65.000000    0.010628    0.010628    0.010297    0.000191    0.822960    0.000210    0.000173    0.010801    0.010801
     3     8   -1.000000    0.000000   -1.000000  -41.000000   51.000000  -68.000000   68.000000  -65.000000   49.000000    0.005179    0.005179    0.005111    0.000013    0.822963    0.000017    0.000014    0.005193    0.005193
     3     8   -1.000000    0.000000    0.000000  -41.000000   51.000000  -68.000000   68.000000  -49.000000   65.000000    0.005179    0.005179    0.005111    0.000013    0.822963    0.000017    0.000014    0.005193    0.005193
     3    10    0.000000   -1.000000   -1.000000  -17.000000   91.000000  -70.000000   50.000000  -65.000000   49.000000    0.053034    0.053034    0.050693    0.003767    0.822964    0.004235    0.003486    0.056519    0.056519
     3    10    0.000000   -1.000000    0.000000  -17.000000   91.000000  -70.000000   50.000000  -49.000000   65.000000    0.053033    0.053033    0.050693    0.003766    0.822964    0.004235    0.003485    0.056519    0.056519
     3    10    0.000000    0.000000   -1.000000  -17.000000   91.000000  -50.000000   70.000000  -65.000000   49.000000    0.053034    0.053034    0.050693    0.003767    0.822964    0.004235    0.003485    0.056519    0.056519
     3    10    0.000000    0.000000    0.000000  -17.000000   91.000000  -50.000000   70.000000  -49.000000   65.000000    0.053033    0.053033    0.050693    0.003766    0.822964    0.004235    0.003485    0.056519    0.056519
     4     4    0.000000    0.000000    1.000000   37.000000  169.000000  -70.000000   70.000000  -33.000000   65.000000    0.008882    0.008882    0.008487    0.000073    0.961606    0.000086    0.000083    0.008965    0.008965
     4     4    0.000000    1.000000    0.000000   38.000000  168.000000  -30.000000   70.000000  -64.000000   64.000000    0.003796    0.003796    0.003482    0.000036    0.961606    0.000038    0.000037    0.003833    0.003833
     4     5    0.000000   -1.000000   -1.000000   37.000000  155.000000  -70.000000   50.000000  -65.000000   33.000000    0.001891    0.001891    0.001791    0.000005    0.961606    0.000005    0.000005    0.001896    0.001896
     4     5    0.000000   -1.000000    0.000000   37.000000  155.000000  -70.000000   50.000000  -65.000000   65.000000    0.116111    0.116111    0.110492    0.017896    0.961606    0.020143    0.019370    0.135481    0.135481
     4     5    0.000000   -1.000000    1.000000   37.000000  155.000000  -70.000000   50.000000  -33.000000   65.000000    0.001891    0.001891    0.001791    0.000005    0.961606    0.000005    0.000005    0.001896    0.001896
     4     5    0.000000    0.000000   -1.000000   37.000000  155.000000  -50.000000   70.000000  -65.000000   33.000000    0.001891    0.001891    0.001791    0.000005    0.961606    0.000005    0.000005    0.001896    0.001896
     4     5    0.000000    0.000000    0.000000   37.000000  155.000000  -50.000000   70.000000  -65.000000   65.000000    0.116111    0.116111    0.110492    0.017896    0.961606    0.020143    0.019370    0.135481    0.135481
     4     5    0.000000    0.000000    1.000000   37.000000  155.000000  -50.000000   70.000000  -33.000000   65.000000    0.001891    0.001891    0.001791    0.000005    0.961606    0.000005    0.000005    0.001896    0.001896
     4     7    1.000000    0.000000   -1.000000   77.000000  169.000000  -68.000000   68.000000  -65.000000   49.000000    0.005179    0.005179    0.005111    0.000013    0.822961    0.000017    0.000014    0.005193    0.005193
     4     7    1.000000    0.000000    0.000000   77.000000  169.000000  -68.000000   68.000000  -49.000000   65.000000    0.005179    0.005179    0.005111    0.000013    0.822961    0.000017    0.000014    0.005193    0.005193
     4     8    0.000000   -1.000000   -1.000000   47.000000  169.000000  -70.000000   30.000000  -65.000000   49.000000    0.010628    0.010628    0.010297    0.000191    0.822963    0.000210    0.000173    0.010801    0.010801
     4     8    0.000000   -1.000000    0.000000   47.000000  169.000000  -70.000000   30.000000  -49.000000   65.000000    0.010628    0.010628    0.010297    0.000191    0.822963    0.000210    0.000173    0.010801    0.010801
     4     8    0.000000    0.000000   -2.000000   47.000000  169.000000  -67.000000   67.000000  -65.000000   17.000000    0.001022    0.001022    0.001000    0.000000    0.822963    0.000000    0.000000    0.001022    0.001022
     4     8    0.000000    0.000000   -1.000000   47.000000  169.000000  -70.000000   70.000000  -65.000000   49.000000    0.791485    0.791485    0.804386    0.233197    0.822963    0.337605    0.277837    1.069322    1.069322
     4     8    0.000000    0.000000    0.000000   47.000000  169.000000  -70.000000   70.000000  -49.000000   65.000000    0.791485    0.791485    0.804386    0.233197    0.822963    0.337605    0.277837    1.069322    1.069322
     4     8    0.000000    0.000000    1.000000   47.000000  169.000000  -67.000000   67.000000  -17.000000   65.000000    0.001022    0.001022    0.001000    0.000000    0.822963    0.000000    0.000000    0.001022    0.001022
     4     8    0.000000    1.000000   -1.000000   47.000000  169.000000  -30.000000   70.000000  -65.000000   49.000000    0.010628    0.010628    0.010297    0.000191    0.822963    0.000210    0.000173    0.010801    0.010801
     4     8    0.000000    1.000000    0.000000   47.000000  169.000000  -30.000000   70.000000  -49.000000   65.000000    0.010628    0.010628    0.010297    0.000191    0.822963    0.000210    0.000173    0.010801    0.010801
     4     9    0.000000   -1.000000   -1.000000   37.000000  145.000000  -70.000000   50.000000  -65.000000   49.000000    0.053032    0.053032    0.050691    0.003766    0.822967    0.004235    0.003485    0.056517    0.056517
     4     9    0.000000   -1.000000    0.000000   37.000000  145.000000  -70.000000   50.000000  -49.000000   65.000000    0.053032    0.053032    0.050691    0.003766    0.822967    0.004235    0.003485    0.056517    0.056517
     4     9    0.000000    0.000000   -1.000000   37.000000  145.000000  -50.000000   70.000000  -65.000000   49.000000    0.053032    0.053032    0.050691    0.003766    0.822967    0.004235    0.003485    0.056517    0.056517
     4     9    0.000000    0.000000    0.000000   37.000000  145.000000  -50.000000   70.000000  -49.000000   65.000000    0.053032    0.053032    0.050692    0.003766    0.822967    0.004235    0.003485    0.056517    0.056517
     5     5    0.000000    0.000000    1.000000   23.000000  155.000000  -50.000000   90.000000  -33.000000   65.000000    0.008882    0.008882    0.008487    0.000073    0.961606    0.000086    0.000083    0.008965    0.008965
     5     5    0.000000    1.000000    0.000000   24.000000  154.000000  -10.000000   90.000000  -64.000000   64.000000    0.003796    0.003796    0.003482    0.000036    0.961606    0.000038    0.000037    0.003833    0.003833
     5     8    0.000000    0.000000   -1.000000   47.000000  155.000000  -50.000000   70.000000  -65.000000   49.000000    0.053033    0.053033    0.050692    0.003767    0.822963    0.004235    0.003485    0.056518    0.056518
     5     8    0.000000    0.000000    0.000000   47.000000  155.000000  -50.000000   70.000000  -49.000000   65.000000    0.053033    0.053033    0.050692    0.003766    0.822963    0.004235    0.003485    0.056518    0.056518
     5     8    0.000000    1.000000   -1.000000   47.000000  155.000000  -30.000000   90.000000  -65.000000   49.000000    0.053032    0.053032    0.050692    0.003766    0.822963    0.004235    0.003485    0.056518    0.056518
     5     8    0.000000    1.000000    0.000000   47.000000  155.000000  -30.000000   90.000000  -49.000000   65.000000    0.053032    0.053032    0.050692    0.003766    0.822963    0.004235    0.003485    0.056518    0.056518
     5     9    0.000000   -1.000000   -1.000000   23.000000  145.000000  -50.000000   50.000000  -65.000000   49.000000    0.010628    0.010628    0.010297    0.000191    0.822967    0.000210    0.000173    0.010801    0.010801
     5     9    0.000000   -1.000000    0.000000   23.000000  145.000000  -50.000000   50.000000  -49.000000   65.000000    0.010628    0.010628    0.010297    0.000191    0.822967    0.000210    0.000173    0.010801    0.010801
     5     9    0.000000    0.000000   -2.000000   23.000000  145.000000  -47.000000   87.000000  -65.000000   17.000000    0.001022    0.001022    0.001000    0.000000    0.822967    0.000000    0.000000    0.001022    0.001022
     5     9    0.000000    0.000000   -1.000000   23.000000  145.000000  -50.000000   90.000000  -65.000000   49.000000    0.791484    0.791484    0.804383    0.233198    0.822967    0.337606    0.277838    1.069322    1.069322
     5     9    0.000000    0.000000    0.000000   23.000000  145.000000  -50.000000   90.000000  -49.000000   65.000000    0.791484    0.791484    0.804383    0.233198    0.822967    0.337606    0.277838    1.069322    1.069322
     5     9    0.000000    0.000000    1.000000   23.000000  145.000000  -47.000000   87.000000  -17.000000   65.000000    0.001022    0.001022    0.001000    0.000000    0.822967    0.000000    0.000000    0.001022    0.001022
     5     9    0.000000    1.000000   -1.000000   23.000000  145.000000  -10.000000   90.000000  -65.000000   49.000000    0.010628    0.010628    0.010297    0.000191    0.822967    0.000210    0.000173    0.010801    0.010801
     5     9    0.000000    1.000000    0.000000   23.000000  145.000000  -10.000000   90.000000  -49.000000   65.000000    0.010628    0.010628    0.010297    0.000191    0.822967    0.000210    0.000173    0.010801    0.010801
     5    10    0.000000    0.000000   -1.000000   23.000000  115.000000  -48.000000   88.000000  -65.000000   49.000000    0.005178    0.005178    0.005110    0.000013    0.822965    0.000017    0.000014    0.005192    0.005192
     5    10    0.000000    0.000000    0.000000   23.000000  115.000000  -48.000000   88.000000  -49.000000   65.000000    0.005178    0.005178    0.005110    0.000013    0.822965    0.000017    0.000014    0.005192    0.005192
     6     6    0.000000    0.000000    1.000000  -27.000000  105.000000  -50.000000   90.000000  -33.000000   65.000000    0.008883    0.008883    0.008487    0.000073    0.961606    0.000086    0.000083    0.008966    0.008966
     6     6    0.000000    1.000000    0.000000  -26.000000  104.000000  -10.000000   90.000000  -64.000000   64.000000    0.003796    0.003796    0.003483    0.000036    0.961606    0.000038    0.000037    0.003833    0.003833
     6     7    0.000000    0.000000   -1.000000  -27.000000   81.000000  -50.000000   70.000000  -65.000000   49.000000    0.053034    0.053034    0.050693    0.003767    0.822960    0.004235    0.003486    0.056520    0.056520
     6     7    0.000000    0.000000    0.000000  -27.000000   81.000000  -50.000000   70.000000  -49.000000   65.000000    0.053034    0.053034    0.050694    0.003767    0.822960    0.004235    0.003486    0.056520    0.056520
     6     7    0.000000    1.000000   -1.000000  -27.000000   81.000000  -30.000000   90.000000  -65.000000   49.000000    0.053034    0.053034    0.050694    0.003767    0.822960    0.004235    0.003486    0.056520    0.056520
     6     7    0.000000    1.000000    0.000000  -27.000000   81.000000  -30.000000   90.000000  -49.000000   65.000000    0.053035    0.053035    0.050694    0.003767    0.822960    0.004235    0.003486    0.056520    0.056520
     6     9    0.000000    0.000000   -1.000000   13.000000  105.000000  -48.000000   88.000000  -65.000000   49.000000    0.005178    0.005178    0.005110    0.000013    0.822966    0.000017    0.000014    0.005192    0.005192
     6     9    0.000000    0.000000    0.000000   13.000000  105.000000  -48.000000   88.000000  -49.000000   65.000000    0.005178    0.005178    0.005110    0.000013    0.822966    0.000017    0.000014    0.005192    0.005192
     6    10    0.000000   -1.000000   -1.000000  -17.000000  105.000000  -50.000000   50.000000  -65.000000   49.000000    0.010628    0.010628    0.010297    0.000191    0.822964    0.000210    0.000173    0.010801    0.010801
     6    10    0.000000   -1.000000    0.000000  -17.000000  105.000000  -50.000000   50.000000  -49.000000   65.000000    0.010628    0.010628    0.010297    0.000191    0.822964    0.000210    0.000173    0.010801    0.010801
     6    10    0.000000    0.000000   -2.000000  -17.000000  105.000000  -47.000000   87.000000  -65.000000   17.000000    0.001022    0.001022    0.001000    0.000000    0.822964    0.000000    0.000000    0.001022    0.001022
     6    10    0.000000    0.000000   -1.000000  -17.000000  105.000000  -50.000000   90.000000  -65.000000   49.000000    0.791495    0.791495    0.804393    0.233200    0.822964    0.337611    0.277841    1.069336    1.069336
     6    10    0.000000    0.000000    0.000000  -17.000000  105.000000  -50.000000   90.000000  -49.000000   65.000000    0.791495    0.791495    0.804392    0.233200    0.822964    0.337611    0.277841    1.069336    1.069336
     6    10    0.000000    0.000000    1.000000  -17.000000  105.000000  -47.000000   87.000000  -17.000000   65.000000    0.001022    0.001022    0.001000    0.000000    0.822964    0.000000    0.000000    0.001022    0.001022
     6    10    0.000000    1.000000   -1.000000  -17.000000  105.000000  -10.000000   90.000000  -65.000000   49.000000    0.010628    0.010628    0.010297    0.000191    0.822964    0.000210    0.000173    0.010801    0.010801
     6    10    0.000000    1.000000    0.000000  -17.000000  105.000000  -10.000000   90.000000  -49.000000   65.000000    0.010628    0.010628    0.010297    0.000191    0.822964    0.000210    0.000173    0.010801    0.010801
     7     7    0.000000    0.000000    1.000000  -51.000000   81.000000  -70.000000   70.000000  -17.000000   81.000000    0.297587    0.297587    0.291628    0.043429    0.635721    0.058189    0.036992    0.334579    0.334579
     7     7    0.000000    0.000000    2.000000  -44.000000   74.000000  -63.000000   63.000000   15.000000   81.000000    0.000294    0.000294    0.000288    0.000000    0.635721    0.000000    0.000000    0.000294    0.000294
     7     7    0.000000    1.000000   -1.000000  -48.000000   78.000000  -30.000000   70.000000  -49.000000   49.000000    0.014885    0.014885    0.014792    0.000266    0.635721    0.000303    0.000192    0.015077    0.015077
     7     7    0.000000    1.000000    0.000000  -50.000000   80.000000  -30.000000   70.000000  -48.000000   80.000000    0.182730    0.182730    0.183274    0.037712    0.635721    0.043277    0.027512    0.210242    0.210242
     7     7    0.000000    1.000000    1.000000  -48.000000   78.000000  -30.000000   70.000000  -17.000000   81.000000    0.014885    0.014885    0.014792    0.000266    0.635721    0.000303    0.000192    0.015077    0.015077
     7     8   -1.000000   -1.000000   -1.000000  -51.000000   51.000000  -70.000000   30.000000  -49.000000   49.000000    0.001969    0.001969    0.001935    0.000002    0.635723    0.000002    0.000001    0.001971    0.001971
     7     8   -1.000000   -1.000000    0.000000  -51.000000   51.000000  -70.000000   30.000000  -46.000000   78.000000    0.018354    0.018354    0.018170    0.000310    0.635723    0.000366    0.000233    0.018586    0.018586
     7     8   -1.000000   -1.000000    1.000000  -51.000000   51.000000  -70.000000   30.000000  -17.000000   81.000000    0.001969    0.001969    0.001935    0.000002    0.635723    0.000002    0.000001    0.001971    0.001971
     7     8   -1.000000    0.000000   -1.000000  -51.000000   51.000000  -68.000000   68.000000  -49.000000   49.000000    0.038419    0.038419    0.038175    0.001219    0.635723    0.001465    0.000932    0.039351    0.039351
     7     8   -1.000000    0.000000    0.000000  -51.000000   51.000000  -70.000000   70.000000  -49.000000   81.000000    0.549721    0.549721    0.550516    0.152514    0.635723    0.202879    0.128975    0.678696    0.678696
     7     8   -1.000000    0.000000    1.000000  -51.000000   51.000000  -68.000000   68.000000  -17.000000   81.000000    0.038419    0.038419    0.038175    0.001219    0.635723    0.001465    0.000932    0.039351    0.039351
     7     8   -1.000000    1.000000   -1.000000  -51.000000   51.000000  -30.000000   70.000000  -49.000000   49.000000    0.001969    0.001969    0.001935    0.000002    0.635723    0.000002    0.000001    0.001971    0.001971
     7     8   -1.000000    1.000000    0.000000  -51.000000   51.000000  -30.000000   70.000000  -46.000000   78.000000    0.018354    0.018354    0.018170    0.000310    0.635723    0.000366    0.000233    0.018586    0.018586
     7     8   -1.000000    1.000000    1.000000  -51.000000   51.000000  -30.000000   70.000000  -17.000000   81.000000    0.001969    0.001969    0.001935    0.000002    0.635723    0.000002    0.000001    0.001971    0.001971
     7    10    0.000000   -2.000000    0.000000  -17.000000   81.000000  -70.000000   10.000000  -42.000000   74.000000    0.000390    0.000390    0.000387    0.000000    0.635725    0.000000    0.000000    0.000390    0.000390
     7    10    0.000000   -1.000000   -1.000000  -17.000000   81.000000  -70.000000   50.000000  -49.000000   49.000000    0.008507    0.008507    0.008127    0.000037    0.635725    0.000049    0.000031    0.008538    0.008538
     7    10    0.000000   -1.000000    0.000000  -17.000000   81.000000  -70.000000   50.000000  -48.000000   80.000000    0.122857    0.122857    0.121881    0.015436    0.635725    0.017951    0.011412    0.134269    0.134269
     7    10    0.000000   -1.000000    1.000000  -17.000000   81.000000  -70.000000   50.000000  -17.000000   81.000000    0.008507    0.008507    0.008127    0.000037    0.635725    0.000049    0.000031    0.008538    0.008538
     7    10    0.000000    0.000000   -1.000000  -17.000000   81.000000  -50.000000   70.000000  -49.000000   49.000000    0.008507    0.008507    0.008127    0.000037    0.635725    0.000049    0.000031    0.008538    0.008538
     7    10    0.000000    0.000000    0.000000  -17.000000   81.000000  -50.000000   70.000000  -48.000000   80.000000    0.122857    0.122857    0.121880    0.015436    0.635725    0.017951    0.011412    0.134269    0.134269
     7    10    0.000000    0.000000    1.000000  -17.000000   81.000000  -50.000000   70.000000  -17.000000   81.000000    0.008507    0.008507    0.008127    0.000037    0.635725    0.000049    0.000031    0.008538    0.008538
     7    10    0.000000    1.000000    0.000000  -17.000000   81.000000  -10.000000   70.000000  -42.000000   74.000000    0.000390    0.000390    0.000387    0.000000    0.635725    0.000000    0.000000    0.000390    0.000390
     8     8    0.000000    0.000000    1.000000   47.000000  179.000000  -70.000000   70.000000  -17.000000   81.000000    0.297579    0.297579    0.291621    0.043428    0.635726    0.058186    0.036991    0.334569    0.334569
     8     8    0.000000    0.000000    2.000000   54.000000  172.000000  -63.000000   63.000000   15.000000   81.000000    0.000294    0.000294    0.000288    0.000000    0.635726    0.000000    0.000000    0.000294    0.000294
     8     8    0.000000    1.000000   -1.000000   50.000000  176.000000  -30.000000   70.000000  -49.000000   49.000000    0.014884    0.014884    0.014791    0.000266    0.635726    0.000303    0.000192    0.015076    0.015076
     8     8    0.000000    1.000000    0.000000   48.000000  178.000000  -30.000000   70.000000  -48.000000   80.000000    0.182724    0.182724    0.183268    0.037711    0.635726    0.043275    0.027511    0.210235    0.210235
     8     8    0.000000    1.000000    1.000000   50.000000  176.000000  -30.000000   70.000000  -17.000000   81.000000    0.014884    0.014884    0.014791    0.000266    0.635726    0.000303    0.000192    0.015076    0.015076
     8     9    0.000000   -2.000000    0.000000   47.000000  145.000000  -70.000000   10.000000  -42.000000   74.000000    0.000390    0.000390    0.000387    0.000000    0.635730    0.000000    0.000000    0.000390    0.000390
     8     9    0.000000   -1.000000   -1.000000   47.000000  145.000000  -70.000000   50.000000  -49.000000   49.000000    0.008506    0.008506    0.008126    0.000037    0.635730    0.000049    0.000031    0.008538    0.008538
     8     9    0.000000   -1.000000    0.000000   47.000000  145.000000  -70.000000   50.000000  -48.000000   80.000000    0.122853    0.122853    0.121877    0.015435    0.635730    0.017951    0.011412    0.134265    0.134265
     8     9    0.000000   -1.000000    1.000000   47.000000  145.000000  -70.000000   50.000000  -17.000000   81.000000    0.008506    0.008506    0.008126    0.000037    0.635730    0.000049    0.000031    0.008538    0.008538
     8     9    0.000000    0.000000   -1.000000   47.000000  145.000000  -50.000000   70.000000  -49.000000   49.000000    0.008506    0.008506    0.008126    0.000037    0.635730    0.000049    0.000031    0.008538    0.008538
     8     9    0.000000    0.000000    0.000000   47.000000  145.000000  -50.000000   70.000000  -48.000000   80.000000    0.122853    0.122853    0.121877    0.015435    0.635730    0.017951    0.011412    0.134265    0.134265
     8     9    0.000000    0.000000    1.000000   47.000000  145.000000  -50.000000   70.000000  -17.000000   81.000000    0.008506    0.008506    0.008126    0.000037    0.635730    0.000049    0.000031    0.008538    0.008538
     8     9    0.000000    1.000000    0.000000   47.000000  145.000000  -10.000000   70.000000  -42.000000   74.000000    0.000390    0.000390    0.000387    0.000000    0.635730    0.000000    0.000000    0.000390    0.000390
     9     9    0.000000    0.000000    1.000000   13.000000  145.000000  -50.000000   90.000000  -17.000000   81.000000    0.297569    0.297569    0.291612    0.043426    0.635735    0.058183    0.036989    0.334558    0.334558
     9     9    0.000000    0.000000    2.000000   20.000000  138.000000  -43.000000   83.000000   15.000000   81.000000    0.000294    0.000294    0.000288    0.000000    0.635735    0.000000    0.000000    0.000294    0.000294
     9     9    0.000000    1.000000   -1.000000   16.000000  142.000000  -10.000000   90.000000  -49.000000   49.000000    0.014883    0.014883    0.014791    0.000266    0.635735    0.000303    0.000192    0.015076    0.015076
     9     9    0.000000    1.000000    0.000000   14.000000  144.000000  -10.000000   90.000000  -48.000000   80.000000    0.182716    0.182716    0.183260    0.037708    0.635735    0.043273    0.027510    0.210226    0.210226
     9     9    0.000000    1.000000    1.000000   16.000000  142.000000  -10.000000   90.000000  -17.000000   81.000000    0.014883    0.014883    0.014791    0.000266    0.635735    0.000303    0.000192    0.015076    0.015076
     9    10    0.000000   -1.000000   -1.000000   13.000000  115.000000  -50.000000   50.000000  -49.000000   49.000000    0.001969    0.001969    0.001935    0.000002    0.635732    0.000002    0.000001    0.001971    0.001971
     9    10    0.000000   -1.000000    0.000000   13.000000  115.000000  -50.000000   50.000000  -46.000000   78.000000    0.018353    0.018353    0.018169    0.000310    0.635732    0.000366    0.000233    0.018586    0.018586
     9    10    0.000000   -1.000000    1.000000   13.000000  115.000000  -50.000000   50.000000  -17.000000   81.000000    0.001969    0.001969    0.001935    0.000002    0.635732    0.000002    0.000001    0.001971    0.001971
     9    10    0.000000    0.000000   -1.000000   13.000000  115.000000  -48.000000   88.000000  -49.000000   49.000000    0.038418    0.038418    0.038174    0.001219    0.635732    0.001465    0.000932    0.039349    0.039349
     9    10    0.000000    0.000000    0.000000   13.000000  115.000000  -50.000000   90.000000  -49.000000   81.000000    0.549702    0.549702    0.550498    0.152509    0.635732    0.202871    0.128972    0.678674    0.678674
     9    10    0.000000    0.000000    1.000000   13.000000  115.000000  -48.000000   88.000000  -17.000000   81.000000    0.038418    0.038418    0.038174    0.001219    0.635732    0.001465    0.000932    0.039349    0.039349
     9    10    0.000000    1.000000   -1.000000   13.000000  115.000000  -10.000000   90.000000  -49.000000   49.000000    0.001969    0.001969    0.001935    0.000002    0.635732    0.000002    0.000001    0.001971    0.001971
     9    10    0.000000    1.000000    0.000000   13.000000  115.000000  -10.000000   90.000000  -46.000000   78.000000    0.018353    0.018353    0.018169    0.000310    0.635732    0.000366    0.000233    0.018586    0.018586
     9    10    0.000000    1.000000    1.000000   13.000000  115.000000  -10.000000   90.000000  -17.000000   81.000000    0.001969    0.001969    0.001935    0.000002    0.635732    0.000002    0.000001    0.001971    0.001971
    10    10    0.000000    0.000000    1.000000  -17.000000  115.000000  -50.000000   90.000000  -17.000000   81.000000    0.297577    0.297577    0.291619    0.043427    0.635730    0.058186    0.036990    0.334568    0.334568
    10    10    0.000000    0.000000    2.000000  -10.000000  108.000000  -43.000000   83.000000   15.000000   81.000000    0.000294    0.000294    0.000288    0.000000    0.635730    0.000000    0.000000    0.000294    0.000294
    10    10    0.000000    1.000000   -1.000000  -14.000000  112.000000  -10.000000   90.000000  -49.000000   49.000000    0.014884    0.014884    0.014791    0.000266    0.635730    0.000303    0.000192    0.015076    0.015076
    10    10    0.000000    1.000000    0.000000  -16.000000  114.000000  -10.000000   90.000000  -48.000000   80.000000    0.182722    0.182722    0.183266    0.037710    0.635730    0.043275    0.027511    0.210233    0.210233
    10    10    0.000000    1.000000    1.000000  -14.000000  112.000000  -10.000000   90.000000  -17.000000   81.000000    0.014884    0.014884    0.014791    0.000266    0.635730    0.000303    0.000192    0.015076    0.015076
 The legend for the bond pair matrix follows:
 Columns 1 and 2 = atom numbers
 Columns 3 to 5 = repeata, repeatb, repeatc (i.e., periodic translation of second atom)
 Columns 6 to 11 = corners of the shared parallepiped: min na, max na, min nb, max nb, min nc, max nc
 Columns 12 =  contact exchange
 Columns 13 =  a term for computing average spin polarization of bonding
 Columns 14 =  overlap population
 Columns 15 =  the integrated second order atomic exchange propensities for computing bond order
 Columns 16 =  the coordination term constructed from tanh function
 Columns 17 =  the pairwise term
 Columns 18 =  expansion term combining coordination and pairwise terms
 Columns 19 =  bond index before imposing the atom self-exchange constraint
 Columns 20 =  final bond order
 
 The atom self-exchange constraint affected (by at least 0.1_dp*BO_print_cutoff)      0 bond orders.
 
  
 ******************** TIME CONTROL ********************
 Finished calculate_final_BOs in    4.8000000417232513E-002 seconds
 ******************************************************
  
 Bond order analysis complete.
  
 ******************** TIME CONTROL ********************
 Finished perform_BO_analysis in    2.4730000495910645      seconds
 ******************************************************
  
 The computed Rsquared moments of the atoms (in bohr^2) are: 
     7.981040     7.981181     8.829600     8.829503     8.829500     8.829604    37.099526    37.098975    37.098252    37.098807
 The computed Rcubed moments of the atoms (in bohr^3) are: 
    13.766391    13.766825    15.796567    15.796270    15.796168    15.796507    99.553472    99.551509    99.549115    99.551069
 The computed Rfourth moments of the atoms (in bohr^4) are: 
    35.097598    35.099128    39.063530    39.062537    39.061878    39.063127   329.966420   329.958782   329.949806   329.957387
 The tau weighted Rfourth moments of the atoms (in bohr^4) are: 
     6.454156     6.454210     7.676459     7.676426     7.676481     7.676507    82.398429    82.397353    82.395516    82.396657
 The atom volumes (in bohr^3) are: 
    27.441320    27.441276    26.464435    26.464467    26.464577    26.464526    82.105190    82.104859    82.104421    82.104786
 Normal termination of Chargemol program.
 Copyright (c) 2014, 2015, 2016, 2017, 2018, 2019, 2020, 2021 by Thomas A. Manz and Nidia Gabaldon Limas. Rights reserved.
 Use and distribution of this program is subject to certain licensing restrictions.
 Please see ddec.sourceforge.net for details.
  
 Please cite the following journal article as a general reference to the Chargemol program:
 N. Gabaldon Limas and T. A. Manz,  "Introducing DDEC6 atomic population analysis: part 4.
 Efficient parallel computation of net atomic charges, atomic spin moments, bond orders, and more," RSC Advances, Vol. 8 (2018) 2678-2707.
  
 Please cite the following journal references when using this program to compute DDEC6 charges:
 (1) T. A. Manz and N. Gabaldon Limas, "Introducing DDEC6 atomic population analysis: part 1.
 Charge partitioning theory and methodology," RSC Advances, Vol. 6 (2016) 47771-47801.
 (2) N. Gabaldon Limas and T. A. Manz, "Introducing DDEC6 atomic population analysis: part 2. 
 Computed results for a wide range of periodic and nonperiodic materials," RSC Advances, Vol. 6 (2016) 45727-45747.
 If desired, you can also cite references listed below for the DDEC3 and earlier methods.
  
 Please cite the following journal references when using this program to compute DDEC, Hirshfeld, or ISA charges:
 Thomas A. Manz and David S. Sholl, "Improved Atoms-in-Molecule Charge Partitioning Functional for Simultaneously Reproducing the Electrostatic
 Potential and Chemical States in Periodic and Non-Periodic Materials", J. Chem. Theory Comput., Vol. 8 (2012) 2844-2867.
 Thomas A. Manz and David S. Sholl, "Chemically Meaningful Atomic Charges that Reproduce the Electrostatic Potential in Periodic and Nonperiodic
 Materials", J. Chem. Theory Comput., Vol. 6 (2010) 2455-2468.
  
 Please cite the following journal reference when using this program to compute atomic spin moments:
 Thomas A. Manz and David S. Sholl, "Methods for Computing Accurate Atomic Spin Moments for Collinear and Noncollinear Magnetism in Periodic and
 Nonperiodic Materials", J. Chem. Theory Comput., Vol. 7 (2011) 4146-4164.
  
 Please cite the following reference when using this program to compute bond orders:
 Thomas A. Manz, "Introducing DDEC6 atomic population analysis: part 3. Comprehensive method to compute bond orders.", RSC Advances, Vol. 7 (2017) 45552-45581.
  
 Exiting Chargemol
 2025/02/06  10:03:25
  
 ******************** TIME CONTROL ********************
 Finished chargemol in    7.4380002021789551      seconds
 ******************************************************
  
