# Supplementary material for: How well do various QM-derived net atomic charges reproduce the electrostatic potential surrounding a material across multiple geometric conformations?
Source: RSC Adv. 2025 Jul 7;15(29):23223–65. doi: 10.1039/d4ra07900k (PMC12230677; doi:10.1039/d4ra07900k)
Supplement: RA-015-D4RA07900K-s002 [file RA-015-D4RA07900K-s002.zip › 11_sodium_chloride_crystals/Imma_Na2Cl/10_core_electrons/DDEC_atomic_Rcubed_moments.xyz]

   12
jmolscript: load "" {1 1 1} spacegroup "x,y,z" unitcell [{      4.929000     0.000000     0.000000 }, {      0.000000     3.106000     0.000000 }, {      0.000000     0.000000     5.353000 }]
Na      3.898839     0.776500     3.147564    18.291819
Na      1.030161     0.776500     3.147564    18.292050
Na      1.030161     2.329500     2.205436    18.280188
Na      3.898839     2.329500     2.205436    18.280405
Na      1.434339     2.329500     0.471064    18.289178
Na      3.494661     2.329500     0.471064    18.289361
Na      3.494661     0.776500     4.881936    18.277852
Na      1.434339     0.776500     4.881936    18.278049
Cl      0.000000     0.776500     4.271694   106.130377
Cl      0.000000     2.329500     1.081306   106.128165
Cl      2.464500     2.329500     1.595194   106.120870
Cl      2.464500     0.776500     3.757806   106.123643
  
Same information as above printed with atom number.
atom #   symbol            x            y            z   Rcubed_moment
     1       Na     3.898839     0.776500     3.147564       18.291819
     2       Na     1.030161     0.776500     3.147564       18.292050
     3       Na     1.030161     2.329500     2.205436       18.280188
     4       Na     3.898839     2.329500     2.205436       18.280405
     5       Na     1.434339     2.329500     0.471064       18.289178
     6       Na     3.494661     2.329500     0.471064       18.289361
     7       Na     3.494661     0.776500     4.881936       18.277852
     8       Na     1.434339     0.776500     4.881936       18.278049
     9       Cl     0.000000     0.776500     4.271694      106.130377
    10       Cl     0.000000     2.329500     1.081306      106.128165
    11       Cl     2.464500     2.329500     1.595194      106.120870
    12       Cl     2.464500     0.776500     3.757806      106.123643
