# Supplementary material for: How well do various QM-derived net atomic charges reproduce the electrostatic potential surrounding a material across multiple geometric conformations?
Source: RSC Adv. 2025 Jul 7;15(29):23223–65. doi: 10.1039/d4ra07900k (PMC12230677; doi:10.1039/d4ra07900k)
Supplement: RA-015-D4RA07900K-s002 [file RA-015-D4RA07900K-s002.zip › 11_sodium_chloride_crystals/Imma_Na2Cl/10_core_electrons/DDEC_atomic_Rfourth_moments.xyz]

   12
jmolscript: load "" {1 1 1} spacegroup "x,y,z" unitcell [{      4.929000     0.000000     0.000000 }, {      0.000000     3.106000     0.000000 }, {      0.000000     0.000000     5.353000 }]
Na      3.898839     0.776500     3.147564    51.282560
Na      1.030161     0.776500     3.147564    51.283531
Na      1.030161     2.329500     2.205436    51.235128
Na      3.898839     2.329500     2.205436    51.236036
Na      1.434339     2.329500     0.471064    51.272500
Na      3.494661     2.329500     0.471064    51.273255
Na      3.494661     0.776500     4.881936    51.226312
Na      1.434339     0.776500     4.881936    51.227151
Cl      0.000000     0.776500     4.271694   358.228271
Cl      0.000000     2.329500     1.081306   358.220146
Cl      2.464500     2.329500     1.595194   358.192432
Cl      2.464500     0.776500     3.757806   358.202624
  
Same information as above printed with atom number.
atom #   symbol            x            y            z   Rfourth_moment
     1       Na     3.898839     0.776500     3.147564        51.282560
     2       Na     1.030161     0.776500     3.147564        51.283531
     3       Na     1.030161     2.329500     2.205436        51.235128
     4       Na     3.898839     2.329500     2.205436        51.236036
     5       Na     1.434339     2.329500     0.471064        51.272500
     6       Na     3.494661     2.329500     0.471064        51.273255
     7       Na     3.494661     0.776500     4.881936        51.226312
     8       Na     1.434339     0.776500     4.881936        51.227151
     9       Cl     0.000000     0.776500     4.271694       358.228271
    10       Cl     0.000000     2.329500     1.081306       358.220146
    11       Cl     2.464500     2.329500     1.595194       358.192432
    12       Cl     2.464500     0.776500     3.757806       358.202624
