# Supplementary material for: How well do various QM-derived net atomic charges reproduce the electrostatic potential surrounding a material across multiple geometric conformations?
Source: RSC Adv. 2025 Jul 7;15(29):23223–65. doi: 10.1039/d4ra07900k (PMC12230677; doi:10.1039/d4ra07900k)
Supplement: RA-015-D4RA07900K-s002 [file RA-015-D4RA07900K-s002.zip › 11_sodium_chloride_crystals/Imma_Na2Cl/10_core_electrons/DDEC_atomic_Rsquared_moments.xyz]

   12
jmolscript: load "" {1 1 1} spacegroup "x,y,z" unitcell [{      4.929000     0.000000     0.000000 }, {      0.000000     3.106000     0.000000 }, {      0.000000     0.000000     5.353000 }]
Na      3.898839     0.776500     3.147564     9.288819
Na      1.030161     0.776500     3.147564     9.288876
Na      1.030161     2.329500     2.205436     9.285766
Na      3.898839     2.329500     2.205436     9.285821
Na      1.434339     2.329500     0.471064     9.288069
Na      3.494661     2.329500     0.471064     9.288117
Na      3.494661     0.776500     4.881936     9.285091
Na      1.434339     0.776500     4.881936     9.285139
Cl      0.000000     0.776500     4.271694    38.675371
Cl      0.000000     2.329500     1.081306    38.674701
Cl      2.464500     2.329500     1.595194    38.672578
Cl      2.464500     0.776500     3.757806    38.673413
  
Same information as above printed with atom number.
atom #   symbol            x            y            z   Rsquared_moment
     1       Na     3.898839     0.776500     3.147564          9.288819
     2       Na     1.030161     0.776500     3.147564          9.288876
     3       Na     1.030161     2.329500     2.205436          9.285766
     4       Na     3.898839     2.329500     2.205436          9.285821
     5       Na     1.434339     2.329500     0.471064          9.288069
     6       Na     3.494661     2.329500     0.471064          9.288117
     7       Na     3.494661     0.776500     4.881936          9.285091
     8       Na     1.434339     0.776500     4.881936          9.285139
     9       Cl     0.000000     0.776500     4.271694         38.675371
    10       Cl     0.000000     2.329500     1.081306         38.674701
    11       Cl     2.464500     2.329500     1.595194         38.672578
    12       Cl     2.464500     0.776500     3.757806         38.673413
