# Supplementary material for: How well do various QM-derived net atomic charges reproduce the electrostatic potential surrounding a material across multiple geometric conformations?
Source: RSC Adv. 2025 Jul 7;15(29):23223–65. doi: 10.1039/d4ra07900k (PMC12230677; doi:10.1039/d4ra07900k)
Supplement: RA-015-D4RA07900K-s002 [file RA-015-D4RA07900K-s002.zip › 11_sodium_chloride_crystals/Imma_Na2Cl/10_core_electrons/DDEC_atom_volumes.xyz]

   12
jmolscript: load "" {1 1 1} spacegroup "x,y,z" unitcell [{      4.929000     0.000000     0.000000 }, {      0.000000     3.106000     0.000000 }, {      0.000000     0.000000     5.353000 }]
Na      3.898839     0.776500     3.147564    27.391090
Na      1.030161     0.776500     3.147564    27.391181
Na      1.030161     2.329500     2.205436    27.386175
Na      3.898839     2.329500     2.205436    27.386265
Na      1.434339     2.329500     0.471064    27.390235
Na      3.494661     2.329500     0.471064    27.390312
Na      3.494661     0.776500     4.881936    27.385286
Na      1.434339     0.776500     4.881936    27.385362
Cl      0.000000     0.776500     4.271694    83.483994
Cl      0.000000     2.329500     1.081306    83.483560
Cl      2.464500     2.329500     1.595194    83.481149
Cl      2.464500     0.776500     3.757806    83.482178
  
Same information as above printed with atom number.
atom #   symbol            x            y            z   atom_volume
     1       Na     3.898839     0.776500     3.147564     27.391090
     2       Na     1.030161     0.776500     3.147564     27.391181
     3       Na     1.030161     2.329500     2.205436     27.386175
     4       Na     3.898839     2.329500     2.205436     27.386265
     5       Na     1.434339     2.329500     0.471064     27.390235
     6       Na     3.494661     2.329500     0.471064     27.390312
     7       Na     3.494661     0.776500     4.881936     27.385286
     8       Na     1.434339     0.776500     4.881936     27.385362
     9       Cl     0.000000     0.776500     4.271694     83.483994
    10       Cl     0.000000     2.329500     1.081306     83.483560
    11       Cl     2.464500     2.329500     1.595194     83.481149
    12       Cl     2.464500     0.776500     3.757806     83.482178
