# Supplementary material for: How well do various QM-derived net atomic charges reproduce the electrostatic potential surrounding a material across multiple geometric conformations?
Source: RSC Adv. 2025 Jul 7;15(29):23223–65. doi: 10.1039/d4ra07900k (PMC12230677; doi:10.1039/d4ra07900k)
Supplement: RA-015-D4RA07900K-s002 [file RA-015-D4RA07900K-s002.zip › 11_sodium_chloride_crystals/Imma_Na2Cl/10_core_electrons/DDEC_weighted_Rfourth_moments.xyz]

   12
jmolscript: load "" {1 1 1} spacegroup "x,y,z" unitcell [{      4.929000     0.000000     0.000000 }, {      0.000000     3.106000     0.000000 }, {      0.000000     0.000000     5.353000 }]
Na      3.898839     0.776500     3.147564     7.820761
Na      1.030161     0.776500     3.147564     7.820796
Na      1.030161     2.329500     2.205436     7.818608
Na      3.898839     2.329500     2.205436     7.818645
Na      1.434339     2.329500     0.471064     7.820309
Na      3.494661     2.329500     0.471064     7.820344
Na      3.494661     0.776500     4.881936     7.818192
Na      1.434339     0.776500     4.881936     7.818220
Cl      0.000000     0.776500     4.271694    91.968549
Cl      0.000000     2.329500     1.081306    91.967176
Cl      2.464500     2.329500     1.595194    91.959918
Cl      2.464500     0.776500     3.757806    91.963179
  
Same information as above printed with atom number.
atom #   symbol            x            y            z   weighted_Rfourth_moment
     1       Na     3.898839     0.776500     3.147564                  7.820761
     2       Na     1.030161     0.776500     3.147564                  7.820796
     3       Na     1.030161     2.329500     2.205436                  7.818608
     4       Na     3.898839     2.329500     2.205436                  7.818645
     5       Na     1.434339     2.329500     0.471064                  7.820309
     6       Na     3.494661     2.329500     0.471064                  7.820344
     7       Na     3.494661     0.776500     4.881936                  7.818192
     8       Na     1.434339     0.776500     4.881936                  7.818220
     9       Cl     0.000000     0.776500     4.271694                 91.968549
    10       Cl     0.000000     2.329500     1.081306                 91.967176
    11       Cl     2.464500     2.329500     1.595194                 91.959918
    12       Cl     2.464500     0.776500     3.757806                 91.963179
