# Supplementary material for: How well do various QM-derived net atomic charges reproduce the electrostatic potential surrounding a material across multiple geometric conformations?
Source: RSC Adv. 2025 Jul 7;15(29):23223–65. doi: 10.1039/d4ra07900k (PMC12230677; doi:10.1039/d4ra07900k)
Supplement: RA-015-D4RA07900K-s002 [file RA-015-D4RA07900K-s002.zip › 11_sodium_chloride_crystals/Imma_Na2Cl/10_core_electrons/overlap_populations_and_contact_exchanges.txt]

  576
jmolscript: load "" {1 1 1} spacegroup "x,y,z" unitcell [{      4.929000     0.000000     0.000000 }, {      0.000000     3.106000     0.000000 }, {      0.000000     0.000000     5.353000 }]
 atom1  atom2  translation A  translation B  translation C  overlap population  contact exchange
     1      1              0              1              0            0.003542          0.003773
     1      1              0             -1              0            0.003542          0.003773
     1      2              0              0              0            0.003472          0.003625
     2      1              0              0              0            0.003472          0.003625
     1      2              1             -1              0            0.000611          0.000643
     2      1             -1              1              0            0.000611          0.000643
     1      2              1              0              0            0.051001          0.052982
     2      1             -1              0              0            0.051001          0.052982
     1      2              1              1              0            0.000611          0.000643
     2      1             -1             -1              0            0.000611          0.000643
     1      3              0             -1              0            0.000983          0.001035
     3      1              0              1              0            0.000983          0.001035
     1      3              0              0              0            0.000983          0.001035
     3      1              0              0              0            0.000983          0.001035
     1      3              1             -1              0            0.009528          0.010130
     3      1             -1              1              0            0.009528          0.010130
     1      3              1              0              0            0.009528          0.010130
     3      1             -1              0              0            0.009528          0.010130
     1      4              0             -1              0            0.116647          0.118368
     4      1              0              1              0            0.116647          0.118368
     1      4              0              0              0            0.116647          0.118368
     4      1              0              0              0            0.116647          0.118368
     1      6              0             -1              0            0.002809          0.002950
     6      1              0              1              0            0.002809          0.002950
     1      6              0             -1              1            0.002809          0.002951
     6      1              0              1             -1            0.002809          0.002951
     1      6              0              0              0            0.002809          0.002950
     6      1              0              0              0            0.002809          0.002950
     1      6              0              0              1            0.002809          0.002951
     6      1              0              0             -1            0.002809          0.002951
     1      7              0             -1              0            0.001084          0.001130
     7      1              0              1              0            0.001084          0.001130
     1      7              0              0             -1            0.001030          0.001056
     7      1              0              0              1            0.001030          0.001056
     1      7              0              0              0            0.076279          0.077649
     7      1              0              0              0            0.076279          0.077649
     1      7              0              1              0            0.001084          0.001130
     7      1              0             -1              0            0.001084          0.001130
     1      8              0              0              0            0.001940          0.002014
     8      1              0              0              0            0.001940          0.002014
     1      8              1              0              0            0.001940          0.002014
     8      1             -1              0              0            0.001940          0.002014
     1      9              0              0              0            0.000666          0.000699
     9      1              0              0              0            0.000666          0.000699
     1      9              1             -1              0            0.010333          0.010801
     9      1             -1              1              0            0.010333          0.010801
     1      9              1              0             -1            0.000781          0.000800
     9      1             -1              0              1            0.000781          0.000800
     1      9              1              0              0            0.729821          0.725469
     9      1             -1              0              0            0.729821          0.725469
     1      9              1              1              0            0.010333          0.010801
     9      1             -1             -1              0            0.010333          0.010801
     1     10              1             -1              0            0.051612          0.054447
    10      1             -1              1              0            0.051612          0.054447
     1     10              1             -1              1            0.002202          0.002313
    10      1             -1              1             -1            0.002202          0.002313
     1     10              1              0              0            0.051612          0.054447
    10      1             -1              0              0            0.051612          0.054447
     1     10              1              0              1            0.002202          0.002313
    10      1             -1              0             -1            0.002202          0.002313
     1     11              0             -1              0            0.062936          0.066357
    11      1              0              1              0            0.062936          0.066357
     1     11              0             -1              1            0.000462          0.000489
    11      1              0              1             -1            0.000462          0.000489
     1     11              0              0              0            0.062936          0.066357
    11      1              0              0              0            0.062936          0.066357
     1     11              0              0              1            0.000462          0.000489
    11      1              0              0             -1            0.000462          0.000489
     1     11              1             -1              0            0.001054          0.001113
    11      1             -1              1              0            0.001054          0.001113
     1     11              1              0              0            0.001054          0.001113
    11      1             -1              0              0            0.001054          0.001113
     1     12              0             -1              0            0.008493          0.008879
    12      1              0              1              0            0.008493          0.008879
     1     12              0              0              0            0.663777          0.659775
    12      1              0              0              0            0.663777          0.659775
     1     12              0              1              0            0.008493          0.008879
    12      1              0             -1              0            0.008493          0.008879
     1     12              1              0              0            0.003524          0.003735
    12      1             -1              0              0            0.003524          0.003735
     2      2              0              1              0            0.003542          0.003773
     2      2              0             -1              0            0.003542          0.003773
     2      3              0             -1              0            0.116647          0.118368
     3      2              0              1              0            0.116647          0.118368
     2      3              0              0              0            0.116647          0.118368
     3      2              0              0              0            0.116647          0.118368
     2      4             -1             -1              0            0.009528          0.010131
     4      2              1              1              0            0.009528          0.010131
     2      4             -1              0              0            0.009528          0.010131
     4      2              1              0              0            0.009528          0.010131
     2      4              0             -1              0            0.000983          0.001035
     4      2              0              1              0            0.000983          0.001035
     2      4              0              0              0            0.000983          0.001035
     4      2              0              0              0            0.000983          0.001035
     2      5              0             -1              0            0.002809          0.002950
     5      2              0              1              0            0.002809          0.002950
     2      5              0             -1              1            0.002809          0.002951
     5      2              0              1             -1            0.002809          0.002951
     2      5              0              0              0            0.002809          0.002951
     5      2              0              0              0            0.002809          0.002951
     2      5              0              0              1            0.002809          0.002951
     5      2              0              0             -1            0.002809          0.002951
     2      7             -1              0              0            0.001940          0.002014
     7      2              1              0              0            0.001940          0.002014
     2      7              0              0              0            0.001940          0.002014
     7      2              0              0              0            0.001940          0.002014
     2      8              0             -1              0            0.001084          0.001130
     8      2              0              1              0            0.001084          0.001130
     2      8              0              0             -1            0.001030          0.001056
     8      2              0              0              1            0.001030          0.001056
     2      8              0              0              0            0.076280          0.077650
     8      2              0              0              0            0.076280          0.077650
     2      8              0              1              0            0.001084          0.001130
     8      2              0             -1              0            0.001084          0.001130
     2      9              0             -1              0            0.010333          0.010801
     9      2              0              1              0            0.010333          0.010801
     2      9              0              0             -1            0.000781          0.000800
     9      2              0              0              1            0.000781          0.000800
     2      9              0              0              0            0.729822          0.725470
     9      2              0              0              0            0.729822          0.725470
     2      9              0              1              0            0.010333          0.010801
     9      2              0             -1              0            0.010333          0.010801
     2      9              1              0              0            0.000666          0.000700
     9      2             -1              0              0            0.000666          0.000700
     2     10              0             -1              0            0.051613          0.054447
    10      2              0              1              0            0.051613          0.054447
     2     10              0             -1              1            0.002202          0.002313
    10      2              0              1             -1            0.002202          0.002313
     2     10              0              0              0            0.051613          0.054447
    10      2              0              0              0            0.051613          0.054447
     2     10              0              0              1            0.002202          0.002313
    10      2              0              0             -1            0.002202          0.002313
     2     11             -1             -1              0            0.001054          0.001113
    11      2              1              1              0            0.001054          0.001113
     2     11             -1              0              0            0.001054          0.001113
    11      2              1              0              0            0.001054          0.001113
     2     11              0             -1              0            0.062936          0.066357
    11      2              0              1              0            0.062936          0.066357
     2     11              0             -1              1            0.000462          0.000489
    11      2              0              1             -1            0.000462          0.000489
     2     11              0              0              0            0.062937          0.066358
    11      2              0              0              0            0.062937          0.066358
     2     11              0              0              1            0.000462          0.000489
    11      2              0              0             -1            0.000462          0.000489
     2     12             -1              0              0            0.003524          0.003735
    12      2              1              0              0            0.003524          0.003735
     2     12              0             -1              0            0.008493          0.008879
    12      2              0              1              0            0.008493          0.008879
     2     12              0              0              0            0.663778          0.659776
    12      2              0              0              0            0.663778          0.659776
     2     12              0              1              0            0.008493          0.008879
    12      2              0             -1              0            0.008493          0.008879
     3      3              0              1              0            0.003535          0.003767
     3      3              0             -1              0            0.003535          0.003767
     3      4             -1             -1              0            0.000609          0.000641
     4      3              1              1              0            0.000609          0.000641
     3      4             -1              0              0            0.050956          0.052933
     4      3              1              0              0            0.050956          0.052933
     3      4             -1              1              0            0.000609          0.000641
     4      3              1             -1              0            0.000609          0.000641
     3      4              0              0              0            0.003466          0.003619
     4      3              0              0              0            0.003466          0.003619
     3      5              0             -1              0            0.001084          0.001130
     5      3              0              1              0            0.001084          0.001130
     3      5              0              0              0            0.076279          0.077649
     5      3              0              0              0            0.076279          0.077649
     3      5              0              0              1            0.001030          0.001056
     5      3              0              0             -1            0.001030          0.001056
     3      5              0              1              0            0.001084          0.001130
     5      3              0             -1              0            0.001084          0.001130
     3      6             -1              0              0            0.001940          0.002014
     6      3              1              0              0            0.001940          0.002014
     3      6              0              0              0            0.001940          0.002014
     6      3              0              0              0            0.001940          0.002014
     3      8              0              0             -1            0.002804          0.002945
     8      3              0              0              1            0.002804          0.002945
     3      8              0              0              0            0.002804          0.002945
     8      3              0              0              0            0.002804          0.002945
     3      8              0              1             -1            0.002804          0.002945
     8      3              0             -1              1            0.002804          0.002945
     3      8              0              1              0            0.002804          0.002945
     8      3              0             -1              0            0.002804          0.002945
     3      9              0              0             -1            0.002200          0.002310
     9      3              0              0              1            0.002200          0.002310
     3      9              0              0              0            0.051588          0.054420
     9      3              0              0              0            0.051588          0.054420
     3      9              0              1             -1            0.002200          0.002310
     9      3              0             -1              1            0.002200          0.002310
     3      9              0              1              0            0.051588          0.054420
     9      3              0             -1              0            0.051588          0.054420
     3     10              0             -1              0            0.010323          0.010791
    10      3              0              1              0            0.010323          0.010791
     3     10              0              0              0            0.729725          0.725361
    10      3              0              0              0            0.729725          0.725361
     3     10              0              0              1            0.000780          0.000800
    10      3              0              0             -1            0.000780          0.000800
     3     10              0              1              0            0.010323          0.010791
    10      3              0             -1              0            0.010323          0.010791
     3     10              1              0              0            0.000666          0.000699
    10      3             -1              0              0            0.000666          0.000699
     3     11             -1              0              0            0.003521          0.003732
    11      3              1              0              0            0.003521          0.003732
     3     11              0             -1              0            0.008485          0.008871
    11      3              0              1              0            0.008485          0.008871
     3     11              0              0              0            0.663682          0.659669
    11      3              0              0              0            0.663682          0.659669
     3     11              0              1              0            0.008485          0.008871
    11      3              0             -1              0            0.008485          0.008871
     3     12             -1              0              0            0.001053          0.001112
    12      3              1              0              0            0.001053          0.001112
     3     12             -1              1              0            0.001053          0.001112
    12      3              1             -1              0            0.001053          0.001112
     3     12              0              0             -1            0.000462          0.000489
    12      3              0              0              1            0.000462          0.000489
     3     12              0              0              0            0.062909          0.066328
    12      3              0              0              0            0.062909          0.066328
     3     12              0              1             -1            0.000462          0.000489
    12      3              0             -1              1            0.000462          0.000489
     3     12              0              1              0            0.062909          0.066328
    12      3              0             -1              0            0.062909          0.066328
     4      4              0              1              0            0.003536          0.003767
     4      4              0             -1              0            0.003536          0.003767
     4      5              0              0              0            0.001940          0.002014
     5      4              0              0              0            0.001940          0.002014
     4      5              1              0              0            0.001940          0.002014
     5      4             -1              0              0            0.001940          0.002014
     4      6              0             -1              0            0.001084          0.001130
     6      4              0              1              0            0.001084          0.001130
     4      6              0              0              0            0.076280          0.077650
     6      4              0              0              0            0.076280          0.077650
     4      6              0              0              1            0.001030          0.001056
     6      4              0              0             -1            0.001030          0.001056
     4      6              0              1              0            0.001084          0.001130
     6      4              0             -1              0            0.001084          0.001130
     4      7              0              0             -1            0.002804          0.002945
     7      4              0              0              1            0.002804          0.002945
     4      7              0              0              0            0.002804          0.002945
     7      4              0              0              0            0.002804          0.002945
     4      7              0              1             -1            0.002804          0.002945
     7      4              0             -1              1            0.002804          0.002945
     4      7              0              1              0            0.002804          0.002945
     7      4              0             -1              0            0.002804          0.002945
     4      9              1              0             -1            0.002200          0.002310
     9      4             -1              0              1            0.002200          0.002310
     4      9              1              0              0            0.051588          0.054421
     9      4             -1              0              0            0.051588          0.054421
     4      9              1              1             -1            0.002200          0.002310
     9      4             -1             -1              1            0.002200          0.002310
     4      9              1              1              0            0.051588          0.054421
     9      4             -1             -1              0            0.051588          0.054421
     4     10              0              0              0            0.000666          0.000699
    10      4              0              0              0            0.000666          0.000699
     4     10              1             -1              0            0.010323          0.010791
    10      4             -1              1              0            0.010323          0.010791
     4     10              1              0              0            0.729726          0.725363
    10      4             -1              0              0            0.729726          0.725363
     4     10              1              0              1            0.000780          0.000800
    10      4             -1              0             -1            0.000780          0.000800
     4     10              1              1              0            0.010323          0.010791
    10      4             -1             -1              0            0.010323          0.010791
     4     11              0             -1              0            0.008485          0.008871
    11      4              0              1              0            0.008485          0.008871
     4     11              0              0              0            0.663684          0.659670
    11      4              0              0              0            0.663684          0.659670
     4     11              0              1              0            0.008485          0.008871
    11      4              0             -1              0            0.008485          0.008871
     4     11              1              0              0            0.003521          0.003732
    11      4             -1              0              0            0.003521          0.003732
     4     12              0              0             -1            0.000462          0.000489
    12      4              0              0              1            0.000462          0.000489
     4     12              0              0              0            0.062909          0.066328
    12      4              0              0              0            0.062909          0.066328
     4     12              0              1             -1            0.000462          0.000489
    12      4              0             -1              1            0.000462          0.000489
     4     12              0              1              0            0.062909          0.066328
    12      4              0             -1              0            0.062909          0.066328
     4     12              1              0              0            0.001053          0.001112
    12      4             -1              0              0            0.001053          0.001112
     4     12              1              1              0            0.001053          0.001112
    12      4             -1             -1              0            0.001053          0.001112
     5      5              0              1              0            0.003540          0.003772
     5      5              0             -1              0            0.003540          0.003772
     5      6             -1              0              0            0.003471          0.003624
     6      5              1              0              0            0.003471          0.003624
     5      6              0             -1              0            0.000610          0.000642
     6      5              0              1              0            0.000610          0.000642
     5      6              0              0              0            0.050990          0.052970
     6      5              0              0              0            0.050990          0.052970
     5      6              0              1              0            0.000610          0.000642
     6      5              0             -1              0            0.000610          0.000642
     5      7             -1              0             -1            0.000983          0.001035
     7      5              1              0              1            0.000983          0.001035
     5      7             -1              1             -1            0.000983          0.001035
     7      5              1             -1              1            0.000983          0.001035
     5      7              0              0             -1            0.009525          0.010127
     7      5              0              0              1            0.009525          0.010127
     5      7              0              1             -1            0.009525          0.010127
     7      5              0             -1              1            0.009525          0.010127
     5      8              0              0             -1            0.116631          0.118349
     8      5              0              0              1            0.116631          0.118349
     5      8              0              1             -1            0.116631          0.118349
     8      5              0             -1              1            0.116631          0.118349
     5      9              0              0             -1            0.062934          0.066355
     9      5              0              0              1            0.062934          0.066355
     5      9              0              0              0            0.000462          0.000489
     9      5              0              0              0            0.000462          0.000489
     5      9              0              1             -1            0.062934          0.066355
     9      5              0             -1              1            0.062934          0.066355
     5      9              0              1              0            0.000462          0.000489
     9      5              0             -1              0            0.000462          0.000489
     5      9              1              0             -1            0.001054          0.001113
     9      5             -1              0              1            0.001054          0.001113
     5      9              1              1             -1            0.001054          0.001113
     9      5             -1             -1              1            0.001054          0.001113
     5     10              0             -1              0            0.008491          0.008877
    10      5              0              1              0            0.008491          0.008877
     5     10              0              0              0            0.663770          0.659761
    10      5              0              0              0            0.663770          0.659761
     5     10              0              1              0            0.008491          0.008877
    10      5              0             -1              0            0.008491          0.008877
     5     10              1              0              0            0.003524          0.003735
    10      5             -1              0              0            0.003524          0.003735
     5     11             -1              0              0            0.000666          0.000699
    11      5              1              0              0            0.000666          0.000699
     5     11              0             -1              0            0.010330          0.010798
    11      5              0              1              0            0.010330          0.010798
     5     11              0              0             -1            0.000780          0.000800
    11      5              0              0              1            0.000780          0.000800
     5     11              0              0              0            0.729764          0.725404
    11      5              0              0              0            0.729764          0.725404
     5     11              0              1              0            0.010330          0.010798
    11      5              0             -1              0            0.010330          0.010798
     5     12              0              0             -1            0.051604          0.054438
    12      5              0              0              1            0.051604          0.054438
     5     12              0              0              0            0.002202          0.002312
    12      5              0              0              0            0.002202          0.002312
     5     12              0              1             -1            0.051604          0.054438
    12      5              0             -1              1            0.051604          0.054438
     5     12              0              1              0            0.002202          0.002312
    12      5              0             -1              0            0.002202          0.002312
     6      6              0              1              0            0.003540          0.003772
     6      6              0             -1              0            0.003540          0.003772
     6      7              0              0             -1            0.116631          0.118349
     7      6              0              0              1            0.116631          0.118349
     6      7              0              1             -1            0.116631          0.118349
     7      6              0             -1              1            0.116631          0.118349
     6      8              0              0             -1            0.009525          0.010128
     8      6              0              0              1            0.009525          0.010128
     6      8              0              1             -1            0.009525          0.010127
     8      6              0             -1              1            0.009525          0.010127
     6      8              1              0             -1            0.000983          0.001035
     8      6             -1              0              1            0.000983          0.001035
     6      8              1              1             -1            0.000983          0.001035
     8      6             -1             -1              1            0.000983          0.001035
     6      9              0              0             -1            0.001054          0.001113
     9      6              0              0              1            0.001054          0.001113
     6      9              0              1             -1            0.001054          0.001113
     9      6              0             -1              1            0.001054          0.001113
     6      9              1              0             -1            0.062934          0.066355
     9      6             -1              0              1            0.062934          0.066355
     6      9              1              0              0            0.000462          0.000489
     9      6             -1              0              0            0.000462          0.000489
     6      9              1              1             -1            0.062934          0.066355
     9      6             -1             -1              1            0.062934          0.066355
     6      9              1              1              0            0.000462          0.000489
     9      6             -1             -1              0            0.000462          0.000489
     6     10              0              0              0            0.003524          0.003735
    10      6              0              0              0            0.003524          0.003735
     6     10              1             -1              0            0.008492          0.008878
    10      6             -1              1              0            0.008492          0.008878
     6     10              1              0              0            0.663771          0.659762
    10      6             -1              0              0            0.663771          0.659762
     6     10              1              1              0            0.008492          0.008878
    10      6             -1             -1              0            0.008492          0.008878
     6     11              0             -1              0            0.010330          0.010798
    11      6              0              1              0            0.010330          0.010798
     6     11              0              0             -1            0.000780          0.000800
    11      6              0              0              1            0.000780          0.000800
     6     11              0              0              0            0.729765          0.725406
    11      6              0              0              0            0.729765          0.725406
     6     11              0              1              0            0.010330          0.010798
    11      6              0             -1              0            0.010330          0.010798
     6     11              1              0              0            0.000666          0.000699
    11      6             -1              0              0            0.000666          0.000699
     6     12              0              0             -1            0.051604          0.054438
    12      6              0              0              1            0.051604          0.054438
     6     12              0              0              0            0.002202          0.002312
    12      6              0              0              0            0.002202          0.002312
     6     12              0              1             -1            0.051604          0.054438
    12      6              0             -1              1            0.051604          0.054438
     6     12              0              1              0            0.002202          0.002312
    12      6              0             -1              0            0.002202          0.002312
     7      7              0              1              0            0.003534          0.003765
     7      7              0             -1              0            0.003534          0.003765
     7      8              0             -1              0            0.000609          0.000641
     8      7              0              1              0            0.000609          0.000641
     7      8              0              0              0            0.050946          0.052922
     8      7              0              0              0            0.050946          0.052922
     7      8              0              1              0            0.000609          0.000641
     8      7              0             -1              0            0.000609          0.000641
     7      8              1              0              0            0.003465          0.003618
     8      7             -1              0              0            0.003465          0.003618
     7      9              0              0              0            0.003521          0.003732
     9      7              0              0              0            0.003521          0.003732
     7      9              1             -1              0            0.008484          0.008870
     9      7             -1              1              0            0.008484          0.008870
     7      9              1              0              0            0.663692          0.659675
     9      7             -1              0              0            0.663692          0.659675
     7      9              1              1              0            0.008484          0.008870
     9      7             -1             -1              0            0.008484          0.008870
     7     10              0             -1              1            0.001053          0.001112
    10      7              0              1             -1            0.001053          0.001112
     7     10              0              0              1            0.001053          0.001112
    10      7              0              0             -1            0.001053          0.001112
     7     10              1             -1              0            0.000462          0.000489
    10      7             -1              1              0            0.000462          0.000489
     7     10              1             -1              1            0.062904          0.066323
    10      7             -1              1             -1            0.062904          0.066323
     7     10              1              0              0            0.000462          0.000489
    10      7             -1              0              0            0.000462          0.000489
     7     10              1              0              1            0.062904          0.066323
    10      7             -1              0             -1            0.062904          0.066323
     7     11              0             -1              0            0.002200          0.002310
    11      7              0              1              0            0.002200          0.002310
     7     11              0             -1              1            0.051577          0.054409
    11      7              0              1             -1            0.051577          0.054409
     7     11              0              0              0            0.002200          0.002310
    11      7              0              0              0            0.002200          0.002310
     7     11              0              0              1            0.051577          0.054409
    11      7              0              0             -1            0.051577          0.054409
     7     12              0             -1              0            0.010321          0.010789
    12      7              0              1              0            0.010321          0.010789
     7     12              0              0              0            0.729686          0.725317
    12      7              0              0              0            0.729686          0.725317
     7     12              0              0              1            0.000780          0.000799
    12      7              0              0             -1            0.000780          0.000799
     7     12              0              1              0            0.010321          0.010789
    12      7              0             -1              0            0.010321          0.010789
     7     12              1              0              0            0.000665          0.000699
    12      7             -1              0              0            0.000665          0.000699
     8      8              0              1              0            0.003534          0.003765
     8      8              0             -1              0            0.003534          0.003765
     8      9              0             -1              0            0.008484          0.008870
     9      8              0              1              0            0.008484          0.008870
     8      9              0              0              0            0.663693          0.659675
     9      8              0              0              0            0.663693          0.659675
     8      9              0              1              0            0.008484          0.008870
     9      8              0             -1              0            0.008484          0.008870
     8      9              1              0              0            0.003521          0.003732
     9      8             -1              0              0            0.003521          0.003732
     8     10              0             -1              0            0.000462          0.000489
    10      8              0              1              0            0.000462          0.000489
     8     10              0             -1              1            0.062905          0.066323
    10      8              0              1             -1            0.062905          0.066323
     8     10              0              0              0            0.000462          0.000489
    10      8              0              0              0            0.000462          0.000489
     8     10              0              0              1            0.062905          0.066323
    10      8              0              0             -1            0.062905          0.066323
     8     10              1             -1              1            0.001053          0.001112
    10      8             -1              1             -1            0.001053          0.001112
     8     10              1              0              1            0.001053          0.001112
    10      8             -1              0             -1            0.001053          0.001112
     8     11              0             -1              0            0.002200          0.002310
    11      8              0              1              0            0.002200          0.002310
     8     11              0             -1              1            0.051578          0.054409
    11      8              0              1             -1            0.051578          0.054409
     8     11              0              0              0            0.002200          0.002310
    11      8              0              0              0            0.002200          0.002310
     8     11              0              0              1            0.051578          0.054409
    11      8              0              0             -1            0.051578          0.054409
     8     12             -1              0              0            0.000665          0.000699
    12      8              1              0              0            0.000665          0.000699
     8     12              0             -1              0            0.010321          0.010789
    12      8              0              1              0            0.010321          0.010789
     8     12              0              0              0            0.729686          0.725318
    12      8              0              0              0            0.729686          0.725318
     8     12              0              0              1            0.000780          0.000799
    12      8              0              0             -1            0.000780          0.000799
     8     12              0              1              0            0.010321          0.010789
    12      8              0             -1              0            0.010321          0.010789
     9      9              0              1              0            0.155046          0.159441
     9      9              0             -1              0            0.155046          0.159441
     9      9              1              0              0            0.000425          0.000452
     9      9             -1              0              0            0.000425          0.000452
     9     10              0             -2              1            0.000377          0.000392
    10      9              0              2             -1            0.000377          0.000392
     9     10              0             -1              0            0.035664          0.038354
    10      9              0              1              0            0.035664          0.038354
     9     10              0             -1              1            0.282993          0.293790
    10      9              0              1             -1            0.282993          0.293790
     9     10              0              0              0            0.035664          0.038354
    10      9              0              0              0            0.035664          0.038354
     9     10              0              0              1            0.282993          0.293790
    10      9              0              0             -1            0.282993          0.293790
     9     10              0              1              1            0.000377          0.000392
    10      9              0             -1             -1            0.000377          0.000392
     9     11             -1             -1              0            0.009334          0.010002
    11      9              1              1              0            0.009334          0.010002
     9     11             -1             -1              1            0.009333          0.010002
    11      9              1              1             -1            0.009333          0.010002
     9     11             -1              0              0            0.009334          0.010002
    11      9              1              0              0            0.009334          0.010002
     9     11             -1              0              1            0.009333          0.010002
    11      9              1              0             -1            0.009333          0.010002
     9     11              0             -1              0            0.009334          0.010002
    11      9              0              1              0            0.009334          0.010002
     9     11              0             -1              1            0.009333          0.010002
    11      9              0              1             -1            0.009333          0.010002
     9     11              0              0              0            0.009334          0.010002
    11      9              0              0              0            0.009334          0.010002
     9     11              0              0              1            0.009333          0.010002
    11      9              0              0             -1            0.009333          0.010002
     9     12             -1             -1              0            0.016067          0.016526
    12      9              1              1              0            0.016067          0.016526
     9     12             -1              0              0            0.261263          0.279155
    12      9              1              0              0            0.261263          0.279155
     9     12             -1              1              0            0.016067          0.016526
    12      9              1             -1              0            0.016067          0.016526
     9     12              0             -1              0            0.016067          0.016526
    12      9              0              1              0            0.016067          0.016526
     9     12              0              0              0            0.261263          0.279154
    12      9              0              0              0            0.261263          0.279154
     9     12              0              1              0            0.016067          0.016526
    12      9              0             -1              0            0.016067          0.016526
    10     10              0              1              0            0.155043          0.159437
    10     10              0             -1              0            0.155043          0.159437
    10     10              1              0              0            0.000425          0.000452
    10     10             -1              0              0            0.000425          0.000452
    10     11             -1             -1              0            0.016066          0.016525
    11     10              1              1              0            0.016066          0.016525
    10     11             -1              0              0            0.261253          0.279142
    11     10              1              0              0            0.261253          0.279142
    10     11             -1              1              0            0.016066          0.016525
    11     10              1             -1              0            0.016066          0.016525
    10     11              0             -1              0            0.016066          0.016525
    11     10              0              1              0            0.016066          0.016525
    10     11              0              0              0            0.261254          0.279142
    11     10              0              0              0            0.261254          0.279142
    10     11              0              1              0            0.016066          0.016525
    11     10              0             -1              0            0.016066          0.016525
    10     12             -1              0             -1            0.009334          0.010003
    12     10              1              0              1            0.009334          0.010003
    10     12             -1              0              0            0.009334          0.010002
    12     10              1              0              0            0.009334          0.010002
    10     12             -1              1             -1            0.009334          0.010002
    12     10              1             -1              1            0.009334          0.010002
    10     12             -1              1              0            0.009334          0.010002
    12     10              1             -1              0            0.009334          0.010002
    10     12              0              0             -1            0.009334          0.010002
    12     10              0              0              1            0.009334          0.010002
    10     12              0              0              0            0.009334          0.010003
    12     10              0              0              0            0.009334          0.010003
    10     12              0              1             -1            0.009334          0.010002
    12     10              0             -1              1            0.009334          0.010002
    10     12              0              1              0            0.009334          0.010003
    12     10              0             -1              0            0.009334          0.010003
    11     11              0              1              0            0.155025          0.159417
    11     11              0             -1              0            0.155025          0.159417
    11     11              1              0              0            0.000425          0.000452
    11     11             -1              0              0            0.000425          0.000452
    11     12              0             -1              0            0.000377          0.000392
    12     11              0              1              0            0.000377          0.000392
    11     12              0              0             -1            0.035658          0.038348
    12     11              0              0              1            0.035658          0.038348
    11     12              0              0              0            0.282967          0.293760
    12     11              0              0              0            0.282967          0.293760
    11     12              0              1             -1            0.035658          0.038348
    12     11              0             -1              1            0.035658          0.038348
    11     12              0              1              0            0.282967          0.293760
    12     11              0             -1              0            0.282967          0.293760
    11     12              0              2              0            0.000377          0.000392
    12     11              0             -2              0            0.000377          0.000392
    12     12              0              1              0            0.155033          0.159427
    12     12              0             -1              0            0.155033          0.159427
    12     12              1              0              0            0.000425          0.000452
    12     12             -1              0              0            0.000425          0.000452
  
