# Supplementary material for: How well do various QM-derived net atomic charges reproduce the electrostatic potential surrounding a material across multiple geometric conformations?
Source: RSC Adv. 2025 Jul 7;15(29):23223–65. doi: 10.1039/d4ra07900k (PMC12230677; doi:10.1039/d4ra07900k)
Supplement: RA-015-D4RA07900K-s002 [file RA-015-D4RA07900K-s002.zip › 11_sodium_chloride_crystals/Imma_Na2Cl/10_core_electrons/VASP_DDEC_analysis.output]

  
 ******************** TIME CONTROL ********************
 Starting Chargemol development version January 4, 2022     
 ******************************************************
  
 Starting DDEC program
 2025/02/06  10:04:29
 Copyright (c) 2014, 2015, 2016, 2017, 2018, 2019, 2020, 2021 by Thomas A. Manz and Nidia Gabaldon Limas. Rights reserved.
  
 **************** THREAD INFORMATION ******************
 Job running using OpenMP.
 The number of parallel threads is:            8
  
 ******************************************************
  
 /home/tamanz/bin/atomic_densities/                                                                                                                                                                      
  
 ******************** TIME CONTROL ********************
 Starting format_vasp_densities
 ******************************************************
  
 inputfile = AECCAR2
 vectors
  9.314459  0.000000  0.000000
  0.000000  5.869489  0.000000
  0.000000  0.000000 10.115703
 direct_coords
  0.791000  0.250000  0.588000
  0.209000  0.250000  0.588000
  0.209000  0.750000  0.412000
  0.791000  0.750000  0.412000
  0.291000  0.750000  0.088000
  0.709000  0.750000  0.088000
  0.709000  0.250000  0.912000
  0.291000  0.250000  0.912000
  0.000000  0.250000  0.798000
  0.000000  0.750000  0.202000
  0.500000  0.750000  0.298000
  0.500000  0.250000  0.702000
 totnumA=     64
 totnumB=     40
 totnumC=     72
 core_available F
 inputfile = CHGCAR
 valence_grid_correct = T
  
 ******************** TIME CONTROL ********************
 Read input files in   0.18999999761581421      seconds
 ******************************************************
  
 The maximum pixel electron correction was:   0.000000
 The number of pixel corrections was:      0
 sum_negative_density: -0.019579
 POTCAR
  
 ******************** TIME CONTROL ********************
 Starting add_missing_core_density
 ******************************************************
  
 center_nabc =
          51          10          42
          13          10          42
          13          30          30
          51          30          30
          19          30           6
          45          30           6
          45          10          66
          19          10          66
           0          10          57
           0          30          15
          32          30          21
          32          10          51
 delta_na=     66
 delta_nb=     66
 delta_nc=     69
  
 ******************** TIME CONTROL ********************
 Starting check_grid_spacing
 ******************************************************
  
 The grid spacing in your electron density input file is adequate.
  
 ******************** TIME CONTROL ********************
 Finished check_grid_spacing in    7.4000000953674316E-002 seconds
 ******************************************************
  
 Checking to see that all core electrons are accounted for:
  
 Printing atom number, atomic number, core electrons, and missing core for each atom.
 (Missing core electrons will be inserted using stored core electron reference densities.)
    1   11    10.000000   10
    2   11    10.000000   10
    3   11    10.000000   10
    4   11    10.000000   10
    5   11    10.000000   10
    6   11    10.000000   10
    7   11    10.000000   10
    8   11    10.000000   10
    9   17    10.000000   10
   10   17    10.000000   10
   11   17    10.000000   10
   12   17    10.000000   10
 Finished the check for missing core electrons.
  
 ******************** TIME CONTROL ********************
 Finished add_missing_core_density in   0.13799999654293060      seconds
 ******************************************************
  
 The CHGCAR               file size is:               3359453 bytes.
 non_collinear = F
 spin_available = F
  
 ******************** TIME CONTROL ********************
 Starting compute_dominant_atom_volumes
 ******************************************************
  
  
 ******************** TIME CONTROL ********************
 Finished compute_dominant_atom_volumes in    7.1000002324581146E-002 seconds
 ******************************************************
  
 The largest occupancy correction was
   5.2647150461644004E-002
  
 ******************** TIME CONTROL ********************
 Finished format_vasp_densities in   0.40999999642372131      seconds
 ******************************************************
  
 ncore =      120.0000
 nvalence =       36.0000
 pixelvolume =    3.0004E-03
 numerically integrated valence density =    3.6023E+01
 sum_valence_occupancy_correction =   -2.2532E-02
 checkme =    3.6175E-06
 The grid spacing is adequate and all electrons are properly accounted for.
 Calculation will proceed.
 Making sure the atomic coordinates for periodic directions are inside the reference unit cell.
 The adjusted atomic coordinates are
    7.3677    1.4674    5.9480
    1.9467    1.4674    5.9480
    1.9467    4.4021    4.1677
    7.3677    4.4021    4.1677
    2.7105    4.4021    0.8902
    6.6040    4.4021    0.8902
    6.6040    1.4674    9.2255
    2.7105    1.4674    9.2255
    0.0000    1.4674    8.0723
    0.0000    4.4021    2.0434
    4.6572    4.4021    3.0145
    4.6572    1.4674    7.1012
  
 The adjusted center_nabc is
          51          10          42
          13          10          42
          13          30          30
          51          30          30
          19          30           6
          45          30           6
          45          10          66
          19          10          66
           0          10          57
           0          30          15
          32          30          21
          32          10          51
  
 ******************** TIME CONTROL ********************
 Starting core_iterator
 ******************************************************
  
 Iteratively solving for the core charge distributions:
 Iteration=   1
 Provisionally assigned core electron populations for the current iteration: 
     11.708544     11.708544     11.708544     11.708544     11.708544     11.708544     11.708544     11.708544     30.418121     30.418121
     30.418121     30.418121
 change=   3.041812E+01
 Iteration=   2
 Provisionally assigned core electron populations for the current iteration: 
     12.085643     12.085643     12.085643     12.085643     12.085643     12.085643     12.085643     12.085643     29.663921     29.663921
     29.663921     29.663921
 change=   7.541991E-01
 Iteration=   3
 Provisionally assigned core electron populations for the current iteration: 
     12.136432     12.136432     12.136432     12.136432     12.136432     12.136432     12.136432     12.136432     29.562343     29.562343
     29.562343     29.562343
 change=   1.015785E-01
 Iteration=   4
 Provisionally assigned core electron populations for the current iteration: 
     12.157659     12.157659     12.157659     12.157659     12.157659     12.157659     12.157659     12.157659     29.519889     29.519889
     29.519889     29.519889
 change=   4.245391E-02
 Iteration=   5
 Provisionally assigned core electron populations for the current iteration: 
     12.169258     12.169258     12.169258     12.169258     12.169258     12.169258     12.169258     12.169258     29.496692     29.496692
     29.496692     29.496692
 change=   2.319725E-02
 Iteration=   6
 Provisionally assigned core electron populations for the current iteration: 
     12.176596     12.176596     12.176596     12.176596     12.176596     12.176596     12.176596     12.176596     29.482015     29.482015
     29.482015     29.482015
 change=   1.467720E-02
 Iteration=   7
 Provisionally assigned core electron populations for the current iteration: 
     12.181516     12.181516     12.181516     12.181516     12.181516     12.181516     12.181516     12.181516     29.472176     29.472176
     29.472176     29.472176
 change=   9.838909E-03
 Iteration=   8
 Provisionally assigned core electron populations for the current iteration: 
     12.184971     12.184971     12.184971     12.184971     12.184971     12.184971     12.184971     12.184971     29.465265     29.465265
     29.465265     29.465265
 change=   6.910811E-03
 Iteration=   9
 Provisionally assigned core electron populations for the current iteration: 
     12.187492     12.187492     12.187492     12.187492     12.187492     12.187492     12.187492     12.187492     29.460223     29.460223
     29.460223     29.460223
 change=   5.041765E-03
 Iteration=  10
 Provisionally assigned core electron populations for the current iteration: 
     12.189389     12.189389     12.189389     12.189389     12.189389     12.189389     12.189389     12.189389     29.456430     29.456430
     29.456430     29.456430
 change=   3.793493E-03
 Iteration=  11
 Provisionally assigned core electron populations for the current iteration: 
     12.190881     12.190881     12.190881     12.190881     12.190881     12.190881     12.190881     12.190881     29.453447     29.453447
     29.453447     29.453447
 change=   2.983112E-03
 Iteration=  12
 Provisionally assigned core electron populations for the current iteration: 
     12.192079     12.192079     12.192079     12.192079     12.192079     12.192079     12.192079     12.192079     29.451050     29.451050
     29.451050     29.451050
 change=   2.396657E-03
 Iteration=  13
 Provisionally assigned core electron populations for the current iteration: 
     12.193063     12.193063     12.193063     12.193063     12.193063     12.193063     12.193063     12.193063     29.449082     29.449082
     29.449082     29.449082
 change=   1.967493E-03
 Iteration=  14
 Provisionally assigned core electron populations for the current iteration: 
     12.193885     12.193885     12.193885     12.193885     12.193885     12.193885     12.193885     12.193885     29.447438     29.447438
     29.447438     29.447438
 change=   1.644612E-03
 Iteration=  15
 Provisionally assigned core electron populations for the current iteration: 
     12.194581     12.194581     12.194581     12.194581     12.194581     12.194581     12.194581     12.194581     29.446046     29.446046
     29.446046     29.446046
 change=   1.391903E-03
 Iteration=  16
 Provisionally assigned core electron populations for the current iteration: 
     12.195176     12.195176     12.195176     12.195176     12.195176     12.195176     12.195176     12.195176     29.444855     29.444855
     29.444855     29.444855
 change=   1.190854E-03
 Iteration=  17
 Provisionally assigned core electron populations for the current iteration: 
     12.195691     12.195691     12.195691     12.195691     12.195691     12.195691     12.195691     12.195691     29.443826     29.443826
     29.443826     29.443826
 change=   1.028578E-03
 Iteration=  18
 Provisionally assigned core electron populations for the current iteration: 
     12.196139     12.196139     12.196139     12.196139     12.196139     12.196139     12.196139     12.196139     29.442931     29.442931
     29.442931     29.442931
 change=   8.959297E-04
 Iteration=  19
 Provisionally assigned core electron populations for the current iteration: 
     12.196532     12.196532     12.196532     12.196532     12.196532     12.196532     12.196532     12.196532     29.442144     29.442144
     29.442144     29.442144
 change=   7.863725E-04
 Iteration=  20
 Provisionally assigned core electron populations for the current iteration: 
     12.196879     12.196879     12.196879     12.196879     12.196879     12.196879     12.196879     12.196879     29.441449     29.441449
     29.441449     29.441449
 change=   6.949685E-04
 Iteration=  21
 Provisionally assigned core electron populations for the current iteration: 
     12.197188     12.197188     12.197188     12.197188     12.197188     12.197188     12.197188     12.197188     29.440831     29.440831
     29.440831     29.440831
 change=   6.180858E-04
 Iteration=  22
 Provisionally assigned core electron populations for the current iteration: 
     12.197466     12.197466     12.197466     12.197466     12.197466     12.197466     12.197466     12.197466     29.440276     29.440276
     29.440276     29.440276
 change=   5.554249E-04
 Iteration=  23
 Provisionally assigned core electron populations for the current iteration: 
     12.197717     12.197717     12.197717     12.197717     12.197717     12.197717     12.197717     12.197717     29.439774     29.439774
     29.439774     29.439774
 change=   5.015473E-04
 Iteration=  24
 Provisionally assigned core electron populations for the current iteration: 
     12.197944     12.197944     12.197944     12.197944     12.197944     12.197944     12.197944     12.197944     29.439319     29.439319
     29.439319     29.439319
 change=   4.548815E-04
 Iteration=  25
 Provisionally assigned core electron populations for the current iteration: 
     12.198151     12.198151     12.198151     12.198151     12.198151     12.198151     12.198151     12.198151     29.438905     29.438905
     29.438905     29.438905
 change=   4.142078E-04
 Iteration=  26
 Provisionally assigned core electron populations for the current iteration: 
     12.198341     12.198341     12.198341     12.198341     12.198341     12.198341     12.198341     12.198341     29.438526     29.438526
     29.438526     29.438526
 change=   3.785576E-04
 Iteration=  27
 Provisionally assigned core electron populations for the current iteration: 
     12.198514     12.198514     12.198514     12.198514     12.198514     12.198514     12.198514     12.198514     29.438179     29.438179
     29.438179     29.438179
 change=   3.471511E-04
 Iteration=  28
 Provisionally assigned core electron populations for the current iteration: 
     12.198674     12.198674     12.198674     12.198674     12.198674     12.198674     12.198674     12.198674     29.437860     29.437860
     29.437860     29.437860
 change=   3.193541E-04
 Iteration=  29
 Provisionally assigned core electron populations for the current iteration: 
     12.198821     12.198821     12.198821     12.198821     12.198821     12.198821     12.198821     12.198821     29.437565     29.437565
     29.437565     29.437565
 change=   2.946456E-04
 Iteration=  30
 Provisionally assigned core electron populations for the current iteration: 
     12.198957     12.198957     12.198957     12.198957     12.198957     12.198957     12.198957     12.198957     29.437293     29.437293
     29.437293     29.437293
 change=   2.725947E-04
 Iteration=  31
 Provisionally assigned core electron populations for the current iteration: 
     12.199084     12.199084     12.199084     12.199084     12.199084     12.199084     12.199084     12.199084     29.437040     29.437040
     29.437040     29.437040
 change=   2.528420E-04
 Iteration=  32
 Provisionally assigned core electron populations for the current iteration: 
     12.199201     12.199201     12.199201     12.199201     12.199201     12.199201     12.199201     12.199201     29.436805     29.436805
     29.436805     29.436805
 change=   2.350865E-04
 Iteration=  33
 Provisionally assigned core electron populations for the current iteration: 
     12.199311     12.199311     12.199311     12.199311     12.199311     12.199311     12.199311     12.199311     29.436586     29.436586
     29.436586     29.436586
 change=   2.190739E-04
 Iteration=  34
 Provisionally assigned core electron populations for the current iteration: 
     12.199413     12.199413     12.199413     12.199413     12.199413     12.199413     12.199413     12.199413     29.436381     29.436381
     29.436381     29.436381
 change=   2.045888E-04
 Iteration=  35
 Provisionally assigned core electron populations for the current iteration: 
     12.199509     12.199509     12.199509     12.199509     12.199509     12.199509     12.199509     12.199509     29.436190     29.436190
     29.436190     29.436190
 change=   1.914473E-04
 Iteration=  36
 Provisionally assigned core electron populations for the current iteration: 
     12.199599     12.199599     12.199599     12.199599     12.199599     12.199599     12.199599     12.199599     29.436010     29.436010
     29.436010     29.436010
 change=   1.794921E-04
 Iteration=  37
 Provisionally assigned core electron populations for the current iteration: 
     12.199683     12.199683     12.199683     12.199683     12.199683     12.199683     12.199683     12.199683     29.435842     29.435842
     29.435842     29.435842
 change=   1.685877E-04
 Iteration=  38
 Provisionally assigned core electron populations for the current iteration: 
     12.199762     12.199762     12.199762     12.199762     12.199762     12.199762     12.199762     12.199762     29.435683     29.435683
     29.435683     29.435683
 change=   1.586174E-04
 Iteration=  39
 Provisionally assigned core electron populations for the current iteration: 
     12.199837     12.199837     12.199837     12.199837     12.199837     12.199837     12.199837     12.199837     29.435534     29.435534
     29.435534     29.435534
 change=   1.494796E-04
 Iteration=  40
 Provisionally assigned core electron populations for the current iteration: 
     12.199908     12.199908     12.199908     12.199908     12.199908     12.199908     12.199908     12.199908     29.435392     29.435392
     29.435392     29.435392
 change=   1.410861E-04
 Iteration=  41
 Provisionally assigned core electron populations for the current iteration: 
     12.199974     12.199974     12.199974     12.199974     12.199974     12.199974     12.199974     12.199974     29.435259     29.435259
     29.435259     29.435259
 change=   1.333599E-04
 Iteration=  42
 Provisionally assigned core electron populations for the current iteration: 
     12.200037     12.200037     12.200037     12.200037     12.200037     12.200037     12.200037     12.200037     29.435133     29.435133
     29.435133     29.435133
 change=   1.262335E-04
 Iteration=  43
 Provisionally assigned core electron populations for the current iteration: 
     12.200097     12.200097     12.200097     12.200097     12.200097     12.200097     12.200097     12.200097     29.435013     29.435013
     29.435013     29.435013
 change=   1.196474E-04
 Iteration=  44
 Provisionally assigned core electron populations for the current iteration: 
     12.200154     12.200154     12.200154     12.200154     12.200154     12.200154     12.200154     12.200154     29.434900     29.434900
     29.434900     29.434900
 change=   1.135495E-04
 Iteration=  45
 Provisionally assigned core electron populations for the current iteration: 
     12.200208     12.200208     12.200208     12.200208     12.200208     12.200208     12.200208     12.200208     29.434792     29.434792
     29.434792     29.434792
 change=   1.078935E-04
 Iteration=  46
 Provisionally assigned core electron populations for the current iteration: 
     12.200259     12.200259     12.200259     12.200259     12.200259     12.200259     12.200259     12.200259     29.434689     29.434689
     29.434689     29.434689
 change=   1.026384E-04
 Iteration=  47
 Provisionally assigned core electron populations for the current iteration: 
     12.200308     12.200308     12.200308     12.200308     12.200308     12.200308     12.200308     12.200308     29.434591     29.434591
     29.434591     29.434591
 change=   9.774781E-05
 Iteration=  48
 Provisionally assigned core electron populations for the current iteration: 
     12.200355     12.200355     12.200355     12.200355     12.200355     12.200355     12.200355     12.200355     29.434498     29.434498
     29.434498     29.434498
 change=   9.333179E-05
 Iteration=  49
 Provisionally assigned core electron populations for the current iteration: 
     12.200399     12.200399     12.200399     12.200399     12.200399     12.200399     12.200399     12.200399     29.434409     29.434409
     29.434409     29.434409
 change=   8.931162E-05
 Iteration=  50
 Provisionally assigned core electron populations for the current iteration: 
     12.200442     12.200442     12.200442     12.200442     12.200442     12.200442     12.200442     12.200442     29.434323     29.434323
     29.434323     29.434323
 change=   8.554791E-05
 Iteration=  51
 Provisionally assigned core electron populations for the current iteration: 
     12.200483     12.200483     12.200483     12.200483     12.200483     12.200483     12.200483     12.200483     29.434241     29.434241
     29.434241     29.434241
 change=   8.201677E-05
 Iteration=  52
 Provisionally assigned core electron populations for the current iteration: 
     12.200523     12.200523     12.200523     12.200523     12.200523     12.200523     12.200523     12.200523     29.434162     29.434162
     29.434162     29.434162
 change=   7.869841E-05
 Iteration=  53
 Provisionally assigned core electron populations for the current iteration: 
     12.200560     12.200560     12.200560     12.200560     12.200560     12.200560     12.200560     12.200560     29.434087     29.434087
     29.434087     29.434087
 change=   7.557560E-05
 Iteration=  54
 Provisionally assigned core electron populations for the current iteration: 
     12.200597     12.200597     12.200597     12.200597     12.200597     12.200597     12.200597     12.200597     29.434014     29.434014
     29.434014     29.434014
 change=   7.263306E-05
 Iteration=  55
 Provisionally assigned core electron populations for the current iteration: 
     12.200632     12.200632     12.200632     12.200632     12.200632     12.200632     12.200632     12.200632     29.433944     29.433944
     29.433944     29.433944
 change=   6.985710E-05
 Iteration=  56
 Provisionally assigned core electron populations for the current iteration: 
     12.200665     12.200665     12.200665     12.200665     12.200665     12.200665     12.200665     12.200665     29.433877     29.433877
     29.433877     29.433877
 change=   6.723535E-05
 Iteration=  57
 Provisionally assigned core electron populations for the current iteration: 
     12.200698     12.200698     12.200698     12.200698     12.200698     12.200698     12.200698     12.200698     29.433812     29.433812
     29.433812     29.433812
 change=   6.475660E-05
 Iteration=  58
 Provisionally assigned core electron populations for the current iteration: 
     12.200729     12.200729     12.200729     12.200729     12.200729     12.200729     12.200729     12.200729     29.433750     29.433750
     29.433750     29.433750
 change=   6.241065E-05
 Iteration=  59
 Provisionally assigned core electron populations for the current iteration: 
     12.200759     12.200759     12.200759     12.200759     12.200759     12.200759     12.200759     12.200759     29.433690     29.433690
     29.433690     29.433690
 change=   6.018820E-05
 Iteration=  60
 Provisionally assigned core electron populations for the current iteration: 
     12.200788     12.200788     12.200788     12.200788     12.200788     12.200788     12.200788     12.200788     29.433632     29.433632
     29.433632     29.433632
 change=   5.808075E-05
 Iteration=  61
 Provisionally assigned core electron populations for the current iteration: 
     12.200816     12.200816     12.200816     12.200816     12.200816     12.200816     12.200816     12.200816     29.433576     29.433576
     29.433576     29.433576
 change=   5.608051E-05
 Iteration=  62
 Provisionally assigned core electron populations for the current iteration: 
     12.200843     12.200843     12.200843     12.200843     12.200843     12.200843     12.200843     12.200843     29.433521     29.433521
     29.433521     29.433521
 change=   5.418036E-05
 Iteration=  63
 Provisionally assigned core electron populations for the current iteration: 
     12.200869     12.200869     12.200869     12.200869     12.200869     12.200869     12.200869     12.200869     29.433469     29.433469
     29.433469     29.433469
 change=   5.237374E-05
 Iteration=  64
 Provisionally assigned core electron populations for the current iteration: 
     12.200895     12.200895     12.200895     12.200895     12.200895     12.200895     12.200895     12.200895     29.433418     29.433418
     29.433418     29.433418
 change=   5.065461E-05
 Iteration=  65
 Provisionally assigned core electron populations for the current iteration: 
     12.200919     12.200919     12.200919     12.200919     12.200919     12.200919     12.200919     12.200919     29.433369     29.433369
     29.433369     29.433369
 change=   4.901742E-05
 Iteration=  66
 Provisionally assigned core electron populations for the current iteration: 
     12.200943     12.200943     12.200943     12.200943     12.200943     12.200943     12.200943     12.200943     29.433322     29.433322
     29.433322     29.433322
 change=   4.745706E-05
 Iteration=  67
 Provisionally assigned core electron populations for the current iteration: 
     12.200966     12.200966     12.200966     12.200966     12.200966     12.200966     12.200966     12.200966     29.433276     29.433276
     29.433276     29.433276
 change=   4.596878E-05
 Iteration=  68
 Provisionally assigned core electron populations for the current iteration: 
     12.200988     12.200988     12.200988     12.200988     12.200988     12.200988     12.200988     12.200988     29.433231     29.433231
     29.433231     29.433231
 change=   4.454823E-05
 Iteration=  69
 Provisionally assigned core electron populations for the current iteration: 
     12.201010     12.201010     12.201010     12.201010     12.201010     12.201010     12.201010     12.201010     29.433188     29.433188
     29.433188     29.433188
 change=   4.319134E-05
 Iteration=  70
 Provisionally assigned core electron populations for the current iteration: 
     12.201031     12.201031     12.201031     12.201031     12.201031     12.201031     12.201031     12.201031     29.433146     29.433146
     29.433146     29.433146
 change=   4.189438E-05
 Iteration=  71
 Provisionally assigned core electron populations for the current iteration: 
     12.201051     12.201051     12.201051     12.201051     12.201051     12.201051     12.201051     12.201051     29.433106     29.433106
     29.433106     29.433106
 change=   4.065385E-05
 Iteration=  72
 Provisionally assigned core electron populations for the current iteration: 
     12.201071     12.201071     12.201071     12.201071     12.201071     12.201071     12.201071     12.201071     29.433066     29.433066
     29.433066     29.433066
 change=   3.946654E-05
 Iteration=  73
 Provisionally assigned core electron populations for the current iteration: 
     12.201090     12.201090     12.201090     12.201090     12.201090     12.201090     12.201090     12.201090     29.433028     29.433028
     29.433028     29.433028
 change=   3.832944E-05
 Iteration=  74
 Provisionally assigned core electron populations for the current iteration: 
     12.201108     12.201108     12.201108     12.201108     12.201108     12.201108     12.201108     12.201108     29.432991     29.432991
     29.432991     29.432991
 change=   3.723975E-05
 Iteration=  75
 Provisionally assigned core electron populations for the current iteration: 
     12.201127     12.201127     12.201127     12.201127     12.201127     12.201127     12.201127     12.201127     29.432954     29.432954
     29.432954     29.432954
 change=   3.619488E-05
 Iteration=  76
 Provisionally assigned core electron populations for the current iteration: 
     12.201144     12.201144     12.201144     12.201144     12.201144     12.201144     12.201144     12.201144     29.432919     29.432919
     29.432919     29.432919
 change=   3.519238E-05
 Iteration=  77
 Provisionally assigned core electron populations for the current iteration: 
     12.201161     12.201161     12.201161     12.201161     12.201161     12.201161     12.201161     12.201161     29.432885     29.432885
     29.432885     29.432885
 change=   3.423001E-05
 Iteration=  78
 Provisionally assigned core electron populations for the current iteration: 
     12.201178     12.201178     12.201178     12.201178     12.201178     12.201178     12.201178     12.201178     29.432852     29.432852
     29.432852     29.432852
 change=   3.330565E-05
 Iteration=  79
 Provisionally assigned core electron populations for the current iteration: 
     12.201194     12.201194     12.201194     12.201194     12.201194     12.201194     12.201194     12.201194     29.432819     29.432819
     29.432819     29.432819
 change=   3.241731E-05
 Iteration=  80
 Provisionally assigned core electron populations for the current iteration: 
     12.201210     12.201210     12.201210     12.201210     12.201210     12.201210     12.201210     12.201210     29.432788     29.432788
     29.432788     29.432788
 change=   3.156281E-05
 Iteration=  81
 Provisionally assigned core electron populations for the current iteration: 
     12.201225     12.201225     12.201225     12.201225     12.201225     12.201225     12.201225     12.201225     29.432757     29.432757
     29.432757     29.432757
 change=   3.074088E-05
 Iteration=  82
 Provisionally assigned core electron populations for the current iteration: 
     12.201240     12.201240     12.201240     12.201240     12.201240     12.201240     12.201240     12.201240     29.432727     29.432727
     29.432727     29.432727
 change=   2.994985E-05
 Iteration=  83
 Provisionally assigned core electron populations for the current iteration: 
     12.201255     12.201255     12.201255     12.201255     12.201255     12.201255     12.201255     12.201255     29.432698     29.432698
     29.432698     29.432698
 change=   2.918816E-05
 Iteration=  84
 Provisionally assigned core electron populations for the current iteration: 
     12.201269     12.201269     12.201269     12.201269     12.201269     12.201269     12.201269     12.201269     29.432669     29.432669
     29.432669     29.432669
 change=   2.845436E-05
 Iteration=  85
 Provisionally assigned core electron populations for the current iteration: 
     12.201283     12.201283     12.201283     12.201283     12.201283     12.201283     12.201283     12.201283     29.432642     29.432642
     29.432642     29.432642
 change=   2.774710E-05
 Iteration=  86
 Provisionally assigned core electron populations for the current iteration: 
     12.201297     12.201297     12.201297     12.201297     12.201297     12.201297     12.201297     12.201297     29.432615     29.432615
     29.432615     29.432615
 change=   2.706513E-05
 Iteration=  87
 Provisionally assigned core electron populations for the current iteration: 
     12.201310     12.201310     12.201310     12.201310     12.201310     12.201310     12.201310     12.201310     29.432588     29.432588
     29.432588     29.432588
 change=   2.640724E-05
 Iteration=  88
 Provisionally assigned core electron populations for the current iteration: 
     12.201323     12.201323     12.201323     12.201323     12.201323     12.201323     12.201323     12.201323     29.432562     29.432562
     29.432562     29.432562
 change=   2.577231E-05
 Iteration=  89
 Provisionally assigned core electron populations for the current iteration: 
     12.201335     12.201335     12.201335     12.201335     12.201335     12.201335     12.201335     12.201335     29.432537     29.432537
     29.432537     29.432537
 change=   2.515930E-05
 Iteration=  90
 Provisionally assigned core electron populations for the current iteration: 
     12.201347     12.201347     12.201347     12.201347     12.201347     12.201347     12.201347     12.201347     29.432513     29.432513
     29.432513     29.432513
 change=   2.456720E-05
 Iteration=  91
 Provisionally assigned core electron populations for the current iteration: 
     12.201359     12.201359     12.201359     12.201359     12.201359     12.201359     12.201359     12.201359     29.432489     29.432489
     29.432489     29.432489
 change=   2.399507E-05
 Iteration=  92
 Provisionally assigned core electron populations for the current iteration: 
     12.201371     12.201371     12.201371     12.201371     12.201371     12.201371     12.201371     12.201371     29.432465     29.432465
     29.432465     29.432465
 change=   2.344204E-05
 Iteration=  93
 Provisionally assigned core electron populations for the current iteration: 
     12.201383     12.201383     12.201383     12.201383     12.201383     12.201383     12.201383     12.201383     29.432442     29.432442
     29.432442     29.432442
 change=   2.290725E-05
 Iteration=  94
 Provisionally assigned core electron populations for the current iteration: 
     12.201394     12.201394     12.201394     12.201394     12.201394     12.201394     12.201394     12.201394     29.432420     29.432420
     29.432420     29.432420
 change=   2.238952E-05
 Iteration=  95
 Provisionally assigned core electron populations for the current iteration: 
     12.201405     12.201405     12.201405     12.201405     12.201405     12.201405     12.201405     12.201405     29.432398     29.432398
     29.432398     29.432398
 change=   2.188814E-05
 Iteration=  96
 Provisionally assigned core electron populations for the current iteration: 
     12.201415     12.201415     12.201415     12.201415     12.201415     12.201415     12.201415     12.201415     29.432377     29.432377
     29.432377     29.432377
 change=   2.140294E-05
 Iteration=  97
 Provisionally assigned core electron populations for the current iteration: 
     12.201426     12.201426     12.201426     12.201426     12.201426     12.201426     12.201426     12.201426     29.432356     29.432356
     29.432356     29.432356
 change=   2.093320E-05
 Iteration=  98
 Provisionally assigned core electron populations for the current iteration: 
     12.201436     12.201436     12.201436     12.201436     12.201436     12.201436     12.201436     12.201436     29.432335     29.432335
     29.432335     29.432335
 change=   2.047827E-05
 Iteration=  99
 Provisionally assigned core electron populations for the current iteration: 
     12.201446     12.201446     12.201446     12.201446     12.201446     12.201446     12.201446     12.201446     29.432315     29.432315
     29.432315     29.432315
 change=   2.003750E-05
 Iteration= 100
 Provisionally assigned core electron populations for the current iteration: 
     12.201456     12.201456     12.201456     12.201456     12.201456     12.201456     12.201456     12.201456     29.432296     29.432296
     29.432296     29.432296
 change=   1.961029E-05
 Iteration= 101
 Provisionally assigned core electron populations for the current iteration: 
     12.201466     12.201466     12.201466     12.201466     12.201466     12.201466     12.201466     12.201466     29.432276     29.432276
     29.432276     29.432276
 change=   1.919607E-05
 Iteration= 102
 Provisionally assigned core electron populations for the current iteration: 
     12.201475     12.201475     12.201475     12.201475     12.201475     12.201475     12.201475     12.201475     29.432258     29.432258
     29.432258     29.432258
 change=   1.879434E-05
 Iteration= 103
 Provisionally assigned core electron populations for the current iteration: 
     12.201484     12.201484     12.201484     12.201484     12.201484     12.201484     12.201484     12.201484     29.432239     29.432239
     29.432239     29.432239
 change=   1.840459E-05
 Iteration= 104
 Provisionally assigned core electron populations for the current iteration: 
     12.201493     12.201493     12.201493     12.201493     12.201493     12.201493     12.201493     12.201493     29.432221     29.432221
     29.432221     29.432221
 change=   1.802635E-05
 Iteration= 105
 Provisionally assigned core electron populations for the current iteration: 
     12.201502     12.201502     12.201502     12.201502     12.201502     12.201502     12.201502     12.201502     29.432204     29.432204
     29.432204     29.432204
 change=   1.765915E-05
 Iteration= 106
 Provisionally assigned core electron populations for the current iteration: 
     12.201511     12.201511     12.201511     12.201511     12.201511     12.201511     12.201511     12.201511     29.432186     29.432186
     29.432186     29.432186
 change=   1.730255E-05
 Iteration= 107
 Provisionally assigned core electron populations for the current iteration: 
     12.201519     12.201519     12.201519     12.201519     12.201519     12.201519     12.201519     12.201519     29.432169     29.432169
     29.432169     29.432169
 change=   1.695622E-05
 Iteration= 108
 Provisionally assigned core electron populations for the current iteration: 
     12.201527     12.201527     12.201527     12.201527     12.201527     12.201527     12.201527     12.201527     29.432153     29.432153
     29.432153     29.432153
 change=   1.661975E-05
 Iteration= 109
 Provisionally assigned core electron populations for the current iteration: 
     12.201536     12.201536     12.201536     12.201536     12.201536     12.201536     12.201536     12.201536     29.432136     29.432136
     29.432136     29.432136
 change=   1.631238E-05
 Iteration= 110
 Provisionally assigned core electron populations for the current iteration: 
     12.201544     12.201544     12.201544     12.201544     12.201544     12.201544     12.201544     12.201544     29.432120     29.432120
     29.432120     29.432120
 change=   1.601811E-05
 Iteration= 111
 Provisionally assigned core electron populations for the current iteration: 
     12.201552     12.201552     12.201552     12.201552     12.201552     12.201552     12.201552     12.201552     29.432105     29.432105
     29.432105     29.432105
 change=   1.573219E-05
 Iteration= 112
 Provisionally assigned core electron populations for the current iteration: 
     12.201559     12.201559     12.201559     12.201559     12.201559     12.201559     12.201559     12.201559     29.432089     29.432089
     29.432089     29.432089
 change=   1.545405E-05
 Iteration= 113
 Provisionally assigned core electron populations for the current iteration: 
     12.201567     12.201567     12.201567     12.201567     12.201567     12.201567     12.201567     12.201567     29.432074     29.432074
     29.432074     29.432074
 change=   1.518330E-05
 Iteration= 114
 Provisionally assigned core electron populations for the current iteration: 
     12.201574     12.201574     12.201574     12.201574     12.201574     12.201574     12.201574     12.201574     29.432059     29.432059
     29.432059     29.432059
 change=   1.491959E-05
 Iteration= 115
 Provisionally assigned core electron populations for the current iteration: 
     12.201582     12.201582     12.201582     12.201582     12.201582     12.201582     12.201582     12.201582     29.432044     29.432044
     29.432044     29.432044
 change=   1.466265E-05
 Iteration= 116
 Provisionally assigned core electron populations for the current iteration: 
     12.201589     12.201589     12.201589     12.201589     12.201589     12.201589     12.201589     12.201589     29.432030     29.432030
     29.432030     29.432030
 change=   1.441223E-05
 Iteration= 117
 Provisionally assigned core electron populations for the current iteration: 
     12.201596     12.201596     12.201596     12.201596     12.201596     12.201596     12.201596     12.201596     29.432016     29.432016
     29.432016     29.432016
 change=   1.416808E-05
 Iteration= 118
 Provisionally assigned core electron populations for the current iteration: 
     12.201603     12.201603     12.201603     12.201603     12.201603     12.201603     12.201603     12.201603     29.432002     29.432002
     29.432002     29.432002
 change=   1.392999E-05
 Iteration= 119
 Provisionally assigned core electron populations for the current iteration: 
     12.201610     12.201610     12.201610     12.201610     12.201610     12.201610     12.201610     12.201610     29.431988     29.431988
     29.431988     29.431988
 change=   1.369776E-05
 Iteration= 120
 Provisionally assigned core electron populations for the current iteration: 
     12.201616     12.201616     12.201616     12.201616     12.201616     12.201616     12.201616     12.201616     29.431975     29.431975
     29.431975     29.431975
 change=   1.347117E-05
 Iteration= 121
 Provisionally assigned core electron populations for the current iteration: 
     12.201623     12.201623     12.201623     12.201623     12.201623     12.201623     12.201623     12.201623     29.431961     29.431961
     29.431961     29.431961
 change=   1.325006E-05
 Iteration= 122
 Provisionally assigned core electron populations for the current iteration: 
     12.201630     12.201630     12.201630     12.201630     12.201630     12.201630     12.201630     12.201630     29.431948     29.431948
     29.431948     29.431948
 change=   1.303424E-05
 Iteration= 123
 Provisionally assigned core electron populations for the current iteration: 
     12.201636     12.201636     12.201636     12.201636     12.201636     12.201636     12.201636     12.201636     29.431936     29.431936
     29.431936     29.431936
 change=   1.282355E-05
 Iteration= 124
 Provisionally assigned core electron populations for the current iteration: 
     12.201642     12.201642     12.201642     12.201642     12.201642     12.201642     12.201642     12.201642     29.431923     29.431923
     29.431923     29.431923
 change=   1.261811E-05
 Iteration= 125
 Provisionally assigned core electron populations for the current iteration: 
     12.201649     12.201649     12.201649     12.201649     12.201649     12.201649     12.201649     12.201649     29.431911     29.431911
     29.431911     29.431911
 change=   1.242719E-05
 Iteration= 126
 Provisionally assigned core electron populations for the current iteration: 
     12.201655     12.201655     12.201655     12.201655     12.201655     12.201655     12.201655     12.201655     29.431898     29.431898
     29.431898     29.431898
 change=   1.224095E-05
 Iteration= 127
 Provisionally assigned core electron populations for the current iteration: 
     12.201661     12.201661     12.201661     12.201661     12.201661     12.201661     12.201661     12.201661     29.431886     29.431886
     29.431886     29.431886
 change=   1.205901E-05
 Iteration= 128
 Provisionally assigned core electron populations for the current iteration: 
     12.201667     12.201667     12.201667     12.201667     12.201667     12.201667     12.201667     12.201667     29.431874     29.431874
     29.431874     29.431874
 change=   1.188117E-05
 Iteration= 129
 Provisionally assigned core electron populations for the current iteration: 
     12.201672     12.201672     12.201672     12.201672     12.201672     12.201672     12.201672     12.201672     29.431863     29.431863
     29.431863     29.431863
 change=   1.170724E-05
 Iteration= 130
 Provisionally assigned core electron populations for the current iteration: 
     12.201678     12.201678     12.201678     12.201678     12.201678     12.201678     12.201678     12.201678     29.431851     29.431851
     29.431851     29.431851
 change=   1.153710E-05
 Iteration= 131
 Provisionally assigned core electron populations for the current iteration: 
     12.201684     12.201684     12.201684     12.201684     12.201684     12.201684     12.201684     12.201684     29.431840     29.431840
     29.431840     29.431840
 change=   1.137060E-05
 Iteration= 132
 Provisionally assigned core electron populations for the current iteration: 
     12.201690     12.201690     12.201690     12.201690     12.201690     12.201690     12.201690     12.201690     29.431829     29.431829
     29.431829     29.431829
 change=   1.120764E-05
 Iteration= 133
 Provisionally assigned core electron populations for the current iteration: 
     12.201695     12.201695     12.201695     12.201695     12.201695     12.201695     12.201695     12.201695     29.431817     29.431817
     29.431817     29.431817
 change=   1.104811E-05
 Iteration= 134
 Provisionally assigned core electron populations for the current iteration: 
     12.201701     12.201701     12.201701     12.201701     12.201701     12.201701     12.201701     12.201701     29.431807     29.431807
     29.431807     29.431807
 change=   1.089191E-05
 Iteration= 135
 Provisionally assigned core electron populations for the current iteration: 
     12.201706     12.201706     12.201706     12.201706     12.201706     12.201706     12.201706     12.201706     29.431796     29.431796
     29.431796     29.431796
 change=   1.073893E-05
 Iteration= 136
 Provisionally assigned core electron populations for the current iteration: 
     12.201711     12.201711     12.201711     12.201711     12.201711     12.201711     12.201711     12.201711     29.431785     29.431785
     29.431785     29.431785
 change=   1.058910E-05
 Iteration= 137
 Provisionally assigned core electron populations for the current iteration: 
     12.201716     12.201716     12.201716     12.201716     12.201716     12.201716     12.201716     12.201716     29.431775     29.431775
     29.431775     29.431775
 change=   1.044231E-05
 Iteration= 138
 Provisionally assigned core electron populations for the current iteration: 
     12.201722     12.201722     12.201722     12.201722     12.201722     12.201722     12.201722     12.201722     29.431765     29.431765
     29.431765     29.431765
 change=   1.029849E-05
 Iteration= 139
 Provisionally assigned core electron populations for the current iteration: 
     12.201727     12.201727     12.201727     12.201727     12.201727     12.201727     12.201727     12.201727     29.431754     29.431754
     29.431754     29.431754
 change=   1.015756E-05
 Iteration= 140
 Provisionally assigned core electron populations for the current iteration: 
     12.201732     12.201732     12.201732     12.201732     12.201732     12.201732     12.201732     12.201732     29.431744     29.431744
     29.431744     29.431744
 change=   1.001943E-05
 Iteration= 141
 Provisionally assigned core electron populations for the current iteration: 
     12.201737     12.201737     12.201737     12.201737     12.201737     12.201737     12.201737     12.201737     29.431734     29.431734
     29.431734     29.431734
 change=   9.884034E-06
 Correcting the core density grid
 Iteration=   1
 Provisionally assigned core electron populations for the current iteration: 
     11.175969     11.175969     11.175969     11.175969     11.175969     11.175969     11.175969     11.175969     20.891594     20.891594
     20.891594     20.891594
 The residual difference between precise core electrons and current core electron populations: 
     -1.175969     -1.175969     -1.175969     -1.175969     -1.175969     -1.175969     -1.175969     -1.175969    -10.891594    -10.891594
    -10.891594    -10.891594
 Iteration=   2
 Provisionally assigned core electron populations for the current iteration: 
     10.585779     10.585779     10.585779     10.585779     10.585779     10.585779     10.585779     10.585779     15.967678     15.967678
     15.967678     15.967678
 The residual difference between precise core electrons and current core electron populations: 
     -0.585779     -0.585779     -0.585779     -0.585779     -0.585779     -0.585779     -0.585779     -0.585779     -5.967678     -5.967678
     -5.967678     -5.967678
 Iteration=   3
 Provisionally assigned core electron populations for the current iteration: 
     10.250500     10.250500     10.250500     10.250500     10.250500     10.250500     10.250500     10.250500     13.136181     13.136181
     13.136181     13.136181
 The residual difference between precise core electrons and current core electron populations: 
     -0.250500     -0.250500     -0.250500     -0.250500     -0.250500     -0.250500     -0.250500     -0.250500     -3.136181     -3.136181
     -3.136181     -3.136181
 Iteration=   4
 Provisionally assigned core electron populations for the current iteration: 
     10.074987     10.074987     10.074987     10.074987     10.074987     10.074987     10.074987     10.074987     11.521154     11.521154
     11.521154     11.521154
 The residual difference between precise core electrons and current core electron populations: 
     -0.074987     -0.074987     -0.074987     -0.074987     -0.074987     -0.074987     -0.074987     -0.074987     -1.521154     -1.521154
     -1.521154     -1.521154
 Iteration=   5
 Provisionally assigned core electron populations for the current iteration: 
     10.009724     10.009724     10.009724     10.009724     10.009724     10.009724     10.009724     10.009724     10.625800     10.625800
     10.625800     10.625800
 The residual difference between precise core electrons and current core electron populations: 
     -0.009724     -0.009724     -0.009724     -0.009724     -0.009724     -0.009724     -0.009724     -0.009724     -0.625800     -0.625800
     -0.625800     -0.625800
 Iteration=   6
 Provisionally assigned core electron populations for the current iteration: 
     10.000199     10.000199     10.000199     10.000199     10.000199     10.000199     10.000199     10.000199     10.179030     10.179030
     10.179030     10.179030
 The residual difference between precise core electrons and current core electron populations: 
     -0.000199     -0.000199     -0.000199     -0.000199     -0.000199     -0.000199     -0.000199     -0.000199     -0.179030     -0.179030
     -0.179030     -0.179030
 Iteration=   7
 Provisionally assigned core electron populations for the current iteration: 
     10.000005     10.000005     10.000005     10.000005     10.000005     10.000005     10.000005     10.000005     10.022123     10.022123
     10.022123     10.022123
 The residual difference between precise core electrons and current core electron populations: 
     -0.000005     -0.000005     -0.000005     -0.000005     -0.000005     -0.000005     -0.000005     -0.000005     -0.022123     -0.022123
     -0.022123     -0.022123
 Iteration=   8
 Provisionally assigned core electron populations for the current iteration: 
     10.000005     10.000005     10.000005     10.000005     10.000005     10.000005     10.000005     10.000005     10.000401     10.000401
     10.000401     10.000401
 The residual difference between precise core electrons and current core electron populations: 
     -0.000005     -0.000005     -0.000005     -0.000005     -0.000005     -0.000005     -0.000005     -0.000005     -0.000401     -0.000401
     -0.000401     -0.000401
 Iteration=   9
 Provisionally assigned core electron populations for the current iteration: 
     10.000005     10.000005     10.000005     10.000005     10.000005     10.000005     10.000005     10.000005      9.999991      9.999991
      9.999991      9.999991
 The residual difference between precise core electrons and current core electron populations: 
     -0.000005     -0.000005     -0.000005     -0.000005     -0.000005     -0.000005     -0.000005     -0.000005      0.000009      0.000009
      0.000009      0.000009
 Core density grid corrected in the following number of iterations: 
 iter=            9
  
 ******************** TIME CONTROL ********************
 Finished core_iterator in    20.715999603271484      seconds
 ******************************************************
  
  
 ******************** TIME CONTROL ********************
 Starting DDEC6 valence_iterator
 ******************************************************
  
 Iteratively solving for the atomic partial charge distributions:
 Normalization =   1.0000001004867380     
 Information for noniterative Hirshfeld method will be printed now.
  
 ******************** TIME CONTROL ********************
 Starting local_multipole_moment_analysis
 ******************************************************
  
 Multipole analysis for each of the expansion sites.
 XYZ coordinates, net charges, and multipoles are in atomic units. Dipoles and quadrupoles are for valence electrons.
 center number, atomic number, x, y, z, net_charge, dipole_x, dipole_y, dipole_z, dipole_mag, Qxy, Qxz, Qyz, Q(x^2-y^2), Q(3z^2 - R^2),three eigenvalues of traceless quadrupole moment tensor
     1    11  7.367737  1.467372  5.948033  0.177677 -0.005413 -0.000000 -0.007361  0.009137  0.000000 -0.016087 -0.000000 -0.061344 -0.069569 -0.037352 -0.004915  0.042267
     2    11  1.946722  1.467372  5.948033  0.177669  0.005414 -0.000000 -0.007359  0.009135 -0.000001  0.016088  0.000000 -0.061347 -0.069575 -0.037354 -0.004915  0.042269
     3    11  1.946722  4.402117  4.167670  0.178076  0.005413  0.000000  0.007332  0.009114  0.000000 -0.016083 -0.000001 -0.061373 -0.069697 -0.037369 -0.004934  0.042303
     4    11  7.367737  4.402117  4.167670  0.178068 -0.005414  0.000001  0.007331  0.009113 -0.000000  0.016084 -0.000000 -0.061377 -0.069705 -0.037372 -0.004934  0.042306
     5    11  2.710508  4.402117  0.890182  0.177743 -0.005345  0.000001 -0.007361  0.009097 -0.000000 -0.016103  0.000001 -0.061419 -0.069877 -0.037419 -0.004937  0.042356
     6    11  6.603952  4.402117  0.890182  0.177736  0.005345  0.000001 -0.007359  0.009096  0.000000  0.016104  0.000000 -0.061423 -0.069883 -0.037421 -0.004937  0.042359
     7    11  6.603952  1.467372  9.225521  0.178133  0.005344 -0.000001  0.007388  0.009118  0.000000 -0.016099 -0.000000 -0.061393 -0.069752 -0.037395 -0.004927  0.042322
     8    11  2.710508  1.467372  9.225521  0.178125 -0.005344 -0.000000  0.007386  0.009117  0.000000  0.016099 -0.000000 -0.061397 -0.069756 -0.037396 -0.004928  0.042325
     9    17  0.000000  1.467372  8.072331 -0.355898  0.000005 -0.000003  0.053722  0.053722 -0.000001 -0.000001 -0.000004  0.488637  0.403164 -0.311513  0.134388  0.177125
    10    17  0.000000  4.402117  2.043372 -0.355917  0.000001  0.000012 -0.053706  0.053706 -0.000001 -0.000000  0.000000  0.488587  0.402963 -0.311454  0.134321  0.177133
    11    17  4.657230  4.402117  3.014480 -0.355707  0.000001  0.000003  0.053653  0.053653 -0.000005  0.000000 -0.000002  0.488406  0.403163 -0.311397  0.134388  0.177009
    12    17  4.657230  1.467372  7.101224 -0.355704 -0.000004 -0.000000 -0.053664  0.053664 -0.000005  0.000001 -0.000002  0.488431  0.403307 -0.311433  0.134436  0.176998
  
 ******************** TIME CONTROL ********************
 Finished local_multipole_moment_analysis in   0.11200000345706940      seconds
 ******************************************************
  
 Information for noniterative CM5 method will be printed now.
 The computed CM5 net atomic charges are:
     2.152039     2.152030     2.152438     2.152429     2.152105     2.152098     2.152495     2.152487    -4.304622    -4.304640
    -4.304431    -4.304428
 Hirshfeld and CM5 analysis finished, calculation of iterative AIM will proceed.
 iter =            1
 Localized charges for the current iteration: 
      0.608760      0.608751      0.609154      0.609146      0.608827      0.608820      0.609222      0.609214     -1.218092     -1.218091
     -1.217850     -1.217861
 Net atomic charges for the current iteration: 
      0.177677      0.177669      0.178076      0.178068      0.177743      0.177736      0.178133      0.178125     -0.355898     -0.355917
     -0.355707     -0.355704
 The updated reference ion charges will be: 
      0.465066      0.465057      0.465461      0.465453      0.465133      0.465126      0.465525      0.465517     -0.930694     -0.930699
     -0.930469     -0.930475
 Normalization =   1.0000001004867551     
 iter =            2
 Localized charges for the current iteration: 
      0.787227      0.787217      0.787676      0.787666      0.787287      0.787279      0.787738      0.787729     -1.575119     -1.575111
     -1.574784     -1.574806
 Net atomic charges for the current iteration: 
      0.611050      0.611033      0.611846      0.611829      0.611168      0.611154      0.611955      0.611939     -1.223154     -1.223176
     -1.222813     -1.222830
 The updated reference ion charges will be: 
      0.728501      0.728489      0.729066      0.729054      0.728580      0.728571      0.729144      0.729132     -1.457797     -1.457799
     -1.457460     -1.457480
  
 ******************************************************
 Finished first 2 partitioning steps in   0.83499997854232788      seconds
 ******************************************************
  
 normalization=       1.000000
  
 ******************************************************
 Finished conditioned number of reference ion electrons in   0.13300000131130219      seconds
 ******************************************************
  
  
 ******************************************************
 Finished conditioned monotonic decay of reference density in    0.0000000000000000      seconds
 ******************************************************
  
 iter = 3
 Iterations to converge reshaping: 
           1
  
 ******************************************************
 Finished tau calculation in   0.14100000262260437      seconds
 ******************************************************
  
 Conditioned reference density computation complete.
  
 ******************************************************
 Finished 3rd partitioning step in   0.27399998903274536      seconds
 This is the number of second to condition the reference densities plus the calculation of tau
 ******************************************************
  
 iteration=            4
 Normalization:   1.000000100
 Net atomic charges for the current iteration: 
      0.890694      0.890673      0.891651      0.891631      0.890826      0.890810      0.891782      0.891763     -1.782736     -1.782736
     -1.782153     -1.782206
 Max change:  5.595815E-01
 Maximum density change:  2.561164E+02
 Iterations to converge reshaping: 
           2
 iteration=            5
 Normalization:   1.000000100
 Net atomic charges for the current iteration: 
      0.824302      0.824289      0.824959      0.824945      0.824395      0.824384      0.825056      0.825044     -1.649554     -1.649545
     -1.649107     -1.649168
 Max change:  1.331910E-01
 Maximum density change:  3.552687E-03
 Iterations to converge reshaping: 
           2
 iteration=            6
 Normalization:   1.000000100
 Net atomic charges for the current iteration: 
      0.807946      0.807933      0.808588      0.808575      0.808042      0.808032      0.808690      0.808678     -1.616814     -1.616800
     -1.616402     -1.616466
 Max change:  3.274521E-02
 Maximum density change:  5.532039E-04
 Iterations to converge reshaping: 
           2
 iteration=            7
 Normalization:   1.000000100
 Net atomic charges for the current iteration: 
      0.789739      0.789726      0.790391      0.790378      0.789843      0.789832      0.790501      0.790490     -1.580413     -1.580394
     -1.580013     -1.580080
 Max change:  3.640615E-02
 Maximum density change:  6.257614E-04
  
 ******************************************************
 Finished charge partitioning steps 4-7 in   0.54000002145767212      seconds
 ******************************************************
  
  
 ******************** TIME CONTROL ********************
 Finished valence_iterator in    1.6490000486373901      seconds
 ******************************************************
  
  
 ******************** TIME CONTROL ********************
 Starting local_multipole_moment_analysis
 ******************************************************
  
 Multipole analysis for each of the expansion sites.
 XYZ coordinates, net charges, and multipoles are in atomic units. Dipoles and quadrupoles are for valence electrons.
 center number, atomic number, x, y, z, net_charge, dipole_x, dipole_y, dipole_z, dipole_mag, Qxy, Qxz, Qyz, Q(x^2-y^2), Q(3z^2 - R^2),three eigenvalues of traceless quadrupole moment tensor
     1    11  7.367737  1.467372  5.948033  0.789739 -0.037775  0.000000  0.041712  0.056275  0.000001  0.016581 -0.000000  0.020508 -0.044777 -0.021870 -0.002791  0.024662
     2    11  1.946722  1.467372  5.948033  0.789726  0.037775  0.000000  0.041715  0.056277 -0.000001 -0.016581  0.000000  0.020508 -0.044786 -0.021873 -0.002790  0.024662
     3    11  1.946722  4.402117  4.167670  0.790391  0.037769  0.000001 -0.041713  0.056272  0.000001  0.016570 -0.000001  0.020444 -0.044765 -0.021864 -0.002761  0.024626
     4    11  7.367737  4.402117  4.167670  0.790378 -0.037769  0.000001 -0.041715  0.056273 -0.000000 -0.016569 -0.000000  0.020442 -0.044773 -0.021866 -0.002759  0.024625
     5    11  2.710508  4.402117  0.890182  0.789843 -0.037768  0.000001  0.041705  0.056265 -0.000000  0.016565  0.000001  0.020484 -0.044824 -0.021873 -0.002771  0.024644
     6    11  6.603952  4.402117  0.890182  0.789832  0.037768  0.000001  0.041707  0.056266  0.000000 -0.016565 -0.000000  0.020481 -0.044830 -0.021875 -0.002769  0.024644
     7    11  6.603952  1.467372  9.225521  0.790501  0.037760 -0.000001 -0.041691  0.056249  0.000000  0.016554  0.000000  0.020452 -0.044762 -0.021852 -0.002765  0.024617
     8    11  2.710508  1.467372  9.225521  0.790490 -0.037761 -0.000000 -0.041693  0.056251  0.000000 -0.016555 -0.000000  0.020452 -0.044769 -0.021854 -0.002764  0.024619
     9    17  0.000000  1.467372  8.072331 -1.580413  0.000006 -0.000003  0.164806  0.164806 -0.000001 -0.000001 -0.000005  0.930526  0.906525 -0.616350  0.302175  0.314175
    10    17  0.000000  4.402117  2.043372 -1.580394  0.000000  0.000014 -0.164761  0.164761 -0.000000 -0.000002 -0.000000  0.930479  0.906396 -0.616306  0.302132  0.314173
    11    17  4.657230  4.402117  3.014480 -1.580013  0.000002  0.000003  0.164709  0.164709 -0.000006 -0.000001 -0.000002  0.930387  0.906437 -0.616266  0.302146  0.314121
    12    17  4.657230  1.467372  7.101224 -1.580080 -0.000005 -0.000000 -0.164692  0.164692 -0.000006  0.000000 -0.000002  0.930434  0.906712 -0.616336  0.302237  0.314098
  
 ******************** TIME CONTROL ********************
 Finished local_multipole_moment_analysis in   0.11200000345706940      seconds
 ******************************************************
  
 Since the system is periodic, total multipole moment analysis will not be performed.
 Calculation of the electron cloud penetration terms
  
 ******************** TIME CONTROL ********************
 Starting perform_BO_analysis
 ******************************************************
  
 Starting Effective Bond Order (BO) Analysis
  
 ******************** TIME CONTROL ********************
 Starting prepare_BO_density_grids
 ******************************************************
  
 Preparing density grids for bond order analysis ...
 Total density grid corrected in the following number of iterations:     4
 The total integrated number of electrons is      156.000000
 Grid preparation complete.
  
 ******************** TIME CONTROL ********************
 Finished prepare_BO_density_grids in   0.30399999022483826      seconds
 ******************************************************
  
  
 ******************** TIME CONTROL ********************
 Starting compute_local_atomic_exchange_vectors
 ******************************************************
  
  
 ******************** TIME CONTROL ********************
 Finished compute_local_atomic_exchange_vectors in   0.13099999725818634      seconds
 ******************************************************
  
  
 ******************** TIME CONTROL ********************
 Starting initialize_bond_pair_matrix
 ******************************************************
  
 Initializing the bond pair matrix ...
 The total number of symmetry unique atom pairs to include in the bond pair matrix is
 num_sym_unique_bond_pairs:    288
 The bond pair matrix has been initialized.
  
 ******************** TIME CONTROL ********************
 Finished initialize_bond_pair_matrix in   0.61000001430511475      seconds
 ******************************************************
  
  
 ******************** TIME CONTROL ********************
 Starting compute_summed_contact_exchange
 ******************************************************
  
  
 ******************** TIME CONTROL ********************
 Finished compute_summed_contact_exchange in    7.1999996900558472E-002 seconds
 ******************************************************
  
  
 ******************** TIME CONTROL ********************
 Starting integrate_bonding_terms
 ******************************************************
  
  
 ******************** TIME CONTROL ********************
 Finished integrate_bonding_terms in    2.1800000667572021      seconds
 ******************************************************
  
  
 ******************** TIME CONTROL ********************
 Starting calculate_final_BOs
 ******************************************************
  
 Checking for consistency in the summed contact exchange
 The maximum error in the summed contact exchange is     0.005491
  
 The sum of contact exchanges for each atom are:
    2.105103
    2.105110
    2.104632
    2.104640
    2.104928
    2.104935
    2.104493
    2.104499
    5.052967
    5.052864
    5.052631
    5.052720
  
 The sum of BOs for each atom are:
    2.573139
    2.573147
    2.572599
    2.572607
    2.572936
    2.572944
    2.572443
    2.572450
    6.088407
    6.088281
    6.087991
    6.088096
  
 The final bond pair matrix is
     1     1    0.000000    1.000000    0.000000  -14.000000  116.000000  -16.000000   76.000000  -26.000000  110.000000    0.003773    0.003773    0.003542    0.000021    0.935676    0.000023    0.000022    0.003795    0.003795
     1     2    0.000000    0.000000    0.000000  -15.000000   79.000000  -55.000000   75.000000  -26.000000  110.000000    0.003625    0.003625    0.003472    0.000005    0.935676    0.000007    0.000006    0.003632    0.003632
     1     2    1.000000   -1.000000    0.000000   11.000000  117.000000  -56.000000   36.000000  -24.000000  108.000000    0.000643    0.000643    0.000611    0.000000    0.935676    0.000001    0.000001    0.000643    0.000643
     1     2    1.000000    0.000000    0.000000   11.000000  117.000000  -56.000000   76.000000  -27.000000  111.000000    0.052982    0.052982    0.051001    0.002618    0.935676    0.003086    0.002887    0.055869    0.055869
     1     2    1.000000    1.000000    0.000000   11.000000  117.000000  -16.000000   76.000000  -24.000000  108.000000    0.000643    0.000643    0.000611    0.000000    0.935676    0.000001    0.000001    0.000643    0.000643
     1     3    0.000000   -1.000000    0.000000  -15.000000   79.000000  -56.000000   56.000000  -27.000000   99.000000    0.001035    0.001035    0.000983    0.000001    0.935687    0.000001    0.000001    0.001036    0.001036
     1     3    0.000000    0.000000    0.000000  -15.000000   79.000000  -36.000000   76.000000  -27.000000   99.000000    0.001035    0.001035    0.000983    0.000001    0.935687    0.000001    0.000001    0.001036    0.001036
     1     3    1.000000   -1.000000    0.000000   11.000000  117.000000  -56.000000   56.000000  -27.000000   99.000000    0.010130    0.010130    0.009528    0.000138    0.935687    0.000155    0.000145    0.010276    0.010276
     1     3    1.000000    0.000000    0.000000   11.000000  117.000000  -36.000000   76.000000  -27.000000   99.000000    0.010130    0.010130    0.009528    0.000138    0.935687    0.000155    0.000145    0.010276    0.010276
     1     4    0.000000   -1.000000    0.000000  -15.000000  117.000000  -56.000000   56.000000  -27.000000   99.000000    0.118368    0.118368    0.116647    0.015296    0.935687    0.017631    0.016497    0.134865    0.134865
     1     4    0.000000    0.000000    0.000000  -15.000000  117.000000  -36.000000   76.000000  -27.000000   99.000000    0.118368    0.118368    0.116647    0.015296    0.935687    0.017631    0.016497    0.134865    0.134865
     1     6    0.000000   -1.000000    0.000000  -15.000000  111.000000  -56.000000   56.000000  -27.000000   75.000000    0.002950    0.002950    0.002809    0.000010    0.935680    0.000012    0.000011    0.002961    0.002961
     1     6    0.000000   -1.000000    1.000000  -15.000000  111.000000  -56.000000   56.000000    9.000000  111.000000    0.002951    0.002951    0.002809    0.000010    0.935680    0.000012    0.000011    0.002961    0.002961
     1     6    0.000000    0.000000    0.000000  -15.000000  111.000000  -36.000000   76.000000  -27.000000   75.000000    0.002950    0.002950    0.002809    0.000010    0.935680    0.000012    0.000011    0.002961    0.002961
     1     6    0.000000    0.000000    1.000000  -15.000000  111.000000  -36.000000   76.000000    9.000000  111.000000    0.002951    0.002951    0.002809    0.000010    0.935680    0.000012    0.000011    0.002961    0.002961
     1     7    0.000000   -1.000000    0.000000  -15.000000  111.000000  -56.000000   36.000000   -3.000000  111.000000    0.001130    0.001130    0.001084    0.000002    0.935692    0.000002    0.000002    0.001132    0.001132
     1     7    0.000000    0.000000   -1.000000  -15.000000  111.000000  -53.000000   73.000000  -27.000000   63.000000    0.001056    0.001056    0.001030    0.000002    0.935692    0.000002    0.000002    0.001058    0.001058
     1     7    0.000000    0.000000    0.000000  -15.000000  111.000000  -56.000000   76.000000   -3.000000  111.000000    0.077649    0.077649    0.076279    0.002627    0.935692    0.003632    0.003399    0.081048    0.081048
     1     7    0.000000    1.000000    0.000000  -15.000000  111.000000  -16.000000   76.000000   -3.000000  111.000000    0.001130    0.001130    0.001084    0.000002    0.935692    0.000002    0.000002    0.001132    0.001132
     1     8    0.000000    0.000000    0.000000  -15.000000   85.000000  -55.000000   75.000000   -3.000000  111.000000    0.002014    0.002014    0.001940    0.000001    0.935692    0.000001    0.000001    0.002016    0.002016
     1     8    1.000000    0.000000    0.000000   17.000000  117.000000  -55.000000   75.000000   -3.000000  111.000000    0.002014    0.002014    0.001940    0.000001    0.935692    0.000001    0.000001    0.002016    0.002016
     1     9    0.000000    0.000000    0.000000  -15.000000   66.000000  -52.000000   72.000000  -12.000000  111.000000    0.000699    0.000699    0.000666    0.000000    0.778192    0.000000    0.000000    0.000700    0.000700
     1     9    1.000000   -1.000000    0.000000   -2.000000  117.000000  -56.000000   36.000000  -12.000000  111.000000    0.010801    0.010801    0.010333    0.000177    0.778192    0.000197    0.000153    0.010954    0.010954
     1     9    1.000000    0.000000   -1.000000   -2.000000  117.000000  -51.000000   71.000000  -27.000000   54.000000    0.000800    0.000800    0.000781    0.000001    0.778192    0.000001    0.000001    0.000801    0.000801
     1     9    1.000000    0.000000    0.000000   -2.000000  117.000000  -56.000000   76.000000  -12.000000  111.000000    0.725469    0.725469    0.729821    0.198850    0.778192    0.286568    0.223005    0.948474    0.948474
     1     9    1.000000    1.000000    0.000000   -2.000000  117.000000  -16.000000   76.000000  -12.000000  111.000000    0.010801    0.010801    0.010333    0.000177    0.778192    0.000197    0.000153    0.010954    0.010954
     1    10    1.000000   -1.000000    0.000000   -2.000000  117.000000  -56.000000   56.000000  -27.000000   84.000000    0.054447    0.054447    0.051612    0.003850    0.778191    0.004344    0.003380    0.057827    0.057827
     1    10    1.000000   -1.000000    1.000000   -2.000000  117.000000  -56.000000   56.000000   18.000000  111.000000    0.002313    0.002313    0.002202    0.000003    0.778191    0.000004    0.000003    0.002316    0.002316
     1    10    1.000000    0.000000    0.000000   -2.000000  117.000000  -36.000000   76.000000  -27.000000   84.000000    0.054447    0.054447    0.051612    0.003850    0.778191    0.004344    0.003380    0.057827    0.057827
     1    10    1.000000    0.000000    1.000000   -2.000000  117.000000  -36.000000   76.000000   18.000000  111.000000    0.002313    0.002313    0.002202    0.000003    0.778191    0.000004    0.000003    0.002316    0.002316
     1    11    0.000000   -1.000000    0.000000  -15.000000   98.000000  -56.000000   56.000000  -27.000000   90.000000    0.066357    0.066357    0.062936    0.004140    0.778198    0.004874    0.003793    0.070150    0.070150
     1    11    0.000000   -1.000000    1.000000  -15.000000   98.000000  -56.000000   56.000000   24.000000  111.000000    0.000489    0.000489    0.000462    0.000000    0.778198    0.000000    0.000000    0.000489    0.000489
     1    11    0.000000    0.000000    0.000000  -15.000000   98.000000  -36.000000   76.000000  -27.000000   90.000000    0.066357    0.066357    0.062936    0.004140    0.778198    0.004874    0.003793    0.070150    0.070150
     1    11    0.000000    0.000000    1.000000  -15.000000   98.000000  -36.000000   76.000000   24.000000  111.000000    0.000489    0.000489    0.000462    0.000000    0.778198    0.000000    0.000000    0.000489    0.000489
     1    11    1.000000   -1.000000    0.000000   30.000000  117.000000  -56.000000   56.000000  -27.000000   90.000000    0.001113    0.001113    0.001054    0.000001    0.778198    0.000001    0.000001    0.001114    0.001114
     1    11    1.000000    0.000000    0.000000   30.000000  117.000000  -36.000000   76.000000  -27.000000   90.000000    0.001113    0.001113    0.001054    0.000001    0.778198    0.000001    0.000001    0.001114    0.001114
     1    12    0.000000   -1.000000    0.000000  -15.000000   98.000000  -56.000000   36.000000  -18.000000  111.000000    0.008879    0.008879    0.008493    0.000110    0.778192    0.000123    0.000096    0.008975    0.008975
     1    12    0.000000    0.000000    0.000000  -15.000000   98.000000  -56.000000   76.000000  -18.000000  111.000000    0.659775    0.659775    0.663777    0.172243    0.778192    0.244794    0.190497    0.850272    0.850272
     1    12    0.000000    1.000000    0.000000  -15.000000   98.000000  -16.000000   76.000000  -18.000000  111.000000    0.008879    0.008879    0.008493    0.000110    0.778192    0.000123    0.000096    0.008975    0.008975
     1    12    1.000000    0.000000    0.000000   30.000000  117.000000  -54.000000   74.000000  -18.000000  111.000000    0.003735    0.003735    0.003524    0.000006    0.778192    0.000008    0.000006    0.003741    0.003741
     2     2    0.000000    1.000000    0.000000  -52.000000   78.000000  -16.000000   76.000000  -26.000000  110.000000    0.003773    0.003773    0.003542    0.000021    0.935676    0.000023    0.000022    0.003795    0.003795
     2     3    0.000000   -1.000000    0.000000  -53.000000   79.000000  -56.000000   56.000000  -27.000000   99.000000    0.118368    0.118368    0.116647    0.015296    0.935687    0.017631    0.016497    0.134865    0.134865
     2     3    0.000000    0.000000    0.000000  -53.000000   79.000000  -36.000000   76.000000  -27.000000   99.000000    0.118368    0.118368    0.116647    0.015296    0.935687    0.017631    0.016497    0.134865    0.134865
     2     4   -1.000000   -1.000000    0.000000  -53.000000   53.000000  -56.000000   56.000000  -27.000000   99.000000    0.010131    0.010131    0.009528    0.000138    0.935687    0.000155    0.000145    0.010276    0.010276
     2     4   -1.000000    0.000000    0.000000  -53.000000   53.000000  -36.000000   76.000000  -27.000000   99.000000    0.010131    0.010131    0.009528    0.000138    0.935687    0.000155    0.000145    0.010276    0.010276
     2     4    0.000000   -1.000000    0.000000  -15.000000   79.000000  -56.000000   56.000000  -27.000000   99.000000    0.001035    0.001035    0.000983    0.000001    0.935687    0.000001    0.000001    0.001036    0.001036
     2     4    0.000000    0.000000    0.000000  -15.000000   79.000000  -36.000000   76.000000  -27.000000   99.000000    0.001035    0.001035    0.000983    0.000001    0.935687    0.000001    0.000001    0.001036    0.001036
     2     5    0.000000   -1.000000    0.000000  -47.000000   79.000000  -56.000000   56.000000  -27.000000   75.000000    0.002950    0.002950    0.002809    0.000010    0.935679    0.000012    0.000011    0.002961    0.002961
     2     5    0.000000   -1.000000    1.000000  -47.000000   79.000000  -56.000000   56.000000    9.000000  111.000000    0.002951    0.002951    0.002809    0.000010    0.935679    0.000012    0.000011    0.002961    0.002961
     2     5    0.000000    0.000000    0.000000  -47.000000   79.000000  -36.000000   76.000000  -27.000000   75.000000    0.002951    0.002951    0.002809    0.000010    0.935679    0.000012    0.000011    0.002961    0.002961
     2     5    0.000000    0.000000    1.000000  -47.000000   79.000000  -36.000000   76.000000    9.000000  111.000000    0.002951    0.002951    0.002809    0.000010    0.935679    0.000012    0.000011    0.002961    0.002961
     2     7   -1.000000    0.000000    0.000000  -53.000000   47.000000  -55.000000   75.000000   -3.000000  111.000000    0.002014    0.002014    0.001940    0.000001    0.935692    0.000001    0.000001    0.002016    0.002016
     2     7    0.000000    0.000000    0.000000  -21.000000   79.000000  -55.000000   75.000000   -3.000000  111.000000    0.002014    0.002014    0.001940    0.000001    0.935692    0.000001    0.000001    0.002016    0.002016
     2     8    0.000000   -1.000000    0.000000  -47.000000   79.000000  -56.000000   36.000000   -3.000000  111.000000    0.001130    0.001130    0.001084    0.000002    0.935692    0.000002    0.000002    0.001132    0.001132
     2     8    0.000000    0.000000   -1.000000  -47.000000   79.000000  -53.000000   73.000000  -27.000000   63.000000    0.001056    0.001056    0.001030    0.000002    0.935692    0.000002    0.000002    0.001058    0.001058
     2     8    0.000000    0.000000    0.000000  -47.000000   79.000000  -56.000000   76.000000   -3.000000  111.000000    0.077650    0.077650    0.076280    0.002627    0.935692    0.003632    0.003399    0.081049    0.081049
     2     8    0.000000    1.000000    0.000000  -47.000000   79.000000  -16.000000   76.000000   -3.000000  111.000000    0.001130    0.001130    0.001084    0.000002    0.935692    0.000002    0.000002    0.001132    0.001132
     2     9    0.000000   -1.000000    0.000000  -53.000000   66.000000  -56.000000   36.000000  -12.000000  111.000000    0.010801    0.010801    0.010333    0.000177    0.778192    0.000197    0.000153    0.010954    0.010954
     2     9    0.000000    0.000000   -1.000000  -53.000000   66.000000  -51.000000   71.000000  -27.000000   54.000000    0.000800    0.000800    0.000781    0.000001    0.778192    0.000001    0.000001    0.000801    0.000801
     2     9    0.000000    0.000000    0.000000  -53.000000   66.000000  -56.000000   76.000000  -12.000000  111.000000    0.725470    0.725470    0.729822    0.198850    0.778192    0.286568    0.223005    0.948474    0.948474
     2     9    0.000000    1.000000    0.000000  -53.000000   66.000000  -16.000000   76.000000  -12.000000  111.000000    0.010801    0.010801    0.010333    0.000177    0.778192    0.000197    0.000153    0.010954    0.010954
     2     9    1.000000    0.000000    0.000000   -2.000000   79.000000  -52.000000   72.000000  -12.000000  111.000000    0.000700    0.000700    0.000666    0.000000    0.778192    0.000000    0.000000    0.000700    0.000700
     2    10    0.000000   -1.000000    0.000000  -53.000000   66.000000  -56.000000   56.000000  -27.000000   84.000000    0.054447    0.054447    0.051613    0.003850    0.778190    0.004344    0.003381    0.057828    0.057828
     2    10    0.000000   -1.000000    1.000000  -53.000000   66.000000  -56.000000   56.000000   18.000000  111.000000    0.002313    0.002313    0.002202    0.000003    0.778190    0.000004    0.000003    0.002316    0.002316
     2    10    0.000000    0.000000    0.000000  -53.000000   66.000000  -36.000000   76.000000  -27.000000   84.000000    0.054447    0.054447    0.051613    0.003850    0.778190    0.004344    0.003381    0.057828    0.057828
     2    10    0.000000    0.000000    1.000000  -53.000000   66.000000  -36.000000   76.000000   18.000000  111.000000    0.002313    0.002313    0.002202    0.000003    0.778190    0.000004    0.000003    0.002316    0.002316
     2    11   -1.000000   -1.000000    0.000000  -53.000000   34.000000  -56.000000   56.000000  -27.000000   90.000000    0.001113    0.001113    0.001054    0.000001    0.778197    0.000001    0.000001    0.001114    0.001114
     2    11   -1.000000    0.000000    0.000000  -53.000000   34.000000  -36.000000   76.000000  -27.000000   90.000000    0.001113    0.001113    0.001054    0.000001    0.778197    0.000001    0.000001    0.001114    0.001114
     2    11    0.000000   -1.000000    0.000000  -34.000000   79.000000  -56.000000   56.000000  -27.000000   90.000000    0.066357    0.066357    0.062936    0.004140    0.778197    0.004874    0.003793    0.070151    0.070151
     2    11    0.000000   -1.000000    1.000000  -34.000000   79.000000  -56.000000   56.000000   24.000000  111.000000    0.000489    0.000489    0.000462    0.000000    0.778197    0.000000    0.000000    0.000489    0.000489
     2    11    0.000000    0.000000    0.000000  -34.000000   79.000000  -36.000000   76.000000  -27.000000   90.000000    0.066358    0.066358    0.062937    0.004140    0.778197    0.004874    0.003793    0.070151    0.070151
     2    11    0.000000    0.000000    1.000000  -34.000000   79.000000  -36.000000   76.000000   24.000000  111.000000    0.000489    0.000489    0.000462    0.000000    0.778197    0.000000    0.000000    0.000489    0.000489
     2    12   -1.000000    0.000000    0.000000  -53.000000   34.000000  -54.000000   74.000000  -18.000000  111.000000    0.003735    0.003735    0.003524    0.000006    0.778192    0.000008    0.000006    0.003741    0.003741
     2    12    0.000000   -1.000000    0.000000  -34.000000   79.000000  -56.000000   36.000000  -18.000000  111.000000    0.008879    0.008879    0.008493    0.000110    0.778192    0.000123    0.000096    0.008975    0.008975
     2    12    0.000000    0.000000    0.000000  -34.000000   79.000000  -56.000000   76.000000  -18.000000  111.000000    0.659776    0.659776    0.663778    0.172243    0.778192    0.244794    0.190496    0.850272    0.850272
     2    12    0.000000    1.000000    0.000000  -34.000000   79.000000  -16.000000   76.000000  -18.000000  111.000000    0.008879    0.008879    0.008493    0.000110    0.778192    0.000123    0.000096    0.008975    0.008975
     3     3    0.000000    1.000000    0.000000  -52.000000   78.000000    4.000000   96.000000  -38.000000   98.000000    0.003767    0.003767    0.003535    0.000021    0.935698    0.000023    0.000022    0.003788    0.003788
     3     4   -1.000000   -1.000000    0.000000  -53.000000   53.000000  -36.000000   56.000000  -36.000000   96.000000    0.000641    0.000641    0.000609    0.000000    0.935698    0.000001    0.000001    0.000642    0.000642
     3     4   -1.000000    0.000000    0.000000  -53.000000   53.000000  -36.000000   96.000000  -39.000000   99.000000    0.052933    0.052933    0.050956    0.002616    0.935698    0.003083    0.002884    0.055818    0.055818
     3     4   -1.000000    1.000000    0.000000  -53.000000   53.000000    4.000000   96.000000  -36.000000   96.000000    0.000641    0.000641    0.000609    0.000000    0.935698    0.000001    0.000001    0.000642    0.000642
     3     4    0.000000    0.000000    0.000000  -15.000000   79.000000  -35.000000   95.000000  -38.000000   98.000000    0.003619    0.003619    0.003466    0.000005    0.935698    0.000007    0.000006    0.003626    0.003626
     3     5    0.000000   -1.000000    0.000000  -47.000000   79.000000  -36.000000   56.000000  -39.000000   75.000000    0.001130    0.001130    0.001084    0.000002    0.935691    0.000002    0.000002    0.001132    0.001132
     3     5    0.000000    0.000000    0.000000  -47.000000   79.000000  -36.000000   96.000000  -39.000000   75.000000    0.077649    0.077649    0.076279    0.002627    0.935691    0.003632    0.003399    0.081048    0.081048
     3     5    0.000000    0.000000    1.000000  -47.000000   79.000000  -33.000000   93.000000    9.000000   99.000000    0.001056    0.001056    0.001030    0.000002    0.935691    0.000002    0.000002    0.001058    0.001058
     3     5    0.000000    1.000000    0.000000  -47.000000   79.000000    4.000000   96.000000  -39.000000   75.000000    0.001130    0.001130    0.001084    0.000002    0.935691    0.000002    0.000002    0.001132    0.001132
     3     6   -1.000000    0.000000    0.000000  -53.000000   47.000000  -35.000000   95.000000  -39.000000   75.000000    0.002014    0.002014    0.001940    0.000001    0.935690    0.000001    0.000001    0.002016    0.002016
     3     6    0.000000    0.000000    0.000000  -21.000000   79.000000  -35.000000   95.000000  -39.000000   75.000000    0.002014    0.002014    0.001940    0.000001    0.935690    0.000001    0.000001    0.002016    0.002016
     3     8    0.000000    0.000000   -1.000000  -47.000000   79.000000  -36.000000   76.000000  -39.000000   63.000000    0.002945    0.002945    0.002804    0.000010    0.935703    0.000012    0.000011    0.002956    0.002956
     3     8    0.000000    0.000000    0.000000  -47.000000   79.000000  -36.000000   76.000000   -3.000000   99.000000    0.002945    0.002945    0.002804    0.000010    0.935703    0.000012    0.000011    0.002956    0.002956
     3     8    0.000000    1.000000   -1.000000  -47.000000   79.000000  -16.000000   96.000000  -39.000000   63.000000    0.002945    0.002945    0.002804    0.000010    0.935703    0.000012    0.000011    0.002956    0.002956
     3     8    0.000000    1.000000    0.000000  -47.000000   79.000000  -16.000000   96.000000   -3.000000   99.000000    0.002945    0.002945    0.002804    0.000010    0.935703    0.000012    0.000011    0.002956    0.002956
     3     9    0.000000    0.000000   -1.000000  -53.000000   66.000000  -36.000000   76.000000  -39.000000   54.000000    0.002310    0.002310    0.002200    0.000003    0.778209    0.000004    0.000003    0.002314    0.002314
     3     9    0.000000    0.000000    0.000000  -53.000000   66.000000  -36.000000   76.000000  -12.000000   99.000000    0.054420    0.054420    0.051588    0.003848    0.778209    0.004341    0.003378    0.057799    0.057799
     3     9    0.000000    1.000000   -1.000000  -53.000000   66.000000  -16.000000   96.000000  -39.000000   54.000000    0.002310    0.002310    0.002200    0.000003    0.778209    0.000004    0.000003    0.002313    0.002313
     3     9    0.000000    1.000000    0.000000  -53.000000   66.000000  -16.000000   96.000000  -12.000000   99.000000    0.054420    0.054420    0.051588    0.003848    0.778209    0.004341    0.003378    0.057799    0.057799
     3    10    0.000000   -1.000000    0.000000  -53.000000   66.000000  -36.000000   56.000000  -39.000000   84.000000    0.010791    0.010791    0.010323    0.000177    0.778208    0.000196    0.000153    0.010944    0.010944
     3    10    0.000000    0.000000    0.000000  -53.000000   66.000000  -36.000000   96.000000  -39.000000   84.000000    0.725361    0.725361    0.729725    0.198831    0.778208    0.286523    0.222974    0.948336    0.948336
     3    10    0.000000    0.000000    1.000000  -53.000000   66.000000  -31.000000   91.000000   18.000000   99.000000    0.000800    0.000800    0.000780    0.000001    0.778208    0.000001    0.000001    0.000800    0.000800
     3    10    0.000000    1.000000    0.000000  -53.000000   66.000000    4.000000   96.000000  -39.000000   84.000000    0.010791    0.010791    0.010323    0.000177    0.778208    0.000196    0.000153    0.010944    0.010944
     3    10    1.000000    0.000000    0.000000   -2.000000   79.000000  -32.000000   92.000000  -39.000000   84.000000    0.000699    0.000699    0.000666    0.000000    0.778208    0.000000    0.000000    0.000699    0.000699
     3    11   -1.000000    0.000000    0.000000  -53.000000   34.000000  -34.000000   94.000000  -39.000000   90.000000    0.003732    0.003732    0.003521    0.000006    0.778214    0.000008    0.000006    0.003738    0.003738
     3    11    0.000000   -1.000000    0.000000  -34.000000   79.000000  -36.000000   56.000000  -39.000000   90.000000    0.008871    0.008871    0.008485    0.000110    0.778214    0.000123    0.000095    0.008966    0.008966
     3    11    0.000000    0.000000    0.000000  -34.000000   79.000000  -36.000000   96.000000  -39.000000   90.000000    0.659669    0.659669    0.663682    0.172224    0.778214    0.244751    0.190469    0.850138    0.850138
     3    11    0.000000    1.000000    0.000000  -34.000000   79.000000    4.000000   96.000000  -39.000000   90.000000    0.008871    0.008871    0.008485    0.000110    0.778214    0.000123    0.000095    0.008966    0.008966
     3    12   -1.000000    0.000000    0.000000  -53.000000   34.000000  -36.000000   76.000000  -18.000000   99.000000    0.001112    0.001112    0.001053    0.000001    0.778209    0.000001    0.000001    0.001113    0.001113
     3    12   -1.000000    1.000000    0.000000  -53.000000   34.000000  -16.000000   96.000000  -18.000000   99.000000    0.001112    0.001112    0.001053    0.000001    0.778209    0.000001    0.000001    0.001113    0.001113
     3    12    0.000000    0.000000   -1.000000  -34.000000   79.000000  -36.000000   76.000000  -39.000000   48.000000    0.000489    0.000489    0.000462    0.000000    0.778209    0.000000    0.000000    0.000489    0.000489
     3    12    0.000000    0.000000    0.000000  -34.000000   79.000000  -36.000000   76.000000  -18.000000   99.000000    0.066328    0.066328    0.062909    0.004139    0.778209    0.004872    0.003791    0.070119    0.070119
     3    12    0.000000    1.000000   -1.000000  -34.000000   79.000000  -16.000000   96.000000  -39.000000   48.000000    0.000489    0.000489    0.000462    0.000000    0.778209    0.000000    0.000000    0.000489    0.000489
     3    12    0.000000    1.000000    0.000000  -34.000000   79.000000  -16.000000   96.000000  -18.000000   99.000000    0.066328    0.066328    0.062909    0.004139    0.778209    0.004872    0.003791    0.070119    0.070119
     4     4    0.000000    1.000000    0.000000  -14.000000  116.000000    4.000000   96.000000  -38.000000   98.000000    0.003767    0.003767    0.003536    0.000021    0.935698    0.000023    0.000022    0.003788    0.003788
     4     5    0.000000    0.000000    0.000000  -15.000000   85.000000  -35.000000   95.000000  -39.000000   75.000000    0.002014    0.002014    0.001940    0.000001    0.935690    0.000001    0.000001    0.002016    0.002016
     4     5    1.000000    0.000000    0.000000   17.000000  117.000000  -35.000000   95.000000  -39.000000   75.000000    0.002014    0.002014    0.001940    0.000001    0.935690    0.000001    0.000001    0.002016    0.002016
     4     6    0.000000   -1.000000    0.000000  -15.000000  111.000000  -36.000000   56.000000  -39.000000   75.000000    0.001130    0.001130    0.001084    0.000002    0.935690    0.000002    0.000002    0.001132    0.001132
     4     6    0.000000    0.000000    0.000000  -15.000000  111.000000  -36.000000   96.000000  -39.000000   75.000000    0.077650    0.077650    0.076280    0.002627    0.935690    0.003632    0.003399    0.081048    0.081048
     4     6    0.000000    0.000000    1.000000  -15.000000  111.000000  -33.000000   93.000000    9.000000   99.000000    0.001056    0.001056    0.001030    0.000002    0.935690    0.000002    0.000002    0.001058    0.001058
     4     6    0.000000    1.000000    0.000000  -15.000000  111.000000    4.000000   96.000000  -39.000000   75.000000    0.001130    0.001130    0.001084    0.000002    0.935690    0.000002    0.000002    0.001132    0.001132
     4     7    0.000000    0.000000   -1.000000  -15.000000  111.000000  -36.000000   76.000000  -39.000000   63.000000    0.002945    0.002945    0.002804    0.000010    0.935703    0.000012    0.000011    0.002956    0.002956
     4     7    0.000000    0.000000    0.000000  -15.000000  111.000000  -36.000000   76.000000   -3.000000   99.000000    0.002945    0.002945    0.002804    0.000010    0.935703    0.000012    0.000011    0.002956    0.002956
     4     7    0.000000    1.000000   -1.000000  -15.000000  111.000000  -16.000000   96.000000  -39.000000   63.000000    0.002945    0.002945    0.002804    0.000010    0.935703    0.000012    0.000011    0.002956    0.002956
     4     7    0.000000    1.000000    0.000000  -15.000000  111.000000  -16.000000   96.000000   -3.000000   99.000000    0.002945    0.002945    0.002804    0.000010    0.935703    0.000012    0.000011    0.002956    0.002956
     4     9    1.000000    0.000000   -1.000000   -2.000000  117.000000  -36.000000   76.000000  -39.000000   54.000000    0.002310    0.002310    0.002200    0.000003    0.778209    0.000004    0.000003    0.002314    0.002314
     4     9    1.000000    0.000000    0.000000   -2.000000  117.000000  -36.000000   76.000000  -12.000000   99.000000    0.054421    0.054421    0.051588    0.003848    0.778209    0.004341    0.003379    0.057799    0.057799
     4     9    1.000000    1.000000   -1.000000   -2.000000  117.000000  -16.000000   96.000000  -39.000000   54.000000    0.002310    0.002310    0.002200    0.000003    0.778209    0.000004    0.000003    0.002314    0.002314
     4     9    1.000000    1.000000    0.000000   -2.000000  117.000000  -16.000000   96.000000  -12.000000   99.000000    0.054421    0.054421    0.051588    0.003848    0.778209    0.004341    0.003379    0.057799    0.057799
     4    10    0.000000    0.000000    0.000000  -15.000000   66.000000  -32.000000   92.000000  -39.000000   84.000000    0.000699    0.000699    0.000666    0.000000    0.778207    0.000000    0.000000    0.000699    0.000699
     4    10    1.000000   -1.000000    0.000000   -2.000000  117.000000  -36.000000   56.000000  -39.000000   84.000000    0.010791    0.010791    0.010323    0.000177    0.778207    0.000196    0.000153    0.010944    0.010944
     4    10    1.000000    0.000000    0.000000   -2.000000  117.000000  -36.000000   96.000000  -39.000000   84.000000    0.725363    0.725363    0.729726    0.198832    0.778207    0.286524    0.222975    0.948338    0.948338
     4    10    1.000000    0.000000    1.000000   -2.000000  117.000000  -31.000000   91.000000   18.000000   99.000000    0.000800    0.000800    0.000780    0.000001    0.778207    0.000001    0.000001    0.000800    0.000800
     4    10    1.000000    1.000000    0.000000   -2.000000  117.000000    4.000000   96.000000  -39.000000   84.000000    0.010791    0.010791    0.010323    0.000177    0.778207    0.000196    0.000153    0.010944    0.010944
     4    11    0.000000   -1.000000    0.000000  -15.000000   98.000000  -36.000000   56.000000  -39.000000   90.000000    0.008871    0.008871    0.008485    0.000110    0.778214    0.000123    0.000095    0.008966    0.008966
     4    11    0.000000    0.000000    0.000000  -15.000000   98.000000  -36.000000   96.000000  -39.000000   90.000000    0.659670    0.659670    0.663684    0.172224    0.778214    0.244752    0.190469    0.850140    0.850140
     4    11    0.000000    1.000000    0.000000  -15.000000   98.000000    4.000000   96.000000  -39.000000   90.000000    0.008871    0.008871    0.008485    0.000110    0.778214    0.000123    0.000095    0.008966    0.008966
     4    11    1.000000    0.000000    0.000000   30.000000  117.000000  -34.000000   94.000000  -39.000000   90.000000    0.003732    0.003732    0.003521    0.000006    0.778214    0.000008    0.000006    0.003738    0.003738
     4    12    0.000000    0.000000   -1.000000  -15.000000   98.000000  -36.000000   76.000000  -39.000000   48.000000    0.000489    0.000489    0.000462    0.000000    0.778209    0.000000    0.000000    0.000489    0.000489
     4    12    0.000000    0.000000    0.000000  -15.000000   98.000000  -36.000000   76.000000  -18.000000   99.000000    0.066328    0.066328    0.062909    0.004139    0.778209    0.004872    0.003791    0.070120    0.070120
     4    12    0.000000    1.000000   -1.000000  -15.000000   98.000000  -16.000000   96.000000  -39.000000   48.000000    0.000489    0.000489    0.000462    0.000000    0.778209    0.000000    0.000000    0.000489    0.000489
     4    12    0.000000    1.000000    0.000000  -15.000000   98.000000  -16.000000   96.000000  -18.000000   99.000000    0.066328    0.066328    0.062909    0.004139    0.778209    0.004872    0.003791    0.070120    0.070120
     4    12    1.000000    0.000000    0.000000   30.000000  117.000000  -36.000000   76.000000  -18.000000   99.000000    0.001112    0.001112    0.001053    0.000001    0.778209    0.000001    0.000001    0.001113    0.001113
     4    12    1.000000    1.000000    0.000000   30.000000  117.000000  -16.000000   96.000000  -18.000000   99.000000    0.001112    0.001112    0.001053    0.000001    0.778209    0.000001    0.000001    0.001113    0.001113
     5     5    0.000000    1.000000    0.000000  -46.000000   84.000000    4.000000   96.000000  -62.000000   74.000000    0.003772    0.003772    0.003540    0.000021    0.935683    0.000023    0.000022    0.003794    0.003794
     5     6   -1.000000    0.000000    0.000000  -47.000000   47.000000  -35.000000   95.000000  -62.000000   74.000000    0.003624    0.003624    0.003471    0.000005    0.935683    0.000007    0.000006    0.003630    0.003630
     5     6    0.000000   -1.000000    0.000000  -21.000000   85.000000  -36.000000   56.000000  -60.000000   72.000000    0.000642    0.000642    0.000610    0.000000    0.935683    0.000001    0.000001    0.000643    0.000643
     5     6    0.000000    0.000000    0.000000  -21.000000   85.000000  -36.000000   96.000000  -63.000000   75.000000    0.052970    0.052970    0.050990    0.002618    0.935683    0.003085    0.002887    0.055857    0.055857
     5     6    0.000000    1.000000    0.000000  -21.000000   85.000000    4.000000   96.000000  -60.000000   72.000000    0.000642    0.000642    0.000610    0.000000    0.935683    0.000001    0.000001    0.000643    0.000643
     5     7   -1.000000    0.000000   -1.000000  -47.000000   47.000000  -36.000000   76.000000  -63.000000   63.000000    0.001035    0.001035    0.000983    0.000001    0.935696    0.000001    0.000001    0.001036    0.001036
     5     7   -1.000000    1.000000   -1.000000  -47.000000   47.000000  -16.000000   96.000000  -63.000000   63.000000    0.001035    0.001035    0.000983    0.000001    0.935696    0.000001    0.000001    0.001036    0.001036
     5     7    0.000000    0.000000   -1.000000  -21.000000   85.000000  -36.000000   76.000000  -63.000000   63.000000    0.010127    0.010127    0.009525    0.000138    0.935696    0.000155    0.000145    0.010273    0.010273
     5     7    0.000000    1.000000   -1.000000  -21.000000   85.000000  -16.000000   96.000000  -63.000000   63.000000    0.010127    0.010127    0.009525    0.000138    0.935696    0.000155    0.000145    0.010273    0.010273
     5     8    0.000000    0.000000   -1.000000  -47.000000   85.000000  -36.000000   76.000000  -63.000000   63.000000    0.118349    0.118349    0.116631    0.015294    0.935695    0.017628    0.016495    0.134844    0.134844
     5     8    0.000000    1.000000   -1.000000  -47.000000   85.000000  -16.000000   96.000000  -63.000000   63.000000    0.118349    0.118349    0.116631    0.015294    0.935695    0.017628    0.016495    0.134844    0.134844
     5     9    0.000000    0.000000   -1.000000  -47.000000   66.000000  -36.000000   76.000000  -63.000000   54.000000    0.066355    0.066355    0.062934    0.004140    0.778198    0.004874    0.003793    0.070148    0.070148
     5     9    0.000000    0.000000    0.000000  -47.000000   66.000000  -36.000000   76.000000  -12.000000   75.000000    0.000489    0.000489    0.000462    0.000000    0.778198    0.000000    0.000000    0.000489    0.000489
     5     9    0.000000    1.000000   -1.000000  -47.000000   66.000000  -16.000000   96.000000  -63.000000   54.000000    0.066355    0.066355    0.062934    0.004140    0.778198    0.004874    0.003793    0.070148    0.070148
     5     9    0.000000    1.000000    0.000000  -47.000000   66.000000  -16.000000   96.000000  -12.000000   75.000000    0.000489    0.000489    0.000462    0.000000    0.778198    0.000000    0.000000    0.000489    0.000489
     5     9    1.000000    0.000000   -1.000000   -2.000000   85.000000  -36.000000   76.000000  -63.000000   54.000000    0.001113    0.001113    0.001054    0.000001    0.778198    0.000001    0.000001    0.001114    0.001114
     5     9    1.000000    1.000000   -1.000000   -2.000000   85.000000  -16.000000   96.000000  -63.000000   54.000000    0.001113    0.001113    0.001054    0.000001    0.778198    0.000001    0.000001    0.001114    0.001114
     5    10    0.000000   -1.000000    0.000000  -47.000000   66.000000  -36.000000   56.000000  -54.000000   75.000000    0.008877    0.008877    0.008491    0.000110    0.778196    0.000123    0.000096    0.008973    0.008973
     5    10    0.000000    0.000000    0.000000  -47.000000   66.000000  -36.000000   96.000000  -54.000000   75.000000    0.659761    0.659761    0.663770    0.172243    0.778196    0.244791    0.190495    0.850256    0.850256
     5    10    0.000000    1.000000    0.000000  -47.000000   66.000000    4.000000   96.000000  -54.000000   75.000000    0.008877    0.008877    0.008491    0.000110    0.778196    0.000123    0.000096    0.008973    0.008973
     5    10    1.000000    0.000000    0.000000   -2.000000   85.000000  -34.000000   94.000000  -54.000000   75.000000    0.003735    0.003735    0.003524    0.000006    0.778196    0.000008    0.000006    0.003741    0.003741
     5    11   -1.000000    0.000000    0.000000  -47.000000   34.000000  -32.000000   92.000000  -48.000000   75.000000    0.000699    0.000699    0.000666    0.000000    0.778203    0.000000    0.000000    0.000699    0.000699
     5    11    0.000000   -1.000000    0.000000  -34.000000   85.000000  -36.000000   56.000000  -48.000000   75.000000    0.010798    0.010798    0.010330    0.000177    0.778203    0.000197    0.000153    0.010951    0.010951
     5    11    0.000000    0.000000   -1.000000  -34.000000   85.000000  -31.000000   91.000000  -63.000000   18.000000    0.000800    0.000800    0.000780    0.000001    0.778203    0.000001    0.000001    0.000801    0.000801
     5    11    0.000000    0.000000    0.000000  -34.000000   85.000000  -36.000000   96.000000  -48.000000   75.000000    0.725404    0.725404    0.729764    0.198836    0.778203    0.286538    0.222985    0.948389    0.948389
     5    11    0.000000    1.000000    0.000000  -34.000000   85.000000    4.000000   96.000000  -48.000000   75.000000    0.010798    0.010798    0.010330    0.000177    0.778203    0.000197    0.000153    0.010951    0.010951
     5    12    0.000000    0.000000   -1.000000  -34.000000   85.000000  -36.000000   76.000000  -63.000000   48.000000    0.054438    0.054438    0.051604    0.003849    0.778198    0.004343    0.003380    0.057818    0.057818
     5    12    0.000000    0.000000    0.000000  -34.000000   85.000000  -36.000000   76.000000  -18.000000   75.000000    0.002312    0.002312    0.002202    0.000003    0.778198    0.000004    0.000003    0.002315    0.002315
     5    12    0.000000    1.000000   -1.000000  -34.000000   85.000000  -16.000000   96.000000  -63.000000   48.000000    0.054438    0.054438    0.051604    0.003849    0.778198    0.004343    0.003380    0.057818    0.057818
     5    12    0.000000    1.000000    0.000000  -34.000000   85.000000  -16.000000   96.000000  -18.000000   75.000000    0.002312    0.002312    0.002202    0.000003    0.778198    0.000004    0.000003    0.002315    0.002315
     6     6    0.000000    1.000000    0.000000  -20.000000  110.000000    4.000000   96.000000  -62.000000   74.000000    0.003772    0.003772    0.003540    0.000021    0.935683    0.000023    0.000022    0.003794    0.003794
     6     7    0.000000    0.000000   -1.000000  -21.000000  111.000000  -36.000000   76.000000  -63.000000   63.000000    0.118349    0.118349    0.116631    0.015294    0.935695    0.017628    0.016495    0.134844    0.134844
     6     7    0.000000    1.000000   -1.000000  -21.000000  111.000000  -16.000000   96.000000  -63.000000   63.000000    0.118349    0.118349    0.116631    0.015294    0.935695    0.017628    0.016495    0.134844    0.134844
     6     8    0.000000    0.000000   -1.000000  -21.000000   85.000000  -36.000000   76.000000  -63.000000   63.000000    0.010128    0.010128    0.009525    0.000138    0.935695    0.000155    0.000145    0.010273    0.010273
     6     8    0.000000    1.000000   -1.000000  -21.000000   85.000000  -16.000000   96.000000  -63.000000   63.000000    0.010127    0.010127    0.009525    0.000138    0.935695    0.000155    0.000145    0.010273    0.010273
     6     8    1.000000    0.000000   -1.000000   17.000000  111.000000  -36.000000   76.000000  -63.000000   63.000000    0.001035    0.001035    0.000983    0.000001    0.935695    0.000001    0.000001    0.001036    0.001036
     6     8    1.000000    1.000000   -1.000000   17.000000  111.000000  -16.000000   96.000000  -63.000000   63.000000    0.001035    0.001035    0.000983    0.000001    0.935695    0.000001    0.000001    0.001036    0.001036
     6     9    0.000000    0.000000   -1.000000  -21.000000   66.000000  -36.000000   76.000000  -63.000000   54.000000    0.001113    0.001113    0.001054    0.000001    0.778197    0.000001    0.000001    0.001114    0.001114
     6     9    0.000000    1.000000   -1.000000  -21.000000   66.000000  -16.000000   96.000000  -63.000000   54.000000    0.001113    0.001113    0.001054    0.000001    0.778197    0.000001    0.000001    0.001114    0.001114
     6     9    1.000000    0.000000   -1.000000   -2.000000  111.000000  -36.000000   76.000000  -63.000000   54.000000    0.066355    0.066355    0.062934    0.004140    0.778197    0.004874    0.003793    0.070148    0.070148
     6     9    1.000000    0.000000    0.000000   -2.000000  111.000000  -36.000000   76.000000  -12.000000   75.000000    0.000489    0.000489    0.000462    0.000000    0.778197    0.000000    0.000000    0.000489    0.000489
     6     9    1.000000    1.000000   -1.000000   -2.000000  111.000000  -16.000000   96.000000  -63.000000   54.000000    0.066355    0.066355    0.062934    0.004140    0.778197    0.004874    0.003793    0.070148    0.070148
     6     9    1.000000    1.000000    0.000000   -2.000000  111.000000  -16.000000   96.000000  -12.000000   75.000000    0.000489    0.000489    0.000462    0.000000    0.778197    0.000000    0.000000    0.000489    0.000489
     6    10    0.000000    0.000000    0.000000  -21.000000   66.000000  -34.000000   94.000000  -54.000000   75.000000    0.003735    0.003735    0.003524    0.000006    0.778196    0.000008    0.000006    0.003741    0.003741
     6    10    1.000000   -1.000000    0.000000   -2.000000  111.000000  -36.000000   56.000000  -54.000000   75.000000    0.008878    0.008878    0.008492    0.000110    0.778196    0.000123    0.000096    0.008973    0.008973
     6    10    1.000000    0.000000    0.000000   -2.000000  111.000000  -36.000000   96.000000  -54.000000   75.000000    0.659762    0.659762    0.663771    0.172244    0.778196    0.244791    0.190496    0.850257    0.850257
     6    10    1.000000    1.000000    0.000000   -2.000000  111.000000    4.000000   96.000000  -54.000000   75.000000    0.008878    0.008878    0.008492    0.000110    0.778196    0.000123    0.000096    0.008973    0.008973
     6    11    0.000000   -1.000000    0.000000  -21.000000   98.000000  -36.000000   56.000000  -48.000000   75.000000    0.010798    0.010798    0.010330    0.000177    0.778203    0.000197    0.000153    0.010951    0.010951
     6    11    0.000000    0.000000   -1.000000  -21.000000   98.000000  -31.000000   91.000000  -63.000000   18.000000    0.000800    0.000800    0.000780    0.000001    0.778203    0.000001    0.000001    0.000801    0.000801
     6    11    0.000000    0.000000    0.000000  -21.000000   98.000000  -36.000000   96.000000  -48.000000   75.000000    0.725406    0.725406    0.729765    0.198837    0.778203    0.286539    0.222985    0.948391    0.948391
     6    11    0.000000    1.000000    0.000000  -21.000000   98.000000    4.000000   96.000000  -48.000000   75.000000    0.010798    0.010798    0.010330    0.000177    0.778203    0.000197    0.000153    0.010951    0.010951
     6    11    1.000000    0.000000    0.000000   30.000000  111.000000  -32.000000   92.000000  -48.000000   75.000000    0.000699    0.000699    0.000666    0.000000    0.778203    0.000000    0.000000    0.000699    0.000699
     6    12    0.000000    0.000000   -1.000000  -21.000000   98.000000  -36.000000   76.000000  -63.000000   48.000000    0.054438    0.054438    0.051604    0.003849    0.778197    0.004343    0.003380    0.057818    0.057818
     6    12    0.000000    0.000000    0.000000  -21.000000   98.000000  -36.000000   76.000000  -18.000000   75.000000    0.002312    0.002312    0.002202    0.000003    0.778197    0.000004    0.000003    0.002315    0.002315
     6    12    0.000000    1.000000   -1.000000  -21.000000   98.000000  -16.000000   96.000000  -63.000000   48.000000    0.054438    0.054438    0.051604    0.003849    0.778197    0.004343    0.003380    0.057818    0.057818
     6    12    0.000000    1.000000    0.000000  -21.000000   98.000000  -16.000000   96.000000  -18.000000   75.000000    0.002312    0.002312    0.002202    0.000003    0.778197    0.000004    0.000003    0.002315    0.002315
     7     7    0.000000    1.000000    0.000000  -20.000000  110.000000  -16.000000   76.000000   -2.000000  134.000000    0.003765    0.003765    0.003534    0.000021    0.935708    0.000023    0.000022    0.003787    0.003787
     7     8    0.000000   -1.000000    0.000000  -21.000000   85.000000  -56.000000   36.000000    0.000000  132.000000    0.000641    0.000641    0.000609    0.000000    0.935708    0.000001    0.000001    0.000642    0.000642
     7     8    0.000000    0.000000    0.000000  -21.000000   85.000000  -56.000000   76.000000   -3.000000  135.000000    0.052922    0.052922    0.050946    0.002615    0.935708    0.003082    0.002884    0.055806    0.055806
     7     8    0.000000    1.000000    0.000000  -21.000000   85.000000  -16.000000   76.000000    0.000000  132.000000    0.000641    0.000641    0.000609    0.000000    0.935708    0.000001    0.000001    0.000642    0.000642
     7     8    1.000000    0.000000    0.000000   17.000000  111.000000  -55.000000   75.000000   -2.000000  134.000000    0.003618    0.003618    0.003465    0.000005    0.935708    0.000007    0.000006    0.003625    0.003625
     7     9    0.000000    0.000000    0.000000  -21.000000   66.000000  -54.000000   74.000000   -3.000000  126.000000    0.003732    0.003732    0.003521    0.000006    0.778217    0.000008    0.000006    0.003738    0.003738
     7     9    1.000000   -1.000000    0.000000   -2.000000  111.000000  -56.000000   36.000000   -3.000000  126.000000    0.008870    0.008870    0.008484    0.000110    0.778217    0.000123    0.000095    0.008965    0.008965
     7     9    1.000000    0.000000    0.000000   -2.000000  111.000000  -56.000000   76.000000   -3.000000  126.000000    0.659675    0.659675    0.663692    0.172229    0.778217    0.244757    0.190474    0.850149    0.850149
     7     9    1.000000    1.000000    0.000000   -2.000000  111.000000  -16.000000   76.000000   -3.000000  126.000000    0.008870    0.008870    0.008484    0.000110    0.778217    0.000123    0.000095    0.008965    0.008965
     7    10    0.000000   -1.000000    1.000000  -21.000000   66.000000  -56.000000   56.000000   18.000000  135.000000    0.001112    0.001112    0.001053    0.000001    0.778215    0.000001    0.000001    0.001113    0.001113
     7    10    0.000000    0.000000    1.000000  -21.000000   66.000000  -36.000000   76.000000   18.000000  135.000000    0.001112    0.001112    0.001053    0.000001    0.778215    0.000001    0.000001    0.001113    0.001113
     7    10    1.000000   -1.000000    0.000000   -2.000000  111.000000  -56.000000   56.000000   -3.000000   84.000000    0.000489    0.000489    0.000462    0.000000    0.778215    0.000000    0.000000    0.000489    0.000489
     7    10    1.000000   -1.000000    1.000000   -2.000000  111.000000  -56.000000   56.000000   18.000000  135.000000    0.066323    0.066323    0.062904    0.004138    0.778215    0.004871    0.003791    0.070114    0.070114
     7    10    1.000000    0.000000    0.000000   -2.000000  111.000000  -36.000000   76.000000   -3.000000   84.000000    0.000489    0.000489    0.000462    0.000000    0.778215    0.000000    0.000000    0.000489    0.000489
     7    10    1.000000    0.000000    1.000000   -2.000000  111.000000  -36.000000   76.000000   18.000000  135.000000    0.066323    0.066323    0.062904    0.004138    0.778215    0.004871    0.003791    0.070114    0.070114
     7    11    0.000000   -1.000000    0.000000  -21.000000   98.000000  -56.000000   56.000000   -3.000000   90.000000    0.002310    0.002310    0.002200    0.000003    0.778222    0.000004    0.000003    0.002313    0.002313
     7    11    0.000000   -1.000000    1.000000  -21.000000   98.000000  -56.000000   56.000000   24.000000  135.000000    0.054409    0.054409    0.051577    0.003847    0.778222    0.004340    0.003378    0.057787    0.057787
     7    11    0.000000    0.000000    0.000000  -21.000000   98.000000  -36.000000   76.000000   -3.000000   90.000000    0.002310    0.002310    0.002200    0.000003    0.778222    0.000004    0.000003    0.002313    0.002313
     7    11    0.000000    0.000000    1.000000  -21.000000   98.000000  -36.000000   76.000000   24.000000  135.000000    0.054409    0.054409    0.051577    0.003847    0.778222    0.004340    0.003378    0.057786    0.057786
     7    12    0.000000   -1.000000    0.000000  -21.000000   98.000000  -56.000000   36.000000   -3.000000  120.000000    0.010789    0.010789    0.010321    0.000177    0.778217    0.000196    0.000153    0.010942    0.010942
     7    12    0.000000    0.000000    0.000000  -21.000000   98.000000  -56.000000   76.000000   -3.000000  120.000000    0.725317    0.725317    0.729686    0.198822    0.778217    0.286503    0.222961    0.948278    0.948278
     7    12    0.000000    0.000000    1.000000  -21.000000   98.000000  -51.000000   71.000000   54.000000  135.000000    0.000799    0.000799    0.000780    0.000001    0.778217    0.000001    0.000001    0.000800    0.000800
     7    12    0.000000    1.000000    0.000000  -21.000000   98.000000  -16.000000   76.000000   -3.000000  120.000000    0.010789    0.010789    0.010321    0.000177    0.778217    0.000196    0.000153    0.010942    0.010942
     7    12    1.000000    0.000000    0.000000   30.000000  111.000000  -52.000000   72.000000   -3.000000  120.000000    0.000699    0.000699    0.000665    0.000000    0.778217    0.000000    0.000000    0.000699    0.000699
     8     8    0.000000    1.000000    0.000000  -46.000000   84.000000  -16.000000   76.000000   -2.000000  134.000000    0.003765    0.003765    0.003534    0.000021    0.935708    0.000023    0.000022    0.003787    0.003787
     8     9    0.000000   -1.000000    0.000000  -47.000000   66.000000  -56.000000   36.000000   -3.000000  126.000000    0.008870    0.008870    0.008484    0.000110    0.778216    0.000123    0.000095    0.008965    0.008965
     8     9    0.000000    0.000000    0.000000  -47.000000   66.000000  -56.000000   76.000000   -3.000000  126.000000    0.659675    0.659675    0.663693    0.172229    0.778216    0.244757    0.190474    0.850149    0.850149
     8     9    0.000000    1.000000    0.000000  -47.000000   66.000000  -16.000000   76.000000   -3.000000  126.000000    0.008870    0.008870    0.008484    0.000110    0.778216    0.000123    0.000095    0.008965    0.008965
     8     9    1.000000    0.000000    0.000000   -2.000000   85.000000  -54.000000   74.000000   -3.000000  126.000000    0.003732    0.003732    0.003521    0.000006    0.778216    0.000008    0.000006    0.003738    0.003738
     8    10    0.000000   -1.000000    0.000000  -47.000000   66.000000  -56.000000   56.000000   -3.000000   84.000000    0.000489    0.000489    0.000462    0.000000    0.778215    0.000000    0.000000    0.000489    0.000489
     8    10    0.000000   -1.000000    1.000000  -47.000000   66.000000  -56.000000   56.000000   18.000000  135.000000    0.066323    0.066323    0.062905    0.004138    0.778215    0.004871    0.003791    0.070114    0.070114
     8    10    0.000000    0.000000    0.000000  -47.000000   66.000000  -36.000000   76.000000   -3.000000   84.000000    0.000489    0.000489    0.000462    0.000000    0.778215    0.000000    0.000000    0.000489    0.000489
     8    10    0.000000    0.000000    1.000000  -47.000000   66.000000  -36.000000   76.000000   18.000000  135.000000    0.066323    0.066323    0.062905    0.004138    0.778215    0.004871    0.003791    0.070114    0.070114
     8    10    1.000000   -1.000000    1.000000   -2.000000   85.000000  -56.000000   56.000000   18.000000  135.000000    0.001112    0.001112    0.001053    0.000001    0.778215    0.000001    0.000001    0.001113    0.001113
     8    10    1.000000    0.000000    1.000000   -2.000000   85.000000  -36.000000   76.000000   18.000000  135.000000    0.001112    0.001112    0.001053    0.000001    0.778215    0.000001    0.000001    0.001113    0.001113
     8    11    0.000000   -1.000000    0.000000  -34.000000   85.000000  -56.000000   56.000000   -3.000000   90.000000    0.002310    0.002310    0.002200    0.000003    0.778222    0.000004    0.000003    0.002313    0.002313
     8    11    0.000000   -1.000000    1.000000  -34.000000   85.000000  -56.000000   56.000000   24.000000  135.000000    0.054409    0.054409    0.051578    0.003847    0.778222    0.004340    0.003378    0.057787    0.057787
     8    11    0.000000    0.000000    0.000000  -34.000000   85.000000  -36.000000   76.000000   -3.000000   90.000000    0.002310    0.002310    0.002200    0.000003    0.778222    0.000004    0.000003    0.002313    0.002313
     8    11    0.000000    0.000000    1.000000  -34.000000   85.000000  -36.000000   76.000000   24.000000  135.000000    0.054409    0.054409    0.051578    0.003847    0.778222    0.004340    0.003378    0.057787    0.057787
     8    12   -1.000000    0.000000    0.000000  -47.000000   34.000000  -52.000000   72.000000   -3.000000  120.000000    0.000699    0.000699    0.000665    0.000000    0.778216    0.000000    0.000000    0.000699    0.000699
     8    12    0.000000   -1.000000    0.000000  -34.000000   85.000000  -56.000000   36.000000   -3.000000  120.000000    0.010789    0.010789    0.010321    0.000177    0.778216    0.000196    0.000153    0.010942    0.010942
     8    12    0.000000    0.000000    0.000000  -34.000000   85.000000  -56.000000   76.000000   -3.000000  120.000000    0.725318    0.725318    0.729686    0.198822    0.778216    0.286503    0.222961    0.948279    0.948279
     8    12    0.000000    0.000000    1.000000  -34.000000   85.000000  -51.000000   71.000000   54.000000  135.000000    0.000799    0.000799    0.000780    0.000001    0.778216    0.000001    0.000001    0.000800    0.000800
     8    12    0.000000    1.000000    0.000000  -34.000000   85.000000  -16.000000   76.000000   -3.000000  120.000000    0.010789    0.010789    0.010321    0.000177    0.778216    0.000196    0.000153    0.010942    0.010942
     9     9    0.000000    1.000000    0.000000  -65.000000   65.000000  -16.000000   76.000000  -11.000000  125.000000    0.159441    0.159441    0.155046    0.029920    0.586500    0.034157    0.020033    0.179474    0.179474
     9     9    1.000000    0.000000    0.000000   -2.000000   66.000000  -49.000000   69.000000   -5.000000  119.000000    0.000452    0.000452    0.000425    0.000000    0.586500    0.000000    0.000000    0.000453    0.000453
     9    10    0.000000   -2.000000    1.000000  -59.000000   59.000000  -56.000000   16.000000   18.000000  126.000000    0.000392    0.000392    0.000377    0.000000    0.586499    0.000000    0.000000    0.000392    0.000392
     9    10    0.000000   -1.000000    0.000000  -64.000000   64.000000  -56.000000   56.000000  -12.000000   84.000000    0.038354    0.038354    0.035664    0.001580    0.586499    0.001826    0.001071    0.039424    0.039424
     9    10    0.000000   -1.000000    1.000000  -66.000000   66.000000  -56.000000   56.000000   18.000000  126.000000    0.293790    0.293790    0.282993    0.061036    0.586499    0.075421    0.044235    0.338025    0.338025
     9    10    0.000000    0.000000    0.000000  -64.000000   64.000000  -36.000000   76.000000  -12.000000   84.000000    0.038354    0.038354    0.035664    0.001580    0.586499    0.001826    0.001071    0.039424    0.039424
     9    10    0.000000    0.000000    1.000000  -66.000000   66.000000  -36.000000   76.000000   18.000000  126.000000    0.293790    0.293790    0.282993    0.061036    0.586499    0.075422    0.044235    0.338025    0.338025
     9    10    0.000000    1.000000    1.000000  -59.000000   59.000000    4.000000   76.000000   18.000000  126.000000    0.000392    0.000392    0.000377    0.000000    0.586499    0.000000    0.000000    0.000392    0.000392
     9    11   -1.000000   -1.000000    0.000000  -66.000000   34.000000  -56.000000   56.000000  -12.000000   90.000000    0.010002    0.010002    0.009334    0.000062    0.586505    0.000079    0.000046    0.010049    0.010049
     9    11   -1.000000   -1.000000    1.000000  -66.000000   34.000000  -56.000000   56.000000   24.000000  126.000000    0.010002    0.010002    0.009333    0.000062    0.586505    0.000079    0.000046    0.010049    0.010049
     9    11   -1.000000    0.000000    0.000000  -66.000000   34.000000  -36.000000   76.000000  -12.000000   90.000000    0.010002    0.010002    0.009334    0.000062    0.586505    0.000079    0.000046    0.010049    0.010049
     9    11   -1.000000    0.000000    1.000000  -66.000000   34.000000  -36.000000   76.000000   24.000000  126.000000    0.010002    0.010002    0.009333    0.000062    0.586505    0.000079    0.000046    0.010049    0.010049
     9    11    0.000000   -1.000000    0.000000  -34.000000   66.000000  -56.000000   56.000000  -12.000000   90.000000    0.010002    0.010002    0.009334    0.000062    0.586505    0.000079    0.000046    0.010049    0.010049
     9    11    0.000000   -1.000000    1.000000  -34.000000   66.000000  -56.000000   56.000000   24.000000  126.000000    0.010002    0.010002    0.009333    0.000062    0.586505    0.000079    0.000046    0.010049    0.010049
     9    11    0.000000    0.000000    0.000000  -34.000000   66.000000  -36.000000   76.000000  -12.000000   90.000000    0.010002    0.010002    0.009334    0.000062    0.586505    0.000079    0.000046    0.010049    0.010049
     9    11    0.000000    0.000000    1.000000  -34.000000   66.000000  -36.000000   76.000000   24.000000  126.000000    0.010002    0.010002    0.009333    0.000062    0.586505    0.000079    0.000046    0.010049    0.010049
     9    12   -1.000000   -1.000000    0.000000  -66.000000   34.000000  -56.000000   36.000000  -11.000000  119.000000    0.016526    0.016526    0.016067    0.000441    0.586500    0.000487    0.000285    0.016811    0.016811
     9    12   -1.000000    0.000000    0.000000  -66.000000   34.000000  -56.000000   76.000000  -12.000000  120.000000    0.279155    0.279155    0.261263    0.026724    0.586500    0.039712    0.023291    0.302446    0.302446
     9    12   -1.000000    1.000000    0.000000  -66.000000   34.000000  -16.000000   76.000000  -11.000000  119.000000    0.016526    0.016526    0.016067    0.000441    0.586500    0.000487    0.000285    0.016811    0.016811
     9    12    0.000000   -1.000000    0.000000  -34.000000   66.000000  -56.000000   36.000000  -11.000000  119.000000    0.016526    0.016526    0.016067    0.000441    0.586500    0.000487    0.000285    0.016811    0.016811
     9    12    0.000000    0.000000    0.000000  -34.000000   66.000000  -56.000000   76.000000  -12.000000  120.000000    0.279154    0.279154    0.261263    0.026724    0.586500    0.039712    0.023291    0.302445    0.302445
     9    12    0.000000    1.000000    0.000000  -34.000000   66.000000  -16.000000   76.000000  -11.000000  119.000000    0.016526    0.016526    0.016067    0.000441    0.586500    0.000487    0.000285    0.016811    0.016811
    10    10    0.000000    1.000000    0.000000  -65.000000   65.000000    4.000000   96.000000  -53.000000   83.000000    0.159437    0.159437    0.155043    0.029920    0.586497    0.034157    0.020033    0.179469    0.179469
    10    10    1.000000    0.000000    0.000000   -2.000000   66.000000  -29.000000   89.000000  -47.000000   77.000000    0.000452    0.000452    0.000425    0.000000    0.586497    0.000000    0.000000    0.000453    0.000453
    10    11   -1.000000   -1.000000    0.000000  -66.000000   34.000000  -36.000000   56.000000  -47.000000   83.000000    0.016525    0.016525    0.016066    0.000441    0.586504    0.000487    0.000285    0.016810    0.016810
    10    11   -1.000000    0.000000    0.000000  -66.000000   34.000000  -36.000000   96.000000  -48.000000   84.000000    0.279142    0.279142    0.261253    0.026722    0.586504    0.039709    0.023289    0.302431    0.302431
    10    11   -1.000000    1.000000    0.000000  -66.000000   34.000000    4.000000   96.000000  -47.000000   83.000000    0.016525    0.016525    0.016066    0.000441    0.586504    0.000487    0.000285    0.016810    0.016810
    10    11    0.000000   -1.000000    0.000000  -34.000000   66.000000  -36.000000   56.000000  -47.000000   83.000000    0.016525    0.016525    0.016066    0.000441    0.586504    0.000487    0.000285    0.016810    0.016810
    10    11    0.000000    0.000000    0.000000  -34.000000   66.000000  -36.000000   96.000000  -48.000000   84.000000    0.279142    0.279142    0.261254    0.026722    0.586504    0.039709    0.023289    0.302432    0.302432
    10    11    0.000000    1.000000    0.000000  -34.000000   66.000000    4.000000   96.000000  -47.000000   83.000000    0.016525    0.016525    0.016066    0.000441    0.586504    0.000487    0.000285    0.016810    0.016810
    10    12   -1.000000    0.000000   -1.000000  -66.000000   34.000000  -36.000000   76.000000  -54.000000   48.000000    0.010003    0.010003    0.009334    0.000062    0.586499    0.000079    0.000046    0.010049    0.010049
    10    12   -1.000000    0.000000    0.000000  -66.000000   34.000000  -36.000000   76.000000  -18.000000   84.000000    0.010002    0.010002    0.009334    0.000062    0.586499    0.000079    0.000046    0.010049    0.010049
    10    12   -1.000000    1.000000   -1.000000  -66.000000   34.000000  -16.000000   96.000000  -54.000000   48.000000    0.010002    0.010002    0.009334    0.000062    0.586499    0.000079    0.000046    0.010049    0.010049
    10    12   -1.000000    1.000000    0.000000  -66.000000   34.000000  -16.000000   96.000000  -18.000000   84.000000    0.010002    0.010002    0.009334    0.000062    0.586499    0.000079    0.000046    0.010049    0.010049
    10    12    0.000000    0.000000   -1.000000  -34.000000   66.000000  -36.000000   76.000000  -54.000000   48.000000    0.010002    0.010002    0.009334    0.000062    0.586499    0.000079    0.000046    0.010049    0.010049
    10    12    0.000000    0.000000    0.000000  -34.000000   66.000000  -36.000000   76.000000  -18.000000   84.000000    0.010003    0.010003    0.009334    0.000062    0.586499    0.000079    0.000046    0.010049    0.010049
    10    12    0.000000    1.000000   -1.000000  -34.000000   66.000000  -16.000000   96.000000  -54.000000   48.000000    0.010002    0.010002    0.009334    0.000062    0.586499    0.000079    0.000046    0.010049    0.010049
    10    12    0.000000    1.000000    0.000000  -34.000000   66.000000  -16.000000   96.000000  -18.000000   84.000000    0.010003    0.010003    0.009334    0.000062    0.586499    0.000079    0.000046    0.010049    0.010049
    11    11    0.000000    1.000000    0.000000  -33.000000   97.000000    4.000000   96.000000  -47.000000   89.000000    0.159417    0.159417    0.155025    0.029914    0.586511    0.034150    0.020029    0.179446    0.179446
    11    11    1.000000    0.000000    0.000000   30.000000   98.000000  -29.000000   89.000000  -41.000000   83.000000    0.000452    0.000452    0.000425    0.000000    0.586511    0.000000    0.000000    0.000452    0.000452
    11    12    0.000000   -1.000000    0.000000  -27.000000   91.000000  -36.000000   36.000000  -18.000000   90.000000    0.000392    0.000392    0.000377    0.000000    0.586506    0.000000    0.000000    0.000392    0.000392
    11    12    0.000000    0.000000   -1.000000  -32.000000   96.000000  -36.000000   76.000000  -48.000000   48.000000    0.038348    0.038348    0.035658    0.001580    0.586506    0.001825    0.001071    0.039419    0.039419
    11    12    0.000000    0.000000    0.000000  -34.000000   98.000000  -36.000000   76.000000  -18.000000   90.000000    0.293760    0.293760    0.282967    0.061025    0.586506    0.075407    0.044227    0.337986    0.337986
    11    12    0.000000    1.000000   -1.000000  -32.000000   96.000000  -16.000000   96.000000  -48.000000   48.000000    0.038348    0.038348    0.035658    0.001580    0.586506    0.001825    0.001071    0.039419    0.039419
    11    12    0.000000    1.000000    0.000000  -34.000000   98.000000  -16.000000   96.000000  -18.000000   90.000000    0.293760    0.293760    0.282967    0.061025    0.586506    0.075408    0.044227    0.337986    0.337986
    11    12    0.000000    2.000000    0.000000  -27.000000   91.000000   24.000000   96.000000  -18.000000   90.000000    0.000392    0.000392    0.000377    0.000000    0.586506    0.000000    0.000000    0.000392    0.000392
    12    12    0.000000    1.000000    0.000000  -33.000000   97.000000  -16.000000   76.000000  -17.000000  119.000000    0.159427    0.159427    0.155033    0.029918    0.586500    0.034154    0.020031    0.179458    0.179458
    12    12    1.000000    0.000000    0.000000   30.000000   98.000000  -49.000000   69.000000  -11.000000  113.000000    0.000452    0.000452    0.000425    0.000000    0.586500    0.000000    0.000000    0.000452    0.000452
 The legend for the bond pair matrix follows:
 Columns 1 and 2 = atom numbers
 Columns 3 to 5 = repeata, repeatb, repeatc (i.e., periodic translation of second atom)
 Columns 6 to 11 = corners of the shared parallepiped: min na, max na, min nb, max nb, min nc, max nc
 Columns 12 =  contact exchange
 Columns 13 =  a term for computing average spin polarization of bonding
 Columns 14 =  overlap population
 Columns 15 =  the integrated second order atomic exchange propensities for computing bond order
 Columns 16 =  the coordination term constructed from tanh function
 Columns 17 =  the pairwise term
 Columns 18 =  expansion term combining coordination and pairwise terms
 Columns 19 =  bond index before imposing the atom self-exchange constraint
 Columns 20 =  final bond order
 
 The atom self-exchange constraint affected (by at least 0.1_dp*BO_print_cutoff)      0 bond orders.
 
  
 ******************** TIME CONTROL ********************
 Finished calculate_final_BOs in    2.9999999329447746E-002 seconds
 ******************************************************
  
 Bond order analysis complete.
  
 ******************** TIME CONTROL ********************
 Finished perform_BO_analysis in    3.3269999027252197      seconds
 ******************************************************
  
 The computed Rsquared moments of the atoms (in bohr^2) are: 
     9.288819     9.288876     9.285766     9.285821     9.288069     9.288117     9.285091     9.285139    38.675371    38.674701
    38.672578    38.673413
 The computed Rcubed moments of the atoms (in bohr^3) are: 
    18.291819    18.292050    18.280188    18.280405    18.289178    18.289361    18.277852    18.278049   106.130377   106.128165
   106.120870   106.123643
 The computed Rfourth moments of the atoms (in bohr^4) are: 
    51.282560    51.283531    51.235128    51.236036    51.272500    51.273255    51.226312    51.227151   358.228271   358.220146
   358.192432   358.202624
 The tau weighted Rfourth moments of the atoms (in bohr^4) are: 
     7.820761     7.820796     7.818608     7.818645     7.820309     7.820344     7.818192     7.818220    91.968549    91.967176
    91.959918    91.963179
 The atom volumes (in bohr^3) are: 
    27.391090    27.391181    27.386175    27.386265    27.390235    27.390312    27.385286    27.385362    83.483994    83.483560
    83.481149    83.482178
 Normal termination of Chargemol program.
 Copyright (c) 2014, 2015, 2016, 2017, 2018, 2019, 2020, 2021 by Thomas A. Manz and Nidia Gabaldon Limas. Rights reserved.
 Use and distribution of this program is subject to certain licensing restrictions.
 Please see ddec.sourceforge.net for details.
  
 Please cite the following journal article as a general reference to the Chargemol program:
 N. Gabaldon Limas and T. A. Manz,  "Introducing DDEC6 atomic population analysis: part 4.
 Efficient parallel computation of net atomic charges, atomic spin moments, bond orders, and more," RSC Advances, Vol. 8 (2018) 2678-2707.
  
 Please cite the following journal references when using this program to compute DDEC6 charges:
 (1) T. A. Manz and N. Gabaldon Limas, "Introducing DDEC6 atomic population analysis: part 1.
 Charge partitioning theory and methodology," RSC Advances, Vol. 6 (2016) 47771-47801.
 (2) N. Gabaldon Limas and T. A. Manz, "Introducing DDEC6 atomic population analysis: part 2. 
 Computed results for a wide range of periodic and nonperiodic materials," RSC Advances, Vol. 6 (2016) 45727-45747.
 If desired, you can also cite references listed below for the DDEC3 and earlier methods.
  
 Please cite the following journal references when using this program to compute DDEC, Hirshfeld, or ISA charges:
 Thomas A. Manz and David S. Sholl, "Improved Atoms-in-Molecule Charge Partitioning Functional for Simultaneously Reproducing the Electrostatic
 Potential and Chemical States in Periodic and Non-Periodic Materials", J. Chem. Theory Comput., Vol. 8 (2012) 2844-2867.
 Thomas A. Manz and David S. Sholl, "Chemically Meaningful Atomic Charges that Reproduce the Electrostatic Potential in Periodic and Nonperiodic
 Materials", J. Chem. Theory Comput., Vol. 6 (2010) 2455-2468.
  
 Please cite the following journal reference when using this program to compute atomic spin moments:
 Thomas A. Manz and David S. Sholl, "Methods for Computing Accurate Atomic Spin Moments for Collinear and Noncollinear Magnetism in Periodic and
 Nonperiodic Materials", J. Chem. Theory Comput., Vol. 7 (2011) 4146-4164.
  
 Please cite the following reference when using this program to compute bond orders:
 Thomas A. Manz, "Introducing DDEC6 atomic population analysis: part 3. Comprehensive method to compute bond orders.", RSC Advances, Vol. 7 (2017) 45552-45581.
  
 Exiting Chargemol
 2025/02/06  10:04:56
  
 ******************** TIME CONTROL ********************
 Finished chargemol in    26.563999176025391      seconds
 ******************************************************
  
