# Supplementary material for: How well do various QM-derived net atomic charges reproduce the electrostatic potential surrounding a material across multiple geometric conformations?
Source: RSC Adv. 2025 Jul 7;15(29):23223–65. doi: 10.1039/d4ra07900k (PMC12230677; doi:10.1039/d4ra07900k)
Supplement: RA-015-D4RA07900K-s002 [file RA-015-D4RA07900K-s002.zip › 11_sodium_chloride_crystals/Imma_Na2Cl/2_core_electrons/DDEC6_bond_orders.xyz]

   12
jmolscript: load "" {1 1 1} spacegroup "x,y,z" unitcell [{      4.929000     0.000000     0.000000 }, {      0.000000     3.106000     0.000000 }, {      0.000000     0.000000     5.353000 }]
Na      3.898839      0.776500      3.147564       2.613580
Na      1.030161      0.776500      3.147564       2.613592
Na      1.030161      2.329500      2.205436       2.613569
Na      3.898839      2.329500      2.205436       2.613560
Na      1.434339      2.329500      0.471064       2.613455
Na      3.494661      2.329500      0.471064       2.613457
Na      3.494661      0.776500      4.881936       2.613491
Na      1.434339      0.776500      4.881936       2.613487
Cl      0.000000      0.776500      4.271694       6.221893
Cl      0.000000      2.329500      1.081306       6.221772
Cl      2.464500      2.329500      1.595194       6.221696
Cl      2.464500      0.776500      3.757806       6.221826
    
 Chargemol development version January 4, 2022     
 See ddec.sourceforge.net for latest version.
    
    
 The sum of bond orders (SBO) for each atom in the unit cell are listed above.
 All bond orders greater than     0.001000 are printed below.
  
  
 ===================================================================================
 Printing BOs for ATOM #      1 ( Na ) in the reference unit cell.
  
 Bonded to the (  0,   1,   0) translated image of atom number     1 ( Na ) with bond order =     0.0031    The average spin polarization of this bonding =     0.0000
 Bonded to the (  0,  -1,   0) translated image of atom number     1 ( Na ) with bond order =     0.0031    The average spin polarization of this bonding =     0.0000
 Bonded to the (  0,   0,   0) translated image of atom number     2 ( Na ) with bond order =     0.0030    The average spin polarization of this bonding =     0.0000
 Bonded to the (  1,   0,   0) translated image of atom number     2 ( Na ) with bond order =     0.0557    The average spin polarization of this bonding =     0.0000
 Bonded to the (  1,  -1,   0) translated image of atom number     3 ( Na ) with bond order =     0.0094    The average spin polarization of this bonding =     0.0000
 Bonded to the (  1,   0,   0) translated image of atom number     3 ( Na ) with bond order =     0.0094    The average spin polarization of this bonding =     0.0000
 Bonded to the (  0,  -1,   0) translated image of atom number     4 ( Na ) with bond order =     0.1353    The average spin polarization of this bonding =     0.0000
 Bonded to the (  0,   0,   0) translated image of atom number     4 ( Na ) with bond order =     0.1353    The average spin polarization of this bonding =     0.0000
 Bonded to the (  0,  -1,   0) translated image of atom number     6 ( Na ) with bond order =     0.0024    The average spin polarization of this bonding =     0.0000
 Bonded to the (  0,  -1,   1) translated image of atom number     6 ( Na ) with bond order =     0.0024    The average spin polarization of this bonding =     0.0000
 Bonded to the (  0,   0,   0) translated image of atom number     6 ( Na ) with bond order =     0.0024    The average spin polarization of this bonding =     0.0000
 Bonded to the (  0,   0,   1) translated image of atom number     6 ( Na ) with bond order =     0.0024    The average spin polarization of this bonding =     0.0000
 Bonded to the (  0,   0,   0) translated image of atom number     7 ( Na ) with bond order =     0.0813    The average spin polarization of this bonding =     0.0000
 Bonded to the (  0,   0,   0) translated image of atom number     8 ( Na ) with bond order =     0.0017    The average spin polarization of this bonding =     0.0000
 Bonded to the (  1,   0,   0) translated image of atom number     8 ( Na ) with bond order =     0.0017    The average spin polarization of this bonding =     0.0000
 Bonded to the (  1,  -1,   0) translated image of atom number     9 ( Cl ) with bond order =     0.0101    The average spin polarization of this bonding =     0.0000
 Bonded to the (  1,   0,   0) translated image of atom number     9 ( Cl ) with bond order =     0.9845    The average spin polarization of this bonding =     0.0000
 Bonded to the (  1,   1,   0) translated image of atom number     9 ( Cl ) with bond order =     0.0101    The average spin polarization of this bonding =     0.0000
 Bonded to the (  1,  -1,   0) translated image of atom number    10 ( Cl ) with bond order =     0.0578    The average spin polarization of this bonding =     0.0000
 Bonded to the (  1,  -1,   1) translated image of atom number    10 ( Cl ) with bond order =     0.0021    The average spin polarization of this bonding =     0.0000
 Bonded to the (  1,   0,   0) translated image of atom number    10 ( Cl ) with bond order =     0.0578    The average spin polarization of this bonding =     0.0000
 Bonded to the (  1,   0,   1) translated image of atom number    10 ( Cl ) with bond order =     0.0021    The average spin polarization of this bonding =     0.0000
 Bonded to the (  0,  -1,   0) translated image of atom number    11 ( Cl ) with bond order =     0.0678    The average spin polarization of this bonding =     0.0000
 Bonded to the (  0,   0,   0) translated image of atom number    11 ( Cl ) with bond order =     0.0678    The average spin polarization of this bonding =     0.0000
 Bonded to the (  1,  -1,   0) translated image of atom number    11 ( Cl ) with bond order =     0.0011    The average spin polarization of this bonding =     0.0000
 Bonded to the (  1,   0,   0) translated image of atom number    11 ( Cl ) with bond order =     0.0011    The average spin polarization of this bonding =     0.0000
 Bonded to the (  0,  -1,   0) translated image of atom number    12 ( Cl ) with bond order =     0.0081    The average spin polarization of this bonding =     0.0000
 Bonded to the (  0,   0,   0) translated image of atom number    12 ( Cl ) with bond order =     0.8715    The average spin polarization of this bonding =     0.0000
 Bonded to the (  0,   1,   0) translated image of atom number    12 ( Cl ) with bond order =     0.0081    The average spin polarization of this bonding =     0.0000
 Bonded to the (  1,   0,   0) translated image of atom number    12 ( Cl ) with bond order =     0.0036    The average spin polarization of this bonding =     0.0000
 The sum of bond orders for this atom is SBO =        2.613580
  
  
 ===================================================================================
 Printing BOs for ATOM #      2 ( Na ) in the reference unit cell.
  
 Bonded to the (  0,   0,   0) translated image of atom number     1 ( Na ) with bond order =     0.0030    The average spin polarization of this bonding =     0.0000
 Bonded to the ( -1,   0,   0) translated image of atom number     1 ( Na ) with bond order =     0.0557    The average spin polarization of this bonding =     0.0000
 Bonded to the (  0,   1,   0) translated image of atom number     2 ( Na ) with bond order =     0.0031    The average spin polarization of this bonding =     0.0000
 Bonded to the (  0,  -1,   0) translated image of atom number     2 ( Na ) with bond order =     0.0031    The average spin polarization of this bonding =     0.0000
 Bonded to the (  0,  -1,   0) translated image of atom number     3 ( Na ) with bond order =     0.1353    The average spin polarization of this bonding =     0.0000
 Bonded to the (  0,   0,   0) translated image of atom number     3 ( Na ) with bond order =     0.1353    The average spin polarization of this bonding =     0.0000
 Bonded to the ( -1,  -1,   0) translated image of atom number     4 ( Na ) with bond order =     0.0094    The average spin polarization of this bonding =     0.0000
 Bonded to the ( -1,   0,   0) translated image of atom number     4 ( Na ) with bond order =     0.0094    The average spin polarization of this bonding =     0.0000
 Bonded to the (  0,  -1,   0) translated image of atom number     5 ( Na ) with bond order =     0.0024    The average spin polarization of this bonding =     0.0000
 Bonded to the (  0,  -1,   1) translated image of atom number     5 ( Na ) with bond order =     0.0024    The average spin polarization of this bonding =     0.0000
 Bonded to the (  0,   0,   0) translated image of atom number     5 ( Na ) with bond order =     0.0024    The average spin polarization of this bonding =     0.0000
 Bonded to the (  0,   0,   1) translated image of atom number     5 ( Na ) with bond order =     0.0024    The average spin polarization of this bonding =     0.0000
 Bonded to the ( -1,   0,   0) translated image of atom number     7 ( Na ) with bond order =     0.0017    The average spin polarization of this bonding =     0.0000
 Bonded to the (  0,   0,   0) translated image of atom number     7 ( Na ) with bond order =     0.0017    The average spin polarization of this bonding =     0.0000
 Bonded to the (  0,   0,   0) translated image of atom number     8 ( Na ) with bond order =     0.0813    The average spin polarization of this bonding =     0.0000
 Bonded to the (  0,  -1,   0) translated image of atom number     9 ( Cl ) with bond order =     0.0101    The average spin polarization of this bonding =     0.0000
 Bonded to the (  0,   0,   0) translated image of atom number     9 ( Cl ) with bond order =     0.9845    The average spin polarization of this bonding =     0.0000
 Bonded to the (  0,   1,   0) translated image of atom number     9 ( Cl ) with bond order =     0.0101    The average spin polarization of this bonding =     0.0000
 Bonded to the (  0,  -1,   0) translated image of atom number    10 ( Cl ) with bond order =     0.0578    The average spin polarization of this bonding =     0.0000
 Bonded to the (  0,  -1,   1) translated image of atom number    10 ( Cl ) with bond order =     0.0021    The average spin polarization of this bonding =     0.0000
 Bonded to the (  0,   0,   0) translated image of atom number    10 ( Cl ) with bond order =     0.0578    The average spin polarization of this bonding =     0.0000
 Bonded to the (  0,   0,   1) translated image of atom number    10 ( Cl ) with bond order =     0.0021    The average spin polarization of this bonding =     0.0000
 Bonded to the ( -1,  -1,   0) translated image of atom number    11 ( Cl ) with bond order =     0.0011    The average spin polarization of this bonding =     0.0000
 Bonded to the ( -1,   0,   0) translated image of atom number    11 ( Cl ) with bond order =     0.0011    The average spin polarization of this bonding =     0.0000
 Bonded to the (  0,  -1,   0) translated image of atom number    11 ( Cl ) with bond order =     0.0678    The average spin polarization of this bonding =     0.0000
 Bonded to the (  0,   0,   0) translated image of atom number    11 ( Cl ) with bond order =     0.0678    The average spin polarization of this bonding =     0.0000
 Bonded to the ( -1,   0,   0) translated image of atom number    12 ( Cl ) with bond order =     0.0036    The average spin polarization of this bonding =     0.0000
 Bonded to the (  0,  -1,   0) translated image of atom number    12 ( Cl ) with bond order =     0.0081    The average spin polarization of this bonding =     0.0000
 Bonded to the (  0,   0,   0) translated image of atom number    12 ( Cl ) with bond order =     0.8715    The average spin polarization of this bonding =     0.0000
 Bonded to the (  0,   1,   0) translated image of atom number    12 ( Cl ) with bond order =     0.0081    The average spin polarization of this bonding =     0.0000
 The sum of bond orders for this atom is SBO =        2.613592
  
  
 ===================================================================================
 Printing BOs for ATOM #      3 ( Na ) in the reference unit cell.
  
 Bonded to the ( -1,   1,   0) translated image of atom number     1 ( Na ) with bond order =     0.0094    The average spin polarization of this bonding =     0.0000
 Bonded to the ( -1,   0,   0) translated image of atom number     1 ( Na ) with bond order =     0.0094    The average spin polarization of this bonding =     0.0000
 Bonded to the (  0,   1,   0) translated image of atom number     2 ( Na ) with bond order =     0.1353    The average spin polarization of this bonding =     0.0000
 Bonded to the (  0,   0,   0) translated image of atom number     2 ( Na ) with bond order =     0.1353    The average spin polarization of this bonding =     0.0000
 Bonded to the (  0,   1,   0) translated image of atom number     3 ( Na ) with bond order =     0.0031    The average spin polarization of this bonding =     0.0000
 Bonded to the (  0,  -1,   0) translated image of atom number     3 ( Na ) with bond order =     0.0031    The average spin polarization of this bonding =     0.0000
 Bonded to the ( -1,   0,   0) translated image of atom number     4 ( Na ) with bond order =     0.0557    The average spin polarization of this bonding =     0.0000
 Bonded to the (  0,   0,   0) translated image of atom number     4 ( Na ) with bond order =     0.0030    The average spin polarization of this bonding =     0.0000
 Bonded to the (  0,   0,   0) translated image of atom number     5 ( Na ) with bond order =     0.0813    The average spin polarization of this bonding =     0.0000
 Bonded to the ( -1,   0,   0) translated image of atom number     6 ( Na ) with bond order =     0.0017    The average spin polarization of this bonding =     0.0000
 Bonded to the (  0,   0,   0) translated image of atom number     6 ( Na ) with bond order =     0.0017    The average spin polarization of this bonding =     0.0000
 Bonded to the (  0,   0,  -1) translated image of atom number     8 ( Na ) with bond order =     0.0024    The average spin polarization of this bonding =     0.0000
 Bonded to the (  0,   0,   0) translated image of atom number     8 ( Na ) with bond order =     0.0024    The average spin polarization of this bonding =     0.0000
 Bonded to the (  0,   1,  -1) translated image of atom number     8 ( Na ) with bond order =     0.0024    The average spin polarization of this bonding =     0.0000
 Bonded to the (  0,   1,   0) translated image of atom number     8 ( Na ) with bond order =     0.0024    The average spin polarization of this bonding =     0.0000
 Bonded to the (  0,   0,  -1) translated image of atom number     9 ( Cl ) with bond order =     0.0021    The average spin polarization of this bonding =     0.0000
 Bonded to the (  0,   0,   0) translated image of atom number     9 ( Cl ) with bond order =     0.0578    The average spin polarization of this bonding =     0.0000
 Bonded to the (  0,   1,  -1) translated image of atom number     9 ( Cl ) with bond order =     0.0021    The average spin polarization of this bonding =     0.0000
 Bonded to the (  0,   1,   0) translated image of atom number     9 ( Cl ) with bond order =     0.0578    The average spin polarization of this bonding =     0.0000
 Bonded to the (  0,  -1,   0) translated image of atom number    10 ( Cl ) with bond order =     0.0101    The average spin polarization of this bonding =     0.0000
 Bonded to the (  0,   0,   0) translated image of atom number    10 ( Cl ) with bond order =     0.9845    The average spin polarization of this bonding =     0.0000
 Bonded to the (  0,   1,   0) translated image of atom number    10 ( Cl ) with bond order =     0.0101    The average spin polarization of this bonding =     0.0000
 Bonded to the ( -1,   0,   0) translated image of atom number    11 ( Cl ) with bond order =     0.0036    The average spin polarization of this bonding =     0.0000
 Bonded to the (  0,  -1,   0) translated image of atom number    11 ( Cl ) with bond order =     0.0081    The average spin polarization of this bonding =     0.0000
 Bonded to the (  0,   0,   0) translated image of atom number    11 ( Cl ) with bond order =     0.8715    The average spin polarization of this bonding =     0.0000
 Bonded to the (  0,   1,   0) translated image of atom number    11 ( Cl ) with bond order =     0.0081    The average spin polarization of this bonding =     0.0000
 Bonded to the ( -1,   0,   0) translated image of atom number    12 ( Cl ) with bond order =     0.0011    The average spin polarization of this bonding =     0.0000
 Bonded to the ( -1,   1,   0) translated image of atom number    12 ( Cl ) with bond order =     0.0011    The average spin polarization of this bonding =     0.0000
 Bonded to the (  0,   0,   0) translated image of atom number    12 ( Cl ) with bond order =     0.0678    The average spin polarization of this bonding =     0.0000
 Bonded to the (  0,   1,   0) translated image of atom number    12 ( Cl ) with bond order =     0.0678    The average spin polarization of this bonding =     0.0000
 The sum of bond orders for this atom is SBO =        2.613569
  
  
 ===================================================================================
 Printing BOs for ATOM #      4 ( Na ) in the reference unit cell.
  
 Bonded to the (  0,   1,   0) translated image of atom number     1 ( Na ) with bond order =     0.1353    The average spin polarization of this bonding =     0.0000
 Bonded to the (  0,   0,   0) translated image of atom number     1 ( Na ) with bond order =     0.1353    The average spin polarization of this bonding =     0.0000
 Bonded to the (  1,   1,   0) translated image of atom number     2 ( Na ) with bond order =     0.0094    The average spin polarization of this bonding =     0.0000
 Bonded to the (  1,   0,   0) translated image of atom number     2 ( Na ) with bond order =     0.0094    The average spin polarization of this bonding =     0.0000
 Bonded to the (  1,   0,   0) translated image of atom number     3 ( Na ) with bond order =     0.0557    The average spin polarization of this bonding =     0.0000
 Bonded to the (  0,   0,   0) translated image of atom number     3 ( Na ) with bond order =     0.0030    The average spin polarization of this bonding =     0.0000
 Bonded to the (  0,   1,   0) translated image of atom number     4 ( Na ) with bond order =     0.0031    The average spin polarization of this bonding =     0.0000
 Bonded to the (  0,  -1,   0) translated image of atom number     4 ( Na ) with bond order =     0.0031    The average spin polarization of this bonding =     0.0000
 Bonded to the (  0,   0,   0) translated image of atom number     5 ( Na ) with bond order =     0.0017    The average spin polarization of this bonding =     0.0000
 Bonded to the (  1,   0,   0) translated image of atom number     5 ( Na ) with bond order =     0.0017    The average spin polarization of this bonding =     0.0000
 Bonded to the (  0,   0,   0) translated image of atom number     6 ( Na ) with bond order =     0.0813    The average spin polarization of this bonding =     0.0000
 Bonded to the (  0,   0,  -1) translated image of atom number     7 ( Na ) with bond order =     0.0024    The average spin polarization of this bonding =     0.0000
 Bonded to the (  0,   0,   0) translated image of atom number     7 ( Na ) with bond order =     0.0024    The average spin polarization of this bonding =     0.0000
 Bonded to the (  0,   1,  -1) translated image of atom number     7 ( Na ) with bond order =     0.0024    The average spin polarization of this bonding =     0.0000
 Bonded to the (  0,   1,   0) translated image of atom number     7 ( Na ) with bond order =     0.0024    The average spin polarization of this bonding =     0.0000
 Bonded to the (  1,   0,  -1) translated image of atom number     9 ( Cl ) with bond order =     0.0021    The average spin polarization of this bonding =     0.0000
 Bonded to the (  1,   0,   0) translated image of atom number     9 ( Cl ) with bond order =     0.0578    The average spin polarization of this bonding =     0.0000
 Bonded to the (  1,   1,  -1) translated image of atom number     9 ( Cl ) with bond order =     0.0021    The average spin polarization of this bonding =     0.0000
 Bonded to the (  1,   1,   0) translated image of atom number     9 ( Cl ) with bond order =     0.0578    The average spin polarization of this bonding =     0.0000
 Bonded to the (  1,  -1,   0) translated image of atom number    10 ( Cl ) with bond order =     0.0101    The average spin polarization of this bonding =     0.0000
 Bonded to the (  1,   0,   0) translated image of atom number    10 ( Cl ) with bond order =     0.9845    The average spin polarization of this bonding =     0.0000
 Bonded to the (  1,   1,   0) translated image of atom number    10 ( Cl ) with bond order =     0.0101    The average spin polarization of this bonding =     0.0000
 Bonded to the (  0,  -1,   0) translated image of atom number    11 ( Cl ) with bond order =     0.0081    The average spin polarization of this bonding =     0.0000
 Bonded to the (  0,   0,   0) translated image of atom number    11 ( Cl ) with bond order =     0.8715    The average spin polarization of this bonding =     0.0000
 Bonded to the (  0,   1,   0) translated image of atom number    11 ( Cl ) with bond order =     0.0081    The average spin polarization of this bonding =     0.0000
 Bonded to the (  1,   0,   0) translated image of atom number    11 ( Cl ) with bond order =     0.0036    The average spin polarization of this bonding =     0.0000
 Bonded to the (  0,   0,   0) translated image of atom number    12 ( Cl ) with bond order =     0.0678    The average spin polarization of this bonding =     0.0000
 Bonded to the (  0,   1,   0) translated image of atom number    12 ( Cl ) with bond order =     0.0678    The average spin polarization of this bonding =     0.0000
 Bonded to the (  1,   0,   0) translated image of atom number    12 ( Cl ) with bond order =     0.0011    The average spin polarization of this bonding =     0.0000
 Bonded to the (  1,   1,   0) translated image of atom number    12 ( Cl ) with bond order =     0.0011    The average spin polarization of this bonding =     0.0000
 The sum of bond orders for this atom is SBO =        2.613560
  
  
 ===================================================================================
 Printing BOs for ATOM #      5 ( Na ) in the reference unit cell.
  
 Bonded to the (  0,   1,   0) translated image of atom number     2 ( Na ) with bond order =     0.0024    The average spin polarization of this bonding =     0.0000
 Bonded to the (  0,   1,  -1) translated image of atom number     2 ( Na ) with bond order =     0.0024    The average spin polarization of this bonding =     0.0000
 Bonded to the (  0,   0,   0) translated image of atom number     2 ( Na ) with bond order =     0.0024    The average spin polarization of this bonding =     0.0000
 Bonded to the (  0,   0,  -1) translated image of atom number     2 ( Na ) with bond order =     0.0024    The average spin polarization of this bonding =     0.0000
 Bonded to the (  0,   0,   0) translated image of atom number     3 ( Na ) with bond order =     0.0813    The average spin polarization of this bonding =     0.0000
 Bonded to the (  0,   0,   0) translated image of atom number     4 ( Na ) with bond order =     0.0017    The average spin polarization of this bonding =     0.0000
 Bonded to the ( -1,   0,   0) translated image of atom number     4 ( Na ) with bond order =     0.0017    The average spin polarization of this bonding =     0.0000
 Bonded to the (  0,   1,   0) translated image of atom number     5 ( Na ) with bond order =     0.0031    The average spin polarization of this bonding =     0.0000
 Bonded to the (  0,  -1,   0) translated image of atom number     5 ( Na ) with bond order =     0.0031    The average spin polarization of this bonding =     0.0000
 Bonded to the ( -1,   0,   0) translated image of atom number     6 ( Na ) with bond order =     0.0030    The average spin polarization of this bonding =     0.0000
 Bonded to the (  0,   0,   0) translated image of atom number     6 ( Na ) with bond order =     0.0557    The average spin polarization of this bonding =     0.0000
 Bonded to the (  0,   0,  -1) translated image of atom number     7 ( Na ) with bond order =     0.0094    The average spin polarization of this bonding =     0.0000
 Bonded to the (  0,   1,  -1) translated image of atom number     7 ( Na ) with bond order =     0.0094    The average spin polarization of this bonding =     0.0000
 Bonded to the (  0,   0,  -1) translated image of atom number     8 ( Na ) with bond order =     0.1353    The average spin polarization of this bonding =     0.0000
 Bonded to the (  0,   1,  -1) translated image of atom number     8 ( Na ) with bond order =     0.1353    The average spin polarization of this bonding =     0.0000
 Bonded to the (  0,   0,  -1) translated image of atom number     9 ( Cl ) with bond order =     0.0678    The average spin polarization of this bonding =     0.0000
 Bonded to the (  0,   1,  -1) translated image of atom number     9 ( Cl ) with bond order =     0.0678    The average spin polarization of this bonding =     0.0000
 Bonded to the (  1,   0,  -1) translated image of atom number     9 ( Cl ) with bond order =     0.0011    The average spin polarization of this bonding =     0.0000
 Bonded to the (  1,   1,  -1) translated image of atom number     9 ( Cl ) with bond order =     0.0011    The average spin polarization of this bonding =     0.0000
 Bonded to the (  0,  -1,   0) translated image of atom number    10 ( Cl ) with bond order =     0.0081    The average spin polarization of this bonding =     0.0000
 Bonded to the (  0,   0,   0) translated image of atom number    10 ( Cl ) with bond order =     0.8714    The average spin polarization of this bonding =     0.0000
 Bonded to the (  0,   1,   0) translated image of atom number    10 ( Cl ) with bond order =     0.0081    The average spin polarization of this bonding =     0.0000
 Bonded to the (  1,   0,   0) translated image of atom number    10 ( Cl ) with bond order =     0.0036    The average spin polarization of this bonding =     0.0000
 Bonded to the (  0,  -1,   0) translated image of atom number    11 ( Cl ) with bond order =     0.0101    The average spin polarization of this bonding =     0.0000
 Bonded to the (  0,   0,   0) translated image of atom number    11 ( Cl ) with bond order =     0.9845    The average spin polarization of this bonding =     0.0000
 Bonded to the (  0,   1,   0) translated image of atom number    11 ( Cl ) with bond order =     0.0101    The average spin polarization of this bonding =     0.0000
 Bonded to the (  0,   0,  -1) translated image of atom number    12 ( Cl ) with bond order =     0.0578    The average spin polarization of this bonding =     0.0000
 Bonded to the (  0,   0,   0) translated image of atom number    12 ( Cl ) with bond order =     0.0021    The average spin polarization of this bonding =     0.0000
 Bonded to the (  0,   1,  -1) translated image of atom number    12 ( Cl ) with bond order =     0.0578    The average spin polarization of this bonding =     0.0000
 Bonded to the (  0,   1,   0) translated image of atom number    12 ( Cl ) with bond order =     0.0021    The average spin polarization of this bonding =     0.0000
 The sum of bond orders for this atom is SBO =        2.613455
  
  
 ===================================================================================
 Printing BOs for ATOM #      6 ( Na ) in the reference unit cell.
  
 Bonded to the (  0,   1,   0) translated image of atom number     1 ( Na ) with bond order =     0.0024    The average spin polarization of this bonding =     0.0000
 Bonded to the (  0,   1,  -1) translated image of atom number     1 ( Na ) with bond order =     0.0024    The average spin polarization of this bonding =     0.0000
 Bonded to the (  0,   0,   0) translated image of atom number     1 ( Na ) with bond order =     0.0024    The average spin polarization of this bonding =     0.0000
 Bonded to the (  0,   0,  -1) translated image of atom number     1 ( Na ) with bond order =     0.0024    The average spin polarization of this bonding =     0.0000
 Bonded to the (  1,   0,   0) translated image of atom number     3 ( Na ) with bond order =     0.0017    The average spin polarization of this bonding =     0.0000
 Bonded to the (  0,   0,   0) translated image of atom number     3 ( Na ) with bond order =     0.0017    The average spin polarization of this bonding =     0.0000
 Bonded to the (  0,   0,   0) translated image of atom number     4 ( Na ) with bond order =     0.0813    The average spin polarization of this bonding =     0.0000
 Bonded to the (  1,   0,   0) translated image of atom number     5 ( Na ) with bond order =     0.0030    The average spin polarization of this bonding =     0.0000
 Bonded to the (  0,   0,   0) translated image of atom number     5 ( Na ) with bond order =     0.0557    The average spin polarization of this bonding =     0.0000
 Bonded to the (  0,   1,   0) translated image of atom number     6 ( Na ) with bond order =     0.0031    The average spin polarization of this bonding =     0.0000
 Bonded to the (  0,  -1,   0) translated image of atom number     6 ( Na ) with bond order =     0.0031    The average spin polarization of this bonding =     0.0000
 Bonded to the (  0,   0,  -1) translated image of atom number     7 ( Na ) with bond order =     0.1353    The average spin polarization of this bonding =     0.0000
 Bonded to the (  0,   1,  -1) translated image of atom number     7 ( Na ) with bond order =     0.1353    The average spin polarization of this bonding =     0.0000
 Bonded to the (  0,   0,  -1) translated image of atom number     8 ( Na ) with bond order =     0.0094    The average spin polarization of this bonding =     0.0000
 Bonded to the (  0,   1,  -1) translated image of atom number     8 ( Na ) with bond order =     0.0094    The average spin polarization of this bonding =     0.0000
 Bonded to the (  0,   0,  -1) translated image of atom number     9 ( Cl ) with bond order =     0.0011    The average spin polarization of this bonding =     0.0000
 Bonded to the (  0,   1,  -1) translated image of atom number     9 ( Cl ) with bond order =     0.0011    The average spin polarization of this bonding =     0.0000
 Bonded to the (  1,   0,  -1) translated image of atom number     9 ( Cl ) with bond order =     0.0678    The average spin polarization of this bonding =     0.0000
 Bonded to the (  1,   1,  -1) translated image of atom number     9 ( Cl ) with bond order =     0.0678    The average spin polarization of this bonding =     0.0000
 Bonded to the (  0,   0,   0) translated image of atom number    10 ( Cl ) with bond order =     0.0036    The average spin polarization of this bonding =     0.0000
 Bonded to the (  1,  -1,   0) translated image of atom number    10 ( Cl ) with bond order =     0.0081    The average spin polarization of this bonding =     0.0000
 Bonded to the (  1,   0,   0) translated image of atom number    10 ( Cl ) with bond order =     0.8714    The average spin polarization of this bonding =     0.0000
 Bonded to the (  1,   1,   0) translated image of atom number    10 ( Cl ) with bond order =     0.0081    The average spin polarization of this bonding =     0.0000
 Bonded to the (  0,  -1,   0) translated image of atom number    11 ( Cl ) with bond order =     0.0101    The average spin polarization of this bonding =     0.0000
 Bonded to the (  0,   0,   0) translated image of atom number    11 ( Cl ) with bond order =     0.9845    The average spin polarization of this bonding =     0.0000
 Bonded to the (  0,   1,   0) translated image of atom number    11 ( Cl ) with bond order =     0.0101    The average spin polarization of this bonding =     0.0000
 Bonded to the (  0,   0,  -1) translated image of atom number    12 ( Cl ) with bond order =     0.0578    The average spin polarization of this bonding =     0.0000
 Bonded to the (  0,   0,   0) translated image of atom number    12 ( Cl ) with bond order =     0.0021    The average spin polarization of this bonding =     0.0000
 Bonded to the (  0,   1,  -1) translated image of atom number    12 ( Cl ) with bond order =     0.0578    The average spin polarization of this bonding =     0.0000
 Bonded to the (  0,   1,   0) translated image of atom number    12 ( Cl ) with bond order =     0.0021    The average spin polarization of this bonding =     0.0000
 The sum of bond orders for this atom is SBO =        2.613457
  
  
 ===================================================================================
 Printing BOs for ATOM #      7 ( Na ) in the reference unit cell.
  
 Bonded to the (  0,   0,   0) translated image of atom number     1 ( Na ) with bond order =     0.0813    The average spin polarization of this bonding =     0.0000
 Bonded to the (  1,   0,   0) translated image of atom number     2 ( Na ) with bond order =     0.0017    The average spin polarization of this bonding =     0.0000
 Bonded to the (  0,   0,   0) translated image of atom number     2 ( Na ) with bond order =     0.0017    The average spin polarization of this bonding =     0.0000
 Bonded to the (  0,   0,   1) translated image of atom number     4 ( Na ) with bond order =     0.0024    The average spin polarization of this bonding =     0.0000
 Bonded to the (  0,   0,   0) translated image of atom number     4 ( Na ) with bond order =     0.0024    The average spin polarization of this bonding =     0.0000
 Bonded to the (  0,  -1,   1) translated image of atom number     4 ( Na ) with bond order =     0.0024    The average spin polarization of this bonding =     0.0000
 Bonded to the (  0,  -1,   0) translated image of atom number     4 ( Na ) with bond order =     0.0024    The average spin polarization of this bonding =     0.0000
 Bonded to the (  0,   0,   1) translated image of atom number     5 ( Na ) with bond order =     0.0094    The average spin polarization of this bonding =     0.0000
 Bonded to the (  0,  -1,   1) translated image of atom number     5 ( Na ) with bond order =     0.0094    The average spin polarization of this bonding =     0.0000
 Bonded to the (  0,   0,   1) translated image of atom number     6 ( Na ) with bond order =     0.1353    The average spin polarization of this bonding =     0.0000
 Bonded to the (  0,  -1,   1) translated image of atom number     6 ( Na ) with bond order =     0.1353    The average spin polarization of this bonding =     0.0000
 Bonded to the (  0,   1,   0) translated image of atom number     7 ( Na ) with bond order =     0.0031    The average spin polarization of this bonding =     0.0000
 Bonded to the (  0,  -1,   0) translated image of atom number     7 ( Na ) with bond order =     0.0031    The average spin polarization of this bonding =     0.0000
 Bonded to the (  0,   0,   0) translated image of atom number     8 ( Na ) with bond order =     0.0557    The average spin polarization of this bonding =     0.0000
 Bonded to the (  1,   0,   0) translated image of atom number     8 ( Na ) with bond order =     0.0030    The average spin polarization of this bonding =     0.0000
 Bonded to the (  0,   0,   0) translated image of atom number     9 ( Cl ) with bond order =     0.0036    The average spin polarization of this bonding =     0.0000
 Bonded to the (  1,  -1,   0) translated image of atom number     9 ( Cl ) with bond order =     0.0081    The average spin polarization of this bonding =     0.0000
 Bonded to the (  1,   0,   0) translated image of atom number     9 ( Cl ) with bond order =     0.8715    The average spin polarization of this bonding =     0.0000
 Bonded to the (  1,   1,   0) translated image of atom number     9 ( Cl ) with bond order =     0.0081    The average spin polarization of this bonding =     0.0000
 Bonded to the (  0,  -1,   1) translated image of atom number    10 ( Cl ) with bond order =     0.0011    The average spin polarization of this bonding =     0.0000
 Bonded to the (  0,   0,   1) translated image of atom number    10 ( Cl ) with bond order =     0.0011    The average spin polarization of this bonding =     0.0000
 Bonded to the (  1,  -1,   1) translated image of atom number    10 ( Cl ) with bond order =     0.0678    The average spin polarization of this bonding =     0.0000
 Bonded to the (  1,   0,   1) translated image of atom number    10 ( Cl ) with bond order =     0.0678    The average spin polarization of this bonding =     0.0000
 Bonded to the (  0,  -1,   0) translated image of atom number    11 ( Cl ) with bond order =     0.0021    The average spin polarization of this bonding =     0.0000
 Bonded to the (  0,  -1,   1) translated image of atom number    11 ( Cl ) with bond order =     0.0578    The average spin polarization of this bonding =     0.0000
 Bonded to the (  0,   0,   0) translated image of atom number    11 ( Cl ) with bond order =     0.0021    The average spin polarization of this bonding =     0.0000
 Bonded to the (  0,   0,   1) translated image of atom number    11 ( Cl ) with bond order =     0.0578    The average spin polarization of this bonding =     0.0000
 Bonded to the (  0,  -1,   0) translated image of atom number    12 ( Cl ) with bond order =     0.0101    The average spin polarization of this bonding =     0.0000
 Bonded to the (  0,   0,   0) translated image of atom number    12 ( Cl ) with bond order =     0.9845    The average spin polarization of this bonding =     0.0000
 Bonded to the (  0,   1,   0) translated image of atom number    12 ( Cl ) with bond order =     0.0101    The average spin polarization of this bonding =     0.0000
 The sum of bond orders for this atom is SBO =        2.613491
  
  
 ===================================================================================
 Printing BOs for ATOM #      8 ( Na ) in the reference unit cell.
  
 Bonded to the (  0,   0,   0) translated image of atom number     1 ( Na ) with bond order =     0.0017    The average spin polarization of this bonding =     0.0000
 Bonded to the ( -1,   0,   0) translated image of atom number     1 ( Na ) with bond order =     0.0017    The average spin polarization of this bonding =     0.0000
 Bonded to the (  0,   0,   0) translated image of atom number     2 ( Na ) with bond order =     0.0813    The average spin polarization of this bonding =     0.0000
 Bonded to the (  0,   0,   1) translated image of atom number     3 ( Na ) with bond order =     0.0024    The average spin polarization of this bonding =     0.0000
 Bonded to the (  0,   0,   0) translated image of atom number     3 ( Na ) with bond order =     0.0024    The average spin polarization of this bonding =     0.0000
 Bonded to the (  0,  -1,   1) translated image of atom number     3 ( Na ) with bond order =     0.0024    The average spin polarization of this bonding =     0.0000
 Bonded to the (  0,  -1,   0) translated image of atom number     3 ( Na ) with bond order =     0.0024    The average spin polarization of this bonding =     0.0000
 Bonded to the (  0,   0,   1) translated image of atom number     5 ( Na ) with bond order =     0.1353    The average spin polarization of this bonding =     0.0000
 Bonded to the (  0,  -1,   1) translated image of atom number     5 ( Na ) with bond order =     0.1353    The average spin polarization of this bonding =     0.0000
 Bonded to the (  0,   0,   1) translated image of atom number     6 ( Na ) with bond order =     0.0094    The average spin polarization of this bonding =     0.0000
 Bonded to the (  0,  -1,   1) translated image of atom number     6 ( Na ) with bond order =     0.0094    The average spin polarization of this bonding =     0.0000
 Bonded to the (  0,   0,   0) translated image of atom number     7 ( Na ) with bond order =     0.0557    The average spin polarization of this bonding =     0.0000
 Bonded to the ( -1,   0,   0) translated image of atom number     7 ( Na ) with bond order =     0.0030    The average spin polarization of this bonding =     0.0000
 Bonded to the (  0,   1,   0) translated image of atom number     8 ( Na ) with bond order =     0.0031    The average spin polarization of this bonding =     0.0000
 Bonded to the (  0,  -1,   0) translated image of atom number     8 ( Na ) with bond order =     0.0031    The average spin polarization of this bonding =     0.0000
 Bonded to the (  0,  -1,   0) translated image of atom number     9 ( Cl ) with bond order =     0.0081    The average spin polarization of this bonding =     0.0000
 Bonded to the (  0,   0,   0) translated image of atom number     9 ( Cl ) with bond order =     0.8715    The average spin polarization of this bonding =     0.0000
 Bonded to the (  0,   1,   0) translated image of atom number     9 ( Cl ) with bond order =     0.0081    The average spin polarization of this bonding =     0.0000
 Bonded to the (  1,   0,   0) translated image of atom number     9 ( Cl ) with bond order =     0.0036    The average spin polarization of this bonding =     0.0000
 Bonded to the (  0,  -1,   1) translated image of atom number    10 ( Cl ) with bond order =     0.0678    The average spin polarization of this bonding =     0.0000
 Bonded to the (  0,   0,   1) translated image of atom number    10 ( Cl ) with bond order =     0.0678    The average spin polarization of this bonding =     0.0000
 Bonded to the (  1,  -1,   1) translated image of atom number    10 ( Cl ) with bond order =     0.0011    The average spin polarization of this bonding =     0.0000
 Bonded to the (  1,   0,   1) translated image of atom number    10 ( Cl ) with bond order =     0.0011    The average spin polarization of this bonding =     0.0000
 Bonded to the (  0,  -1,   0) translated image of atom number    11 ( Cl ) with bond order =     0.0021    The average spin polarization of this bonding =     0.0000
 Bonded to the (  0,  -1,   1) translated image of atom number    11 ( Cl ) with bond order =     0.0578    The average spin polarization of this bonding =     0.0000
 Bonded to the (  0,   0,   0) translated image of atom number    11 ( Cl ) with bond order =     0.0021    The average spin polarization of this bonding =     0.0000
 Bonded to the (  0,   0,   1) translated image of atom number    11 ( Cl ) with bond order =     0.0578    The average spin polarization of this bonding =     0.0000
 Bonded to the (  0,  -1,   0) translated image of atom number    12 ( Cl ) with bond order =     0.0101    The average spin polarization of this bonding =     0.0000
 Bonded to the (  0,   0,   0) translated image of atom number    12 ( Cl ) with bond order =     0.9845    The average spin polarization of this bonding =     0.0000
 Bonded to the (  0,   1,   0) translated image of atom number    12 ( Cl ) with bond order =     0.0101    The average spin polarization of this bonding =     0.0000
 The sum of bond orders for this atom is SBO =        2.613487
  
  
 ===================================================================================
 Printing BOs for ATOM #      9 ( Cl ) in the reference unit cell.
  
 Bonded to the ( -1,   1,   0) translated image of atom number     1 ( Na ) with bond order =     0.0101    The average spin polarization of this bonding =     0.0000
 Bonded to the ( -1,   0,   0) translated image of atom number     1 ( Na ) with bond order =     0.9845    The average spin polarization of this bonding =     0.0000
 Bonded to the ( -1,  -1,   0) translated image of atom number     1 ( Na ) with bond order =     0.0101    The average spin polarization of this bonding =     0.0000
 Bonded to the (  0,   1,   0) translated image of atom number     2 ( Na ) with bond order =     0.0101    The average spin polarization of this bonding =     0.0000
 Bonded to the (  0,   0,   0) translated image of atom number     2 ( Na ) with bond order =     0.9845    The average spin polarization of this bonding =     0.0000
 Bonded to the (  0,  -1,   0) translated image of atom number     2 ( Na ) with bond order =     0.0101    The average spin polarization of this bonding =     0.0000
 Bonded to the (  0,   0,   1) translated image of atom number     3 ( Na ) with bond order =     0.0021    The average spin polarization of this bonding =     0.0000
 Bonded to the (  0,   0,   0) translated image of atom number     3 ( Na ) with bond order =     0.0578    The average spin polarization of this bonding =     0.0000
 Bonded to the (  0,  -1,   1) translated image of atom number     3 ( Na ) with bond order =     0.0021    The average spin polarization of this bonding =     0.0000
 Bonded to the (  0,  -1,   0) translated image of atom number     3 ( Na ) with bond order =     0.0578    The average spin polarization of this bonding =     0.0000
 Bonded to the ( -1,   0,   1) translated image of atom number     4 ( Na ) with bond order =     0.0021    The average spin polarization of this bonding =     0.0000
 Bonded to the ( -1,   0,   0) translated image of atom number     4 ( Na ) with bond order =     0.0578    The average spin polarization of this bonding =     0.0000
 Bonded to the ( -1,  -1,   1) translated image of atom number     4 ( Na ) with bond order =     0.0021    The average spin polarization of this bonding =     0.0000
 Bonded to the ( -1,  -1,   0) translated image of atom number     4 ( Na ) with bond order =     0.0578    The average spin polarization of this bonding =     0.0000
 Bonded to the (  0,   0,   1) translated image of atom number     5 ( Na ) with bond order =     0.0678    The average spin polarization of this bonding =     0.0000
 Bonded to the (  0,  -1,   1) translated image of atom number     5 ( Na ) with bond order =     0.0678    The average spin polarization of this bonding =     0.0000
 Bonded to the ( -1,   0,   1) translated image of atom number     5 ( Na ) with bond order =     0.0011    The average spin polarization of this bonding =     0.0000
 Bonded to the ( -1,  -1,   1) translated image of atom number     5 ( Na ) with bond order =     0.0011    The average spin polarization of this bonding =     0.0000
 Bonded to the (  0,   0,   1) translated image of atom number     6 ( Na ) with bond order =     0.0011    The average spin polarization of this bonding =     0.0000
 Bonded to the (  0,  -1,   1) translated image of atom number     6 ( Na ) with bond order =     0.0011    The average spin polarization of this bonding =     0.0000
 Bonded to the ( -1,   0,   1) translated image of atom number     6 ( Na ) with bond order =     0.0678    The average spin polarization of this bonding =     0.0000
 Bonded to the ( -1,  -1,   1) translated image of atom number     6 ( Na ) with bond order =     0.0678    The average spin polarization of this bonding =     0.0000
 Bonded to the (  0,   0,   0) translated image of atom number     7 ( Na ) with bond order =     0.0036    The average spin polarization of this bonding =     0.0000
 Bonded to the ( -1,   1,   0) translated image of atom number     7 ( Na ) with bond order =     0.0081    The average spin polarization of this bonding =     0.0000
 Bonded to the ( -1,   0,   0) translated image of atom number     7 ( Na ) with bond order =     0.8715    The average spin polarization of this bonding =     0.0000
 Bonded to the ( -1,  -1,   0) translated image of atom number     7 ( Na ) with bond order =     0.0081    The average spin polarization of this bonding =     0.0000
 Bonded to the (  0,   1,   0) translated image of atom number     8 ( Na ) with bond order =     0.0081    The average spin polarization of this bonding =     0.0000
 Bonded to the (  0,   0,   0) translated image of atom number     8 ( Na ) with bond order =     0.8715    The average spin polarization of this bonding =     0.0000
 Bonded to the (  0,  -1,   0) translated image of atom number     8 ( Na ) with bond order =     0.0081    The average spin polarization of this bonding =     0.0000
 Bonded to the ( -1,   0,   0) translated image of atom number     8 ( Na ) with bond order =     0.0036    The average spin polarization of this bonding =     0.0000
 Bonded to the (  0,   1,   0) translated image of atom number     9 ( Cl ) with bond order =     0.1837    The average spin polarization of this bonding =     0.0000
 Bonded to the (  0,  -1,   0) translated image of atom number     9 ( Cl ) with bond order =     0.1837    The average spin polarization of this bonding =     0.0000
 Bonded to the (  0,  -1,   0) translated image of atom number    10 ( Cl ) with bond order =     0.0417    The average spin polarization of this bonding =     0.0000
 Bonded to the (  0,  -1,   1) translated image of atom number    10 ( Cl ) with bond order =     0.3439    The average spin polarization of this bonding =     0.0000
 Bonded to the (  0,   0,   0) translated image of atom number    10 ( Cl ) with bond order =     0.0417    The average spin polarization of this bonding =     0.0000
 Bonded to the (  0,   0,   1) translated image of atom number    10 ( Cl ) with bond order =     0.3439    The average spin polarization of this bonding =     0.0000
 Bonded to the ( -1,  -1,   0) translated image of atom number    11 ( Cl ) with bond order =     0.0102    The average spin polarization of this bonding =     0.0000
 Bonded to the ( -1,  -1,   1) translated image of atom number    11 ( Cl ) with bond order =     0.0102    The average spin polarization of this bonding =     0.0000
 Bonded to the ( -1,   0,   0) translated image of atom number    11 ( Cl ) with bond order =     0.0102    The average spin polarization of this bonding =     0.0000
 Bonded to the ( -1,   0,   1) translated image of atom number    11 ( Cl ) with bond order =     0.0102    The average spin polarization of this bonding =     0.0000
 Bonded to the (  0,  -1,   0) translated image of atom number    11 ( Cl ) with bond order =     0.0102    The average spin polarization of this bonding =     0.0000
 Bonded to the (  0,  -1,   1) translated image of atom number    11 ( Cl ) with bond order =     0.0102    The average spin polarization of this bonding =     0.0000
 Bonded to the (  0,   0,   0) translated image of atom number    11 ( Cl ) with bond order =     0.0102    The average spin polarization of this bonding =     0.0000
 Bonded to the (  0,   0,   1) translated image of atom number    11 ( Cl ) with bond order =     0.0102    The average spin polarization of this bonding =     0.0000
 Bonded to the ( -1,  -1,   0) translated image of atom number    12 ( Cl ) with bond order =     0.0170    The average spin polarization of this bonding =     0.0000
 Bonded to the ( -1,   0,   0) translated image of atom number    12 ( Cl ) with bond order =     0.3078    The average spin polarization of this bonding =     0.0000
 Bonded to the ( -1,   1,   0) translated image of atom number    12 ( Cl ) with bond order =     0.0170    The average spin polarization of this bonding =     0.0000
 Bonded to the (  0,  -1,   0) translated image of atom number    12 ( Cl ) with bond order =     0.0170    The average spin polarization of this bonding =     0.0000
 Bonded to the (  0,   0,   0) translated image of atom number    12 ( Cl ) with bond order =     0.3078    The average spin polarization of this bonding =     0.0000
 Bonded to the (  0,   1,   0) translated image of atom number    12 ( Cl ) with bond order =     0.0170    The average spin polarization of this bonding =     0.0000
 The sum of bond orders for this atom is SBO =        6.221893
  
  
 ===================================================================================
 Printing BOs for ATOM #     10 ( Cl ) in the reference unit cell.
  
 Bonded to the ( -1,   1,   0) translated image of atom number     1 ( Na ) with bond order =     0.0578    The average spin polarization of this bonding =     0.0000
 Bonded to the ( -1,   1,  -1) translated image of atom number     1 ( Na ) with bond order =     0.0021    The average spin polarization of this bonding =     0.0000
 Bonded to the ( -1,   0,   0) translated image of atom number     1 ( Na ) with bond order =     0.0578    The average spin polarization of this bonding =     0.0000
 Bonded to the ( -1,   0,  -1) translated image of atom number     1 ( Na ) with bond order =     0.0021    The average spin polarization of this bonding =     0.0000
 Bonded to the (  0,   1,   0) translated image of atom number     2 ( Na ) with bond order =     0.0578    The average spin polarization of this bonding =     0.0000
 Bonded to the (  0,   1,  -1) translated image of atom number     2 ( Na ) with bond order =     0.0021    The average spin polarization of this bonding =     0.0000
 Bonded to the (  0,   0,   0) translated image of atom number     2 ( Na ) with bond order =     0.0578    The average spin polarization of this bonding =     0.0000
 Bonded to the (  0,   0,  -1) translated image of atom number     2 ( Na ) with bond order =     0.0021    The average spin polarization of this bonding =     0.0000
 Bonded to the (  0,   1,   0) translated image of atom number     3 ( Na ) with bond order =     0.0101    The average spin polarization of this bonding =     0.0000
 Bonded to the (  0,   0,   0) translated image of atom number     3 ( Na ) with bond order =     0.9845    The average spin polarization of this bonding =     0.0000
 Bonded to the (  0,  -1,   0) translated image of atom number     3 ( Na ) with bond order =     0.0101    The average spin polarization of this bonding =     0.0000
 Bonded to the ( -1,   1,   0) translated image of atom number     4 ( Na ) with bond order =     0.0101    The average spin polarization of this bonding =     0.0000
 Bonded to the ( -1,   0,   0) translated image of atom number     4 ( Na ) with bond order =     0.9845    The average spin polarization of this bonding =     0.0000
 Bonded to the ( -1,  -1,   0) translated image of atom number     4 ( Na ) with bond order =     0.0101    The average spin polarization of this bonding =     0.0000
 Bonded to the (  0,   1,   0) translated image of atom number     5 ( Na ) with bond order =     0.0081    The average spin polarization of this bonding =     0.0000
 Bonded to the (  0,   0,   0) translated image of atom number     5 ( Na ) with bond order =     0.8714    The average spin polarization of this bonding =     0.0000
 Bonded to the (  0,  -1,   0) translated image of atom number     5 ( Na ) with bond order =     0.0081    The average spin polarization of this bonding =     0.0000
 Bonded to the ( -1,   0,   0) translated image of atom number     5 ( Na ) with bond order =     0.0036    The average spin polarization of this bonding =     0.0000
 Bonded to the (  0,   0,   0) translated image of atom number     6 ( Na ) with bond order =     0.0036    The average spin polarization of this bonding =     0.0000
 Bonded to the ( -1,   1,   0) translated image of atom number     6 ( Na ) with bond order =     0.0081    The average spin polarization of this bonding =     0.0000
 Bonded to the ( -1,   0,   0) translated image of atom number     6 ( Na ) with bond order =     0.8714    The average spin polarization of this bonding =     0.0000
 Bonded to the ( -1,  -1,   0) translated image of atom number     6 ( Na ) with bond order =     0.0081    The average spin polarization of this bonding =     0.0000
 Bonded to the (  0,   1,  -1) translated image of atom number     7 ( Na ) with bond order =     0.0011    The average spin polarization of this bonding =     0.0000
 Bonded to the (  0,   0,  -1) translated image of atom number     7 ( Na ) with bond order =     0.0011    The average spin polarization of this bonding =     0.0000
 Bonded to the ( -1,   1,  -1) translated image of atom number     7 ( Na ) with bond order =     0.0678    The average spin polarization of this bonding =     0.0000
 Bonded to the ( -1,   0,  -1) translated image of atom number     7 ( Na ) with bond order =     0.0678    The average spin polarization of this bonding =     0.0000
 Bonded to the (  0,   1,  -1) translated image of atom number     8 ( Na ) with bond order =     0.0678    The average spin polarization of this bonding =     0.0000
 Bonded to the (  0,   0,  -1) translated image of atom number     8 ( Na ) with bond order =     0.0678    The average spin polarization of this bonding =     0.0000
 Bonded to the ( -1,   1,  -1) translated image of atom number     8 ( Na ) with bond order =     0.0011    The average spin polarization of this bonding =     0.0000
 Bonded to the ( -1,   0,  -1) translated image of atom number     8 ( Na ) with bond order =     0.0011    The average spin polarization of this bonding =     0.0000
 Bonded to the (  0,   1,   0) translated image of atom number     9 ( Cl ) with bond order =     0.0417    The average spin polarization of this bonding =     0.0000
 Bonded to the (  0,   1,  -1) translated image of atom number     9 ( Cl ) with bond order =     0.3439    The average spin polarization of this bonding =     0.0000
 Bonded to the (  0,   0,   0) translated image of atom number     9 ( Cl ) with bond order =     0.0417    The average spin polarization of this bonding =     0.0000
 Bonded to the (  0,   0,  -1) translated image of atom number     9 ( Cl ) with bond order =     0.3439    The average spin polarization of this bonding =     0.0000
 Bonded to the (  0,   1,   0) translated image of atom number    10 ( Cl ) with bond order =     0.1836    The average spin polarization of this bonding =     0.0000
 Bonded to the (  0,  -1,   0) translated image of atom number    10 ( Cl ) with bond order =     0.1836    The average spin polarization of this bonding =     0.0000
 Bonded to the ( -1,  -1,   0) translated image of atom number    11 ( Cl ) with bond order =     0.0170    The average spin polarization of this bonding =     0.0000
 Bonded to the ( -1,   0,   0) translated image of atom number    11 ( Cl ) with bond order =     0.3077    The average spin polarization of this bonding =     0.0000
 Bonded to the ( -1,   1,   0) translated image of atom number    11 ( Cl ) with bond order =     0.0170    The average spin polarization of this bonding =     0.0000
 Bonded to the (  0,  -1,   0) translated image of atom number    11 ( Cl ) with bond order =     0.0170    The average spin polarization of this bonding =     0.0000
 Bonded to the (  0,   0,   0) translated image of atom number    11 ( Cl ) with bond order =     0.3077    The average spin polarization of this bonding =     0.0000
 Bonded to the (  0,   1,   0) translated image of atom number    11 ( Cl ) with bond order =     0.0170    The average spin polarization of this bonding =     0.0000
 Bonded to the ( -1,   0,  -1) translated image of atom number    12 ( Cl ) with bond order =     0.0102    The average spin polarization of this bonding =     0.0000
 Bonded to the ( -1,   0,   0) translated image of atom number    12 ( Cl ) with bond order =     0.0102    The average spin polarization of this bonding =     0.0000
 Bonded to the ( -1,   1,  -1) translated image of atom number    12 ( Cl ) with bond order =     0.0102    The average spin polarization of this bonding =     0.0000
 Bonded to the ( -1,   1,   0) translated image of atom number    12 ( Cl ) with bond order =     0.0102    The average spin polarization of this bonding =     0.0000
 Bonded to the (  0,   0,  -1) translated image of atom number    12 ( Cl ) with bond order =     0.0102    The average spin polarization of this bonding =     0.0000
 Bonded to the (  0,   0,   0) translated image of atom number    12 ( Cl ) with bond order =     0.0102    The average spin polarization of this bonding =     0.0000
 Bonded to the (  0,   1,  -1) translated image of atom number    12 ( Cl ) with bond order =     0.0102    The average spin polarization of this bonding =     0.0000
 Bonded to the (  0,   1,   0) translated image of atom number    12 ( Cl ) with bond order =     0.0102    The average spin polarization of this bonding =     0.0000
 The sum of bond orders for this atom is SBO =        6.221772
  
  
 ===================================================================================
 Printing BOs for ATOM #     11 ( Cl ) in the reference unit cell.
  
 Bonded to the (  0,   1,   0) translated image of atom number     1 ( Na ) with bond order =     0.0678    The average spin polarization of this bonding =     0.0000
 Bonded to the (  0,   0,   0) translated image of atom number     1 ( Na ) with bond order =     0.0678    The average spin polarization of this bonding =     0.0000
 Bonded to the ( -1,   1,   0) translated image of atom number     1 ( Na ) with bond order =     0.0011    The average spin polarization of this bonding =     0.0000
 Bonded to the ( -1,   0,   0) translated image of atom number     1 ( Na ) with bond order =     0.0011    The average spin polarization of this bonding =     0.0000
 Bonded to the (  1,   1,   0) translated image of atom number     2 ( Na ) with bond order =     0.0011    The average spin polarization of this bonding =     0.0000
 Bonded to the (  1,   0,   0) translated image of atom number     2 ( Na ) with bond order =     0.0011    The average spin polarization of this bonding =     0.0000
 Bonded to the (  0,   1,   0) translated image of atom number     2 ( Na ) with bond order =     0.0678    The average spin polarization of this bonding =     0.0000
 Bonded to the (  0,   0,   0) translated image of atom number     2 ( Na ) with bond order =     0.0678    The average spin polarization of this bonding =     0.0000
 Bonded to the (  1,   0,   0) translated image of atom number     3 ( Na ) with bond order =     0.0036    The average spin polarization of this bonding =     0.0000
 Bonded to the (  0,   1,   0) translated image of atom number     3 ( Na ) with bond order =     0.0081    The average spin polarization of this bonding =     0.0000
 Bonded to the (  0,   0,   0) translated image of atom number     3 ( Na ) with bond order =     0.8715    The average spin polarization of this bonding =     0.0000
 Bonded to the (  0,  -1,   0) translated image of atom number     3 ( Na ) with bond order =     0.0081    The average spin polarization of this bonding =     0.0000
 Bonded to the (  0,   1,   0) translated image of atom number     4 ( Na ) with bond order =     0.0081    The average spin polarization of this bonding =     0.0000
 Bonded to the (  0,   0,   0) translated image of atom number     4 ( Na ) with bond order =     0.8715    The average spin polarization of this bonding =     0.0000
 Bonded to the (  0,  -1,   0) translated image of atom number     4 ( Na ) with bond order =     0.0081    The average spin polarization of this bonding =     0.0000
 Bonded to the ( -1,   0,   0) translated image of atom number     4 ( Na ) with bond order =     0.0036    The average spin polarization of this bonding =     0.0000
 Bonded to the (  0,   1,   0) translated image of atom number     5 ( Na ) with bond order =     0.0101    The average spin polarization of this bonding =     0.0000
 Bonded to the (  0,   0,   0) translated image of atom number     5 ( Na ) with bond order =     0.9845    The average spin polarization of this bonding =     0.0000
 Bonded to the (  0,  -1,   0) translated image of atom number     5 ( Na ) with bond order =     0.0101    The average spin polarization of this bonding =     0.0000
 Bonded to the (  0,   1,   0) translated image of atom number     6 ( Na ) with bond order =     0.0101    The average spin polarization of this bonding =     0.0000
 Bonded to the (  0,   0,   0) translated image of atom number     6 ( Na ) with bond order =     0.9845    The average spin polarization of this bonding =     0.0000
 Bonded to the (  0,  -1,   0) translated image of atom number     6 ( Na ) with bond order =     0.0101    The average spin polarization of this bonding =     0.0000
 Bonded to the (  0,   1,   0) translated image of atom number     7 ( Na ) with bond order =     0.0021    The average spin polarization of this bonding =     0.0000
 Bonded to the (  0,   1,  -1) translated image of atom number     7 ( Na ) with bond order =     0.0578    The average spin polarization of this bonding =     0.0000
 Bonded to the (  0,   0,   0) translated image of atom number     7 ( Na ) with bond order =     0.0021    The average spin polarization of this bonding =     0.0000
 Bonded to the (  0,   0,  -1) translated image of atom number     7 ( Na ) with bond order =     0.0578    The average spin polarization of this bonding =     0.0000
 Bonded to the (  0,   1,   0) translated image of atom number     8 ( Na ) with bond order =     0.0021    The average spin polarization of this bonding =     0.0000
 Bonded to the (  0,   1,  -1) translated image of atom number     8 ( Na ) with bond order =     0.0578    The average spin polarization of this bonding =     0.0000
 Bonded to the (  0,   0,   0) translated image of atom number     8 ( Na ) with bond order =     0.0021    The average spin polarization of this bonding =     0.0000
 Bonded to the (  0,   0,  -1) translated image of atom number     8 ( Na ) with bond order =     0.0578    The average spin polarization of this bonding =     0.0000
 Bonded to the (  1,   1,   0) translated image of atom number     9 ( Cl ) with bond order =     0.0102    The average spin polarization of this bonding =     0.0000
 Bonded to the (  1,   1,  -1) translated image of atom number     9 ( Cl ) with bond order =     0.0102    The average spin polarization of this bonding =     0.0000
 Bonded to the (  1,   0,   0) translated image of atom number     9 ( Cl ) with bond order =     0.0102    The average spin polarization of this bonding =     0.0000
 Bonded to the (  1,   0,  -1) translated image of atom number     9 ( Cl ) with bond order =     0.0102    The average spin polarization of this bonding =     0.0000
 Bonded to the (  0,   1,   0) translated image of atom number     9 ( Cl ) with bond order =     0.0102    The average spin polarization of this bonding =     0.0000
 Bonded to the (  0,   1,  -1) translated image of atom number     9 ( Cl ) with bond order =     0.0102    The average spin polarization of this bonding =     0.0000
 Bonded to the (  0,   0,   0) translated image of atom number     9 ( Cl ) with bond order =     0.0102    The average spin polarization of this bonding =     0.0000
 Bonded to the (  0,   0,  -1) translated image of atom number     9 ( Cl ) with bond order =     0.0102    The average spin polarization of this bonding =     0.0000
 Bonded to the (  1,   1,   0) translated image of atom number    10 ( Cl ) with bond order =     0.0170    The average spin polarization of this bonding =     0.0000
 Bonded to the (  1,   0,   0) translated image of atom number    10 ( Cl ) with bond order =     0.3077    The average spin polarization of this bonding =     0.0000
 Bonded to the (  1,  -1,   0) translated image of atom number    10 ( Cl ) with bond order =     0.0170    The average spin polarization of this bonding =     0.0000
 Bonded to the (  0,   1,   0) translated image of atom number    10 ( Cl ) with bond order =     0.0170    The average spin polarization of this bonding =     0.0000
 Bonded to the (  0,   0,   0) translated image of atom number    10 ( Cl ) with bond order =     0.3077    The average spin polarization of this bonding =     0.0000
 Bonded to the (  0,  -1,   0) translated image of atom number    10 ( Cl ) with bond order =     0.0170    The average spin polarization of this bonding =     0.0000
 Bonded to the (  0,   1,   0) translated image of atom number    11 ( Cl ) with bond order =     0.1836    The average spin polarization of this bonding =     0.0000
 Bonded to the (  0,  -1,   0) translated image of atom number    11 ( Cl ) with bond order =     0.1836    The average spin polarization of this bonding =     0.0000
 Bonded to the (  0,   0,  -1) translated image of atom number    12 ( Cl ) with bond order =     0.0417    The average spin polarization of this bonding =     0.0000
 Bonded to the (  0,   0,   0) translated image of atom number    12 ( Cl ) with bond order =     0.3439    The average spin polarization of this bonding =     0.0000
 Bonded to the (  0,   1,  -1) translated image of atom number    12 ( Cl ) with bond order =     0.0417    The average spin polarization of this bonding =     0.0000
 Bonded to the (  0,   1,   0) translated image of atom number    12 ( Cl ) with bond order =     0.3439    The average spin polarization of this bonding =     0.0000
 The sum of bond orders for this atom is SBO =        6.221696
  
  
 ===================================================================================
 Printing BOs for ATOM #     12 ( Cl ) in the reference unit cell.
  
 Bonded to the (  0,   1,   0) translated image of atom number     1 ( Na ) with bond order =     0.0081    The average spin polarization of this bonding =     0.0000
 Bonded to the (  0,   0,   0) translated image of atom number     1 ( Na ) with bond order =     0.8715    The average spin polarization of this bonding =     0.0000
 Bonded to the (  0,  -1,   0) translated image of atom number     1 ( Na ) with bond order =     0.0081    The average spin polarization of this bonding =     0.0000
 Bonded to the ( -1,   0,   0) translated image of atom number     1 ( Na ) with bond order =     0.0036    The average spin polarization of this bonding =     0.0000
 Bonded to the (  1,   0,   0) translated image of atom number     2 ( Na ) with bond order =     0.0036    The average spin polarization of this bonding =     0.0000
 Bonded to the (  0,   1,   0) translated image of atom number     2 ( Na ) with bond order =     0.0081    The average spin polarization of this bonding =     0.0000
 Bonded to the (  0,   0,   0) translated image of atom number     2 ( Na ) with bond order =     0.8715    The average spin polarization of this bonding =     0.0000
 Bonded to the (  0,  -1,   0) translated image of atom number     2 ( Na ) with bond order =     0.0081    The average spin polarization of this bonding =     0.0000
 Bonded to the (  1,   0,   0) translated image of atom number     3 ( Na ) with bond order =     0.0011    The average spin polarization of this bonding =     0.0000
 Bonded to the (  1,  -1,   0) translated image of atom number     3 ( Na ) with bond order =     0.0011    The average spin polarization of this bonding =     0.0000
 Bonded to the (  0,   0,   0) translated image of atom number     3 ( Na ) with bond order =     0.0678    The average spin polarization of this bonding =     0.0000
 Bonded to the (  0,  -1,   0) translated image of atom number     3 ( Na ) with bond order =     0.0678    The average spin polarization of this bonding =     0.0000
 Bonded to the (  0,   0,   0) translated image of atom number     4 ( Na ) with bond order =     0.0678    The average spin polarization of this bonding =     0.0000
 Bonded to the (  0,  -1,   0) translated image of atom number     4 ( Na ) with bond order =     0.0678    The average spin polarization of this bonding =     0.0000
 Bonded to the ( -1,   0,   0) translated image of atom number     4 ( Na ) with bond order =     0.0011    The average spin polarization of this bonding =     0.0000
 Bonded to the ( -1,  -1,   0) translated image of atom number     4 ( Na ) with bond order =     0.0011    The average spin polarization of this bonding =     0.0000
 Bonded to the (  0,   0,   1) translated image of atom number     5 ( Na ) with bond order =     0.0578    The average spin polarization of this bonding =     0.0000
 Bonded to the (  0,   0,   0) translated image of atom number     5 ( Na ) with bond order =     0.0021    The average spin polarization of this bonding =     0.0000
 Bonded to the (  0,  -1,   1) translated image of atom number     5 ( Na ) with bond order =     0.0578    The average spin polarization of this bonding =     0.0000
 Bonded to the (  0,  -1,   0) translated image of atom number     5 ( Na ) with bond order =     0.0021    The average spin polarization of this bonding =     0.0000
 Bonded to the (  0,   0,   1) translated image of atom number     6 ( Na ) with bond order =     0.0578    The average spin polarization of this bonding =     0.0000
 Bonded to the (  0,   0,   0) translated image of atom number     6 ( Na ) with bond order =     0.0021    The average spin polarization of this bonding =     0.0000
 Bonded to the (  0,  -1,   1) translated image of atom number     6 ( Na ) with bond order =     0.0578    The average spin polarization of this bonding =     0.0000
 Bonded to the (  0,  -1,   0) translated image of atom number     6 ( Na ) with bond order =     0.0021    The average spin polarization of this bonding =     0.0000
 Bonded to the (  0,   1,   0) translated image of atom number     7 ( Na ) with bond order =     0.0101    The average spin polarization of this bonding =     0.0000
 Bonded to the (  0,   0,   0) translated image of atom number     7 ( Na ) with bond order =     0.9845    The average spin polarization of this bonding =     0.0000
 Bonded to the (  0,  -1,   0) translated image of atom number     7 ( Na ) with bond order =     0.0101    The average spin polarization of this bonding =     0.0000
 Bonded to the (  0,   1,   0) translated image of atom number     8 ( Na ) with bond order =     0.0101    The average spin polarization of this bonding =     0.0000
 Bonded to the (  0,   0,   0) translated image of atom number     8 ( Na ) with bond order =     0.9845    The average spin polarization of this bonding =     0.0000
 Bonded to the (  0,  -1,   0) translated image of atom number     8 ( Na ) with bond order =     0.0101    The average spin polarization of this bonding =     0.0000
 Bonded to the (  1,   1,   0) translated image of atom number     9 ( Cl ) with bond order =     0.0170    The average spin polarization of this bonding =     0.0000
 Bonded to the (  1,   0,   0) translated image of atom number     9 ( Cl ) with bond order =     0.3078    The average spin polarization of this bonding =     0.0000
 Bonded to the (  1,  -1,   0) translated image of atom number     9 ( Cl ) with bond order =     0.0170    The average spin polarization of this bonding =     0.0000
 Bonded to the (  0,   1,   0) translated image of atom number     9 ( Cl ) with bond order =     0.0170    The average spin polarization of this bonding =     0.0000
 Bonded to the (  0,   0,   0) translated image of atom number     9 ( Cl ) with bond order =     0.3078    The average spin polarization of this bonding =     0.0000
 Bonded to the (  0,  -1,   0) translated image of atom number     9 ( Cl ) with bond order =     0.0170    The average spin polarization of this bonding =     0.0000
 Bonded to the (  1,   0,   1) translated image of atom number    10 ( Cl ) with bond order =     0.0102    The average spin polarization of this bonding =     0.0000
 Bonded to the (  1,   0,   0) translated image of atom number    10 ( Cl ) with bond order =     0.0102    The average spin polarization of this bonding =     0.0000
 Bonded to the (  1,  -1,   1) translated image of atom number    10 ( Cl ) with bond order =     0.0102    The average spin polarization of this bonding =     0.0000
 Bonded to the (  1,  -1,   0) translated image of atom number    10 ( Cl ) with bond order =     0.0102    The average spin polarization of this bonding =     0.0000
 Bonded to the (  0,   0,   1) translated image of atom number    10 ( Cl ) with bond order =     0.0102    The average spin polarization of this bonding =     0.0000
 Bonded to the (  0,   0,   0) translated image of atom number    10 ( Cl ) with bond order =     0.0102    The average spin polarization of this bonding =     0.0000
 Bonded to the (  0,  -1,   1) translated image of atom number    10 ( Cl ) with bond order =     0.0102    The average spin polarization of this bonding =     0.0000
 Bonded to the (  0,  -1,   0) translated image of atom number    10 ( Cl ) with bond order =     0.0102    The average spin polarization of this bonding =     0.0000
 Bonded to the (  0,   0,   1) translated image of atom number    11 ( Cl ) with bond order =     0.0417    The average spin polarization of this bonding =     0.0000
 Bonded to the (  0,   0,   0) translated image of atom number    11 ( Cl ) with bond order =     0.3439    The average spin polarization of this bonding =     0.0000
 Bonded to the (  0,  -1,   1) translated image of atom number    11 ( Cl ) with bond order =     0.0417    The average spin polarization of this bonding =     0.0000
 Bonded to the (  0,  -1,   0) translated image of atom number    11 ( Cl ) with bond order =     0.3439    The average spin polarization of this bonding =     0.0000
 Bonded to the (  0,   1,   0) translated image of atom number    12 ( Cl ) with bond order =     0.1837    The average spin polarization of this bonding =     0.0000
 Bonded to the (  0,  -1,   0) translated image of atom number    12 ( Cl ) with bond order =     0.1837    The average spin polarization of this bonding =     0.0000
 The sum of bond orders for this atom is SBO =        6.221826
    
 2025/02/06  08:34:45
