# Supplementary material for: How well do various QM-derived net atomic charges reproduce the electrostatic potential surrounding a material across multiple geometric conformations?
Source: RSC Adv. 2025 Jul 7;15(29):23223–65. doi: 10.1039/d4ra07900k (PMC12230677; doi:10.1039/d4ra07900k)
Supplement: RA-015-D4RA07900K-s002 [file RA-015-D4RA07900K-s002.zip › 11_sodium_chloride_crystals/Imma_Na2Cl/2_core_electrons/DDEC6_net_atomic_charges.xyz]

   12
jmolscript: load "" {1 1 1} spacegroup "x,y,z" unitcell [{      4.929000     0.000000     0.000000 }, {      0.000000     3.106000     0.000000 }, {      0.000000     0.000000     5.353000 }]
Na     3.898839     0.776500     3.147564     0.812581
Na     1.030161     0.776500     3.147564     0.812568
Na     1.030161     2.329500     2.205436     0.812565
Na     3.898839     2.329500     2.205436     0.812570
Na     1.434339     2.329500     0.471064     0.812592
Na     3.494661     2.329500     0.471064     0.812591
Na     3.494661     0.776500     4.881936     0.812582
Na     1.434339     0.776500     4.881936     0.812581
Cl     0.000000     0.776500     4.271694    -1.625182
Cl     0.000000     2.329500     1.081306    -1.625143
Cl     2.464500     2.329500     1.595194    -1.625132
Cl     2.464500     0.776500     3.757806    -1.625171
 
Chargemol development version January 4, 2022     
See ddec.sourceforge.net for latest version.
 
Computational parameters:
Number of radial integration shells =    100
Cutoff radius (pm) =    500
Error in the integrated total number of electrons before renormalization (e) =    1.2484E-05
Charge convergence tolerance =    1.0000E-05
Maximum density for electron cloud penetration fitting (pm) =    1.0000E-02
Minimum density for electron cloud penetration fitting (pm) =    1.0000E-04
Minimum decay exponent for electron density of buried atom tails =   1.7500
Maximum decay exponent for electron density of buried atom tails =  2.5000
Number of iterations to convergence =      7
 
The following XYZ coordinates are in angstroms. The atomic dipoles and quadrupoles are in atomic units.
atom #   symbol            x            y            z   net_charge     dipole_x     dipole_y     dipole_z   dipole_mag          Qxy          Qxz          Qyz   Q(x^2-y^2)  Q(3z^2-R^2)  3 traceless quadrupole moment tensor eigenvalues
     1       Na     3.898839     0.776500     3.147564     0.812581    -0.054894    -0.000001     0.016041     0.057190     0.000001     0.032630    -0.000001    -0.011767    -0.024103    -0.037726     0.009901     0.027825
     2       Na     1.030161     0.776500     3.147564     0.812568     0.054897    -0.000002     0.016046     0.057194    -0.000000    -0.032633    -0.000001    -0.011766    -0.024110    -0.037729     0.009901     0.027828
     3       Na     1.030161     2.329500     2.205436     0.812565     0.054898     0.000000    -0.016053     0.057197     0.000000     0.032631     0.000001    -0.011781    -0.024130    -0.037733     0.009912     0.027821
     4       Na     3.898839     2.329500     2.205436     0.812570    -0.054895     0.000001    -0.016054     0.057194    -0.000001    -0.032628    -0.000000    -0.011789    -0.024136    -0.037732     0.009917     0.027815
     5       Na     1.434339     2.329500     0.471064     0.812592    -0.054880     0.000000     0.016039     0.057176     0.000001     0.032623    -0.000000    -0.011782    -0.024160    -0.037729     0.009918     0.027811
     6       Na     3.494661     2.329500     0.471064     0.812591     0.054879     0.000001     0.016041     0.057175    -0.000002    -0.032621     0.000000    -0.011783    -0.024168    -0.037728     0.009919     0.027808
     7       Na     3.494661     0.776500     4.881936     0.812582     0.054876     0.000000    -0.016028     0.057169     0.000001     0.032621    -0.000001    -0.011759    -0.024130    -0.037717     0.009901     0.027817
     8       Na     1.434339     0.776500     4.881936     0.812581    -0.054879    -0.000000    -0.016030     0.057172    -0.000001    -0.032623    -0.000001    -0.011761    -0.024133    -0.037721     0.009903     0.027818
     9       Cl     0.000000     0.776500     4.271694    -1.625182     0.000007    -0.000005     0.222083     0.222083    -0.000000     0.000003     0.000003     0.859166     0.763178    -0.556779     0.254393     0.302386
    10       Cl     0.000000     2.329500     1.081306    -1.625143    -0.000004     0.000000    -0.222069     0.222069    -0.000000    -0.000006    -0.000000     0.859131     0.762961    -0.556725     0.254320     0.302405
    11       Cl     2.464500     2.329500     1.595194    -1.625132     0.000000     0.000004     0.221925     0.221925     0.000003    -0.000003    -0.000003     0.859030     0.763120    -0.556702     0.254373     0.302328
    12       Cl     2.464500     0.776500     3.757806    -1.625171    -0.000005    -0.000006    -0.221945     0.221945    -0.000000    -0.000000     0.000002     0.859089     0.763360    -0.556771     0.254453     0.302318
 
The spherically averaged atomic electron density fit to a function exp(a - br) for r values having spherically averaged atomic electron density values between min_density_cloud_penetration and max_density_cloud_penetration.
atom #   symbol            x            y            z            a            b     Rsquared  where a and b are in atomic units and Rsquared is the squared correlation coefficient
     1       Na     3.898839     0.776500     3.147564    -0.365971     2.056120     0.999404
     2       Na     1.030161     0.776500     3.147564    -0.366018     2.056100     0.999404
     3       Na     1.030161     2.329500     2.205436    -0.366003     2.056108     0.999404
     4       Na     3.898839     2.329500     2.205436    -0.365998     2.056113     0.999404
     5       Na     1.434339     2.329500     0.471064    -0.366035     2.056127     0.999404
     6       Na     3.494661     2.329500     0.471064    -0.366041     2.056124     0.999404
     7       Na     3.494661     0.776500     4.881936    -0.366111     2.056091     0.999404
     8       Na     1.434339     0.776500     4.881936    -0.366126     2.056086     0.999404
     9       Cl     0.000000     0.776500     4.271694     0.726014     1.755346     0.999915
    10       Cl     0.000000     2.329500     1.081306     0.725954     1.755339     0.999915
    11       Cl     2.464500     2.329500     1.595194     0.725902     1.755330     0.999915
    12       Cl     2.464500     0.776500     3.757806     0.725969     1.755339     0.999915
 
 2025/02/06  08:34:42
