# Supplementary material for: How well do various QM-derived net atomic charges reproduce the electrostatic potential surrounding a material across multiple geometric conformations?
Source: RSC Adv. 2025 Jul 7;15(29):23223–65. doi: 10.1039/d4ra07900k (PMC12230677; doi:10.1039/d4ra07900k)
Supplement: RA-015-D4RA07900K-s002 [file RA-015-D4RA07900K-s002.zip › 11_sodium_chloride_crystals/Imma_Na2Cl/2_core_electrons/DDEC_atomic_Rcubed_moments.xyz]

   12
jmolscript: load "" {1 1 1} spacegroup "x,y,z" unitcell [{      4.929000     0.000000     0.000000 }, {      0.000000     3.106000     0.000000 }, {      0.000000     0.000000     5.353000 }]
Na      3.898839     0.776500     3.147564    17.485902
Na      1.030161     0.776500     3.147564    17.486127
Na      1.030161     2.329500     2.205436    17.485998
Na      3.898839     2.329500     2.205436    17.485900
Na      1.434339     2.329500     0.471064    17.485018
Na      3.494661     2.329500     0.471064    17.485054
Na      3.494661     0.776500     4.881936    17.485410
Na      1.434339     0.776500     4.881936    17.485412
Cl      0.000000     0.776500     4.271694   107.366934
Cl      0.000000     2.329500     1.081306   107.364410
Cl      2.464500     2.329500     1.595194   107.363015
Cl      2.464500     0.776500     3.757806   107.365701
  
Same information as above printed with atom number.
atom #   symbol            x            y            z   Rcubed_moment
     1       Na     3.898839     0.776500     3.147564       17.485902
     2       Na     1.030161     0.776500     3.147564       17.486127
     3       Na     1.030161     2.329500     2.205436       17.485998
     4       Na     3.898839     2.329500     2.205436       17.485900
     5       Na     1.434339     2.329500     0.471064       17.485018
     6       Na     3.494661     2.329500     0.471064       17.485054
     7       Na     3.494661     0.776500     4.881936       17.485410
     8       Na     1.434339     0.776500     4.881936       17.485412
     9       Cl     0.000000     0.776500     4.271694      107.366934
    10       Cl     0.000000     2.329500     1.081306      107.364410
    11       Cl     2.464500     2.329500     1.595194      107.363015
    12       Cl     2.464500     0.776500     3.757806      107.365701
