# Supplementary material for: How well do various QM-derived net atomic charges reproduce the electrostatic potential surrounding a material across multiple geometric conformations?
Source: RSC Adv. 2025 Jul 7;15(29):23223–65. doi: 10.1039/d4ra07900k (PMC12230677; doi:10.1039/d4ra07900k)
Supplement: RA-015-D4RA07900K-s002 [file RA-015-D4RA07900K-s002.zip › 11_sodium_chloride_crystals/Imma_Na2Cl/2_core_electrons/DDEC_atomic_Rfourth_moments.xyz]

   12
jmolscript: load "" {1 1 1} spacegroup "x,y,z" unitcell [{      4.929000     0.000000     0.000000 }, {      0.000000     3.106000     0.000000 }, {      0.000000     0.000000     5.353000 }]
Na      3.898839     0.776500     3.147564    46.783985
Na      1.030161     0.776500     3.147564    46.784945
Na      1.030161     2.329500     2.205436    46.784422
Na      3.898839     2.329500     2.205436    46.784050
Na      1.434339     2.329500     0.471064    46.781124
Na      3.494661     2.329500     0.471064    46.781267
Na      3.494661     0.776500     4.881936    46.782715
Na      1.434339     0.776500     4.881936    46.782791
Cl      0.000000     0.776500     4.271694   362.148688
Cl      0.000000     2.329500     1.081306   362.139402
Cl      2.464500     2.329500     1.595194   362.134449
Cl      2.464500     0.776500     3.757806   362.144242
  
Same information as above printed with atom number.
atom #   symbol            x            y            z   Rfourth_moment
     1       Na     3.898839     0.776500     3.147564        46.783985
     2       Na     1.030161     0.776500     3.147564        46.784945
     3       Na     1.030161     2.329500     2.205436        46.784422
     4       Na     3.898839     2.329500     2.205436        46.784050
     5       Na     1.434339     2.329500     0.471064        46.781124
     6       Na     3.494661     2.329500     0.471064        46.781267
     7       Na     3.494661     0.776500     4.881936        46.782715
     8       Na     1.434339     0.776500     4.881936        46.782791
     9       Cl     0.000000     0.776500     4.271694       362.148688
    10       Cl     0.000000     2.329500     1.081306       362.139402
    11       Cl     2.464500     2.329500     1.595194       362.134449
    12       Cl     2.464500     0.776500     3.757806       362.144242
