# Supplementary material for: How well do various QM-derived net atomic charges reproduce the electrostatic potential surrounding a material across multiple geometric conformations?
Source: RSC Adv. 2025 Jul 7;15(29):23223–65. doi: 10.1039/d4ra07900k (PMC12230677; doi:10.1039/d4ra07900k)
Supplement: RA-015-D4RA07900K-s002 [file RA-015-D4RA07900K-s002.zip › 11_sodium_chloride_crystals/Imma_Na2Cl/2_core_electrons/DDEC_atomic_Rsquared_moments.xyz]

   12
jmolscript: load "" {1 1 1} spacegroup "x,y,z" unitcell [{      4.929000     0.000000     0.000000 }, {      0.000000     3.106000     0.000000 }, {      0.000000     0.000000     5.353000 }]
Na      3.898839     0.776500     3.147564     9.246569
Na      1.030161     0.776500     3.147564     9.246627
Na      1.030161     2.329500     2.205436     9.246596
Na      3.898839     2.329500     2.205436     9.246567
Na      1.434339     2.329500     0.471064     9.246273
Na      3.494661     2.329500     0.471064     9.246282
Na      3.494661     0.776500     4.881936     9.246373
Na      1.434339     0.776500     4.881936     9.246369
Cl      0.000000     0.776500     4.271694    39.144258
Cl      0.000000     2.329500     1.081306    39.143497
Cl      2.464500     2.329500     1.595194    39.143058
Cl      2.464500     0.776500     3.757806    39.143877
  
Same information as above printed with atom number.
atom #   symbol            x            y            z   Rsquared_moment
     1       Na     3.898839     0.776500     3.147564          9.246569
     2       Na     1.030161     0.776500     3.147564          9.246627
     3       Na     1.030161     2.329500     2.205436          9.246596
     4       Na     3.898839     2.329500     2.205436          9.246567
     5       Na     1.434339     2.329500     0.471064          9.246273
     6       Na     3.494661     2.329500     0.471064          9.246282
     7       Na     3.494661     0.776500     4.881936          9.246373
     8       Na     1.434339     0.776500     4.881936          9.246369
     9       Cl     0.000000     0.776500     4.271694         39.144258
    10       Cl     0.000000     2.329500     1.081306         39.143497
    11       Cl     2.464500     2.329500     1.595194         39.143058
    12       Cl     2.464500     0.776500     3.757806         39.143877
