# Supplementary material for: How well do various QM-derived net atomic charges reproduce the electrostatic potential surrounding a material across multiple geometric conformations?
Source: RSC Adv. 2025 Jul 7;15(29):23223–65. doi: 10.1039/d4ra07900k (PMC12230677; doi:10.1039/d4ra07900k)
Supplement: RA-015-D4RA07900K-s002 [file RA-015-D4RA07900K-s002.zip › 11_sodium_chloride_crystals/Imma_Na2Cl/2_core_electrons/DDEC_atom_volumes.xyz]

   12
jmolscript: load "" {1 1 1} spacegroup "x,y,z" unitcell [{      4.929000     0.000000     0.000000 }, {      0.000000     3.106000     0.000000 }, {      0.000000     0.000000     5.353000 }]
Na      3.898839     0.776500     3.147564    27.393213
Na      1.030161     0.776500     3.147564    27.393281
Na      1.030161     2.329500     2.205436    27.393293
Na      3.898839     2.329500     2.205436    27.393257
Na      1.434339     2.329500     0.471064    27.392940
Na      3.494661     2.329500     0.471064    27.392954
Na      3.494661     0.776500     4.881936    27.393027
Na      1.434339     0.776500     4.881936    27.393014
Cl      0.000000     0.776500     4.271694    83.473447
Cl      0.000000     2.329500     1.081306    83.472753
Cl      2.464500     2.329500     1.595194    83.472438
Cl      2.464500     0.776500     3.757806    83.473170
  
Same information as above printed with atom number.
atom #   symbol            x            y            z   atom_volume
     1       Na     3.898839     0.776500     3.147564     27.393213
     2       Na     1.030161     0.776500     3.147564     27.393281
     3       Na     1.030161     2.329500     2.205436     27.393293
     4       Na     3.898839     2.329500     2.205436     27.393257
     5       Na     1.434339     2.329500     0.471064     27.392940
     6       Na     3.494661     2.329500     0.471064     27.392954
     7       Na     3.494661     0.776500     4.881936     27.393027
     8       Na     1.434339     0.776500     4.881936     27.393014
     9       Cl     0.000000     0.776500     4.271694     83.473447
    10       Cl     0.000000     2.329500     1.081306     83.472753
    11       Cl     2.464500     2.329500     1.595194     83.472438
    12       Cl     2.464500     0.776500     3.757806     83.473170
