# Supplementary material for: How well do various QM-derived net atomic charges reproduce the electrostatic potential surrounding a material across multiple geometric conformations?
Source: RSC Adv. 2025 Jul 7;15(29):23223–65. doi: 10.1039/d4ra07900k (PMC12230677; doi:10.1039/d4ra07900k)
Supplement: RA-015-D4RA07900K-s002 [file RA-015-D4RA07900K-s002.zip › 11_sodium_chloride_crystals/Imma_Na2Cl/2_core_electrons/DDEC_weighted_Rfourth_moments.xyz]

   12
jmolscript: load "" {1 1 1} spacegroup "x,y,z" unitcell [{      4.929000     0.000000     0.000000 }, {      0.000000     3.106000     0.000000 }, {      0.000000     0.000000     5.353000 }]
Na      3.898839     0.776500     3.147564     8.137250
Na      1.030161     0.776500     3.147564     8.137282
Na      1.030161     2.329500     2.205436     8.137262
Na      3.898839     2.329500     2.205436     8.137237
Na      1.434339     2.329500     0.471064     8.136979
Na      3.494661     2.329500     0.471064     8.136982
Na      3.494661     0.776500     4.881936     8.137035
Na      1.434339     0.776500     4.881936     8.137023
Cl      0.000000     0.776500     4.271694    94.664646
Cl      0.000000     2.329500     1.081306    94.662324
Cl      2.464500     2.329500     1.595194    94.661111
Cl      2.464500     0.776500     3.757806    94.663604
  
Same information as above printed with atom number.
atom #   symbol            x            y            z   weighted_Rfourth_moment
     1       Na     3.898839     0.776500     3.147564                  8.137250
     2       Na     1.030161     0.776500     3.147564                  8.137282
     3       Na     1.030161     2.329500     2.205436                  8.137262
     4       Na     3.898839     2.329500     2.205436                  8.137237
     5       Na     1.434339     2.329500     0.471064                  8.136979
     6       Na     3.494661     2.329500     0.471064                  8.136982
     7       Na     3.494661     0.776500     4.881936                  8.137035
     8       Na     1.434339     0.776500     4.881936                  8.137023
     9       Cl     0.000000     0.776500     4.271694                 94.664646
    10       Cl     0.000000     2.329500     1.081306                 94.662324
    11       Cl     2.464500     2.329500     1.595194                 94.661111
    12       Cl     2.464500     0.776500     3.757806                 94.663604
