# Supplementary material for: How well do various QM-derived net atomic charges reproduce the electrostatic potential surrounding a material across multiple geometric conformations?
Source: RSC Adv. 2025 Jul 7;15(29):23223–65. doi: 10.1039/d4ra07900k (PMC12230677; doi:10.1039/d4ra07900k)
Supplement: RA-015-D4RA07900K-s002 [file RA-015-D4RA07900K-s002.zip › 11_sodium_chloride_crystals/Imma_Na2Cl/2_core_electrons/overlap_populations_and_contact_exchanges.txt]

  576
jmolscript: load "" {1 1 1} spacegroup "x,y,z" unitcell [{      4.929000     0.000000     0.000000 }, {      0.000000     3.106000     0.000000 }, {      0.000000     0.000000     5.353000 }]
 atom1  atom2  translation A  translation B  translation C  overlap population  contact exchange
     1      1              0              1              0            0.002895          0.003105
     1      1              0             -1              0            0.002895          0.003105
     1      2              0              0              0            0.002884          0.003020
     2      1              0              0              0            0.002884          0.003020
     1      2              1             -1              0            0.000498          0.000523
     2      1             -1              1              0            0.000498          0.000523
     1      2              1              0              0            0.050158          0.052411
     2      1             -1              0              0            0.050158          0.052411
     1      2              1              1              0            0.000498          0.000523
     2      1             -1             -1              0            0.000498          0.000523
     1      3              0             -1              0            0.000791          0.000834
     3      1              0              1              0            0.000791          0.000834
     1      3              0              0              0            0.000791          0.000834
     3      1              0              0              0            0.000791          0.000834
     1      3              1             -1              0            0.008650          0.009273
     3      1             -1              1              0            0.008650          0.009273
     1      3              1              0              0            0.008650          0.009273
     3      1             -1              0              0            0.008650          0.009273
     1      4              0             -1              0            0.113595          0.117326
     4      1              0              1              0            0.113595          0.117326
     1      4              0              0              0            0.113595          0.117326
     4      1              0              0              0            0.113595          0.117326
     1      6              0             -1              0            0.002286          0.002417
     6      1              0              1              0            0.002286          0.002417
     1      6              0             -1              1            0.002286          0.002417
     6      1              0              1             -1            0.002286          0.002417
     1      6              0              0              0            0.002286          0.002417
     6      1              0              0              0            0.002286          0.002417
     1      6              0              0              1            0.002286          0.002417
     6      1              0              0             -1            0.002286          0.002417
     1      7              0             -1              0            0.000845          0.000880
     7      1              0              1              0            0.000845          0.000880
     1      7              0              0             -1            0.000813          0.000835
     7      1              0              0              1            0.000813          0.000835
     1      7              0              0              0            0.076234          0.077552
     7      1              0              0              0            0.076234          0.077552
     1      7              0              1              0            0.000845          0.000880
     7      1              0             -1              0            0.000845          0.000880
     1      8              0              0              0            0.001615          0.001676
     8      1              0              0              0            0.001615          0.001676
     1      8              1              0              0            0.001615          0.001676
     8      1             -1              0              0            0.001615          0.001676
     1      9              0              0              0            0.000603          0.000633
     9      1              0              0              0            0.000603          0.000633
     1      9              1             -1              0            0.009559          0.009981
     9      1             -1              1              0            0.009559          0.009981
     1      9              1              0             -1            0.000718          0.000737
     9      1             -1              0              1            0.000718          0.000737
     1      9              1              0              0            0.753054          0.748018
     9      1             -1              0              0            0.753054          0.748018
     1      9              1              1              0            0.009559          0.009981
     9      1             -1             -1              0            0.009559          0.009981
     1     10              1             -1              0            0.051161          0.054145
    10      1             -1              1              0            0.051161          0.054145
     1     10              1             -1              1            0.001988          0.002086
    10      1             -1              1             -1            0.001988          0.002086
     1     10              1              0              0            0.051161          0.054145
    10      1             -1              0              0            0.051161          0.054145
     1     10              1              0              1            0.001988          0.002086
    10      1             -1              0             -1            0.001988          0.002086
     1     11              0             -1              0            0.060403          0.063963
    11      1              0              1              0            0.060403          0.063963
     1     11              0             -1              1            0.000415          0.000438
    11      1              0              1             -1            0.000415          0.000438
     1     11              0              0              0            0.060403          0.063963
    11      1              0              0              0            0.060403          0.063963
     1     11              0              0              1            0.000415          0.000438
    11      1              0              0             -1            0.000415          0.000438
     1     11              1             -1              0            0.001006          0.001063
    11      1             -1              1              0            0.001006          0.001063
     1     11              1              0              0            0.001006          0.001063
    11      1             -1              0              0            0.001006          0.001063
     1     12              0             -1              0            0.007718          0.008069
    12      1              0              1              0            0.007718          0.008069
     1     12              0              0              0            0.677497          0.672980
    12      1              0              0              0            0.677497          0.672980
     1     12              0              1              0            0.007718          0.008069
    12      1              0             -1              0            0.007718          0.008069
     1     12              1              0              0            0.003373          0.003591
    12      1             -1              0              0            0.003373          0.003591
     2      2              0              1              0            0.002895          0.003105
     2      2              0             -1              0            0.002895          0.003105
     2      3              0             -1              0            0.113596          0.117327
     3      2              0              1              0            0.113596          0.117327
     2      3              0              0              0            0.113596          0.117327
     3      2              0              0              0            0.113596          0.117327
     2      4             -1             -1              0            0.008650          0.009273
     4      2              1              1              0            0.008650          0.009273
     2      4             -1              0              0            0.008650          0.009273
     4      2              1              0              0            0.008650          0.009273
     2      4              0             -1              0            0.000791          0.000834
     4      2              0              1              0            0.000791          0.000834
     2      4              0              0              0            0.000791          0.000834
     4      2              0              0              0            0.000791          0.000834
     2      5              0             -1              0            0.002286          0.002417
     5      2              0              1              0            0.002286          0.002417
     2      5              0             -1              1            0.002287          0.002417
     5      2              0              1             -1            0.002287          0.002417
     2      5              0              0              0            0.002286          0.002417
     5      2              0              0              0            0.002286          0.002417
     2      5              0              0              1            0.002287          0.002417
     5      2              0              0             -1            0.002287          0.002417
     2      7             -1              0              0            0.001615          0.001676
     7      2              1              0              0            0.001615          0.001676
     2      7              0              0              0            0.001615          0.001676
     7      2              0              0              0            0.001615          0.001676
     2      8              0             -1              0            0.000845          0.000880
     8      2              0              1              0            0.000845          0.000880
     2      8              0              0             -1            0.000813          0.000835
     8      2              0              0              1            0.000813          0.000835
     2      8              0              0              0            0.076234          0.077552
     8      2              0              0              0            0.076234          0.077552
     2      8              0              1              0            0.000845          0.000880
     8      2              0             -1              0            0.000845          0.000880
     2      9              0             -1              0            0.009559          0.009982
     9      2              0              1              0            0.009559          0.009982
     2      9              0              0             -1            0.000718          0.000737
     9      2              0              0              1            0.000718          0.000737
     2      9              0              0              0            0.753055          0.748020
     9      2              0              0              0            0.753055          0.748020
     2      9              0              1              0            0.009559          0.009982
     9      2              0             -1              0            0.009559          0.009982
     2      9              1              0              0            0.000603          0.000633
     9      2             -1              0              0            0.000603          0.000633
     2     10              0             -1              0            0.051162          0.054146
    10      2              0              1              0            0.051162          0.054146
     2     10              0             -1              1            0.001988          0.002086
    10      2              0              1             -1            0.001988          0.002086
     2     10              0              0              0            0.051162          0.054146
    10      2              0              0              0            0.051162          0.054146
     2     10              0              0              1            0.001988          0.002086
    10      2              0              0             -1            0.001988          0.002086
     2     11             -1             -1              0            0.001006          0.001063
    11      2              1              1              0            0.001006          0.001063
     2     11             -1              0              0            0.001006          0.001063
    11      2              1              0              0            0.001006          0.001063
     2     11              0             -1              0            0.060404          0.063963
    11      2              0              1              0            0.060404          0.063963
     2     11              0             -1              1            0.000415          0.000438
    11      2              0              1             -1            0.000415          0.000438
     2     11              0              0              0            0.060404          0.063963
    11      2              0              0              0            0.060404          0.063963
     2     11              0              0              1            0.000415          0.000438
    11      2              0              0             -1            0.000415          0.000438
     2     12             -1              0              0            0.003373          0.003591
    12      2              1              0              0            0.003373          0.003591
     2     12              0             -1              0            0.007718          0.008069
    12      2              0              1              0            0.007718          0.008069
     2     12              0              0              0            0.677498          0.672982
    12      2              0              0              0            0.677498          0.672982
     2     12              0              1              0            0.007718          0.008069
    12      2              0             -1              0            0.007718          0.008069
     3      3              0              1              0            0.002895          0.003105
     3      3              0             -1              0            0.002895          0.003105
     3      4             -1             -1              0            0.000498          0.000523
     4      3              1              1              0            0.000498          0.000523
     3      4             -1              0              0            0.050158          0.052411
     4      3              1              0              0            0.050158          0.052411
     3      4             -1              1              0            0.000498          0.000523
     4      3              1             -1              0            0.000498          0.000523
     3      4              0              0              0            0.002884          0.003020
     4      3              0              0              0            0.002884          0.003020
     3      5              0             -1              0            0.000845          0.000880
     5      3              0              1              0            0.000845          0.000880
     3      5              0              0              0            0.076233          0.077551
     5      3              0              0              0            0.076233          0.077551
     3      5              0              0              1            0.000813          0.000835
     5      3              0              0             -1            0.000813          0.000835
     3      5              0              1              0            0.000845          0.000880
     5      3              0             -1              0            0.000845          0.000880
     3      6             -1              0              0            0.001615          0.001676
     6      3              1              0              0            0.001615          0.001676
     3      6              0              0              0            0.001615          0.001676
     6      3              0              0              0            0.001615          0.001676
     3      8              0              0             -1            0.002287          0.002417
     8      3              0              0              1            0.002287          0.002417
     3      8              0              0              0            0.002287          0.002417
     8      3              0              0              0            0.002287          0.002417
     3      8              0              1             -1            0.002287          0.002417
     8      3              0             -1              1            0.002287          0.002417
     3      8              0              1              0            0.002287          0.002417
     8      3              0             -1              0            0.002287          0.002417
     3      9              0              0             -1            0.001988          0.002086
     9      3              0              0              1            0.001988          0.002086
     3      9              0              0              0            0.051163          0.054147
     9      3              0              0              0            0.051163          0.054147
     3      9              0              1             -1            0.001988          0.002086
     9      3              0             -1              1            0.001988          0.002086
     3      9              0              1              0            0.051163          0.054147
     9      3              0             -1              0            0.051163          0.054147
     3     10              0             -1              0            0.009559          0.009981
    10      3              0              1              0            0.009559          0.009981
     3     10              0              0              0            0.753046          0.748011
    10      3              0              0              0            0.753046          0.748011
     3     10              0              0              1            0.000718          0.000737
    10      3              0              0             -1            0.000718          0.000737
     3     10              0              1              0            0.009559          0.009981
    10      3              0             -1              0            0.009559          0.009981
     3     10              1              0              0            0.000603          0.000633
    10      3             -1              0              0            0.000603          0.000633
     3     11             -1              0              0            0.003373          0.003591
    11      3              1              0              0            0.003373          0.003591
     3     11              0             -1              0            0.007718          0.008068
    11      3              0              1              0            0.007718          0.008068
     3     11              0              0              0            0.677489          0.672971
    11      3              0              0              0            0.677489          0.672971
     3     11              0              1              0            0.007718          0.008068
    11      3              0             -1              0            0.007718          0.008068
     3     12             -1              0              0            0.001006          0.001063
    12      3              1              0              0            0.001006          0.001063
     3     12             -1              1              0            0.001006          0.001063
    12      3              1             -1              0            0.001006          0.001063
     3     12              0              0             -1            0.000415          0.000438
    12      3              0              0              1            0.000415          0.000438
     3     12              0              0              0            0.060405          0.063965
    12      3              0              0              0            0.060405          0.063965
     3     12              0              1             -1            0.000415          0.000438
    12      3              0             -1              1            0.000415          0.000438
     3     12              0              1              0            0.060405          0.063965
    12      3              0             -1              0            0.060405          0.063965
     4      4              0              1              0            0.002895          0.003105
     4      4              0             -1              0            0.002895          0.003105
     4      5              0              0              0            0.001615          0.001676
     5      4              0              0              0            0.001615          0.001676
     4      5              1              0              0            0.001615          0.001676
     5      4             -1              0              0            0.001615          0.001676
     4      6              0             -1              0            0.000845          0.000880
     6      4              0              1              0            0.000845          0.000880
     4      6              0              0              0            0.076233          0.077551
     6      4              0              0              0            0.076233          0.077551
     4      6              0              0              1            0.000813          0.000835
     6      4              0              0             -1            0.000813          0.000835
     4      6              0              1              0            0.000845          0.000880
     6      4              0             -1              0            0.000845          0.000880
     4      7              0              0             -1            0.002287          0.002417
     7      4              0              0              1            0.002287          0.002417
     4      7              0              0              0            0.002287          0.002417
     7      4              0              0              0            0.002287          0.002417
     4      7              0              1             -1            0.002287          0.002417
     7      4              0             -1              1            0.002287          0.002417
     4      7              0              1              0            0.002287          0.002417
     7      4              0             -1              0            0.002287          0.002417
     4      9              1              0             -1            0.001988          0.002086
     9      4             -1              0              1            0.001988          0.002086
     4      9              1              0              0            0.051162          0.054147
     9      4             -1              0              0            0.051162          0.054147
     4      9              1              1             -1            0.001988          0.002086
     9      4             -1             -1              1            0.001988          0.002086
     4      9              1              1              0            0.051162          0.054147
     9      4             -1             -1              0            0.051162          0.054147
     4     10              0              0              0            0.000603          0.000633
    10      4              0              0              0            0.000603          0.000633
     4     10              1             -1              0            0.009559          0.009981
    10      4             -1              1              0            0.009559          0.009981
     4     10              1              0              0            0.753045          0.748009
    10      4             -1              0              0            0.753045          0.748009
     4     10              1              0              1            0.000718          0.000737
    10      4             -1              0             -1            0.000718          0.000737
     4     10              1              1              0            0.009559          0.009981
    10      4             -1             -1              0            0.009559          0.009981
     4     11              0             -1              0            0.007718          0.008068
    11      4              0              1              0            0.007718          0.008068
     4     11              0              0              0            0.677489          0.672970
    11      4              0              0              0            0.677489          0.672970
     4     11              0              1              0            0.007718          0.008068
    11      4              0             -1              0            0.007718          0.008068
     4     11              1              0              0            0.003373          0.003591
    11      4             -1              0              0            0.003373          0.003591
     4     12              0              0             -1            0.000415          0.000438
    12      4              0              0              1            0.000415          0.000438
     4     12              0              0              0            0.060405          0.063965
    12      4              0              0              0            0.060405          0.063965
     4     12              0              1             -1            0.000415          0.000438
    12      4              0             -1              1            0.000415          0.000438
     4     12              0              1              0            0.060405          0.063965
    12      4              0             -1              0            0.060405          0.063965
     4     12              1              0              0            0.001006          0.001063
    12      4             -1              0              0            0.001006          0.001063
     4     12              1              1              0            0.001006          0.001063
    12      4             -1             -1              0            0.001006          0.001063
     5      5              0              1              0            0.002895          0.003104
     5      5              0             -1              0            0.002895          0.003104
     5      6             -1              0              0            0.002884          0.003019
     6      5              1              0              0            0.002884          0.003019
     5      6              0             -1              0            0.000498          0.000523
     6      5              0              1              0            0.000498          0.000523
     5      6              0              0              0            0.050153          0.052405
     6      5              0              0              0            0.050153          0.052405
     5      6              0              1              0            0.000498          0.000523
     6      5              0             -1              0            0.000498          0.000523
     5      7             -1              0             -1            0.000791          0.000834
     7      5              1              0              1            0.000791          0.000834
     5      7             -1              1             -1            0.000791          0.000834
     7      5              1             -1              1            0.000791          0.000834
     5      7              0              0             -1            0.008649          0.009272
     7      5              0              0              1            0.008649          0.009272
     5      7              0              1             -1            0.008649          0.009272
     7      5              0             -1              1            0.008649          0.009272
     5      8              0              0             -1            0.113588          0.117316
     8      5              0              0              1            0.113588          0.117316
     5      8              0              1             -1            0.113588          0.117316
     8      5              0             -1              1            0.113588          0.117316
     5      9              0              0             -1            0.060402          0.063962
     9      5              0              0              1            0.060402          0.063962
     5      9              0              0              0            0.000415          0.000438
     9      5              0              0              0            0.000415          0.000438
     5      9              0              1             -1            0.060402          0.063962
     9      5              0             -1              1            0.060402          0.063962
     5      9              0              1              0            0.000415          0.000438
     9      5              0             -1              0            0.000415          0.000438
     5      9              1              0             -1            0.001006          0.001063
     9      5             -1              0              1            0.001006          0.001063
     5      9              1              1             -1            0.001006          0.001063
     9      5             -1             -1              1            0.001006          0.001063
     5     10              0             -1              0            0.007717          0.008068
    10      5              0              1              0            0.007717          0.008068
     5     10              0              0              0            0.677480          0.672957
    10      5              0              0              0            0.677480          0.672957
     5     10              0              1              0            0.007717          0.008068
    10      5              0             -1              0            0.007717          0.008068
     5     10              1              0              0            0.003373          0.003591
    10      5             -1              0              0            0.003373          0.003591
     5     11             -1              0              0            0.000602          0.000633
    11      5              1              0              0            0.000602          0.000633
     5     11              0             -1              0            0.009558          0.009980
    11      5              0              1              0            0.009558          0.009980
     5     11              0              0             -1            0.000718          0.000737
    11      5              0              0              1            0.000718          0.000737
     5     11              0              0              0            0.753025          0.747982
    11      5              0              0              0            0.753025          0.747982
     5     11              0              1              0            0.009558          0.009980
    11      5              0             -1              0            0.009558          0.009980
     5     12              0              0             -1            0.051159          0.054143
    12      5              0              0              1            0.051159          0.054143
     5     12              0              0              0            0.001988          0.002086
    12      5              0              0              0            0.001988          0.002086
     5     12              0              1             -1            0.051159          0.054143
    12      5              0             -1              1            0.051159          0.054143
     5     12              0              1              0            0.001988          0.002086
    12      5              0             -1              0            0.001988          0.002086
     6      6              0              1              0            0.002895          0.003104
     6      6              0             -1              0            0.002895          0.003104
     6      7              0              0             -1            0.113589          0.117317
     7      6              0              0              1            0.113589          0.117317
     6      7              0              1             -1            0.113588          0.117317
     7      6              0             -1              1            0.113588          0.117317
     6      8              0              0             -1            0.008649          0.009272
     8      6              0              0              1            0.008649          0.009272
     6      8              0              1             -1            0.008649          0.009272
     8      6              0             -1              1            0.008649          0.009272
     6      8              1              0             -1            0.000791          0.000834
     8      6             -1              0              1            0.000791          0.000834
     6      8              1              1             -1            0.000791          0.000834
     8      6             -1             -1              1            0.000791          0.000834
     6      9              0              0             -1            0.001006          0.001063
     9      6              0              0              1            0.001006          0.001063
     6      9              0              1             -1            0.001006          0.001063
     9      6              0             -1              1            0.001006          0.001063
     6      9              1              0             -1            0.060403          0.063962
     9      6             -1              0              1            0.060403          0.063962
     6      9              1              0              0            0.000415          0.000438
     9      6             -1              0              0            0.000415          0.000438
     6      9              1              1             -1            0.060403          0.063962
     9      6             -1             -1              1            0.060403          0.063962
     6      9              1              1              0            0.000415          0.000438
     9      6             -1             -1              0            0.000415          0.000438
     6     10              0              0              0            0.003373          0.003591
    10      6              0              0              0            0.003373          0.003591
     6     10              1             -1              0            0.007717          0.008068
    10      6             -1              1              0            0.007717          0.008068
     6     10              1              0              0            0.677480          0.672957
    10      6             -1              0              0            0.677480          0.672957
     6     10              1              1              0            0.007717          0.008068
    10      6             -1             -1              0            0.007717          0.008068
     6     11              0             -1              0            0.009558          0.009980
    11      6              0              1              0            0.009558          0.009980
     6     11              0              0             -1            0.000718          0.000737
    11      6              0              0              1            0.000718          0.000737
     6     11              0              0              0            0.753025          0.747982
    11      6              0              0              0            0.753025          0.747982
     6     11              0              1              0            0.009558          0.009980
    11      6              0             -1              0            0.009558          0.009980
     6     11              1              0              0            0.000602          0.000633
    11      6             -1              0              0            0.000602          0.000633
     6     12              0              0             -1            0.051159          0.054143
    12      6              0              0              1            0.051159          0.054143
     6     12              0              0              0            0.001988          0.002086
    12      6              0              0              0            0.001988          0.002086
     6     12              0              1             -1            0.051159          0.054143
    12      6              0             -1              1            0.051159          0.054143
     6     12              0              1              0            0.001988          0.002086
    12      6              0             -1              0            0.001988          0.002086
     7      7              0              1              0            0.002895          0.003104
     7      7              0             -1              0            0.002895          0.003104
     7      8              0             -1              0            0.000498          0.000523
     8      7              0              1              0            0.000498          0.000523
     7      8              0              0              0            0.050154          0.052406
     8      7              0              0              0            0.050154          0.052406
     7      8              0              1              0            0.000498          0.000523
     8      7              0             -1              0            0.000498          0.000523
     7      8              1              0              0            0.002884          0.003019
     8      7             -1              0              0            0.002884          0.003019
     7      9              0              0              0            0.003373          0.003591
     9      7              0              0              0            0.003373          0.003591
     7      9              1             -1              0            0.007718          0.008068
     9      7             -1              1              0            0.007718          0.008068
     7      9              1              0              0            0.677491          0.672970
     9      7             -1              0              0            0.677491          0.672970
     7      9              1              1              0            0.007718          0.008068
     9      7             -1             -1              0            0.007718          0.008068
     7     10              0             -1              1            0.001006          0.001063
    10      7              0              1             -1            0.001006          0.001063
     7     10              0              0              1            0.001006          0.001063
    10      7              0              0             -1            0.001006          0.001063
     7     10              1             -1              0            0.000415          0.000438
    10      7             -1              1              0            0.000415          0.000438
     7     10              1             -1              1            0.060402          0.063961
    10      7             -1              1             -1            0.060402          0.063961
     7     10              1              0              0            0.000415          0.000438
    10      7             -1              0              0            0.000415          0.000438
     7     10              1              0              1            0.060402          0.063961
    10      7             -1              0             -1            0.060402          0.063961
     7     11              0             -1              0            0.001988          0.002086
    11      7              0              1              0            0.001988          0.002086
     7     11              0             -1              1            0.051158          0.054142
    11      7              0              1             -1            0.051158          0.054142
     7     11              0              0              0            0.001988          0.002086
    11      7              0              0              0            0.001988          0.002086
     7     11              0              0              1            0.051158          0.054142
    11      7              0              0             -1            0.051158          0.054142
     7     12              0             -1              0            0.009559          0.009981
    12      7              0              1              0            0.009559          0.009981
     7     12              0              0              0            0.753036          0.747995
    12      7              0              0              0            0.753036          0.747995
     7     12              0              0              1            0.000718          0.000737
    12      7              0              0             -1            0.000718          0.000737
     7     12              0              1              0            0.009559          0.009981
    12      7              0             -1              0            0.009559          0.009981
     7     12              1              0              0            0.000603          0.000633
    12      7             -1              0              0            0.000603          0.000633
     8      8              0              1              0            0.002895          0.003104
     8      8              0             -1              0            0.002895          0.003104
     8      9              0             -1              0            0.007718          0.008068
     9      8              0              1              0            0.007718          0.008068
     8      9              0              0              0            0.677490          0.672968
     9      8              0              0              0            0.677490          0.672968
     8      9              0              1              0            0.007718          0.008068
     9      8              0             -1              0            0.007718          0.008068
     8      9              1              0              0            0.003373          0.003591
     9      8             -1              0              0            0.003373          0.003591
     8     10              0             -1              0            0.000415          0.000438
    10      8              0              1              0            0.000415          0.000438
     8     10              0             -1              1            0.060402          0.063961
    10      8              0              1             -1            0.060402          0.063961
     8     10              0              0              0            0.000415          0.000438
    10      8              0              0              0            0.000415          0.000438
     8     10              0              0              1            0.060402          0.063961
    10      8              0              0             -1            0.060402          0.063961
     8     10              1             -1              1            0.001006          0.001063
    10      8             -1              1             -1            0.001006          0.001063
     8     10              1              0              1            0.001006          0.001063
    10      8             -1              0             -1            0.001006          0.001063
     8     11              0             -1              0            0.001988          0.002086
    11      8              0              1              0            0.001988          0.002086
     8     11              0             -1              1            0.051158          0.054142
    11      8              0              1             -1            0.051158          0.054142
     8     11              0              0              0            0.001988          0.002086
    11      8              0              0              0            0.001988          0.002086
     8     11              0              0              1            0.051158          0.054142
    11      8              0              0             -1            0.051158          0.054142
     8     12             -1              0              0            0.000603          0.000633
    12      8              1              0              0            0.000603          0.000633
     8     12              0             -1              0            0.009559          0.009981
    12      8              0              1              0            0.009559          0.009981
     8     12              0              0              0            0.753036          0.747994
    12      8              0              0              0            0.753036          0.747994
     8     12              0              0              1            0.000718          0.000737
    12      8              0              0             -1            0.000718          0.000737
     8     12              0              1              0            0.009559          0.009981
    12      8              0             -1              0            0.009559          0.009981
     9      9              0              1              0            0.158455          0.162058
     9      9              0             -1              0            0.158455          0.162058
     9      9              1              0              0            0.000432          0.000462
     9      9             -1              0              0            0.000432          0.000462
     9     10              0             -2              1            0.000382          0.000395
    10      9              0              2             -1            0.000382          0.000395
     9     10              0             -1              0            0.037941          0.040532
    10      9              0              1              0            0.037941          0.040532
     9     10              0             -1              1            0.287099          0.297391
    10      9              0              1             -1            0.287099          0.297391
     9     10              0              0              0            0.037941          0.040532
    10      9              0              0              0            0.037941          0.040532
     9     10              0              0              1            0.287099          0.297391
    10      9              0              0             -1            0.287099          0.297391
     9     10              0              1              1            0.000382          0.000395
    10      9              0             -1             -1            0.000382          0.000395
     9     11             -1             -1              0            0.009421          0.010115
    11      9              1              1              0            0.009421          0.010115
     9     11             -1             -1              1            0.009421          0.010115
    11      9              1              1             -1            0.009421          0.010115
     9     11             -1              0              0            0.009421          0.010115
    11      9              1              0              0            0.009421          0.010115
     9     11             -1              0              1            0.009421          0.010115
    11      9              1              0             -1            0.009421          0.010115
     9     11              0             -1              0            0.009421          0.010115
    11      9              0              1              0            0.009421          0.010115
     9     11              0             -1              1            0.009421          0.010115
    11      9              0              1             -1            0.009421          0.010115
     9     11              0              0              0            0.009421          0.010115
    11      9              0              0              0            0.009421          0.010115
     9     11              0              0              1            0.009421          0.010115
    11      9              0              0             -1            0.009421          0.010115
     9     12             -1             -1              0            0.016329          0.016696
    12      9              1              1              0            0.016329          0.016696
     9     12             -1              0              0            0.263939          0.283584
    12      9              1              0              0            0.263939          0.283584
     9     12             -1              1              0            0.016329          0.016696
    12      9              1             -1              0            0.016329          0.016696
     9     12              0             -1              0            0.016329          0.016696
    12      9              0              1              0            0.016329          0.016696
     9     12              0              0              0            0.263938          0.283583
    12      9              0              0              0            0.263938          0.283583
     9     12              0              1              0            0.016329          0.016696
    12      9              0             -1              0            0.016329          0.016696
    10     10              0              1              0            0.158449          0.162051
    10     10              0             -1              0            0.158449          0.162051
    10     10              1              0              0            0.000432          0.000462
    10     10             -1              0              0            0.000432          0.000462
    10     11             -1             -1              0            0.016328          0.016695
    11     10              1              1              0            0.016328          0.016695
    10     11             -1              0              0            0.263928          0.283570
    11     10              1              0              0            0.263928          0.283570
    10     11             -1              1              0            0.016328          0.016695
    11     10              1             -1              0            0.016328          0.016695
    10     11              0             -1              0            0.016328          0.016695
    11     10              0              1              0            0.016328          0.016695
    10     11              0              0              0            0.263928          0.283570
    11     10              0              0              0            0.263928          0.283570
    10     11              0              1              0            0.016328          0.016695
    11     10              0             -1              0            0.016328          0.016695
    10     12             -1              0             -1            0.009421          0.010115
    12     10              1              0              1            0.009421          0.010115
    10     12             -1              0              0            0.009421          0.010115
    12     10              1              0              0            0.009421          0.010115
    10     12             -1              1             -1            0.009421          0.010115
    12     10              1             -1              1            0.009421          0.010115
    10     12             -1              1              0            0.009421          0.010115
    12     10              1             -1              0            0.009421          0.010115
    10     12              0              0             -1            0.009421          0.010115
    12     10              0              0              1            0.009421          0.010115
    10     12              0              0              0            0.009421          0.010115
    12     10              0              0              0            0.009421          0.010115
    10     12              0              1             -1            0.009421          0.010115
    12     10              0             -1              1            0.009421          0.010115
    10     12              0              1              0            0.009421          0.010115
    12     10              0             -1              0            0.009421          0.010115
    11     11              0              1              0            0.158446          0.162047
    11     11              0             -1              0            0.158446          0.162047
    11     11              1              0              0            0.000432          0.000462
    11     11             -1              0              0            0.000432          0.000462
    11     12              0             -1              0            0.000382          0.000395
    12     11              0              1              0            0.000382          0.000395
    11     12              0              0             -1            0.037939          0.040530
    12     11              0              0              1            0.037939          0.040530
    11     12              0              0              0            0.287098          0.297386
    12     11              0              0              0            0.287098          0.297386
    11     12              0              1             -1            0.037939          0.040530
    12     11              0             -1              1            0.037939          0.040530
    11     12              0              1              0            0.287097          0.297386
    12     11              0             -1              0            0.287097          0.297386
    11     12              0              2              0            0.000382          0.000395
    12     11              0             -2              0            0.000382          0.000395
    12     12              0              1              0            0.158453          0.162055
    12     12              0             -1              0            0.158453          0.162055
    12     12              1              0              0            0.000432          0.000462
    12     12             -1              0              0            0.000432          0.000462
  
