# Supplementary material for: How well do various QM-derived net atomic charges reproduce the electrostatic potential surrounding a material across multiple geometric conformations?
Source: RSC Adv. 2025 Jul 7;15(29):23223–65. doi: 10.1039/d4ra07900k (PMC12230677; doi:10.1039/d4ra07900k)
Supplement: RA-015-D4RA07900K-s002 [file RA-015-D4RA07900K-s002.zip › 11_sodium_chloride_crystals/Imma_Na2Cl/2_core_electrons/VASP_DDEC_analysis.output]

  
 ******************** TIME CONTROL ********************
 Starting Chargemol development version January 4, 2022     
 ******************************************************
  
 Starting DDEC program
 2025/02/06  08:34:34
 Copyright (c) 2014, 2015, 2016, 2017, 2018, 2019, 2020, 2021 by Thomas A. Manz and Nidia Gabaldon Limas. Rights reserved.
  
 **************** THREAD INFORMATION ******************
 Job running using OpenMP.
 The number of parallel threads is:            8
  
 ******************************************************
  
 /home/tamanz/bin/atomic_densities/                                                                                                                                                                      
  
 ******************** TIME CONTROL ********************
 Starting format_vasp_densities
 ******************************************************
  
 inputfile = AECCAR2
 vectors
  9.314459  0.000000  0.000000
  0.000000  5.869489  0.000000
  0.000000  0.000000 10.115703
 direct_coords
  0.791000  0.250000  0.588000
  0.209000  0.250000  0.588000
  0.209000  0.750000  0.412000
  0.791000  0.750000  0.412000
  0.291000  0.750000  0.088000
  0.709000  0.750000  0.088000
  0.709000  0.250000  0.912000
  0.291000  0.250000  0.912000
  0.000000  0.250000  0.798000
  0.000000  0.750000  0.202000
  0.500000  0.750000  0.298000
  0.500000  0.250000  0.702000
 totnumA=     64
 totnumB=     40
 totnumC=     72
 core_available F
 inputfile = CHGCAR
 valence_grid_correct = T
  
 ******************** TIME CONTROL ********************
 Read input files in   0.18000000715255737      seconds
 ******************************************************
  
 The maximum pixel electron correction was:   0.001457
 The number of pixel corrections was:      8
 sum_negative_density: -0.000580
 POTCAR
  
 ******************** TIME CONTROL ********************
 Starting add_missing_core_density
 ******************************************************
  
 center_nabc =
          51          10          42
          13          10          42
          13          30          30
          51          30          30
          19          30           6
          45          30           6
          45          10          66
          19          10          66
           0          10          57
           0          30          15
          32          30          21
          32          10          51
 delta_na=     66
 delta_nb=     66
 delta_nc=     69
  
 ******************** TIME CONTROL ********************
 Starting check_grid_spacing
 ******************************************************
  
 The grid spacing in your electron density input file is adequate.
  
 ******************** TIME CONTROL ********************
 Finished check_grid_spacing in   0.20200000703334808      seconds
 ******************************************************
  
 Checking to see that all core electrons are accounted for:
  
 Printing atom number, atomic number, core electrons, and missing core for each atom.
 (Missing core electrons will be inserted using stored core electron reference densities.)
    1   11     2.000000    2
    2   11     2.000000    2
    3   11     2.000000    2
    4   11     2.000000    2
    5   11     2.000000    2
    6   11     2.000000    2
    7   11     2.000000    2
    8   11     2.000000    2
    9   17    10.000000   10
   10   17    10.000000   10
   11   17    10.000000   10
   12   17    10.000000   10
 Finished the check for missing core electrons.
  
 ******************** TIME CONTROL ********************
 Finished add_missing_core_density in   0.36700001358985901      seconds
 ******************************************************
  
 The CHGCAR               file size is:               3361645 bytes.
 non_collinear = F
 spin_available = F
  
 ******************** TIME CONTROL ********************
 Starting compute_dominant_atom_volumes
 ******************************************************
  
  
 ******************** TIME CONTROL ********************
 Finished compute_dominant_atom_volumes in   0.15600000321865082      seconds
 ******************************************************
  
 The largest occupancy correction was
   6.1059539950359121E-003
  
 ******************** TIME CONTROL ********************
 Finished format_vasp_densities in   0.76399999856948853      seconds
 ******************************************************
  
 ncore =       56.0000
 nvalence =      100.0000
 pixelvolume =    3.0004E-03
 numerically integrated valence density =    9.9955E+01
 sum_valence_occupancy_correction =    4.4645E-02
 checkme =    1.2484E-05
 The grid spacing is adequate and all electrons are properly accounted for.
 Calculation will proceed.
 Making sure the atomic coordinates for periodic directions are inside the reference unit cell.
 The adjusted atomic coordinates are
    7.3677    1.4674    5.9480
    1.9467    1.4674    5.9480
    1.9467    4.4021    4.1677
    7.3677    4.4021    4.1677
    2.7105    4.4021    0.8902
    6.6040    4.4021    0.8902
    6.6040    1.4674    9.2255
    2.7105    1.4674    9.2255
    0.0000    1.4674    8.0723
    0.0000    4.4021    2.0434
    4.6572    4.4021    3.0145
    4.6572    1.4674    7.1012
  
 The adjusted center_nabc is
          51          10          42
          13          10          42
          13          30          30
          51          30          30
          19          30           6
          45          30           6
          45          10          66
          19          10          66
           0          10          57
           0          30          15
          32          30          21
          32          10          51
  
 ******************** TIME CONTROL ********************
 Starting core_iterator
 ******************************************************
  
 Iteratively solving for the core charge distributions:
 Iteration=   1
 Provisionally assigned core electron populations for the current iteration: 
      4.163600      4.163600      4.163600      4.163600      4.163600      4.163600      4.163600      4.163600     29.380705     29.380705
     29.380705     29.380705
 change=   2.938071E+01
 Iteration=   2
 Provisionally assigned core electron populations for the current iteration: 
      4.138795      4.138795      4.138795      4.138795      4.138795      4.138795      4.138795      4.138795     29.430316     29.430316
     29.430316     29.430316
 change=   4.961072E-02
 Iteration=   3
 Provisionally assigned core electron populations for the current iteration: 
      4.138782      4.138782      4.138782      4.138782      4.138782      4.138782      4.138782      4.138782     29.430342     29.430342
     29.430342     29.430342
 change=   2.609358E-05
 Iteration=   4
 Provisionally assigned core electron populations for the current iteration: 
      4.138777      4.138777      4.138777      4.138777      4.138777      4.138777      4.138777      4.138777     29.430350     29.430350
     29.430350     29.430350
 change=   8.404484E-06
 Iteration=   5
 Provisionally assigned core electron populations for the current iteration: 
      4.138775      4.138775      4.138775      4.138775      4.138775      4.138775      4.138775      4.138775     29.430354     29.430354
     29.430354     29.430354
 change=   3.831200E-06
 Iteration=   6
 Provisionally assigned core electron populations for the current iteration: 
      4.138774      4.138774      4.138774      4.138774      4.138774      4.138774      4.138774      4.138774     29.430356     29.430356
     29.430356     29.430356
 change=   1.921383E-06
 Correcting the core density grid
 Iteration=   1
 Provisionally assigned core electron populations for the current iteration: 
      3.157703      3.157703      3.157703      3.157703      3.157703      3.157703      3.157703      3.157703     20.890498     20.890498
     20.890498     20.890498
 The residual difference between precise core electrons and current core electron populations: 
     -1.157703     -1.157703     -1.157703     -1.157703     -1.157703     -1.157703     -1.157703     -1.157703    -10.890498    -10.890498
    -10.890498    -10.890498
 Iteration=   2
 Provisionally assigned core electron populations for the current iteration: 
      2.591723      2.591723      2.591723      2.591723      2.591723      2.591723      2.591723      2.591723     15.966772     15.966772
     15.966772     15.966772
 The residual difference between precise core electrons and current core electron populations: 
     -0.591723     -0.591723     -0.591723     -0.591723     -0.591723     -0.591723     -0.591723     -0.591723     -5.966772     -5.966772
     -5.966772     -5.966772
 Iteration=   3
 Provisionally assigned core electron populations for the current iteration: 
      2.266667      2.266667      2.266667      2.266667      2.266667      2.266667      2.266667      2.266667     13.135414     13.135414
     13.135414     13.135414
 The residual difference between precise core electrons and current core electron populations: 
     -0.266667     -0.266667     -0.266667     -0.266667     -0.266667     -0.266667     -0.266667     -0.266667     -3.135414     -3.135414
     -3.135414     -3.135414
 Iteration=   4
 Provisionally assigned core electron populations for the current iteration: 
      2.089218      2.089218      2.089218      2.089218      2.089218      2.089218      2.089218      2.089218     11.520517     11.520517
     11.520517     11.520517
 The residual difference between precise core electrons and current core electron populations: 
     -0.089218     -0.089218     -0.089218     -0.089218     -0.089218     -0.089218     -0.089218     -0.089218     -1.520517     -1.520517
     -1.520517     -1.520517
 Iteration=   5
 Provisionally assigned core electron populations for the current iteration: 
      2.014719      2.014719      2.014719      2.014719      2.014719      2.014719      2.014719      2.014719     10.625325     10.625325
     10.625325     10.625325
 The residual difference between precise core electrons and current core electron populations: 
     -0.014719     -0.014719     -0.014719     -0.014719     -0.014719     -0.014719     -0.014719     -0.014719     -0.625325     -0.625325
     -0.625325     -0.625325
 Iteration=   6
 Provisionally assigned core electron populations for the current iteration: 
      2.000492      2.000492      2.000492      2.000492      2.000492      2.000492      2.000492      2.000492     10.178770     10.178770
     10.178770     10.178770
 The residual difference between precise core electrons and current core electron populations: 
     -0.000492     -0.000492     -0.000492     -0.000492     -0.000492     -0.000492     -0.000492     -0.000492     -0.178770     -0.178770
     -0.178770     -0.178770
 Iteration=   7
 Provisionally assigned core electron populations for the current iteration: 
      2.000001      2.000001      2.000001      2.000001      2.000001      2.000001      2.000001      2.000001     10.022066     10.022066
     10.022066     10.022066
 The residual difference between precise core electrons and current core electron populations: 
     -0.000001     -0.000001     -0.000001     -0.000001     -0.000001     -0.000001     -0.000001     -0.000001     -0.022066     -0.022066
     -0.022066     -0.022066
 Iteration=   8
 Provisionally assigned core electron populations for the current iteration: 
      2.000000      2.000000      2.000000      2.000000      2.000000      2.000000      2.000000      2.000000     10.000409     10.000409
     10.000409     10.000409
 The residual difference between precise core electrons and current core electron populations: 
      0.000000      0.000000      0.000000      0.000000      0.000000      0.000000      0.000000      0.000000     -0.000409     -0.000409
     -0.000409     -0.000409
 Iteration=   9
 Provisionally assigned core electron populations for the current iteration: 
      2.000000      2.000000      2.000000      2.000000      2.000000      2.000000      2.000000      2.000000     10.000000     10.000000
     10.000000     10.000000
 The residual difference between precise core electrons and current core electron populations: 
      0.000000      0.000000      0.000000      0.000000      0.000000      0.000000      0.000000      0.000000     -0.000000     -0.000000
     -0.000000     -0.000000
 Core density grid corrected in the following number of iterations: 
 iter=            9
  
 ******************** TIME CONTROL ********************
 Finished core_iterator in    5.6550002098083496      seconds
 ******************************************************
  
  
 ******************** TIME CONTROL ********************
 Starting DDEC6 valence_iterator
 ******************************************************
  
 Iteratively solving for the atomic partial charge distributions:
 Normalization =   1.0000001248381771     
 Information for noniterative Hirshfeld method will be printed now.
  
 ******************** TIME CONTROL ********************
 Starting local_multipole_moment_analysis
 ******************************************************
  
 Multipole analysis for each of the expansion sites.
 XYZ coordinates, net charges, and multipoles are in atomic units. Dipoles and quadrupoles are for valence electrons.
 center number, atomic number, x, y, z, net_charge, dipole_x, dipole_y, dipole_z, dipole_mag, Qxy, Qxz, Qyz, Q(x^2-y^2), Q(3z^2 - R^2),three eigenvalues of traceless quadrupole moment tensor
     1    11  7.367737  1.467372  5.948033  0.205147 -0.023995 -0.000001 -0.027548  0.036533  0.000001  0.012810 -0.000001 -0.069119 -0.044656 -0.035196 -0.006806  0.042002
     2    11  1.946722  1.467372  5.948033  0.205139  0.023997 -0.000002 -0.027544  0.036531 -0.000000 -0.012810 -0.000001 -0.069121 -0.044660 -0.035197 -0.006807  0.042004
     3    11  1.946722  4.402117  4.167670  0.205143  0.023998  0.000000  0.027515  0.036510  0.000000  0.012808  0.000000 -0.069146 -0.044793 -0.035200 -0.006838  0.042038
     4    11  7.367737  4.402117  4.167670  0.205146 -0.023997  0.000001  0.027513  0.036508 -0.000001 -0.012805 -0.000000 -0.069155 -0.044804 -0.035201 -0.006844  0.042045
     5    11  2.710508  4.402117  0.890182  0.205151 -0.023961  0.000000 -0.027543  0.036506  0.000001  0.012806 -0.000000 -0.069171 -0.045019 -0.035203 -0.006886  0.042089
     6    11  6.603952  4.402117  0.890182  0.205151  0.023961  0.000001 -0.027540  0.036505 -0.000001 -0.012804  0.000000 -0.069171 -0.045027 -0.035200 -0.006890  0.042090
     7    11  6.603952  1.467372  9.225521  0.205138  0.023958  0.000000  0.027576  0.036530  0.000001  0.012802 -0.000000 -0.069132 -0.044874 -0.035188 -0.006857  0.042045
     8    11  2.710508  1.467372  9.225521  0.205136 -0.023960 -0.000000  0.027574  0.036530 -0.000001 -0.012803 -0.000001 -0.069140 -0.044878 -0.035192 -0.006858  0.042050
     9    17  0.000000  1.467372  8.072331 -0.410272  0.000006 -0.000004  0.107212  0.107212  0.000000  0.000002  0.000003  0.294288  0.255790 -0.189776  0.085263  0.104512
    10    17  0.000000  4.402117  2.043372 -0.410286 -0.000004 -0.000000 -0.107197  0.107197  0.000000 -0.000003 -0.000000  0.294262  0.255610 -0.189732  0.085203  0.104529
    11    17  4.657230  4.402117  3.014480 -0.410305  0.000000  0.000003  0.107078  0.107078  0.000002 -0.000002 -0.000002  0.294180  0.255726 -0.189711  0.085242  0.104469
    12    17  4.657230  1.467372  7.101224 -0.410287 -0.000003 -0.000005 -0.107096  0.107096 -0.000000  0.000001  0.000002  0.294222  0.255925 -0.189765  0.085308  0.104457
  
 ******************** TIME CONTROL ********************
 Finished local_multipole_moment_analysis in   0.11599999666213989      seconds
 ******************************************************
  
 Information for noniterative CM5 method will be printed now.
 The computed CM5 net atomic charges are:
     2.179509     2.179501     2.179505     2.179507     2.179513     2.179513     2.179500     2.179498    -4.358996    -4.359009
    -4.359029    -4.359011
 Hirshfeld and CM5 analysis finished, calculation of iterative AIM will proceed.
 iter =            1
 Localized charges for the current iteration: 
      0.642614      0.642603      0.642603      0.642607      0.642614      0.642613      0.642607      0.642604     -1.285216     -1.285212
     -1.285218     -1.285219
 Net atomic charges for the current iteration: 
      0.205147      0.205139      0.205143      0.205146      0.205151      0.205151      0.205138      0.205136     -0.410272     -0.410286
     -0.410305     -0.410287
 The updated reference ion charges will be: 
      0.496792      0.496782      0.496783      0.496786      0.496793      0.496792      0.496784      0.496782     -0.993568     -0.993570
     -0.993580     -0.993575
 Normalization =   1.0000001248381782     
 iter =            2
 Localized charges for the current iteration: 
      0.838489      0.838477      0.838476      0.838480      0.838480      0.838479      0.838473      0.838469     -1.676964     -1.676952
     -1.676949     -1.676959
 Net atomic charges for the current iteration: 
      0.677599      0.677580      0.677584      0.677590      0.677598      0.677597      0.677577      0.677573     -1.355164     -1.355170
     -1.355188     -1.355176
 The updated reference ion charges will be: 
      0.784859      0.784845      0.784845      0.784850      0.784853      0.784852      0.784841      0.784837     -1.569697     -1.569692
     -1.569696     -1.569698
  
 ******************************************************
 Finished first 2 partitioning steps in   0.85000002384185791      seconds
 ******************************************************
  
 normalization=       1.000000
  
 ******************************************************
 Finished conditioned number of reference ion electrons in   0.13199999928474426      seconds
 ******************************************************
  
  
 ******************************************************
 Finished conditioned monotonic decay of reference density in    0.0000000000000000      seconds
 ******************************************************
  
 iter = 3
 Iterations to converge reshaping: 
           1
  
 ******************************************************
 Finished tau calculation in   0.14200000464916229      seconds
 ******************************************************
  
 Conditioned reference density computation complete.
  
 ******************************************************
 Finished 3rd partitioning step in   0.27399998903274536      seconds
 This is the number of second to condition the reference densities plus the calculation of tau
 ******************************************************
  
 iteration=            4
 Normalization:   1.000000125
 Net atomic charges for the current iteration: 
      0.982966      0.982943      0.982943      0.982950      0.982964      0.982962      0.982944      0.982939     -1.965915     -1.965893
     -1.965893     -1.965911
 Max change:  6.107507E-01
 Maximum density change:  2.562989E+02
 Iterations to converge reshaping: 
           2
 iteration=            5
 Normalization:   1.000000125
 Net atomic charges for the current iteration: 
      0.869400      0.869387      0.869385      0.869389      0.869399      0.869398      0.869389      0.869386     -1.738802     -1.738773
     -1.738766     -1.738793
 Max change:  2.271270E-01
 Maximum density change:  3.877413E-03
 Iterations to converge reshaping: 
           2
 iteration=            6
 Normalization:   1.000000125
 Net atomic charges for the current iteration: 
      0.838600      0.838587      0.838584      0.838589      0.838605      0.838604      0.838595      0.838593     -1.677212     -1.677177
     -1.677167     -1.677201
 Max change:  6.159871E-02
 Maximum density change:  1.079934E-03
 Iterations to converge reshaping: 
           1
 iteration=            7
 Normalization:   1.000000125
 Net atomic charges for the current iteration: 
      0.812581      0.812568      0.812565      0.812570      0.812592      0.812591      0.812582      0.812581     -1.625182     -1.625143
     -1.625132     -1.625171
 Max change:  5.203533E-02
 Maximum density change:  5.131215E-04
  
 ******************************************************
 Finished charge partitioning steps 4-7 in   0.55099999904632568      seconds
 ******************************************************
  
  
 ******************** TIME CONTROL ********************
 Finished valence_iterator in    1.6749999523162842      seconds
 ******************************************************
  
  
 ******************** TIME CONTROL ********************
 Starting local_multipole_moment_analysis
 ******************************************************
  
 Multipole analysis for each of the expansion sites.
 XYZ coordinates, net charges, and multipoles are in atomic units. Dipoles and quadrupoles are for valence electrons.
 center number, atomic number, x, y, z, net_charge, dipole_x, dipole_y, dipole_z, dipole_mag, Qxy, Qxz, Qyz, Q(x^2-y^2), Q(3z^2 - R^2),three eigenvalues of traceless quadrupole moment tensor
     1    11  7.367737  1.467372  5.948033  0.812581 -0.054894 -0.000001  0.016041  0.057190  0.000001  0.032630 -0.000001 -0.011767 -0.024103 -0.037726  0.009901  0.027825
     2    11  1.946722  1.467372  5.948033  0.812568  0.054897 -0.000002  0.016046  0.057194 -0.000000 -0.032633 -0.000001 -0.011766 -0.024110 -0.037729  0.009901  0.027828
     3    11  1.946722  4.402117  4.167670  0.812565  0.054898  0.000000 -0.016053  0.057197  0.000000  0.032631  0.000001 -0.011781 -0.024130 -0.037733  0.009912  0.027821
     4    11  7.367737  4.402117  4.167670  0.812570 -0.054895  0.000001 -0.016054  0.057194 -0.000001 -0.032628 -0.000000 -0.011789 -0.024136 -0.037732  0.009917  0.027815
     5    11  2.710508  4.402117  0.890182  0.812592 -0.054880  0.000000  0.016039  0.057176  0.000001  0.032623 -0.000000 -0.011782 -0.024160 -0.037729  0.009918  0.027811
     6    11  6.603952  4.402117  0.890182  0.812591  0.054879  0.000001  0.016041  0.057175 -0.000002 -0.032621  0.000000 -0.011783 -0.024168 -0.037728  0.009919  0.027808
     7    11  6.603952  1.467372  9.225521  0.812582  0.054876  0.000000 -0.016028  0.057169  0.000001  0.032621 -0.000001 -0.011759 -0.024130 -0.037717  0.009901  0.027817
     8    11  2.710508  1.467372  9.225521  0.812581 -0.054879 -0.000000 -0.016030  0.057172 -0.000001 -0.032623 -0.000001 -0.011761 -0.024133 -0.037721  0.009903  0.027818
     9    17  0.000000  1.467372  8.072331 -1.625182  0.000007 -0.000005  0.222083  0.222083 -0.000000  0.000003  0.000003  0.859166  0.763178 -0.556779  0.254393  0.302386
    10    17  0.000000  4.402117  2.043372 -1.625143 -0.000004  0.000000 -0.222069  0.222069 -0.000000 -0.000006 -0.000000  0.859131  0.762961 -0.556725  0.254320  0.302405
    11    17  4.657230  4.402117  3.014480 -1.625132  0.000000  0.000004  0.221925  0.221925  0.000003 -0.000003 -0.000003  0.859030  0.763120 -0.556702  0.254373  0.302328
    12    17  4.657230  1.467372  7.101224 -1.625171 -0.000005 -0.000006 -0.221945  0.221945 -0.000000 -0.000000  0.000002  0.859089  0.763360 -0.556771  0.254453  0.302318
  
 ******************** TIME CONTROL ********************
 Finished local_multipole_moment_analysis in   0.11200000345706940      seconds
 ******************************************************
  
 Since the system is periodic, total multipole moment analysis will not be performed.
 Calculation of the electron cloud penetration terms
  
 ******************** TIME CONTROL ********************
 Starting perform_BO_analysis
 ******************************************************
  
 Starting Effective Bond Order (BO) Analysis
  
 ******************** TIME CONTROL ********************
 Starting prepare_BO_density_grids
 ******************************************************
  
 Preparing density grids for bond order analysis ...
 Total density grid corrected in the following number of iterations:     3
 The total integrated number of electrons is      156.000000
 Grid preparation complete.
  
 ******************** TIME CONTROL ********************
 Finished prepare_BO_density_grids in   0.22800000011920929      seconds
 ******************************************************
  
  
 ******************** TIME CONTROL ********************
 Starting compute_local_atomic_exchange_vectors
 ******************************************************
  
  
 ******************** TIME CONTROL ********************
 Finished compute_local_atomic_exchange_vectors in   0.13099999725818634      seconds
 ******************************************************
  
  
 ******************** TIME CONTROL ********************
 Starting initialize_bond_pair_matrix
 ******************************************************
  
 Initializing the bond pair matrix ...
 The total number of symmetry unique atom pairs to include in the bond pair matrix is
 num_sym_unique_bond_pairs:    288
 The bond pair matrix has been initialized.
  
 ******************** TIME CONTROL ********************
 Finished initialize_bond_pair_matrix in   0.59399998188018799      seconds
 ******************************************************
  
  
 ******************** TIME CONTROL ********************
 Starting compute_summed_contact_exchange
 ******************************************************
  
  
 ******************** TIME CONTROL ********************
 Finished compute_summed_contact_exchange in    7.1999996900558472E-002 seconds
 ******************************************************
  
  
 ******************** TIME CONTROL ********************
 Starting integrate_bonding_terms
 ******************************************************
  
  
 ******************** TIME CONTROL ********************
 Finished integrate_bonding_terms in    2.2279999256134033      seconds
 ******************************************************
  
  
 ******************** TIME CONTROL ********************
 Starting calculate_final_BOs
 ******************************************************
  
 Checking for consistency in the summed contact exchange
 The maximum error in the summed contact exchange is     0.005217
  
 The sum of contact exchanges for each atom are:
    2.119891
    2.119901
    2.119884
    2.119877
    2.119791
    2.119793
    2.119820
    2.119816
    5.132643
    5.132543
    5.132484
    5.132591
  
 The sum of BOs for each atom are:
    2.613580
    2.613592
    2.613569
    2.613560
    2.613455
    2.613457
    2.613491
    2.613487
    6.221893
    6.221772
    6.221696
    6.221826
  
 The final bond pair matrix is
     1     1    0.000000    1.000000    0.000000  -14.000000  116.000000  -16.000000   76.000000  -26.000000  110.000000    0.003105    0.003105    0.002895    0.000014    0.940856    0.000016    0.000015    0.003120    0.003120
     1     2    0.000000    0.000000    0.000000  -15.000000   79.000000  -55.000000   75.000000  -26.000000  110.000000    0.003020    0.003020    0.002884    0.000003    0.940856    0.000005    0.000005    0.003024    0.003024
     1     2    1.000000   -1.000000    0.000000   11.000000  117.000000  -56.000000   36.000000  -24.000000  108.000000    0.000523    0.000523    0.000498    0.000000    0.940856    0.000000    0.000000    0.000523    0.000523
     1     2    1.000000    0.000000    0.000000   11.000000  117.000000  -56.000000   76.000000  -27.000000  111.000000    0.052411    0.052411    0.050158    0.003045    0.940856    0.003502    0.003295    0.055706    0.055706
     1     2    1.000000    1.000000    0.000000   11.000000  117.000000  -16.000000   76.000000  -24.000000  108.000000    0.000523    0.000523    0.000498    0.000000    0.940856    0.000000    0.000000    0.000523    0.000523
     1     3    0.000000   -1.000000    0.000000  -15.000000   79.000000  -56.000000   56.000000  -27.000000   99.000000    0.000834    0.000834    0.000791    0.000000    0.940855    0.000000    0.000000    0.000834    0.000834
     1     3    0.000000    0.000000    0.000000  -15.000000   79.000000  -36.000000   76.000000  -27.000000   99.000000    0.000834    0.000834    0.000791    0.000000    0.940855    0.000000    0.000000    0.000834    0.000834
     1     3    1.000000   -1.000000    0.000000   11.000000  117.000000  -56.000000   56.000000  -27.000000   99.000000    0.009273    0.009273    0.008650    0.000128    0.940855    0.000143    0.000134    0.009407    0.009407
     1     3    1.000000    0.000000    0.000000   11.000000  117.000000  -36.000000   76.000000  -27.000000   99.000000    0.009273    0.009273    0.008650    0.000128    0.940855    0.000143    0.000134    0.009407    0.009407
     1     4    0.000000   -1.000000    0.000000  -15.000000  117.000000  -56.000000   56.000000  -27.000000   99.000000    0.117326    0.117326    0.113595    0.016813    0.940855    0.019107    0.017977    0.135303    0.135303
     1     4    0.000000    0.000000    0.000000  -15.000000  117.000000  -36.000000   76.000000  -27.000000   99.000000    0.117326    0.117326    0.113595    0.016813    0.940855    0.019107    0.017977    0.135303    0.135303
     1     6    0.000000   -1.000000    0.000000  -15.000000  111.000000  -56.000000   56.000000  -27.000000   75.000000    0.002417    0.002417    0.002286    0.000007    0.940857    0.000008    0.000007    0.002424    0.002424
     1     6    0.000000   -1.000000    1.000000  -15.000000  111.000000  -56.000000   56.000000    9.000000  111.000000    0.002417    0.002417    0.002286    0.000007    0.940857    0.000008    0.000007    0.002424    0.002424
     1     6    0.000000    0.000000    0.000000  -15.000000  111.000000  -36.000000   76.000000  -27.000000   75.000000    0.002417    0.002417    0.002286    0.000007    0.940857    0.000008    0.000007    0.002424    0.002424
     1     6    0.000000    0.000000    1.000000  -15.000000  111.000000  -36.000000   76.000000    9.000000  111.000000    0.002417    0.002417    0.002286    0.000007    0.940857    0.000008    0.000007    0.002424    0.002424
     1     7    0.000000   -1.000000    0.000000  -15.000000  111.000000  -56.000000   36.000000   -3.000000  111.000000    0.000880    0.000880    0.000845    0.000001    0.940857    0.000001    0.000001    0.000882    0.000882
     1     7    0.000000    0.000000   -1.000000  -15.000000  111.000000  -53.000000   73.000000  -27.000000   63.000000    0.000835    0.000835    0.000813    0.000001    0.940857    0.000001    0.000001    0.000836    0.000836
     1     7    0.000000    0.000000    0.000000  -15.000000  111.000000  -56.000000   76.000000   -3.000000  111.000000    0.077552    0.077552    0.076234    0.002953    0.940857    0.003955    0.003721    0.081273    0.081273
     1     7    0.000000    1.000000    0.000000  -15.000000  111.000000  -16.000000   76.000000   -3.000000  111.000000    0.000880    0.000880    0.000845    0.000001    0.940857    0.000001    0.000001    0.000882    0.000882
     1     8    0.000000    0.000000    0.000000  -15.000000   85.000000  -55.000000   75.000000   -3.000000  111.000000    0.001676    0.001676    0.001615    0.000001    0.940857    0.000001    0.000001    0.001677    0.001677
     1     8    1.000000    0.000000    0.000000   17.000000  117.000000  -55.000000   75.000000   -3.000000  111.000000    0.001676    0.001676    0.001615    0.000001    0.940857    0.000001    0.000001    0.001677    0.001677
     1     9    0.000000    0.000000    0.000000  -15.000000   66.000000  -52.000000   72.000000  -12.000000  111.000000    0.000633    0.000633    0.000603    0.000000    0.786930    0.000000    0.000000    0.000633    0.000633
     1     9    1.000000   -1.000000    0.000000   -2.000000  117.000000  -56.000000   36.000000  -12.000000  111.000000    0.009981    0.009981    0.009559    0.000153    0.786930    0.000170    0.000133    0.010115    0.010115
     1     9    1.000000    0.000000   -1.000000   -2.000000  117.000000  -51.000000   71.000000  -27.000000   54.000000    0.000737    0.000737    0.000718    0.000001    0.786930    0.000001    0.000001    0.000738    0.000738
     1     9    1.000000    0.000000    0.000000   -2.000000  117.000000  -56.000000   76.000000  -12.000000  111.000000    0.748018    0.748018    0.753054    0.207256    0.786930    0.300511    0.236481    0.984500    0.984500
     1     9    1.000000    1.000000    0.000000   -2.000000  117.000000  -16.000000   76.000000  -12.000000  111.000000    0.009981    0.009981    0.009559    0.000153    0.786930    0.000170    0.000133    0.010115    0.010115
     1    10    1.000000   -1.000000    0.000000   -2.000000  117.000000  -56.000000   56.000000  -27.000000   84.000000    0.054145    0.054145    0.051161    0.004155    0.786932    0.004644    0.003654    0.057799    0.057799
     1    10    1.000000   -1.000000    1.000000   -2.000000  117.000000  -56.000000   56.000000   18.000000  111.000000    0.002086    0.002086    0.001988    0.000002    0.786932    0.000003    0.000003    0.002089    0.002089
     1    10    1.000000    0.000000    0.000000   -2.000000  117.000000  -36.000000   76.000000  -27.000000   84.000000    0.054145    0.054145    0.051161    0.004155    0.786932    0.004644    0.003654    0.057799    0.057799
     1    10    1.000000    0.000000    1.000000   -2.000000  117.000000  -36.000000   76.000000   18.000000  111.000000    0.002086    0.002086    0.001988    0.000002    0.786932    0.000003    0.000003    0.002089    0.002089
     1    11    0.000000   -1.000000    0.000000  -15.000000   98.000000  -56.000000   56.000000  -27.000000   90.000000    0.063963    0.063963    0.060403    0.004177    0.786932    0.004859    0.003824    0.067786    0.067786
     1    11    0.000000   -1.000000    1.000000  -15.000000   98.000000  -56.000000   56.000000   24.000000  111.000000    0.000438    0.000438    0.000415    0.000000    0.786932    0.000000    0.000000    0.000438    0.000438
     1    11    0.000000    0.000000    0.000000  -15.000000   98.000000  -36.000000   76.000000  -27.000000   90.000000    0.063963    0.063963    0.060403    0.004177    0.786932    0.004859    0.003824    0.067786    0.067786
     1    11    0.000000    0.000000    1.000000  -15.000000   98.000000  -36.000000   76.000000   24.000000  111.000000    0.000438    0.000438    0.000415    0.000000    0.786932    0.000000    0.000000    0.000438    0.000438
     1    11    1.000000   -1.000000    0.000000   30.000000  117.000000  -56.000000   56.000000  -27.000000   90.000000    0.001063    0.001063    0.001006    0.000001    0.786932    0.000001    0.000001    0.001064    0.001064
     1    11    1.000000    0.000000    0.000000   30.000000  117.000000  -36.000000   76.000000  -27.000000   90.000000    0.001063    0.001063    0.001006    0.000001    0.786932    0.000001    0.000001    0.001064    0.001064
     1    12    0.000000   -1.000000    0.000000  -15.000000   98.000000  -56.000000   36.000000  -18.000000  111.000000    0.008069    0.008069    0.007718    0.000092    0.786930    0.000103    0.000081    0.008150    0.008150
     1    12    0.000000    0.000000    0.000000  -15.000000   98.000000  -56.000000   76.000000  -18.000000  111.000000    0.672980    0.672980    0.677497    0.176761    0.786930    0.252245    0.198499    0.871479    0.871479
     1    12    0.000000    1.000000    0.000000  -15.000000   98.000000  -16.000000   76.000000  -18.000000  111.000000    0.008069    0.008069    0.007718    0.000092    0.786930    0.000103    0.000081    0.008150    0.008150
     1    12    1.000000    0.000000    0.000000   30.000000  117.000000  -54.000000   74.000000  -18.000000  111.000000    0.003591    0.003591    0.003373    0.000006    0.786930    0.000008    0.000006    0.003597    0.003597
     2     2    0.000000    1.000000    0.000000  -52.000000   78.000000  -16.000000   76.000000  -26.000000  110.000000    0.003105    0.003105    0.002895    0.000014    0.940856    0.000016    0.000015    0.003120    0.003120
     2     3    0.000000   -1.000000    0.000000  -53.000000   79.000000  -56.000000   56.000000  -27.000000   99.000000    0.117327    0.117327    0.113596    0.016813    0.940855    0.019107    0.017977    0.135304    0.135304
     2     3    0.000000    0.000000    0.000000  -53.000000   79.000000  -36.000000   76.000000  -27.000000   99.000000    0.117327    0.117327    0.113596    0.016813    0.940855    0.019107    0.017977    0.135304    0.135304
     2     4   -1.000000   -1.000000    0.000000  -53.000000   53.000000  -56.000000   56.000000  -27.000000   99.000000    0.009273    0.009273    0.008650    0.000128    0.940855    0.000143    0.000134    0.009407    0.009407
     2     4   -1.000000    0.000000    0.000000  -53.000000   53.000000  -36.000000   76.000000  -27.000000   99.000000    0.009273    0.009273    0.008650    0.000128    0.940855    0.000143    0.000134    0.009407    0.009407
     2     4    0.000000   -1.000000    0.000000  -15.000000   79.000000  -56.000000   56.000000  -27.000000   99.000000    0.000834    0.000834    0.000791    0.000000    0.940855    0.000000    0.000000    0.000834    0.000834
     2     4    0.000000    0.000000    0.000000  -15.000000   79.000000  -36.000000   76.000000  -27.000000   99.000000    0.000834    0.000834    0.000791    0.000000    0.940855    0.000000    0.000000    0.000834    0.000834
     2     5    0.000000   -1.000000    0.000000  -47.000000   79.000000  -56.000000   56.000000  -27.000000   75.000000    0.002417    0.002417    0.002286    0.000007    0.940857    0.000008    0.000007    0.002424    0.002424
     2     5    0.000000   -1.000000    1.000000  -47.000000   79.000000  -56.000000   56.000000    9.000000  111.000000    0.002417    0.002417    0.002287    0.000007    0.940857    0.000008    0.000007    0.002424    0.002424
     2     5    0.000000    0.000000    0.000000  -47.000000   79.000000  -36.000000   76.000000  -27.000000   75.000000    0.002417    0.002417    0.002286    0.000007    0.940857    0.000008    0.000007    0.002424    0.002424
     2     5    0.000000    0.000000    1.000000  -47.000000   79.000000  -36.000000   76.000000    9.000000  111.000000    0.002417    0.002417    0.002287    0.000007    0.940857    0.000008    0.000007    0.002424    0.002424
     2     7   -1.000000    0.000000    0.000000  -53.000000   47.000000  -55.000000   75.000000   -3.000000  111.000000    0.001676    0.001676    0.001615    0.000001    0.940857    0.000001    0.000001    0.001677    0.001677
     2     7    0.000000    0.000000    0.000000  -21.000000   79.000000  -55.000000   75.000000   -3.000000  111.000000    0.001676    0.001676    0.001615    0.000001    0.940857    0.000001    0.000001    0.001677    0.001677
     2     8    0.000000   -1.000000    0.000000  -47.000000   79.000000  -56.000000   36.000000   -3.000000  111.000000    0.000880    0.000880    0.000845    0.000001    0.940857    0.000001    0.000001    0.000882    0.000882
     2     8    0.000000    0.000000   -1.000000  -47.000000   79.000000  -53.000000   73.000000  -27.000000   63.000000    0.000835    0.000835    0.000813    0.000001    0.940857    0.000001    0.000001    0.000836    0.000836
     2     8    0.000000    0.000000    0.000000  -47.000000   79.000000  -56.000000   76.000000   -3.000000  111.000000    0.077552    0.077552    0.076234    0.002953    0.940857    0.003955    0.003721    0.081274    0.081274
     2     8    0.000000    1.000000    0.000000  -47.000000   79.000000  -16.000000   76.000000   -3.000000  111.000000    0.000880    0.000880    0.000845    0.000001    0.940857    0.000001    0.000001    0.000882    0.000882
     2     9    0.000000   -1.000000    0.000000  -53.000000   66.000000  -56.000000   36.000000  -12.000000  111.000000    0.009982    0.009982    0.009559    0.000153    0.786929    0.000170    0.000133    0.010115    0.010115
     2     9    0.000000    0.000000   -1.000000  -53.000000   66.000000  -51.000000   71.000000  -27.000000   54.000000    0.000737    0.000737    0.000718    0.000001    0.786929    0.000001    0.000001    0.000738    0.000738
     2     9    0.000000    0.000000    0.000000  -53.000000   66.000000  -56.000000   76.000000  -12.000000  111.000000    0.748020    0.748020    0.753055    0.207256    0.786929    0.300512    0.236482    0.984502    0.984502
     2     9    0.000000    1.000000    0.000000  -53.000000   66.000000  -16.000000   76.000000  -12.000000  111.000000    0.009982    0.009982    0.009559    0.000153    0.786929    0.000170    0.000133    0.010115    0.010115
     2     9    1.000000    0.000000    0.000000   -2.000000   79.000000  -52.000000   72.000000  -12.000000  111.000000    0.000633    0.000633    0.000603    0.000000    0.786929    0.000000    0.000000    0.000633    0.000633
     2    10    0.000000   -1.000000    0.000000  -53.000000   66.000000  -56.000000   56.000000  -27.000000   84.000000    0.054146    0.054146    0.051162    0.004155    0.786931    0.004644    0.003654    0.057800    0.057800
     2    10    0.000000   -1.000000    1.000000  -53.000000   66.000000  -56.000000   56.000000   18.000000  111.000000    0.002086    0.002086    0.001988    0.000002    0.786931    0.000003    0.000003    0.002089    0.002089
     2    10    0.000000    0.000000    0.000000  -53.000000   66.000000  -36.000000   76.000000  -27.000000   84.000000    0.054146    0.054146    0.051162    0.004155    0.786931    0.004644    0.003654    0.057800    0.057800
     2    10    0.000000    0.000000    1.000000  -53.000000   66.000000  -36.000000   76.000000   18.000000  111.000000    0.002086    0.002086    0.001988    0.000002    0.786931    0.000003    0.000003    0.002089    0.002089
     2    11   -1.000000   -1.000000    0.000000  -53.000000   34.000000  -56.000000   56.000000  -27.000000   90.000000    0.001063    0.001063    0.001006    0.000001    0.786931    0.000001    0.000001    0.001064    0.001064
     2    11   -1.000000    0.000000    0.000000  -53.000000   34.000000  -36.000000   76.000000  -27.000000   90.000000    0.001063    0.001063    0.001006    0.000001    0.786931    0.000001    0.000001    0.001064    0.001064
     2    11    0.000000   -1.000000    0.000000  -34.000000   79.000000  -56.000000   56.000000  -27.000000   90.000000    0.063963    0.063963    0.060404    0.004177    0.786931    0.004859    0.003824    0.067787    0.067787
     2    11    0.000000   -1.000000    1.000000  -34.000000   79.000000  -56.000000   56.000000   24.000000  111.000000    0.000438    0.000438    0.000415    0.000000    0.786931    0.000000    0.000000    0.000438    0.000438
     2    11    0.000000    0.000000    0.000000  -34.000000   79.000000  -36.000000   76.000000  -27.000000   90.000000    0.063963    0.063963    0.060404    0.004177    0.786931    0.004859    0.003824    0.067787    0.067787
     2    11    0.000000    0.000000    1.000000  -34.000000   79.000000  -36.000000   76.000000   24.000000  111.000000    0.000438    0.000438    0.000415    0.000000    0.786931    0.000000    0.000000    0.000438    0.000438
     2    12   -1.000000    0.000000    0.000000  -53.000000   34.000000  -54.000000   74.000000  -18.000000  111.000000    0.003591    0.003591    0.003373    0.000006    0.786929    0.000008    0.000006    0.003597    0.003597
     2    12    0.000000   -1.000000    0.000000  -34.000000   79.000000  -56.000000   36.000000  -18.000000  111.000000    0.008069    0.008069    0.007718    0.000092    0.786929    0.000103    0.000081    0.008150    0.008150
     2    12    0.000000    0.000000    0.000000  -34.000000   79.000000  -56.000000   76.000000  -18.000000  111.000000    0.672982    0.672982    0.677498    0.176761    0.786929    0.252245    0.198499    0.871481    0.871481
     2    12    0.000000    1.000000    0.000000  -34.000000   79.000000  -16.000000   76.000000  -18.000000  111.000000    0.008069    0.008069    0.007718    0.000092    0.786929    0.000103    0.000081    0.008150    0.008150
     3     3    0.000000    1.000000    0.000000  -52.000000   78.000000    4.000000   96.000000  -38.000000   98.000000    0.003105    0.003105    0.002895    0.000014    0.940854    0.000016    0.000015    0.003120    0.003120
     3     4   -1.000000   -1.000000    0.000000  -53.000000   53.000000  -36.000000   56.000000  -36.000000   96.000000    0.000523    0.000523    0.000498    0.000000    0.940854    0.000000    0.000000    0.000523    0.000523
     3     4   -1.000000    0.000000    0.000000  -53.000000   53.000000  -36.000000   96.000000  -39.000000   99.000000    0.052411    0.052411    0.050158    0.003045    0.940854    0.003502    0.003295    0.055706    0.055706
     3     4   -1.000000    1.000000    0.000000  -53.000000   53.000000    4.000000   96.000000  -36.000000   96.000000    0.000523    0.000523    0.000498    0.000000    0.940854    0.000000    0.000000    0.000523    0.000523
     3     4    0.000000    0.000000    0.000000  -15.000000   79.000000  -35.000000   95.000000  -38.000000   98.000000    0.003020    0.003020    0.002884    0.000003    0.940854    0.000005    0.000005    0.003024    0.003024
     3     5    0.000000   -1.000000    0.000000  -47.000000   79.000000  -36.000000   56.000000  -39.000000   75.000000    0.000880    0.000880    0.000845    0.000001    0.940856    0.000001    0.000001    0.000882    0.000882
     3     5    0.000000    0.000000    0.000000  -47.000000   79.000000  -36.000000   96.000000  -39.000000   75.000000    0.077551    0.077551    0.076233    0.002953    0.940856    0.003955    0.003721    0.081273    0.081273
     3     5    0.000000    0.000000    1.000000  -47.000000   79.000000  -33.000000   93.000000    9.000000   99.000000    0.000835    0.000835    0.000813    0.000001    0.940856    0.000001    0.000001    0.000836    0.000836
     3     5    0.000000    1.000000    0.000000  -47.000000   79.000000    4.000000   96.000000  -39.000000   75.000000    0.000880    0.000880    0.000845    0.000001    0.940856    0.000001    0.000001    0.000882    0.000882
     3     6   -1.000000    0.000000    0.000000  -53.000000   47.000000  -35.000000   95.000000  -39.000000   75.000000    0.001676    0.001676    0.001615    0.000001    0.940856    0.000001    0.000001    0.001677    0.001677
     3     6    0.000000    0.000000    0.000000  -21.000000   79.000000  -35.000000   95.000000  -39.000000   75.000000    0.001676    0.001676    0.001615    0.000001    0.940856    0.000001    0.000001    0.001677    0.001677
     3     8    0.000000    0.000000   -1.000000  -47.000000   79.000000  -36.000000   76.000000  -39.000000   63.000000    0.002417    0.002417    0.002287    0.000007    0.940856    0.000008    0.000007    0.002424    0.002424
     3     8    0.000000    0.000000    0.000000  -47.000000   79.000000  -36.000000   76.000000   -3.000000   99.000000    0.002417    0.002417    0.002287    0.000007    0.940856    0.000008    0.000007    0.002424    0.002424
     3     8    0.000000    1.000000   -1.000000  -47.000000   79.000000  -16.000000   96.000000  -39.000000   63.000000    0.002417    0.002417    0.002287    0.000007    0.940856    0.000008    0.000007    0.002424    0.002424
     3     8    0.000000    1.000000    0.000000  -47.000000   79.000000  -16.000000   96.000000   -3.000000   99.000000    0.002417    0.002417    0.002287    0.000007    0.940856    0.000008    0.000007    0.002424    0.002424
     3     9    0.000000    0.000000   -1.000000  -53.000000   66.000000  -36.000000   76.000000  -39.000000   54.000000    0.002086    0.002086    0.001988    0.000002    0.786928    0.000003    0.000003    0.002089    0.002089
     3     9    0.000000    0.000000    0.000000  -53.000000   66.000000  -36.000000   76.000000  -12.000000   99.000000    0.054147    0.054147    0.051163    0.004155    0.786928    0.004644    0.003654    0.057802    0.057802
     3     9    0.000000    1.000000   -1.000000  -53.000000   66.000000  -16.000000   96.000000  -39.000000   54.000000    0.002086    0.002086    0.001988    0.000002    0.786928    0.000003    0.000003    0.002089    0.002089
     3     9    0.000000    1.000000    0.000000  -53.000000   66.000000  -16.000000   96.000000  -12.000000   99.000000    0.054147    0.054147    0.051163    0.004155    0.786928    0.004644    0.003654    0.057801    0.057801
     3    10    0.000000   -1.000000    0.000000  -53.000000   66.000000  -36.000000   56.000000  -39.000000   84.000000    0.009981    0.009981    0.009559    0.000153    0.786930    0.000170    0.000133    0.010115    0.010115
     3    10    0.000000    0.000000    0.000000  -53.000000   66.000000  -36.000000   96.000000  -39.000000   84.000000    0.748011    0.748011    0.753046    0.207255    0.786930    0.300508    0.236479    0.984490    0.984490
     3    10    0.000000    0.000000    1.000000  -53.000000   66.000000  -31.000000   91.000000   18.000000   99.000000    0.000737    0.000737    0.000718    0.000001    0.786930    0.000001    0.000001    0.000738    0.000738
     3    10    0.000000    1.000000    0.000000  -53.000000   66.000000    4.000000   96.000000  -39.000000   84.000000    0.009981    0.009981    0.009559    0.000153    0.786930    0.000170    0.000133    0.010115    0.010115
     3    10    1.000000    0.000000    0.000000   -2.000000   79.000000  -32.000000   92.000000  -39.000000   84.000000    0.000633    0.000633    0.000603    0.000000    0.786930    0.000000    0.000000    0.000633    0.000633
     3    11   -1.000000    0.000000    0.000000  -53.000000   34.000000  -34.000000   94.000000  -39.000000   90.000000    0.003591    0.003591    0.003373    0.000006    0.786930    0.000008    0.000006    0.003597    0.003597
     3    11    0.000000   -1.000000    0.000000  -34.000000   79.000000  -36.000000   56.000000  -39.000000   90.000000    0.008068    0.008068    0.007718    0.000092    0.786930    0.000103    0.000081    0.008149    0.008149
     3    11    0.000000    0.000000    0.000000  -34.000000   79.000000  -36.000000   96.000000  -39.000000   90.000000    0.672971    0.672971    0.677489    0.176759    0.786930    0.252240    0.198496    0.871467    0.871467
     3    11    0.000000    1.000000    0.000000  -34.000000   79.000000    4.000000   96.000000  -39.000000   90.000000    0.008068    0.008068    0.007718    0.000092    0.786930    0.000103    0.000081    0.008149    0.008149
     3    12   -1.000000    0.000000    0.000000  -53.000000   34.000000  -36.000000   76.000000  -18.000000   99.000000    0.001063    0.001063    0.001006    0.000001    0.786928    0.000001    0.000001    0.001064    0.001064
     3    12   -1.000000    1.000000    0.000000  -53.000000   34.000000  -16.000000   96.000000  -18.000000   99.000000    0.001063    0.001063    0.001006    0.000001    0.786928    0.000001    0.000001    0.001064    0.001064
     3    12    0.000000    0.000000   -1.000000  -34.000000   79.000000  -36.000000   76.000000  -39.000000   48.000000    0.000438    0.000438    0.000415    0.000000    0.786928    0.000000    0.000000    0.000438    0.000438
     3    12    0.000000    0.000000    0.000000  -34.000000   79.000000  -36.000000   76.000000  -18.000000   99.000000    0.063965    0.063965    0.060405    0.004177    0.786928    0.004859    0.003824    0.067789    0.067789
     3    12    0.000000    1.000000   -1.000000  -34.000000   79.000000  -16.000000   96.000000  -39.000000   48.000000    0.000438    0.000438    0.000415    0.000000    0.786928    0.000000    0.000000    0.000438    0.000438
     3    12    0.000000    1.000000    0.000000  -34.000000   79.000000  -16.000000   96.000000  -18.000000   99.000000    0.063965    0.063965    0.060405    0.004177    0.786928    0.004859    0.003824    0.067788    0.067788
     4     4    0.000000    1.000000    0.000000  -14.000000  116.000000    4.000000   96.000000  -38.000000   98.000000    0.003105    0.003105    0.002895    0.000014    0.940855    0.000016    0.000015    0.003120    0.003120
     4     5    0.000000    0.000000    0.000000  -15.000000   85.000000  -35.000000   95.000000  -39.000000   75.000000    0.001676    0.001676    0.001615    0.000001    0.940856    0.000001    0.000001    0.001677    0.001677
     4     5    1.000000    0.000000    0.000000   17.000000  117.000000  -35.000000   95.000000  -39.000000   75.000000    0.001676    0.001676    0.001615    0.000001    0.940856    0.000001    0.000001    0.001677    0.001677
     4     6    0.000000   -1.000000    0.000000  -15.000000  111.000000  -36.000000   56.000000  -39.000000   75.000000    0.000880    0.000880    0.000845    0.000001    0.940856    0.000001    0.000001    0.000882    0.000882
     4     6    0.000000    0.000000    0.000000  -15.000000  111.000000  -36.000000   96.000000  -39.000000   75.000000    0.077551    0.077551    0.076233    0.002953    0.940856    0.003955    0.003721    0.081273    0.081273
     4     6    0.000000    0.000000    1.000000  -15.000000  111.000000  -33.000000   93.000000    9.000000   99.000000    0.000835    0.000835    0.000813    0.000001    0.940856    0.000001    0.000001    0.000836    0.000836
     4     6    0.000000    1.000000    0.000000  -15.000000  111.000000    4.000000   96.000000  -39.000000   75.000000    0.000880    0.000880    0.000845    0.000001    0.940856    0.000001    0.000001    0.000882    0.000882
     4     7    0.000000    0.000000   -1.000000  -15.000000  111.000000  -36.000000   76.000000  -39.000000   63.000000    0.002417    0.002417    0.002287    0.000007    0.940857    0.000008    0.000007    0.002424    0.002424
     4     7    0.000000    0.000000    0.000000  -15.000000  111.000000  -36.000000   76.000000   -3.000000   99.000000    0.002417    0.002417    0.002287    0.000007    0.940857    0.000008    0.000007    0.002424    0.002424
     4     7    0.000000    1.000000   -1.000000  -15.000000  111.000000  -16.000000   96.000000  -39.000000   63.000000    0.002417    0.002417    0.002287    0.000007    0.940857    0.000008    0.000007    0.002424    0.002424
     4     7    0.000000    1.000000    0.000000  -15.000000  111.000000  -16.000000   96.000000   -3.000000   99.000000    0.002417    0.002417    0.002287    0.000007    0.940857    0.000008    0.000007    0.002424    0.002424
     4     9    1.000000    0.000000   -1.000000   -2.000000  117.000000  -36.000000   76.000000  -39.000000   54.000000    0.002086    0.002086    0.001988    0.000002    0.786928    0.000003    0.000003    0.002089    0.002089
     4     9    1.000000    0.000000    0.000000   -2.000000  117.000000  -36.000000   76.000000  -12.000000   99.000000    0.054147    0.054147    0.051162    0.004155    0.786928    0.004644    0.003654    0.057801    0.057801
     4     9    1.000000    1.000000   -1.000000   -2.000000  117.000000  -16.000000   96.000000  -39.000000   54.000000    0.002086    0.002086    0.001988    0.000002    0.786928    0.000003    0.000003    0.002089    0.002089
     4     9    1.000000    1.000000    0.000000   -2.000000  117.000000  -16.000000   96.000000  -12.000000   99.000000    0.054147    0.054147    0.051162    0.004155    0.786928    0.004644    0.003654    0.057801    0.057801
     4    10    0.000000    0.000000    0.000000  -15.000000   66.000000  -32.000000   92.000000  -39.000000   84.000000    0.000633    0.000633    0.000603    0.000000    0.786930    0.000000    0.000000    0.000633    0.000633
     4    10    1.000000   -1.000000    0.000000   -2.000000  117.000000  -36.000000   56.000000  -39.000000   84.000000    0.009981    0.009981    0.009559    0.000153    0.786930    0.000170    0.000133    0.010115    0.010115
     4    10    1.000000    0.000000    0.000000   -2.000000  117.000000  -36.000000   96.000000  -39.000000   84.000000    0.748009    0.748009    0.753045    0.207254    0.786930    0.300507    0.236478    0.984487    0.984487
     4    10    1.000000    0.000000    1.000000   -2.000000  117.000000  -31.000000   91.000000   18.000000   99.000000    0.000737    0.000737    0.000718    0.000001    0.786930    0.000001    0.000001    0.000738    0.000738
     4    10    1.000000    1.000000    0.000000   -2.000000  117.000000    4.000000   96.000000  -39.000000   84.000000    0.009981    0.009981    0.009559    0.000153    0.786930    0.000170    0.000133    0.010115    0.010115
     4    11    0.000000   -1.000000    0.000000  -15.000000   98.000000  -36.000000   56.000000  -39.000000   90.000000    0.008068    0.008068    0.007718    0.000092    0.786930    0.000103    0.000081    0.008149    0.008149
     4    11    0.000000    0.000000    0.000000  -15.000000   98.000000  -36.000000   96.000000  -39.000000   90.000000    0.672970    0.672970    0.677489    0.176759    0.786930    0.252240    0.198495    0.871466    0.871466
     4    11    0.000000    1.000000    0.000000  -15.000000   98.000000    4.000000   96.000000  -39.000000   90.000000    0.008068    0.008068    0.007718    0.000092    0.786930    0.000103    0.000081    0.008149    0.008149
     4    11    1.000000    0.000000    0.000000   30.000000  117.000000  -34.000000   94.000000  -39.000000   90.000000    0.003591    0.003591    0.003373    0.000006    0.786930    0.000008    0.000006    0.003597    0.003597
     4    12    0.000000    0.000000   -1.000000  -15.000000   98.000000  -36.000000   76.000000  -39.000000   48.000000    0.000438    0.000438    0.000415    0.000000    0.786928    0.000000    0.000000    0.000438    0.000438
     4    12    0.000000    0.000000    0.000000  -15.000000   98.000000  -36.000000   76.000000  -18.000000   99.000000    0.063965    0.063965    0.060405    0.004177    0.786928    0.004859    0.003824    0.067789    0.067789
     4    12    0.000000    1.000000   -1.000000  -15.000000   98.000000  -16.000000   96.000000  -39.000000   48.000000    0.000438    0.000438    0.000415    0.000000    0.786928    0.000000    0.000000    0.000438    0.000438
     4    12    0.000000    1.000000    0.000000  -15.000000   98.000000  -16.000000   96.000000  -18.000000   99.000000    0.063965    0.063965    0.060405    0.004177    0.786928    0.004859    0.003824    0.067788    0.067788
     4    12    1.000000    0.000000    0.000000   30.000000  117.000000  -36.000000   76.000000  -18.000000   99.000000    0.001063    0.001063    0.001006    0.000001    0.786928    0.000001    0.000001    0.001064    0.001064
     4    12    1.000000    1.000000    0.000000   30.000000  117.000000  -16.000000   96.000000  -18.000000   99.000000    0.001063    0.001063    0.001006    0.000001    0.786928    0.000001    0.000001    0.001064    0.001064
     5     5    0.000000    1.000000    0.000000  -46.000000   84.000000    4.000000   96.000000  -62.000000   74.000000    0.003104    0.003104    0.002895    0.000014    0.940858    0.000016    0.000015    0.003119    0.003119
     5     6   -1.000000    0.000000    0.000000  -47.000000   47.000000  -35.000000   95.000000  -62.000000   74.000000    0.003019    0.003019    0.002884    0.000003    0.940857    0.000005    0.000005    0.003024    0.003024
     5     6    0.000000   -1.000000    0.000000  -21.000000   85.000000  -36.000000   56.000000  -60.000000   72.000000    0.000523    0.000523    0.000498    0.000000    0.940857    0.000000    0.000000    0.000523    0.000523
     5     6    0.000000    0.000000    0.000000  -21.000000   85.000000  -36.000000   96.000000  -63.000000   75.000000    0.052405    0.052405    0.050153    0.003044    0.940857    0.003502    0.003295    0.055699    0.055699
     5     6    0.000000    1.000000    0.000000  -21.000000   85.000000    4.000000   96.000000  -60.000000   72.000000    0.000523    0.000523    0.000498    0.000000    0.940857    0.000000    0.000000    0.000523    0.000523
     5     7   -1.000000    0.000000   -1.000000  -47.000000   47.000000  -36.000000   76.000000  -63.000000   63.000000    0.000834    0.000834    0.000791    0.000000    0.940858    0.000000    0.000000    0.000834    0.000834
     5     7   -1.000000    1.000000   -1.000000  -47.000000   47.000000  -16.000000   96.000000  -63.000000   63.000000    0.000834    0.000834    0.000791    0.000000    0.940858    0.000000    0.000000    0.000834    0.000834
     5     7    0.000000    0.000000   -1.000000  -21.000000   85.000000  -36.000000   76.000000  -63.000000   63.000000    0.009272    0.009272    0.008649    0.000128    0.940858    0.000143    0.000134    0.009406    0.009406
     5     7    0.000000    1.000000   -1.000000  -21.000000   85.000000  -16.000000   96.000000  -63.000000   63.000000    0.009272    0.009272    0.008649    0.000128    0.940858    0.000143    0.000134    0.009406    0.009406
     5     8    0.000000    0.000000   -1.000000  -47.000000   85.000000  -36.000000   76.000000  -63.000000   63.000000    0.117316    0.117316    0.113588    0.016811    0.940858    0.019105    0.017975    0.135292    0.135292
     5     8    0.000000    1.000000   -1.000000  -47.000000   85.000000  -16.000000   96.000000  -63.000000   63.000000    0.117316    0.117316    0.113588    0.016811    0.940858    0.019105    0.017975    0.135292    0.135292
     5     9    0.000000    0.000000   -1.000000  -47.000000   66.000000  -36.000000   76.000000  -63.000000   54.000000    0.063962    0.063962    0.060402    0.004177    0.786931    0.004859    0.003824    0.067785    0.067785
     5     9    0.000000    0.000000    0.000000  -47.000000   66.000000  -36.000000   76.000000  -12.000000   75.000000    0.000438    0.000438    0.000415    0.000000    0.786931    0.000000    0.000000    0.000438    0.000438
     5     9    0.000000    1.000000   -1.000000  -47.000000   66.000000  -16.000000   96.000000  -63.000000   54.000000    0.063962    0.063962    0.060402    0.004177    0.786931    0.004859    0.003824    0.067785    0.067785
     5     9    0.000000    1.000000    0.000000  -47.000000   66.000000  -16.000000   96.000000  -12.000000   75.000000    0.000438    0.000438    0.000415    0.000000    0.786931    0.000000    0.000000    0.000438    0.000438
     5     9    1.000000    0.000000   -1.000000   -2.000000   85.000000  -36.000000   76.000000  -63.000000   54.000000    0.001063    0.001063    0.001006    0.000001    0.786931    0.000001    0.000001    0.001064    0.001064
     5     9    1.000000    1.000000   -1.000000   -2.000000   85.000000  -16.000000   96.000000  -63.000000   54.000000    0.001063    0.001063    0.001006    0.000001    0.786931    0.000001    0.000001    0.001064    0.001064
     5    10    0.000000   -1.000000    0.000000  -47.000000   66.000000  -36.000000   56.000000  -54.000000   75.000000    0.008068    0.008068    0.007717    0.000092    0.786933    0.000103    0.000081    0.008149    0.008149
     5    10    0.000000    0.000000    0.000000  -47.000000   66.000000  -36.000000   96.000000  -54.000000   75.000000    0.672957    0.672957    0.677480    0.176755    0.786933    0.252234    0.198491    0.871448    0.871448
     5    10    0.000000    1.000000    0.000000  -47.000000   66.000000    4.000000   96.000000  -54.000000   75.000000    0.008068    0.008068    0.007717    0.000092    0.786933    0.000103    0.000081    0.008149    0.008149
     5    10    1.000000    0.000000    0.000000   -2.000000   85.000000  -34.000000   94.000000  -54.000000   75.000000    0.003591    0.003591    0.003373    0.000006    0.786933    0.000008    0.000006    0.003597    0.003597
     5    11   -1.000000    0.000000    0.000000  -47.000000   34.000000  -32.000000   92.000000  -48.000000   75.000000    0.000633    0.000633    0.000602    0.000000    0.786933    0.000000    0.000000    0.000633    0.000633
     5    11    0.000000   -1.000000    0.000000  -34.000000   85.000000  -36.000000   56.000000  -48.000000   75.000000    0.009980    0.009980    0.009558    0.000153    0.786933    0.000170    0.000133    0.010114    0.010114
     5    11    0.000000    0.000000   -1.000000  -34.000000   85.000000  -31.000000   91.000000  -63.000000   18.000000    0.000737    0.000737    0.000718    0.000001    0.786933    0.000001    0.000001    0.000738    0.000738
     5    11    0.000000    0.000000    0.000000  -34.000000   85.000000  -36.000000   96.000000  -48.000000   75.000000    0.747982    0.747982    0.753025    0.207248    0.786933    0.300494    0.236468    0.984450    0.984450
     5    11    0.000000    1.000000    0.000000  -34.000000   85.000000    4.000000   96.000000  -48.000000   75.000000    0.009980    0.009980    0.009558    0.000153    0.786933    0.000170    0.000133    0.010114    0.010114
     5    12    0.000000    0.000000   -1.000000  -34.000000   85.000000  -36.000000   76.000000  -63.000000   48.000000    0.054143    0.054143    0.051159    0.004155    0.786931    0.004643    0.003654    0.057797    0.057797
     5    12    0.000000    0.000000    0.000000  -34.000000   85.000000  -36.000000   76.000000  -18.000000   75.000000    0.002086    0.002086    0.001988    0.000002    0.786931    0.000003    0.000003    0.002089    0.002089
     5    12    0.000000    1.000000   -1.000000  -34.000000   85.000000  -16.000000   96.000000  -63.000000   48.000000    0.054143    0.054143    0.051159    0.004155    0.786931    0.004643    0.003654    0.057797    0.057797
     5    12    0.000000    1.000000    0.000000  -34.000000   85.000000  -16.000000   96.000000  -18.000000   75.000000    0.002086    0.002086    0.001988    0.000002    0.786931    0.000003    0.000003    0.002089    0.002089
     6     6    0.000000    1.000000    0.000000  -20.000000  110.000000    4.000000   96.000000  -62.000000   74.000000    0.003104    0.003104    0.002895    0.000014    0.940857    0.000016    0.000015    0.003119    0.003119
     6     7    0.000000    0.000000   -1.000000  -21.000000  111.000000  -36.000000   76.000000  -63.000000   63.000000    0.117317    0.117317    0.113589    0.016811    0.940858    0.019105    0.017975    0.135292    0.135292
     6     7    0.000000    1.000000   -1.000000  -21.000000  111.000000  -16.000000   96.000000  -63.000000   63.000000    0.117317    0.117317    0.113588    0.016811    0.940858    0.019105    0.017975    0.135292    0.135292
     6     8    0.000000    0.000000   -1.000000  -21.000000   85.000000  -36.000000   76.000000  -63.000000   63.000000    0.009272    0.009272    0.008649    0.000128    0.940858    0.000143    0.000134    0.009406    0.009406
     6     8    0.000000    1.000000   -1.000000  -21.000000   85.000000  -16.000000   96.000000  -63.000000   63.000000    0.009272    0.009272    0.008649    0.000128    0.940858    0.000143    0.000134    0.009406    0.009406
     6     8    1.000000    0.000000   -1.000000   17.000000  111.000000  -36.000000   76.000000  -63.000000   63.000000    0.000834    0.000834    0.000791    0.000000    0.940858    0.000000    0.000000    0.000834    0.000834
     6     8    1.000000    1.000000   -1.000000   17.000000  111.000000  -16.000000   96.000000  -63.000000   63.000000    0.000834    0.000834    0.000791    0.000000    0.940858    0.000000    0.000000    0.000834    0.000834
     6     9    0.000000    0.000000   -1.000000  -21.000000   66.000000  -36.000000   76.000000  -63.000000   54.000000    0.001063    0.001063    0.001006    0.000001    0.786931    0.000001    0.000001    0.001064    0.001064
     6     9    0.000000    1.000000   -1.000000  -21.000000   66.000000  -16.000000   96.000000  -63.000000   54.000000    0.001063    0.001063    0.001006    0.000001    0.786931    0.000001    0.000001    0.001064    0.001064
     6     9    1.000000    0.000000   -1.000000   -2.000000  111.000000  -36.000000   76.000000  -63.000000   54.000000    0.063962    0.063962    0.060403    0.004177    0.786931    0.004859    0.003824    0.067786    0.067786
     6     9    1.000000    0.000000    0.000000   -2.000000  111.000000  -36.000000   76.000000  -12.000000   75.000000    0.000438    0.000438    0.000415    0.000000    0.786931    0.000000    0.000000    0.000438    0.000438
     6     9    1.000000    1.000000   -1.000000   -2.000000  111.000000  -16.000000   96.000000  -63.000000   54.000000    0.063962    0.063962    0.060403    0.004177    0.786931    0.004859    0.003824    0.067786    0.067786
     6     9    1.000000    1.000000    0.000000   -2.000000  111.000000  -16.000000   96.000000  -12.000000   75.000000    0.000438    0.000438    0.000415    0.000000    0.786931    0.000000    0.000000    0.000438    0.000438
     6    10    0.000000    0.000000    0.000000  -21.000000   66.000000  -34.000000   94.000000  -54.000000   75.000000    0.003591    0.003591    0.003373    0.000006    0.786933    0.000008    0.000006    0.003597    0.003597
     6    10    1.000000   -1.000000    0.000000   -2.000000  111.000000  -36.000000   56.000000  -54.000000   75.000000    0.008068    0.008068    0.007717    0.000092    0.786933    0.000103    0.000081    0.008149    0.008149
     6    10    1.000000    0.000000    0.000000   -2.000000  111.000000  -36.000000   96.000000  -54.000000   75.000000    0.672957    0.672957    0.677480    0.176755    0.786933    0.252234    0.198491    0.871448    0.871448
     6    10    1.000000    1.000000    0.000000   -2.000000  111.000000    4.000000   96.000000  -54.000000   75.000000    0.008068    0.008068    0.007717    0.000092    0.786933    0.000103    0.000081    0.008149    0.008149
     6    11    0.000000   -1.000000    0.000000  -21.000000   98.000000  -36.000000   56.000000  -48.000000   75.000000    0.009980    0.009980    0.009558    0.000153    0.786933    0.000170    0.000133    0.010114    0.010114
     6    11    0.000000    0.000000   -1.000000  -21.000000   98.000000  -31.000000   91.000000  -63.000000   18.000000    0.000737    0.000737    0.000718    0.000001    0.786933    0.000001    0.000001    0.000738    0.000738
     6    11    0.000000    0.000000    0.000000  -21.000000   98.000000  -36.000000   96.000000  -48.000000   75.000000    0.747982    0.747982    0.753025    0.207248    0.786933    0.300494    0.236468    0.984450    0.984450
     6    11    0.000000    1.000000    0.000000  -21.000000   98.000000    4.000000   96.000000  -48.000000   75.000000    0.009980    0.009980    0.009558    0.000153    0.786933    0.000170    0.000133    0.010114    0.010114
     6    11    1.000000    0.000000    0.000000   30.000000  111.000000  -32.000000   92.000000  -48.000000   75.000000    0.000633    0.000633    0.000602    0.000000    0.786933    0.000000    0.000000    0.000633    0.000633
     6    12    0.000000    0.000000   -1.000000  -21.000000   98.000000  -36.000000   76.000000  -63.000000   48.000000    0.054143    0.054143    0.051159    0.004155    0.786931    0.004643    0.003654    0.057797    0.057797
     6    12    0.000000    0.000000    0.000000  -21.000000   98.000000  -36.000000   76.000000  -18.000000   75.000000    0.002086    0.002086    0.001988    0.000002    0.786931    0.000003    0.000003    0.002089    0.002089
     6    12    0.000000    1.000000   -1.000000  -21.000000   98.000000  -16.000000   96.000000  -63.000000   48.000000    0.054143    0.054143    0.051159    0.004155    0.786931    0.004643    0.003654    0.057797    0.057797
     6    12    0.000000    1.000000    0.000000  -21.000000   98.000000  -16.000000   96.000000  -18.000000   75.000000    0.002086    0.002086    0.001988    0.000002    0.786931    0.000003    0.000003    0.002089    0.002089
     7     7    0.000000    1.000000    0.000000  -20.000000  110.000000  -16.000000   76.000000   -2.000000  134.000000    0.003104    0.003104    0.002895    0.000014    0.940859    0.000016    0.000015    0.003119    0.003119
     7     8    0.000000   -1.000000    0.000000  -21.000000   85.000000  -56.000000   36.000000    0.000000  132.000000    0.000523    0.000523    0.000498    0.000000    0.940859    0.000000    0.000000    0.000523    0.000523
     7     8    0.000000    0.000000    0.000000  -21.000000   85.000000  -56.000000   76.000000   -3.000000  135.000000    0.052406    0.052406    0.050154    0.003044    0.940859    0.003502    0.003295    0.055700    0.055700
     7     8    0.000000    1.000000    0.000000  -21.000000   85.000000  -16.000000   76.000000    0.000000  132.000000    0.000523    0.000523    0.000498    0.000000    0.940859    0.000000    0.000000    0.000523    0.000523
     7     8    1.000000    0.000000    0.000000   17.000000  111.000000  -55.000000   75.000000   -2.000000  134.000000    0.003019    0.003019    0.002884    0.000003    0.940859    0.000005    0.000005    0.003024    0.003024
     7     9    0.000000    0.000000    0.000000  -21.000000   66.000000  -54.000000   74.000000   -3.000000  126.000000    0.003591    0.003591    0.003373    0.000006    0.786932    0.000008    0.000006    0.003597    0.003597
     7     9    1.000000   -1.000000    0.000000   -2.000000  111.000000  -56.000000   36.000000   -3.000000  126.000000    0.008068    0.008068    0.007718    0.000092    0.786932    0.000103    0.000081    0.008149    0.008149
     7     9    1.000000    0.000000    0.000000   -2.000000  111.000000  -56.000000   76.000000   -3.000000  126.000000    0.672970    0.672970    0.677491    0.176758    0.786932    0.252239    0.198495    0.871465    0.871465
     7     9    1.000000    1.000000    0.000000   -2.000000  111.000000  -16.000000   76.000000   -3.000000  126.000000    0.008068    0.008068    0.007718    0.000092    0.786932    0.000103    0.000081    0.008149    0.008149
     7    10    0.000000   -1.000000    1.000000  -21.000000   66.000000  -56.000000   56.000000   18.000000  135.000000    0.001063    0.001063    0.001006    0.000001    0.786934    0.000001    0.000001    0.001064    0.001064
     7    10    0.000000    0.000000    1.000000  -21.000000   66.000000  -36.000000   76.000000   18.000000  135.000000    0.001063    0.001063    0.001006    0.000001    0.786934    0.000001    0.000001    0.001064    0.001064
     7    10    1.000000   -1.000000    0.000000   -2.000000  111.000000  -56.000000   56.000000   -3.000000   84.000000    0.000438    0.000438    0.000415    0.000000    0.786934    0.000000    0.000000    0.000438    0.000438
     7    10    1.000000   -1.000000    1.000000   -2.000000  111.000000  -56.000000   56.000000   18.000000  135.000000    0.063961    0.063961    0.060402    0.004177    0.786934    0.004859    0.003824    0.067785    0.067785
     7    10    1.000000    0.000000    0.000000   -2.000000  111.000000  -36.000000   76.000000   -3.000000   84.000000    0.000438    0.000438    0.000415    0.000000    0.786934    0.000000    0.000000    0.000438    0.000438
     7    10    1.000000    0.000000    1.000000   -2.000000  111.000000  -36.000000   76.000000   18.000000  135.000000    0.063961    0.063961    0.060402    0.004177    0.786934    0.004859    0.003824    0.067785    0.067785
     7    11    0.000000   -1.000000    0.000000  -21.000000   98.000000  -56.000000   56.000000   -3.000000   90.000000    0.002086    0.002086    0.001988    0.000002    0.786934    0.000003    0.000003    0.002089    0.002089
     7    11    0.000000   -1.000000    1.000000  -21.000000   98.000000  -56.000000   56.000000   24.000000  135.000000    0.054142    0.054142    0.051158    0.004155    0.786934    0.004643    0.003654    0.057795    0.057795
     7    11    0.000000    0.000000    0.000000  -21.000000   98.000000  -36.000000   76.000000   -3.000000   90.000000    0.002086    0.002086    0.001988    0.000002    0.786934    0.000003    0.000003    0.002089    0.002089
     7    11    0.000000    0.000000    1.000000  -21.000000   98.000000  -36.000000   76.000000   24.000000  135.000000    0.054142    0.054142    0.051158    0.004155    0.786934    0.004643    0.003654    0.057796    0.057796
     7    12    0.000000   -1.000000    0.000000  -21.000000   98.000000  -56.000000   36.000000   -3.000000  120.000000    0.009981    0.009981    0.009559    0.000153    0.786932    0.000170    0.000133    0.010114    0.010114
     7    12    0.000000    0.000000    0.000000  -21.000000   98.000000  -56.000000   76.000000   -3.000000  120.000000    0.747995    0.747995    0.753036    0.207250    0.786932    0.300499    0.236473    0.984467    0.984467
     7    12    0.000000    0.000000    1.000000  -21.000000   98.000000  -51.000000   71.000000   54.000000  135.000000    0.000737    0.000737    0.000718    0.000001    0.786932    0.000001    0.000001    0.000738    0.000738
     7    12    0.000000    1.000000    0.000000  -21.000000   98.000000  -16.000000   76.000000   -3.000000  120.000000    0.009981    0.009981    0.009559    0.000153    0.786932    0.000170    0.000133    0.010114    0.010114
     7    12    1.000000    0.000000    0.000000   30.000000  111.000000  -52.000000   72.000000   -3.000000  120.000000    0.000633    0.000633    0.000603    0.000000    0.786932    0.000000    0.000000    0.000633    0.000633
     8     8    0.000000    1.000000    0.000000  -46.000000   84.000000  -16.000000   76.000000   -2.000000  134.000000    0.003104    0.003104    0.002895    0.000014    0.940859    0.000016    0.000015    0.003119    0.003119
     8     9    0.000000   -1.000000    0.000000  -47.000000   66.000000  -56.000000   36.000000   -3.000000  126.000000    0.008068    0.008068    0.007718    0.000092    0.786932    0.000103    0.000081    0.008149    0.008149
     8     9    0.000000    0.000000    0.000000  -47.000000   66.000000  -56.000000   76.000000   -3.000000  126.000000    0.672968    0.672968    0.677490    0.176758    0.786932    0.252239    0.198494    0.871462    0.871462
     8     9    0.000000    1.000000    0.000000  -47.000000   66.000000  -16.000000   76.000000   -3.000000  126.000000    0.008068    0.008068    0.007718    0.000092    0.786932    0.000103    0.000081    0.008149    0.008149
     8     9    1.000000    0.000000    0.000000   -2.000000   85.000000  -54.000000   74.000000   -3.000000  126.000000    0.003591    0.003591    0.003373    0.000006    0.786932    0.000008    0.000006    0.003597    0.003597
     8    10    0.000000   -1.000000    0.000000  -47.000000   66.000000  -56.000000   56.000000   -3.000000   84.000000    0.000438    0.000438    0.000415    0.000000    0.786933    0.000000    0.000000    0.000438    0.000438
     8    10    0.000000   -1.000000    1.000000  -47.000000   66.000000  -56.000000   56.000000   18.000000  135.000000    0.063961    0.063961    0.060402    0.004177    0.786933    0.004859    0.003823    0.067784    0.067784
     8    10    0.000000    0.000000    0.000000  -47.000000   66.000000  -36.000000   76.000000   -3.000000   84.000000    0.000438    0.000438    0.000415    0.000000    0.786933    0.000000    0.000000    0.000438    0.000438
     8    10    0.000000    0.000000    1.000000  -47.000000   66.000000  -36.000000   76.000000   18.000000  135.000000    0.063961    0.063961    0.060402    0.004177    0.786933    0.004859    0.003824    0.067784    0.067784
     8    10    1.000000   -1.000000    1.000000   -2.000000   85.000000  -56.000000   56.000000   18.000000  135.000000    0.001063    0.001063    0.001006    0.000001    0.786933    0.000001    0.000001    0.001064    0.001064
     8    10    1.000000    0.000000    1.000000   -2.000000   85.000000  -36.000000   76.000000   18.000000  135.000000    0.001063    0.001063    0.001006    0.000001    0.786933    0.000001    0.000001    0.001064    0.001064
     8    11    0.000000   -1.000000    0.000000  -34.000000   85.000000  -56.000000   56.000000   -3.000000   90.000000    0.002086    0.002086    0.001988    0.000002    0.786934    0.000003    0.000003    0.002089    0.002089
     8    11    0.000000   -1.000000    1.000000  -34.000000   85.000000  -56.000000   56.000000   24.000000  135.000000    0.054142    0.054142    0.051158    0.004155    0.786934    0.004643    0.003654    0.057796    0.057796
     8    11    0.000000    0.000000    0.000000  -34.000000   85.000000  -36.000000   76.000000   -3.000000   90.000000    0.002086    0.002086    0.001988    0.000002    0.786934    0.000003    0.000003    0.002089    0.002089
     8    11    0.000000    0.000000    1.000000  -34.000000   85.000000  -36.000000   76.000000   24.000000  135.000000    0.054142    0.054142    0.051158    0.004155    0.786934    0.004643    0.003654    0.057796    0.057796
     8    12   -1.000000    0.000000    0.000000  -47.000000   34.000000  -52.000000   72.000000   -3.000000  120.000000    0.000633    0.000633    0.000603    0.000000    0.786932    0.000000    0.000000    0.000633    0.000633
     8    12    0.000000   -1.000000    0.000000  -34.000000   85.000000  -56.000000   36.000000   -3.000000  120.000000    0.009981    0.009981    0.009559    0.000153    0.786932    0.000170    0.000133    0.010114    0.010114
     8    12    0.000000    0.000000    0.000000  -34.000000   85.000000  -56.000000   76.000000   -3.000000  120.000000    0.747994    0.747994    0.753036    0.207250    0.786932    0.300499    0.236472    0.984466    0.984466
     8    12    0.000000    0.000000    1.000000  -34.000000   85.000000  -51.000000   71.000000   54.000000  135.000000    0.000737    0.000737    0.000718    0.000001    0.786932    0.000001    0.000001    0.000738    0.000738
     8    12    0.000000    1.000000    0.000000  -34.000000   85.000000  -16.000000   76.000000   -3.000000  120.000000    0.009981    0.009981    0.009559    0.000153    0.786932    0.000170    0.000133    0.010114    0.010114
     9     9    0.000000    1.000000    0.000000  -65.000000   65.000000  -16.000000   76.000000  -11.000000  125.000000    0.162058    0.162058    0.158455    0.031848    0.596202    0.036225    0.021597    0.183655    0.183655
     9     9    1.000000    0.000000    0.000000   -2.000000   66.000000  -49.000000   69.000000   -5.000000  119.000000    0.000462    0.000462    0.000432    0.000000    0.596202    0.000000    0.000000    0.000463    0.000463
     9    10    0.000000   -2.000000    1.000000  -59.000000   59.000000  -56.000000   16.000000   18.000000  126.000000    0.000395    0.000395    0.000382    0.000000    0.596204    0.000000    0.000000    0.000396    0.000396
     9    10    0.000000   -1.000000    0.000000  -64.000000   64.000000  -56.000000   56.000000  -12.000000   84.000000    0.040532    0.040532    0.037941    0.001716    0.596204    0.001990    0.001186    0.041718    0.041718
     9    10    0.000000   -1.000000    1.000000  -66.000000   66.000000  -56.000000   56.000000   18.000000  126.000000    0.297391    0.297391    0.287099    0.063237    0.596204    0.077977    0.046490    0.343881    0.343881
     9    10    0.000000    0.000000    0.000000  -64.000000   64.000000  -36.000000   76.000000  -12.000000   84.000000    0.040532    0.040532    0.037941    0.001716    0.596204    0.001990    0.001186    0.041718    0.041718
     9    10    0.000000    0.000000    1.000000  -66.000000   66.000000  -36.000000   76.000000   18.000000  126.000000    0.297391    0.297391    0.287099    0.063237    0.596204    0.077977    0.046490    0.343881    0.343881
     9    10    0.000000    1.000000    1.000000  -59.000000   59.000000    4.000000   76.000000   18.000000  126.000000    0.000395    0.000395    0.000382    0.000000    0.596204    0.000000    0.000000    0.000396    0.000396
     9    11   -1.000000   -1.000000    0.000000  -66.000000   34.000000  -56.000000   56.000000  -12.000000   90.000000    0.010115    0.010115    0.009421    0.000062    0.596204    0.000079    0.000047    0.010162    0.010162
     9    11   -1.000000   -1.000000    1.000000  -66.000000   34.000000  -56.000000   56.000000   24.000000  126.000000    0.010115    0.010115    0.009421    0.000062    0.596204    0.000079    0.000047    0.010162    0.010162
     9    11   -1.000000    0.000000    0.000000  -66.000000   34.000000  -36.000000   76.000000  -12.000000   90.000000    0.010115    0.010115    0.009421    0.000062    0.596204    0.000079    0.000047    0.010162    0.010162
     9    11   -1.000000    0.000000    1.000000  -66.000000   34.000000  -36.000000   76.000000   24.000000  126.000000    0.010115    0.010115    0.009421    0.000062    0.596204    0.000079    0.000047    0.010162    0.010162
     9    11    0.000000   -1.000000    0.000000  -34.000000   66.000000  -56.000000   56.000000  -12.000000   90.000000    0.010115    0.010115    0.009421    0.000062    0.596204    0.000079    0.000047    0.010162    0.010162
     9    11    0.000000   -1.000000    1.000000  -34.000000   66.000000  -56.000000   56.000000   24.000000  126.000000    0.010115    0.010115    0.009421    0.000062    0.596204    0.000079    0.000047    0.010162    0.010162
     9    11    0.000000    0.000000    0.000000  -34.000000   66.000000  -36.000000   76.000000  -12.000000   90.000000    0.010115    0.010115    0.009421    0.000062    0.596204    0.000079    0.000047    0.010162    0.010162
     9    11    0.000000    0.000000    1.000000  -34.000000   66.000000  -36.000000   76.000000   24.000000  126.000000    0.010115    0.010115    0.009421    0.000062    0.596204    0.000079    0.000047    0.010162    0.010162
     9    12   -1.000000   -1.000000    0.000000  -66.000000   34.000000  -56.000000   36.000000  -11.000000  119.000000    0.016696    0.016696    0.016329    0.000464    0.596202    0.000510    0.000304    0.017000    0.017000
     9    12   -1.000000    0.000000    0.000000  -66.000000   34.000000  -56.000000   76.000000  -12.000000  120.000000    0.283584    0.283584    0.263939    0.027152    0.596202    0.040555    0.024179    0.307763    0.307763
     9    12   -1.000000    1.000000    0.000000  -66.000000   34.000000  -16.000000   76.000000  -11.000000  119.000000    0.016696    0.016696    0.016329    0.000464    0.596202    0.000510    0.000304    0.017000    0.017000
     9    12    0.000000   -1.000000    0.000000  -34.000000   66.000000  -56.000000   36.000000  -11.000000  119.000000    0.016696    0.016696    0.016329    0.000464    0.596202    0.000510    0.000304    0.017000    0.017000
     9    12    0.000000    0.000000    0.000000  -34.000000   66.000000  -56.000000   76.000000  -12.000000  120.000000    0.283583    0.283583    0.263938    0.027152    0.596202    0.040555    0.024179    0.307762    0.307762
     9    12    0.000000    1.000000    0.000000  -34.000000   66.000000  -16.000000   76.000000  -11.000000  119.000000    0.016696    0.016696    0.016329    0.000464    0.596202    0.000510    0.000304    0.017000    0.017000
    10    10    0.000000    1.000000    0.000000  -65.000000   65.000000    4.000000   96.000000  -53.000000   83.000000    0.162051    0.162051    0.158449    0.031846    0.596206    0.036223    0.021596    0.183647    0.183647
    10    10    1.000000    0.000000    0.000000   -2.000000   66.000000  -29.000000   89.000000  -47.000000   77.000000    0.000462    0.000462    0.000432    0.000000    0.596206    0.000000    0.000000    0.000462    0.000462
    10    11   -1.000000   -1.000000    0.000000  -66.000000   34.000000  -36.000000   56.000000  -47.000000   83.000000    0.016695    0.016695    0.016328    0.000464    0.596206    0.000510    0.000304    0.016999    0.016999
    10    11   -1.000000    0.000000    0.000000  -66.000000   34.000000  -36.000000   96.000000  -48.000000   84.000000    0.283570    0.283570    0.263928    0.027150    0.596206    0.040552    0.024177    0.307747    0.307747
    10    11   -1.000000    1.000000    0.000000  -66.000000   34.000000    4.000000   96.000000  -47.000000   83.000000    0.016695    0.016695    0.016328    0.000464    0.596206    0.000510    0.000304    0.016999    0.016999
    10    11    0.000000   -1.000000    0.000000  -34.000000   66.000000  -36.000000   56.000000  -47.000000   83.000000    0.016695    0.016695    0.016328    0.000464    0.596206    0.000510    0.000304    0.016999    0.016999
    10    11    0.000000    0.000000    0.000000  -34.000000   66.000000  -36.000000   96.000000  -48.000000   84.000000    0.283570    0.283570    0.263928    0.027150    0.596206    0.040552    0.024177    0.307747    0.307747
    10    11    0.000000    1.000000    0.000000  -34.000000   66.000000    4.000000   96.000000  -47.000000   83.000000    0.016695    0.016695    0.016328    0.000464    0.596206    0.000510    0.000304    0.016999    0.016999
    10    12   -1.000000    0.000000   -1.000000  -66.000000   34.000000  -36.000000   76.000000  -54.000000   48.000000    0.010115    0.010115    0.009421    0.000062    0.596204    0.000079    0.000047    0.010162    0.010162
    10    12   -1.000000    0.000000    0.000000  -66.000000   34.000000  -36.000000   76.000000  -18.000000   84.000000    0.010115    0.010115    0.009421    0.000062    0.596204    0.000079    0.000047    0.010162    0.010162
    10    12   -1.000000    1.000000   -1.000000  -66.000000   34.000000  -16.000000   96.000000  -54.000000   48.000000    0.010115    0.010115    0.009421    0.000062    0.596204    0.000079    0.000047    0.010162    0.010162
    10    12   -1.000000    1.000000    0.000000  -66.000000   34.000000  -16.000000   96.000000  -18.000000   84.000000    0.010115    0.010115    0.009421    0.000062    0.596204    0.000079    0.000047    0.010162    0.010162
    10    12    0.000000    0.000000   -1.000000  -34.000000   66.000000  -36.000000   76.000000  -54.000000   48.000000    0.010115    0.010115    0.009421    0.000062    0.596204    0.000079    0.000047    0.010162    0.010162
    10    12    0.000000    0.000000    0.000000  -34.000000   66.000000  -36.000000   76.000000  -18.000000   84.000000    0.010115    0.010115    0.009421    0.000062    0.596204    0.000079    0.000047    0.010162    0.010162
    10    12    0.000000    1.000000   -1.000000  -34.000000   66.000000  -16.000000   96.000000  -54.000000   48.000000    0.010115    0.010115    0.009421    0.000062    0.596204    0.000079    0.000047    0.010162    0.010162
    10    12    0.000000    1.000000    0.000000  -34.000000   66.000000  -16.000000   96.000000  -18.000000   84.000000    0.010115    0.010115    0.009421    0.000062    0.596204    0.000079    0.000047    0.010162    0.010162
    11    11    0.000000    1.000000    0.000000  -33.000000   97.000000    4.000000   96.000000  -47.000000   89.000000    0.162047    0.162047    0.158446    0.031845    0.596206    0.036221    0.021595    0.183642    0.183642
    11    11    1.000000    0.000000    0.000000   30.000000   98.000000  -29.000000   89.000000  -41.000000   83.000000    0.000462    0.000462    0.000432    0.000000    0.596206    0.000000    0.000000    0.000462    0.000462
    11    12    0.000000   -1.000000    0.000000  -27.000000   91.000000  -36.000000   36.000000  -18.000000   90.000000    0.000395    0.000395    0.000382    0.000000    0.596204    0.000000    0.000000    0.000396    0.000396
    11    12    0.000000    0.000000   -1.000000  -32.000000   96.000000  -36.000000   76.000000  -48.000000   48.000000    0.040530    0.040530    0.037939    0.001716    0.596204    0.001990    0.001186    0.041716    0.041716
    11    12    0.000000    0.000000    0.000000  -34.000000   98.000000  -36.000000   76.000000  -18.000000   90.000000    0.297386    0.297386    0.287098    0.063235    0.596204    0.077974    0.046489    0.343875    0.343875
    11    12    0.000000    1.000000   -1.000000  -32.000000   96.000000  -16.000000   96.000000  -48.000000   48.000000    0.040530    0.040530    0.037939    0.001716    0.596204    0.001990    0.001186    0.041716    0.041716
    11    12    0.000000    1.000000    0.000000  -34.000000   98.000000  -16.000000   96.000000  -18.000000   90.000000    0.297386    0.297386    0.287097    0.063235    0.596204    0.077974    0.046489    0.343875    0.343875
    11    12    0.000000    2.000000    0.000000  -27.000000   91.000000   24.000000   96.000000  -18.000000   90.000000    0.000395    0.000395    0.000382    0.000000    0.596204    0.000000    0.000000    0.000396    0.000396
    12    12    0.000000    1.000000    0.000000  -33.000000   97.000000  -16.000000   76.000000  -17.000000  119.000000    0.162055    0.162055    0.158453    0.031847    0.596202    0.036224    0.021597    0.183651    0.183651
    12    12    1.000000    0.000000    0.000000   30.000000   98.000000  -49.000000   69.000000  -11.000000  113.000000    0.000462    0.000462    0.000432    0.000000    0.596202    0.000000    0.000000    0.000463    0.000463
 The legend for the bond pair matrix follows:
 Columns 1 and 2 = atom numbers
 Columns 3 to 5 = repeata, repeatb, repeatc (i.e., periodic translation of second atom)
 Columns 6 to 11 = corners of the shared parallepiped: min na, max na, min nb, max nb, min nc, max nc
 Columns 12 =  contact exchange
 Columns 13 =  a term for computing average spin polarization of bonding
 Columns 14 =  overlap population
 Columns 15 =  the integrated second order atomic exchange propensities for computing bond order
 Columns 16 =  the coordination term constructed from tanh function
 Columns 17 =  the pairwise term
 Columns 18 =  expansion term combining coordination and pairwise terms
 Columns 19 =  bond index before imposing the atom self-exchange constraint
 Columns 20 =  final bond order
 
 The atom self-exchange constraint affected (by at least 0.1_dp*BO_print_cutoff)      0 bond orders.
 
  
 ******************** TIME CONTROL ********************
 Finished calculate_final_BOs in    4.3999999761581421E-002 seconds
 ******************************************************
  
 Bond order analysis complete.
  
 ******************** TIME CONTROL ********************
 Finished perform_BO_analysis in    3.2980000972747803      seconds
 ******************************************************
  
 The computed Rsquared moments of the atoms (in bohr^2) are: 
     9.246569     9.246627     9.246596     9.246567     9.246273     9.246282     9.246373     9.246369    39.144258    39.143497
    39.143058    39.143877
 The computed Rcubed moments of the atoms (in bohr^3) are: 
    17.485902    17.486127    17.485998    17.485900    17.485018    17.485054    17.485410    17.485412   107.366934   107.364410
   107.363015   107.365701
 The computed Rfourth moments of the atoms (in bohr^4) are: 
    46.783985    46.784945    46.784422    46.784050    46.781124    46.781267    46.782715    46.782791   362.148688   362.139402
   362.134449   362.144242
 The tau weighted Rfourth moments of the atoms (in bohr^4) are: 
     8.137250     8.137282     8.137262     8.137237     8.136979     8.136982     8.137035     8.137023    94.664646    94.662324
    94.661111    94.663604
 The atom volumes (in bohr^3) are: 
    27.393213    27.393281    27.393293    27.393257    27.392940    27.392954    27.393027    27.393014    83.473447    83.472753
    83.472438    83.473170
 Normal termination of Chargemol program.
 Copyright (c) 2014, 2015, 2016, 2017, 2018, 2019, 2020, 2021 by Thomas A. Manz and Nidia Gabaldon Limas. Rights reserved.
 Use and distribution of this program is subject to certain licensing restrictions.
 Please see ddec.sourceforge.net for details.
  
 Please cite the following journal article as a general reference to the Chargemol program:
 N. Gabaldon Limas and T. A. Manz,  "Introducing DDEC6 atomic population analysis: part 4.
 Efficient parallel computation of net atomic charges, atomic spin moments, bond orders, and more," RSC Advances, Vol. 8 (2018) 2678-2707.
  
 Please cite the following journal references when using this program to compute DDEC6 charges:
 (1) T. A. Manz and N. Gabaldon Limas, "Introducing DDEC6 atomic population analysis: part 1.
 Charge partitioning theory and methodology," RSC Advances, Vol. 6 (2016) 47771-47801.
 (2) N. Gabaldon Limas and T. A. Manz, "Introducing DDEC6 atomic population analysis: part 2. 
 Computed results for a wide range of periodic and nonperiodic materials," RSC Advances, Vol. 6 (2016) 45727-45747.
 If desired, you can also cite references listed below for the DDEC3 and earlier methods.
  
 Please cite the following journal references when using this program to compute DDEC, Hirshfeld, or ISA charges:
 Thomas A. Manz and David S. Sholl, "Improved Atoms-in-Molecule Charge Partitioning Functional for Simultaneously Reproducing the Electrostatic
 Potential and Chemical States in Periodic and Non-Periodic Materials", J. Chem. Theory Comput., Vol. 8 (2012) 2844-2867.
 Thomas A. Manz and David S. Sholl, "Chemically Meaningful Atomic Charges that Reproduce the Electrostatic Potential in Periodic and Nonperiodic
 Materials", J. Chem. Theory Comput., Vol. 6 (2010) 2455-2468.
  
 Please cite the following journal reference when using this program to compute atomic spin moments:
 Thomas A. Manz and David S. Sholl, "Methods for Computing Accurate Atomic Spin Moments for Collinear and Noncollinear Magnetism in Periodic and
 Nonperiodic Materials", J. Chem. Theory Comput., Vol. 7 (2011) 4146-4164.
  
 Please cite the following reference when using this program to compute bond orders:
 Thomas A. Manz, "Introducing DDEC6 atomic population analysis: part 3. Comprehensive method to compute bond orders.", RSC Advances, Vol. 7 (2017) 45552-45581.
  
 Exiting Chargemol
 2025/02/06  08:34:46
  
 ******************** TIME CONTROL ********************
 Finished chargemol in    11.866999626159668      seconds
 ******************************************************
  
