# Supplementary material for: How well do various QM-derived net atomic charges reproduce the electrostatic potential surrounding a material across multiple geometric conformations?
Source: RSC Adv. 2025 Jul 7;15(29):23223–65. doi: 10.1039/d4ra07900k (PMC12230677; doi:10.1039/d4ra07900k)
Supplement: RA-015-D4RA07900K-s002 [file RA-015-D4RA07900K-s002.zip › 11_sodium_chloride_crystals/NaCl_ambient_pressure/10_core_electrons/DDEC6_bond_orders.xyz]

    2
jmolscript: load "" {1 1 1} spacegroup "x,y,z" unitcell [{      0.000000     2.827599     2.827599 }, {      2.827599     0.000000     2.827599 }, {      2.827599     2.827599     0.000000 }]
Na      0.000000      0.000000      0.000000       0.545290
Cl      2.827599      2.827599      2.827599       0.910061
    
 Chargemol development version January 4, 2022     
 See ddec.sourceforge.net for latest version.
    
    
 The sum of bond orders (SBO) for each atom in the unit cell are listed above.
 All bond orders greater than     0.001000 are printed below.
  
  
 ===================================================================================
 Printing BOs for ATOM #      1 ( Na ) in the reference unit cell.
  
 Bonded to the ( -1,  -1,   0) translated image of atom number     2 ( Cl ) with bond order =     0.0890    The average spin polarization of this bonding =     0.0000
 Bonded to the ( -1,   0,  -1) translated image of atom number     2 ( Cl ) with bond order =     0.0890    The average spin polarization of this bonding =     0.0000
 Bonded to the ( -1,   0,   0) translated image of atom number     2 ( Cl ) with bond order =     0.0890    The average spin polarization of this bonding =     0.0000
 Bonded to the (  0,  -1,  -1) translated image of atom number     2 ( Cl ) with bond order =     0.0890    The average spin polarization of this bonding =     0.0000
 Bonded to the (  0,  -1,   0) translated image of atom number     2 ( Cl ) with bond order =     0.0890    The average spin polarization of this bonding =     0.0000
 Bonded to the (  0,   0,  -1) translated image of atom number     2 ( Cl ) with bond order =     0.0890    The average spin polarization of this bonding =     0.0000
 The sum of bond orders for this atom is SBO =        0.545290
  
  
 ===================================================================================
 Printing BOs for ATOM #      2 ( Cl ) in the reference unit cell.
  
 Bonded to the (  1,   1,   0) translated image of atom number     1 ( Na ) with bond order =     0.0890    The average spin polarization of this bonding =     0.0000
 Bonded to the (  1,   0,   1) translated image of atom number     1 ( Na ) with bond order =     0.0890    The average spin polarization of this bonding =     0.0000
 Bonded to the (  1,   0,   0) translated image of atom number     1 ( Na ) with bond order =     0.0890    The average spin polarization of this bonding =     0.0000
 Bonded to the (  0,   1,   1) translated image of atom number     1 ( Na ) with bond order =     0.0890    The average spin polarization of this bonding =     0.0000
 Bonded to the (  0,   1,   0) translated image of atom number     1 ( Na ) with bond order =     0.0890    The average spin polarization of this bonding =     0.0000
 Bonded to the (  0,   0,   1) translated image of atom number     1 ( Na ) with bond order =     0.0890    The average spin polarization of this bonding =     0.0000
 Bonded to the (  0,   0,   1) translated image of atom number     2 ( Cl ) with bond order =     0.0309    The average spin polarization of this bonding =     0.0000
 Bonded to the (  0,   0,  -1) translated image of atom number     2 ( Cl ) with bond order =     0.0309    The average spin polarization of this bonding =     0.0000
 Bonded to the (  0,   1,  -1) translated image of atom number     2 ( Cl ) with bond order =     0.0309    The average spin polarization of this bonding =     0.0000
 Bonded to the (  0,  -1,   1) translated image of atom number     2 ( Cl ) with bond order =     0.0309    The average spin polarization of this bonding =     0.0000
 Bonded to the (  0,   1,   0) translated image of atom number     2 ( Cl ) with bond order =     0.0309    The average spin polarization of this bonding =     0.0000
 Bonded to the (  0,  -1,   0) translated image of atom number     2 ( Cl ) with bond order =     0.0309    The average spin polarization of this bonding =     0.0000
 Bonded to the (  1,  -1,   0) translated image of atom number     2 ( Cl ) with bond order =     0.0309    The average spin polarization of this bonding =     0.0000
 Bonded to the ( -1,   1,   0) translated image of atom number     2 ( Cl ) with bond order =     0.0309    The average spin polarization of this bonding =     0.0000
 Bonded to the (  1,   0,  -1) translated image of atom number     2 ( Cl ) with bond order =     0.0309    The average spin polarization of this bonding =     0.0000
 Bonded to the ( -1,   0,   1) translated image of atom number     2 ( Cl ) with bond order =     0.0309    The average spin polarization of this bonding =     0.0000
 Bonded to the (  1,   0,   0) translated image of atom number     2 ( Cl ) with bond order =     0.0309    The average spin polarization of this bonding =     0.0000
 Bonded to the ( -1,   0,   0) translated image of atom number     2 ( Cl ) with bond order =     0.0309    The average spin polarization of this bonding =     0.0000
 The sum of bond orders for this atom is SBO =        0.910061
    
 2025/02/06  10:05:31
