# Supplementary material for: How well do various QM-derived net atomic charges reproduce the electrostatic potential surrounding a material across multiple geometric conformations?
Source: RSC Adv. 2025 Jul 7;15(29):23223–65. doi: 10.1039/d4ra07900k (PMC12230677; doi:10.1039/d4ra07900k)
Supplement: RA-015-D4RA07900K-s002 [file RA-015-D4RA07900K-s002.zip › 11_sodium_chloride_crystals/NaCl_ambient_pressure/10_core_electrons/DDEC6_net_atomic_charges.xyz]

    2
jmolscript: load "" {1 1 1} spacegroup "x,y,z" unitcell [{      0.000000     2.827599     2.827599 }, {      2.827599     0.000000     2.827599 }, {      2.827599     2.827599     0.000000 }]
Na     0.000000     0.000000     0.000000     0.846939
Cl     2.827599     2.827599     2.827599    -0.846939
 
Chargemol development version January 4, 2022     
See ddec.sourceforge.net for latest version.
 
Computational parameters:
Number of radial integration shells =    100
Cutoff radius (pm) =    500
Error in the integrated total number of electrons before renormalization (e) =    1.4217E-07
Charge convergence tolerance =    1.0000E-05
Maximum density for electron cloud penetration fitting (pm) =    1.0000E-02
Minimum density for electron cloud penetration fitting (pm) =    1.0000E-04
Minimum decay exponent for electron density of buried atom tails =   1.7500
Maximum decay exponent for electron density of buried atom tails =  2.5000
Number of iterations to convergence =      7
 
The following XYZ coordinates are in angstroms. The atomic dipoles and quadrupoles are in atomic units.
atom #   symbol            x            y            z   net_charge     dipole_x     dipole_y     dipole_z   dipole_mag          Qxy          Qxz          Qyz   Q(x^2-y^2)  Q(3z^2-R^2)  3 traceless quadrupole moment tensor eigenvalues
     1       Na     0.000000     0.000000     0.000000     0.846939     0.000000    -0.000000    -0.000000     0.000000     0.000000     0.000000     0.000000     0.000000    -0.000000    -0.000000    -0.000000     0.000000
     2       Cl     2.827599     2.827599     2.827599    -0.846939     0.000000     0.000001     0.000001     0.000001    -0.000001    -0.000001    -0.000000    -0.000000     0.000000    -0.000000    -0.000000     0.000000
 
The spherically averaged atomic electron density fit to a function exp(a - br) for r values having spherically averaged atomic electron density values between min_density_cloud_penetration and max_density_cloud_penetration.
atom #   symbol            x            y            z            a            b     Rsquared  where a and b are in atomic units and Rsquared is the squared correlation coefficient
     1       Na     0.000000     0.000000     0.000000    -1.519822     1.814014     0.994583
     2       Cl     2.827599     2.827599     2.827599     0.927354     1.894674     0.998757
 
 2025/02/06  10:05:26
