# Supplementary material for: How well do various QM-derived net atomic charges reproduce the electrostatic potential surrounding a material across multiple geometric conformations?
Source: RSC Adv. 2025 Jul 7;15(29):23223–65. doi: 10.1039/d4ra07900k (PMC12230677; doi:10.1039/d4ra07900k)
Supplement: RA-015-D4RA07900K-s002 [file RA-015-D4RA07900K-s002.zip › 11_sodium_chloride_crystals/NaCl_ambient_pressure/10_core_electrons/VASP_DDEC_analysis.output]

  
 ******************** TIME CONTROL ********************
 Starting Chargemol development version January 4, 2022     
 ******************************************************
  
 Starting DDEC program
 2025/02/06  10:05:24
 Copyright (c) 2014, 2015, 2016, 2017, 2018, 2019, 2020, 2021 by Thomas A. Manz and Nidia Gabaldon Limas. Rights reserved.
  
 **************** THREAD INFORMATION ******************
 Job running using OpenMP.
 The number of parallel threads is:            8
  
 ******************************************************
  
 /home/tamanz/bin/atomic_densities/                                                                                                                                                                      
  
 ******************** TIME CONTROL ********************
 Starting format_vasp_densities
 ******************************************************
  
 inputfile = AECCAR2
 vectors
  0.000000  5.343387  5.343387
  5.343387  0.000000  5.343387
  5.343387  5.343387  0.000000
 direct_coords
  0.000000  0.000000  0.000000
  0.500000  0.500000  0.500000
 totnumA=     56
 totnumB=     56
 totnumC=     56
 core_available F
 inputfile = CHGCAR
 valence_grid_correct = T
  
 ******************** TIME CONTROL ********************
 Read input files in   0.18000000715255737      seconds
 ******************************************************
  
 The maximum pixel electron correction was:   0.014276
 The number of pixel corrections was:      1
 sum_negative_density: -0.000001
 POTCAR
  
 ******************** TIME CONTROL ********************
 Starting add_missing_core_density
 ******************************************************
  
 center_nabc =
           0           0           0
          28          28          28
 delta_na=     87
 delta_nb=     87
 delta_nc=     87
  
 ******************** TIME CONTROL ********************
 Starting check_grid_spacing
 ******************************************************
  
 The grid spacing in your electron density input file is adequate.
  
 ******************** TIME CONTROL ********************
 Finished check_grid_spacing in    2.6000000536441803E-002 seconds
 ******************************************************
  
 Checking to see that all core electrons are accounted for:
  
 Printing atom number, atomic number, core electrons, and missing core for each atom.
 (Missing core electrons will be inserted using stored core electron reference densities.)
    1   11    10.000000   10
    2   17    10.000000   10
 Finished the check for missing core electrons.
  
 ******************** TIME CONTROL ********************
 Finished add_missing_core_density in    4.8999998718500137E-002 seconds
 ******************************************************
  
 The CHGCAR               file size is:               3197301 bytes.
 non_collinear = F
 spin_available = F
  
 ******************** TIME CONTROL ********************
 Starting compute_dominant_atom_volumes
 ******************************************************
  
  
 ******************** TIME CONTROL ********************
 Finished compute_dominant_atom_volumes in    2.5000000372529030E-002 seconds
 ******************************************************
  
 The largest occupancy correction was
   2.2027080654547733E-002
  
 ******************** TIME CONTROL ********************
 Finished format_vasp_densities in   0.26100000739097595      seconds
 ******************************************************
  
 ncore =       20.0000
 nvalence =        8.0000
 pixelvolume =    1.7375E-03
 numerically integrated valence density =    8.0223E+00
 sum_valence_occupancy_correction =   -2.2342E-02
 checkme =    1.4217E-07
 The grid spacing is adequate and all electrons are properly accounted for.
 Calculation will proceed.
 Making sure the atomic coordinates for periodic directions are inside the reference unit cell.
 The adjusted atomic coordinates are
    0.0000    0.0000    0.0000
    5.3434    5.3434    5.3434
  
 The adjusted center_nabc is
           0           0           0
          28          28          28
  
 ******************** TIME CONTROL ********************
 Starting core_iterator
 ******************************************************
  
 Iteratively solving for the core charge distributions:
 Iteration=   1
 Provisionally assigned core electron populations for the current iteration: 
     10.811837     14.738638
 change=   1.473864E+01
 Iteration=   2
 Provisionally assigned core electron populations for the current iteration: 
     10.869661     14.680814
 change=   5.782431E-02
 Iteration=   3
 Provisionally assigned core electron populations for the current iteration: 
     10.870893     14.679582
 change=   1.231798E-03
 Iteration=   4
 Provisionally assigned core electron populations for the current iteration: 
     10.871231     14.679244
 change=   3.379715E-04
 Iteration=   5
 Provisionally assigned core electron populations for the current iteration: 
     10.871408     14.679067
 change=   1.770267E-04
 Iteration=   6
 Provisionally assigned core electron populations for the current iteration: 
     10.871510     14.678965
 change=   1.016980E-04
 Iteration=   7
 Provisionally assigned core electron populations for the current iteration: 
     10.871576     14.678899
 change=   6.623843E-05
 Iteration=   8
 Provisionally assigned core electron populations for the current iteration: 
     10.871623     14.678852
 change=   4.654208E-05
 Iteration=   9
 Provisionally assigned core electron populations for the current iteration: 
     10.871657     14.678818
 change=   3.414002E-05
 Iteration=  10
 Provisionally assigned core electron populations for the current iteration: 
     10.871683     14.678792
 change=   2.592726E-05
 Iteration=  11
 Provisionally assigned core electron populations for the current iteration: 
     10.871703     14.678772
 change=   2.024343E-05
 Iteration=  12
 Provisionally assigned core electron populations for the current iteration: 
     10.871720     14.678756
 change=   1.648153E-05
 Iteration=  13
 Provisionally assigned core electron populations for the current iteration: 
     10.871733     14.678742
 change=   1.380906E-05
 Iteration=  14
 Provisionally assigned core electron populations for the current iteration: 
     10.871745     14.678730
 change=   1.173121E-05
 Iteration=  15
 Provisionally assigned core electron populations for the current iteration: 
     10.871755     14.678720
 change=   1.008257E-05
 Iteration=  16
 Provisionally assigned core electron populations for the current iteration: 
     10.871764     14.678711
 change=   8.752533E-06
 Correcting the core density grid
 Iteration=   1
 Provisionally assigned core electron populations for the current iteration: 
     10.386924     12.419462
 The residual difference between precise core electrons and current core electron populations: 
     -0.386924     -2.419462
 Iteration=   2
 Provisionally assigned core electron populations for the current iteration: 
     10.132705     11.140370
 The residual difference between precise core electrons and current core electron populations: 
     -0.132705     -1.140370
 Iteration=   3
 Provisionally assigned core electron populations for the current iteration: 
     10.025469     10.445932
 The residual difference between precise core electrons and current core electron populations: 
     -0.025469     -0.445932
 Iteration=   4
 Provisionally assigned core electron populations for the current iteration: 
     10.001284     10.116228
 The residual difference between precise core electrons and current core electron populations: 
     -0.001284     -0.116228
 Iteration=   5
 Provisionally assigned core electron populations for the current iteration: 
     10.000009     10.011887
 The residual difference between precise core electrons and current core electron populations: 
     -0.000009     -0.011887
 Iteration=   6
 Provisionally assigned core electron populations for the current iteration: 
     10.000005     10.000144
 The residual difference between precise core electrons and current core electron populations: 
     -0.000005     -0.000144
 Iteration=   7
 Provisionally assigned core electron populations for the current iteration: 
     10.000004      9.999996
 The residual difference between precise core electrons and current core electron populations: 
     -0.000004      0.000004
 Core density grid corrected in the following number of iterations: 
 iter=            7
  
 ******************** TIME CONTROL ********************
 Finished core_iterator in    1.4570000171661377      seconds
 ******************************************************
  
  
 ******************** TIME CONTROL ********************
 Starting DDEC6 valence_iterator
 ******************************************************
  
 Iteratively solving for the atomic partial charge distributions:
 Normalization =   1.0000000177709876     
 Information for noniterative Hirshfeld method will be printed now.
  
 ******************** TIME CONTROL ********************
 Starting local_multipole_moment_analysis
 ******************************************************
  
 Multipole analysis for each of the expansion sites.
 XYZ coordinates, net charges, and multipoles are in atomic units. Dipoles and quadrupoles are for valence electrons.
 center number, atomic number, x, y, z, net_charge, dipole_x, dipole_y, dipole_z, dipole_mag, Qxy, Qxz, Qyz, Q(x^2-y^2), Q(3z^2 - R^2),three eigenvalues of traceless quadrupole moment tensor
     1    11  0.000000  0.000000  0.000000  0.207314  0.000000 -0.000000 -0.000000  0.000000  0.000000  0.000000  0.000000  0.000000 -0.000000 -0.000000 -0.000000  0.000000
     2    17  5.343387  5.343387  5.343387 -0.207314  0.000000  0.000001  0.000001  0.000001 -0.000001 -0.000000  0.000000 -0.000000  0.000000 -0.000000  0.000000  0.000000
  
 ******************** TIME CONTROL ********************
 Finished local_multipole_moment_analysis in    3.5999998450279236E-002 seconds
 ******************************************************
  
 Information for noniterative CM5 method will be printed now.
 The computed CM5 net atomic charges are:
     0.423744    -0.423744
 Hirshfeld and CM5 analysis finished, calculation of iterative AIM will proceed.
 iter =            1
 Localized charges for the current iteration: 
      0.600673     -0.600673
 Net atomic charges for the current iteration: 
      0.207314     -0.207314
 The updated reference ion charges will be: 
      0.469554     -0.469554
 Normalization =   1.0000000177710218     
 iter =            2
 Localized charges for the current iteration: 
      0.820060     -0.820060
 Net atomic charges for the current iteration: 
      0.561144     -0.561144
 The updated reference ion charges will be: 
      0.733755     -0.733755
  
 ******************************************************
 Finished first 2 partitioning steps in   0.26100000739097595      seconds
 ******************************************************
  
 normalization=       1.000000
  
 ******************************************************
 Finished conditioned number of reference ion electrons in    4.8000000417232513E-002 seconds
 ******************************************************
  
  
 ******************************************************
 Finished conditioned monotonic decay of reference density in    0.0000000000000000      seconds
 ******************************************************
  
 iter = 3
 Iterations to converge reshaping: 
           1
  
 ******************************************************
 Finished tau calculation in    5.0999999046325684E-002 seconds
 ******************************************************
  
 Conditioned reference density computation complete.
  
 ******************************************************
 Finished 3rd partitioning step in    9.8999999463558197E-002 seconds
 This is the number of second to condition the reference densities plus the calculation of tau
 ******************************************************
  
 iteration=            4
 Normalization:   1.000000018
 Net atomic charges for the current iteration: 
      0.770320     -0.770320
 Max change:  2.091765E-01
 Maximum density change:  8.096035E+02
 Iterations to converge reshaping: 
           1
 iteration=            5
 Normalization:   1.000000018
 Net atomic charges for the current iteration: 
      0.835805     -0.835805
 Max change:  6.548444E-02
 Maximum density change:  5.106219E-04
 Iterations to converge reshaping: 
           1
 iteration=            6
 Normalization:   1.000000018
 Net atomic charges for the current iteration: 
      0.842056     -0.842056
 Max change:  6.251778E-03
 Maximum density change:  1.023870E-04
 Iterations to converge reshaping: 
           1
 iteration=            7
 Normalization:   1.000000018
 Net atomic charges for the current iteration: 
      0.846939     -0.846939
 Max change:  4.882748E-03
 Maximum density change:  5.829646E-05
  
 ******************************************************
 Finished charge partitioning steps 4-7 in   0.19400000572204590      seconds
 ******************************************************
  
  
 ******************** TIME CONTROL ********************
 Finished valence_iterator in   0.55400002002716064      seconds
 ******************************************************
  
  
 ******************** TIME CONTROL ********************
 Starting local_multipole_moment_analysis
 ******************************************************
  
 Multipole analysis for each of the expansion sites.
 XYZ coordinates, net charges, and multipoles are in atomic units. Dipoles and quadrupoles are for valence electrons.
 center number, atomic number, x, y, z, net_charge, dipole_x, dipole_y, dipole_z, dipole_mag, Qxy, Qxz, Qyz, Q(x^2-y^2), Q(3z^2 - R^2),three eigenvalues of traceless quadrupole moment tensor
     1    11  0.000000  0.000000  0.000000  0.846939  0.000000 -0.000000 -0.000000  0.000000  0.000000  0.000000  0.000000  0.000000 -0.000000 -0.000000 -0.000000  0.000000
     2    17  5.343387  5.343387  5.343387 -0.846939  0.000000  0.000001  0.000001  0.000001 -0.000001 -0.000001 -0.000000 -0.000000  0.000000 -0.000000 -0.000000  0.000000
  
 ******************** TIME CONTROL ********************
 Finished local_multipole_moment_analysis in    3.7000000476837158E-002 seconds
 ******************************************************
  
 Since the system is periodic, total multipole moment analysis will not be performed.
 Calculation of the electron cloud penetration terms
  
 ******************** TIME CONTROL ********************
 Starting perform_BO_analysis
 ******************************************************
  
 Starting Effective Bond Order (BO) Analysis
  
 ******************** TIME CONTROL ********************
 Starting prepare_BO_density_grids
 ******************************************************
  
 Preparing density grids for bond order analysis ...
 Total density grid corrected in the following number of iterations:     3
 The total integrated number of electrons is       28.000000
 Grid preparation complete.
  
 ******************** TIME CONTROL ********************
 Finished prepare_BO_density_grids in    8.2999996840953827E-002 seconds
 ******************************************************
  
  
 ******************** TIME CONTROL ********************
 Starting compute_local_atomic_exchange_vectors
 ******************************************************
  
  
 ******************** TIME CONTROL ********************
 Finished compute_local_atomic_exchange_vectors in    4.8000000417232513E-002 seconds
 ******************************************************
  
  
 ******************** TIME CONTROL ********************
 Starting initialize_bond_pair_matrix
 ******************************************************
  
 Initializing the bond pair matrix ...
 The total number of symmetry unique atom pairs to include in the bond pair matrix is
 num_sym_unique_bond_pairs:     26
 The bond pair matrix has been initialized.
  
 ******************** TIME CONTROL ********************
 Finished initialize_bond_pair_matrix in    2.7000000700354576E-002 seconds
 ******************************************************
  
  
 ******************** TIME CONTROL ********************
 Starting compute_summed_contact_exchange
 ******************************************************
  
  
 ******************** TIME CONTROL ********************
 Finished compute_summed_contact_exchange in    2.7000000700354576E-002 seconds
 ******************************************************
  
  
 ******************** TIME CONTROL ********************
 Starting integrate_bonding_terms
 ******************************************************
  
  
 ******************** TIME CONTROL ********************
 Finished integrate_bonding_terms in   0.32800000905990601      seconds
 ******************************************************
  
  
 ******************** TIME CONTROL ********************
 Starting calculate_final_BOs
 ******************************************************
  
 Checking for consistency in the summed contact exchange
 The maximum error in the summed contact exchange is     0.001214
  
 The sum of contact exchanges for each atom are:
    0.466007
    0.805313
  
 The sum of BOs for each atom are:
    0.545290
    0.910061
  
 The final bond pair matrix is
     1     1    0.000000    0.000000    1.000000  -82.000000   82.000000  -82.000000   82.000000  -31.000000   87.000000    0.000630    0.000630    0.000630    0.000002    0.850949    0.000002    0.000002    0.000632    0.000632
     1     1    0.000000    1.000000   -1.000000  -82.000000   82.000000  -31.000000   87.000000  -87.000000   31.000000    0.000630    0.000630    0.000630    0.000002    0.850949    0.000002    0.000002    0.000632    0.000632
     1     1    0.000000    1.000000    0.000000  -82.000000   82.000000  -31.000000   87.000000  -82.000000   82.000000    0.000630    0.000630    0.000630    0.000002    0.850949    0.000002    0.000002    0.000632    0.000632
     1     1    1.000000   -1.000000    0.000000  -31.000000   87.000000  -87.000000   31.000000  -82.000000   82.000000    0.000630    0.000630    0.000630    0.000002    0.850949    0.000002    0.000002    0.000632    0.000632
     1     1    1.000000    0.000000   -1.000000  -31.000000   87.000000  -82.000000   82.000000  -87.000000   31.000000    0.000630    0.000630    0.000630    0.000002    0.850949    0.000002    0.000002    0.000632    0.000632
     1     1    1.000000    0.000000    0.000000  -31.000000   87.000000  -82.000000   82.000000  -82.000000   82.000000    0.000630    0.000630    0.000630    0.000002    0.850949    0.000002    0.000002    0.000632    0.000632
     1     2   -2.000000    0.000000    0.000000  -87.000000    3.000000  -59.000000   87.000000  -59.000000   87.000000    0.000422    0.000422    0.000423    0.000002    0.614759    0.000002    0.000001    0.000423    0.000423
     1     2   -1.000000   -1.000000   -1.000000  -87.000000   59.000000  -87.000000   59.000000  -87.000000   59.000000    0.000422    0.000422    0.000423    0.000002    0.614759    0.000002    0.000001    0.000423    0.000423
     1     2   -1.000000   -1.000000    0.000000  -87.000000   59.000000  -87.000000   59.000000  -59.000000   87.000000    0.075830    0.075830    0.075558    0.020528    0.614759    0.021486    0.013209    0.089038    0.089038
     1     2   -1.000000   -1.000000    1.000000  -87.000000   59.000000  -87.000000   59.000000   -3.000000   87.000000    0.000422    0.000422    0.000423    0.000002    0.614759    0.000002    0.000001    0.000423    0.000423
     1     2   -1.000000    0.000000   -1.000000  -87.000000   59.000000  -59.000000   87.000000  -87.000000   59.000000    0.075830    0.075830    0.075558    0.020528    0.614759    0.021486    0.013209    0.089038    0.089038
     1     2   -1.000000    0.000000    0.000000  -87.000000   59.000000  -59.000000   87.000000  -59.000000   87.000000    0.075830    0.075830    0.075558    0.020528    0.614759    0.021486    0.013209    0.089038    0.089038
     1     2   -1.000000    1.000000   -1.000000  -87.000000   59.000000   -3.000000   87.000000  -87.000000   59.000000    0.000422    0.000422    0.000423    0.000002    0.614759    0.000002    0.000001    0.000423    0.000423
     1     2    0.000000   -2.000000    0.000000  -59.000000   87.000000  -87.000000    3.000000  -59.000000   87.000000    0.000422    0.000422    0.000423    0.000002    0.614759    0.000002    0.000001    0.000423    0.000423
     1     2    0.000000   -1.000000   -1.000000  -59.000000   87.000000  -87.000000   59.000000  -87.000000   59.000000    0.075830    0.075830    0.075558    0.020528    0.614759    0.021486    0.013209    0.089038    0.089038
     1     2    0.000000   -1.000000    0.000000  -59.000000   87.000000  -87.000000   59.000000  -59.000000   87.000000    0.075830    0.075830    0.075558    0.020528    0.614759    0.021486    0.013209    0.089038    0.089038
     1     2    0.000000    0.000000   -2.000000  -59.000000   87.000000  -59.000000   87.000000  -87.000000    3.000000    0.000422    0.000422    0.000423    0.000002    0.614759    0.000002    0.000001    0.000423    0.000423
     1     2    0.000000    0.000000   -1.000000  -59.000000   87.000000  -59.000000   87.000000  -87.000000   59.000000    0.075830    0.075830    0.075558    0.020528    0.614759    0.021486    0.013209    0.089038    0.089038
     1     2    0.000000    0.000000    0.000000  -59.000000   87.000000  -59.000000   87.000000  -59.000000   87.000000    0.000422    0.000422    0.000423    0.000002    0.614759    0.000002    0.000001    0.000423    0.000423
     1     2    1.000000   -1.000000   -1.000000   -3.000000   87.000000  -87.000000   59.000000  -87.000000   59.000000    0.000422    0.000422    0.000423    0.000002    0.614759    0.000002    0.000001    0.000423    0.000423
     2     2    0.000000    0.000000    1.000000  -54.000000  110.000000  -54.000000  110.000000   -3.000000  115.000000    0.028812    0.028812    0.028743    0.005283    0.391802    0.005421    0.002124    0.030936    0.030936
     2     2    0.000000    1.000000   -1.000000  -54.000000  110.000000   -3.000000  115.000000  -59.000000   59.000000    0.028812    0.028812    0.028743    0.005283    0.391802    0.005421    0.002124    0.030936    0.030936
     2     2    0.000000    1.000000    0.000000  -54.000000  110.000000   -3.000000  115.000000  -54.000000  110.000000    0.028812    0.028812    0.028743    0.005283    0.391802    0.005421    0.002124    0.030936    0.030936
     2     2    1.000000   -1.000000    0.000000   -3.000000  115.000000  -59.000000   59.000000  -54.000000  110.000000    0.028812    0.028812    0.028743    0.005283    0.391802    0.005421    0.002124    0.030936    0.030936
     2     2    1.000000    0.000000   -1.000000   -3.000000  115.000000  -54.000000  110.000000  -59.000000   59.000000    0.028812    0.028812    0.028743    0.005283    0.391802    0.005421    0.002124    0.030936    0.030936
     2     2    1.000000    0.000000    0.000000   -3.000000  115.000000  -54.000000  110.000000  -54.000000  110.000000    0.028812    0.028812    0.028743    0.005283    0.391802    0.005421    0.002124    0.030936    0.030936
 The legend for the bond pair matrix follows:
 Columns 1 and 2 = atom numbers
 Columns 3 to 5 = repeata, repeatb, repeatc (i.e., periodic translation of second atom)
 Columns 6 to 11 = corners of the shared parallepiped: min na, max na, min nb, max nb, min nc, max nc
 Columns 12 =  contact exchange
 Columns 13 =  a term for computing average spin polarization of bonding
 Columns 14 =  overlap population
 Columns 15 =  the integrated second order atomic exchange propensities for computing bond order
 Columns 16 =  the coordination term constructed from tanh function
 Columns 17 =  the pairwise term
 Columns 18 =  expansion term combining coordination and pairwise terms
 Columns 19 =  bond index before imposing the atom self-exchange constraint
 Columns 20 =  final bond order
 
 The atom self-exchange constraint affected (by at least 0.1_dp*BO_print_cutoff)      0 bond orders.
 
  
 ******************** TIME CONTROL ********************
 Finished calculate_final_BOs in    3.9900000095367432      seconds
 ******************************************************
  
 Bond order analysis complete.
  
 ******************** TIME CONTROL ********************
 Finished perform_BO_analysis in    4.5029997825622559      seconds
 ******************************************************
  
 The computed Rsquared moments of the atoms (in bohr^2) are: 
     8.291833    34.286406
 The computed Rcubed moments of the atoms (in bohr^3) are: 
    14.583139    88.407917
 The computed Rfourth moments of the atoms (in bohr^4) are: 
    37.906230   278.438415
 The tau weighted Rfourth moments of the atoms (in bohr^4) are: 
    12.510223   162.267924
 The atom volumes (in bohr^3) are: 
    72.017521   233.109003
 Normal termination of Chargemol program.
 Copyright (c) 2014, 2015, 2016, 2017, 2018, 2019, 2020, 2021 by Thomas A. Manz and Nidia Gabaldon Limas. Rights reserved.
 Use and distribution of this program is subject to certain licensing restrictions.
 Please see ddec.sourceforge.net for details.
  
 Please cite the following journal article as a general reference to the Chargemol program:
 N. Gabaldon Limas and T. A. Manz,  "Introducing DDEC6 atomic population analysis: part 4.
 Efficient parallel computation of net atomic charges, atomic spin moments, bond orders, and more," RSC Advances, Vol. 8 (2018) 2678-2707.
  
 Please cite the following journal references when using this program to compute DDEC6 charges:
 (1) T. A. Manz and N. Gabaldon Limas, "Introducing DDEC6 atomic population analysis: part 1.
 Charge partitioning theory and methodology," RSC Advances, Vol. 6 (2016) 47771-47801.
 (2) N. Gabaldon Limas and T. A. Manz, "Introducing DDEC6 atomic population analysis: part 2. 
 Computed results for a wide range of periodic and nonperiodic materials," RSC Advances, Vol. 6 (2016) 45727-45747.
 If desired, you can also cite references listed below for the DDEC3 and earlier methods.
  
 Please cite the following journal references when using this program to compute DDEC, Hirshfeld, or ISA charges:
 Thomas A. Manz and David S. Sholl, "Improved Atoms-in-Molecule Charge Partitioning Functional for Simultaneously Reproducing the Electrostatic
 Potential and Chemical States in Periodic and Non-Periodic Materials", J. Chem. Theory Comput., Vol. 8 (2012) 2844-2867.
 Thomas A. Manz and David S. Sholl, "Chemically Meaningful Atomic Charges that Reproduce the Electrostatic Potential in Periodic and Nonperiodic
 Materials", J. Chem. Theory Comput., Vol. 6 (2010) 2455-2468.
  
 Please cite the following journal reference when using this program to compute atomic spin moments:
 Thomas A. Manz and David S. Sholl, "Methods for Computing Accurate Atomic Spin Moments for Collinear and Noncollinear Magnetism in Periodic and
 Nonperiodic Materials", J. Chem. Theory Comput., Vol. 7 (2011) 4146-4164.
  
 Please cite the following reference when using this program to compute bond orders:
 Thomas A. Manz, "Introducing DDEC6 atomic population analysis: part 3. Comprehensive method to compute bond orders.", RSC Advances, Vol. 7 (2017) 45552-45581.
  
 Exiting Chargemol
 2025/02/06  10:05:31
  
 ******************** TIME CONTROL ********************
 Finished chargemol in    7.1350002288818359      seconds
 ******************************************************
  
