# Supplementary material for: How well do various QM-derived net atomic charges reproduce the electrostatic potential surrounding a material across multiple geometric conformations?
Source: RSC Adv. 2025 Jul 7;15(29):23223–65. doi: 10.1039/d4ra07900k (PMC12230677; doi:10.1039/d4ra07900k)
Supplement: RA-015-D4RA07900K-s002 [file RA-015-D4RA07900K-s002.zip › 11_sodium_chloride_crystals/NaCl_ambient_pressure/2_core_electrons/DDEC_atom_volumes.xyz]

    2
jmolscript: load "" {1 1 1} spacegroup "x,y,z" unitcell [{      0.000000     2.829447     2.829447 }, {      2.829447     0.000000     2.829447 }, {      2.829447     2.829447     0.000000 }]
Na      0.000000     0.000000     0.000000    70.827471
Cl      2.829447     2.829447     2.829447   234.897551
  
Same information as above printed with atom number.
atom #   symbol            x            y            z   atom_volume
     1       Na     0.000000     0.000000     0.000000     70.827471
     2       Cl     2.829447     2.829447     2.829447    234.897551
