# Supplementary material for: How well do various QM-derived net atomic charges reproduce the electrostatic potential surrounding a material across multiple geometric conformations?
Source: RSC Adv. 2025 Jul 7;15(29):23223–65. doi: 10.1039/d4ra07900k (PMC12230677; doi:10.1039/d4ra07900k)
Supplement: RA-015-D4RA07900K-s002 [file RA-015-D4RA07900K-s002.zip › 11_sodium_chloride_crystals/NaCl_ambient_pressure/2_core_electrons/overlap_populations_and_contact_exchanges.txt]

   36
jmolscript: load "" {1 1 1} spacegroup "x,y,z" unitcell [{      0.000000     2.829447     2.829447 }, {      2.829447     0.000000     2.829447 }, {      2.829447     2.829447     0.000000 }]
 atom1  atom2  translation A  translation B  translation C  overlap population  contact exchange
     1      1              0              0              1            0.000523          0.000525
     1      1              0              0             -1            0.000523          0.000525
     1      1              0              1             -1            0.000523          0.000525
     1      1              0             -1              1            0.000523          0.000525
     1      1              0              1              0            0.000523          0.000525
     1      1              0             -1              0            0.000523          0.000525
     1      1              1             -1              0            0.000523          0.000525
     1      1             -1              1              0            0.000523          0.000525
     1      1              1              0             -1            0.000523          0.000525
     1      1             -1              0              1            0.000523          0.000525
     1      1              1              0              0            0.000523          0.000525
     1      1             -1              0              0            0.000523          0.000525
     1      2             -1             -1              0            0.071713          0.072074
     2      1              1              1              0            0.071713          0.072074
     1      2             -1              0             -1            0.071713          0.072074
     2      1              1              0              1            0.071713          0.072074
     1      2             -1              0              0            0.071713          0.072074
     2      1              1              0              0            0.071713          0.072074
     1      2              0             -1             -1            0.071713          0.072074
     2      1              0              1              1            0.071713          0.072074
     1      2              0             -1              0            0.071713          0.072074
     2      1              0              1              0            0.071713          0.072074
     1      2              0              0             -1            0.071713          0.072074
     2      1              0              0              1            0.071713          0.072074
     2      2              0              0              1            0.028987          0.029126
     2      2              0              0             -1            0.028987          0.029126
     2      2              0              1             -1            0.028985          0.029124
     2      2              0             -1              1            0.028985          0.029124
     2      2              0              1              0            0.028987          0.029126
     2      2              0             -1              0            0.028987          0.029126
     2      2              1             -1              0            0.028986          0.029124
     2      2             -1              1              0            0.028986          0.029124
     2      2              1              0             -1            0.028986          0.029124
     2      2             -1              0              1            0.028986          0.029124
     2      2              1              0              0            0.028987          0.029126
     2      2             -1              0              0            0.028987          0.029126
  
