# Supplementary material for: How well do various QM-derived net atomic charges reproduce the electrostatic potential surrounding a material across multiple geometric conformations?
Source: RSC Adv. 2025 Jul 7;15(29):23223–65. doi: 10.1039/d4ra07900k (PMC12230677; doi:10.1039/d4ra07900k)
Supplement: RA-015-D4RA07900K-s002 [file RA-015-D4RA07900K-s002.zip › 11_sodium_chloride_crystals/NaCl_ambient_pressure/2_core_electrons/VASP_DDEC_analysis.output]

  
 ******************** TIME CONTROL ********************
 Starting Chargemol development version January 4, 2022     
 ******************************************************
  
 Starting DDEC program
 2025/02/06  10:05:24
 Copyright (c) 2014, 2015, 2016, 2017, 2018, 2019, 2020, 2021 by Thomas A. Manz and Nidia Gabaldon Limas. Rights reserved.
  
 **************** THREAD INFORMATION ******************
 Job running using OpenMP.
 The number of parallel threads is:            8
  
 ******************************************************
  
 /home/tamanz/bin/atomic_densities/                                                                                                                                                                      
  
 ******************** TIME CONTROL ********************
 Starting format_vasp_densities
 ******************************************************
  
 inputfile = AECCAR2
 vectors
  0.000000  5.346879  5.346879
  5.346879  0.000000  5.346879
  5.346879  5.346879  0.000000
 direct_coords
  0.000000  0.000000  0.000000
  0.500000  0.500000  0.500000
 totnumA=     56
 totnumB=     56
 totnumC=     56
 core_available F
 inputfile = CHGCAR
 valence_grid_correct = T
  
 ******************** TIME CONTROL ********************
 Read input files in   0.17499999701976776      seconds
 ******************************************************
  
 The maximum pixel electron correction was:   0.056206
 The number of pixel corrections was:      2
 sum_negative_density:  0.000000
 POTCAR
  
 ******************** TIME CONTROL ********************
 Starting add_missing_core_density
 ******************************************************
  
 center_nabc =
           0           0           0
          28          28          28
 delta_na=     87
 delta_nb=     87
 delta_nc=     87
  
 ******************** TIME CONTROL ********************
 Starting check_grid_spacing
 ******************************************************
  
 The grid spacing in your electron density input file is adequate.
  
 ******************** TIME CONTROL ********************
 Finished check_grid_spacing in    2.6000000536441803E-002 seconds
 ******************************************************
  
 Checking to see that all core electrons are accounted for:
  
 Printing atom number, atomic number, core electrons, and missing core for each atom.
 (Missing core electrons will be inserted using stored core electron reference densities.)
    1   11     2.000000    2
    2   17    10.000000   10
 Finished the check for missing core electrons.
  
 ******************** TIME CONTROL ********************
 Finished add_missing_core_density in    5.0000000745058060E-002 seconds
 ******************************************************
  
 The CHGCAR               file size is:               3197575 bytes.
 non_collinear = F
 spin_available = F
  
 ******************** TIME CONTROL ********************
 Starting compute_dominant_atom_volumes
 ******************************************************
  
  
 ******************** TIME CONTROL ********************
 Finished compute_dominant_atom_volumes in    2.5000000372529030E-002 seconds
 ******************************************************
  
 The largest occupancy correction was
   2.2072307457623501E-002
  
 ******************** TIME CONTROL ********************
 Finished format_vasp_densities in   0.25699999928474426      seconds
 ******************************************************
  
 ncore =       12.0000
 nvalence =       16.0000
 pixelvolume =    1.7409E-03
 numerically integrated valence density =    1.6019E+01
 sum_valence_occupancy_correction =   -1.8863E-02
 checkme =    2.4116E-07
 The grid spacing is adequate and all electrons are properly accounted for.
 Calculation will proceed.
 Making sure the atomic coordinates for periodic directions are inside the reference unit cell.
 The adjusted atomic coordinates are
    0.0000    0.0000    0.0000
    5.3469    5.3469    5.3469
  
 The adjusted center_nabc is
           0           0           0
          28          28          28
  
 ******************** TIME CONTROL ********************
 Starting core_iterator
 ******************************************************
  
 Iteratively solving for the core charge distributions:
 Iteration=   1
 Provisionally assigned core electron populations for the current iteration: 
      2.870464     14.674394
 change=   1.467439E+01
 Iteration=   2
 Provisionally assigned core electron populations for the current iteration: 
      2.863374     14.681484
 change=   7.089787E-03
 Iteration=   3
 Provisionally assigned core electron populations for the current iteration: 
      2.863374     14.681484
 change=   1.865175E-13
 Iteration=   4
 Provisionally assigned core electron populations for the current iteration: 
      2.863374     14.681484
 change=   7.993606E-14
 Iteration=   5
 Provisionally assigned core electron populations for the current iteration: 
      2.863374     14.681484
 change=   7.460699E-14
 Iteration=   6
 Provisionally assigned core electron populations for the current iteration: 
      2.863374     14.681484
 change=   6.217249E-14
 Correcting the core density grid
 Iteration=   1
 Provisionally assigned core electron populations for the current iteration: 
      2.392997     12.419381
 The residual difference between precise core electrons and current core electron populations: 
     -0.392997     -2.419381
 Iteration=   2
 Provisionally assigned core electron populations for the current iteration: 
      2.142293     11.138958
 The residual difference between precise core electrons and current core electron populations: 
     -0.142293     -1.138958
 Iteration=   3
 Provisionally assigned core electron populations for the current iteration: 
      2.030919     10.444276
 The residual difference between precise core electrons and current core electron populations: 
     -0.030919     -0.444276
 Iteration=   4
 Provisionally assigned core electron populations for the current iteration: 
      2.002061     10.115161
 The residual difference between precise core electrons and current core electron populations: 
     -0.002061     -0.115161
 Iteration=   5
 Provisionally assigned core electron populations for the current iteration: 
      2.000010     10.011633
 The residual difference between precise core electrons and current core electron populations: 
     -0.000010     -0.011633
 Iteration=   6
 Provisionally assigned core electron populations for the current iteration: 
      2.000000     10.000141
 The residual difference between precise core electrons and current core electron populations: 
     -0.000000     -0.000141
 Iteration=   7
 Provisionally assigned core electron populations for the current iteration: 
      2.000000     10.000000
 The residual difference between precise core electrons and current core electron populations: 
      0.000000     -0.000000
 Core density grid corrected in the following number of iterations: 
 iter=            7
  
 ******************** TIME CONTROL ********************
 Finished core_iterator in   0.93699997663497925      seconds
 ******************************************************
  
  
 ******************** TIME CONTROL ********************
 Starting DDEC6 valence_iterator
 ******************************************************
  
 Iteratively solving for the atomic partial charge distributions:
 Normalization =  0.99999998492720232     
 Information for noniterative Hirshfeld method will be printed now.
  
 ******************** TIME CONTROL ********************
 Starting local_multipole_moment_analysis
 ******************************************************
  
 Multipole analysis for each of the expansion sites.
 XYZ coordinates, net charges, and multipoles are in atomic units. Dipoles and quadrupoles are for valence electrons.
 center number, atomic number, x, y, z, net_charge, dipole_x, dipole_y, dipole_z, dipole_mag, Qxy, Qxz, Qyz, Q(x^2-y^2), Q(3z^2 - R^2),three eigenvalues of traceless quadrupole moment tensor
     1    11  0.000000  0.000000  0.000000  0.209832 -0.000000 -0.000001  0.000001  0.000001  0.000015  0.000016  0.000017 -0.000001  0.000001 -0.000017 -0.000015  0.000032
     2    17  5.346879  5.346879  5.346879 -0.209832 -0.000001 -0.000001 -0.000001  0.000001 -0.000012 -0.000013 -0.000014 -0.000002  0.000003 -0.000026  0.000012  0.000015
  
 ******************** TIME CONTROL ********************
 Finished local_multipole_moment_analysis in    3.7000000476837158E-002 seconds
 ******************************************************
  
 Information for noniterative CM5 method will be printed now.
 The computed CM5 net atomic charges are:
     0.425268    -0.425268
 Hirshfeld and CM5 analysis finished, calculation of iterative AIM will proceed.
 iter =            1
 Localized charges for the current iteration: 
      0.602639     -0.602639
 Net atomic charges for the current iteration: 
      0.209832     -0.209832
 The updated reference ion charges will be: 
      0.471703     -0.471703
 Normalization =  0.99999998492720832     
 iter =            2
 Localized charges for the current iteration: 
      0.821039     -0.821039
 Net atomic charges for the current iteration: 
      0.564563     -0.564563
 The updated reference ion charges will be: 
      0.735547     -0.735547
  
 ******************************************************
 Finished first 2 partitioning steps in   0.26499998569488525      seconds
 ******************************************************
  
 normalization=       1.000000
  
 ******************************************************
 Finished conditioned number of reference ion electrons in    4.8999998718500137E-002 seconds
 ******************************************************
  
  
 ******************************************************
 Finished conditioned monotonic decay of reference density in    0.0000000000000000      seconds
 ******************************************************
  
 iter = 3
 Iterations to converge reshaping: 
           1
  
 ******************************************************
 Finished tau calculation in    5.0999999046325684E-002 seconds
 ******************************************************
  
 Conditioned reference density computation complete.
  
 ******************************************************
 Finished 3rd partitioning step in   0.10000000149011612      seconds
 This is the number of second to condition the reference densities plus the calculation of tau
 ******************************************************
  
 iteration=            4
 Normalization:   0.999999985
 Net atomic charges for the current iteration: 
      0.772692     -0.772692
 Max change:  2.081293E-01
 Maximum density change:  8.132030E+02
 Iterations to converge reshaping: 
           1
 iteration=            5
 Normalization:   0.999999985
 Net atomic charges for the current iteration: 
      0.842347     -0.842347
 Max change:  6.965500E-02
 Maximum density change:  5.175626E-04
 Iterations to converge reshaping: 
           2
 iteration=            6
 Normalization:   0.999999985
 Net atomic charges for the current iteration: 
      0.851110     -0.851110
 Max change:  8.762736E-03
 Maximum density change:  1.000667E-04
 Iterations to converge reshaping: 
           2
 iteration=            7
 Normalization:   0.999999985
 Net atomic charges for the current iteration: 
      0.857719     -0.857719
 Max change:  6.609237E-03
 Maximum density change:  5.240167E-05
  
 ******************************************************
 Finished charge partitioning steps 4-7 in   0.19900000095367432      seconds
 ******************************************************
  
  
 ******************** TIME CONTROL ********************
 Finished valence_iterator in   0.56400001049041748      seconds
 ******************************************************
  
  
 ******************** TIME CONTROL ********************
 Starting local_multipole_moment_analysis
 ******************************************************
  
 Multipole analysis for each of the expansion sites.
 XYZ coordinates, net charges, and multipoles are in atomic units. Dipoles and quadrupoles are for valence electrons.
 center number, atomic number, x, y, z, net_charge, dipole_x, dipole_y, dipole_z, dipole_mag, Qxy, Qxz, Qyz, Q(x^2-y^2), Q(3z^2 - R^2),three eigenvalues of traceless quadrupole moment tensor
     1    11  0.000000  0.000000  0.000000  0.857719 -0.000000 -0.000001  0.000001  0.000002  0.000005  0.000006  0.000007 -0.000001  0.000001 -0.000006 -0.000005  0.000012
     2    17  5.346879  5.346879  5.346879 -0.857719 -0.000001 -0.000001 -0.000001  0.000002 -0.000029 -0.000031 -0.000032 -0.000003  0.000004 -0.000061  0.000027  0.000034
  
 ******************** TIME CONTROL ********************
 Finished local_multipole_moment_analysis in    3.5999998450279236E-002 seconds
 ******************************************************
  
 Since the system is periodic, total multipole moment analysis will not be performed.
 Calculation of the electron cloud penetration terms
  
 ******************** TIME CONTROL ********************
 Starting perform_BO_analysis
 ******************************************************
  
 Starting Effective Bond Order (BO) Analysis
  
 ******************** TIME CONTROL ********************
 Starting prepare_BO_density_grids
 ******************************************************
  
 Preparing density grids for bond order analysis ...
 Total density grid corrected in the following number of iterations:     3
 The total integrated number of electrons is       28.000000
 Grid preparation complete.
  
 ******************** TIME CONTROL ********************
 Finished prepare_BO_density_grids in    8.5000000894069672E-002 seconds
 ******************************************************
  
  
 ******************** TIME CONTROL ********************
 Starting compute_local_atomic_exchange_vectors
 ******************************************************
  
  
 ******************** TIME CONTROL ********************
 Finished compute_local_atomic_exchange_vectors in    5.0000000745058060E-002 seconds
 ******************************************************
  
  
 ******************** TIME CONTROL ********************
 Starting initialize_bond_pair_matrix
 ******************************************************
  
 Initializing the bond pair matrix ...
 The total number of symmetry unique atom pairs to include in the bond pair matrix is
 num_sym_unique_bond_pairs:     18
 The bond pair matrix has been initialized.
  
 ******************** TIME CONTROL ********************
 Finished initialize_bond_pair_matrix in    2.7000000700354576E-002 seconds
 ******************************************************
  
  
 ******************** TIME CONTROL ********************
 Starting compute_summed_contact_exchange
 ******************************************************
  
  
 ******************** TIME CONTROL ********************
 Finished compute_summed_contact_exchange in    2.8000000864267349E-002 seconds
 ******************************************************
  
  
 ******************** TIME CONTROL ********************
 Starting integrate_bonding_terms
 ******************************************************
  
  
 ******************** TIME CONTROL ********************
 Finished integrate_bonding_terms in   0.24799999594688416      seconds
 ******************************************************
  
  
 ******************** TIME CONTROL ********************
 Starting calculate_final_BOs
 ******************************************************
  
 Checking for consistency in the summed contact exchange
 The maximum error in the summed contact exchange is     0.004255
  
 The sum of contact exchanges for each atom are:
    0.441889
    0.786200
  
 The sum of BOs for each atom are:
    0.514964
    0.885004
  
 The final bond pair matrix is
     1     1    0.000000    0.000000    1.000000  -82.000000   82.000000  -82.000000   82.000000  -31.000000   87.000000    0.000525    0.000525    0.000523    0.000001    0.852413    0.000001    0.000001    0.000526    0.000526
     1     1    0.000000    1.000000   -1.000000  -82.000000   82.000000  -31.000000   87.000000  -87.000000   31.000000    0.000525    0.000525    0.000523    0.000001    0.852413    0.000001    0.000001    0.000526    0.000526
     1     1    0.000000    1.000000    0.000000  -82.000000   82.000000  -31.000000   87.000000  -82.000000   82.000000    0.000525    0.000525    0.000523    0.000001    0.852413    0.000001    0.000001    0.000526    0.000526
     1     1    1.000000   -1.000000    0.000000  -31.000000   87.000000  -87.000000   31.000000  -82.000000   82.000000    0.000525    0.000525    0.000523    0.000001    0.852413    0.000001    0.000001    0.000526    0.000526
     1     1    1.000000    0.000000   -1.000000  -31.000000   87.000000  -82.000000   82.000000  -87.000000   31.000000    0.000525    0.000525    0.000523    0.000001    0.852413    0.000001    0.000001    0.000526    0.000526
     1     1    1.000000    0.000000    0.000000  -31.000000   87.000000  -82.000000   82.000000  -82.000000   82.000000    0.000525    0.000525    0.000523    0.000001    0.852413    0.000001    0.000001    0.000526    0.000526
     1     2   -1.000000   -1.000000    0.000000  -87.000000   59.000000  -87.000000   59.000000  -59.000000   87.000000    0.072074    0.072074    0.071713    0.019263    0.604951    0.020128    0.012177    0.084251    0.084251
     1     2   -1.000000    0.000000   -1.000000  -87.000000   59.000000  -59.000000   87.000000  -87.000000   59.000000    0.072074    0.072074    0.071713    0.019263    0.604951    0.020128    0.012177    0.084251    0.084251
     1     2   -1.000000    0.000000    0.000000  -87.000000   59.000000  -59.000000   87.000000  -59.000000   87.000000    0.072074    0.072074    0.071713    0.019263    0.604951    0.020128    0.012177    0.084251    0.084251
     1     2    0.000000   -1.000000   -1.000000  -59.000000   87.000000  -87.000000   59.000000  -87.000000   59.000000    0.072074    0.072074    0.071713    0.019263    0.604951    0.020129    0.012177    0.084251    0.084251
     1     2    0.000000   -1.000000    0.000000  -59.000000   87.000000  -87.000000   59.000000  -59.000000   87.000000    0.072074    0.072074    0.071713    0.019263    0.604951    0.020128    0.012177    0.084251    0.084251
     1     2    0.000000    0.000000   -1.000000  -59.000000   87.000000  -59.000000   87.000000  -87.000000   59.000000    0.072074    0.072074    0.071713    0.019263    0.604951    0.020128    0.012177    0.084251    0.084251
     2     2    0.000000    0.000000    1.000000  -54.000000  110.000000  -54.000000  110.000000   -3.000000  115.000000    0.029126    0.029126    0.028987    0.005580    0.374957    0.005722    0.002145    0.031271    0.031271
     2     2    0.000000    1.000000   -1.000000  -54.000000  110.000000   -3.000000  115.000000  -59.000000   59.000000    0.029124    0.029124    0.028985    0.005580    0.374957    0.005721    0.002145    0.031269    0.031269
     2     2    0.000000    1.000000    0.000000  -54.000000  110.000000   -3.000000  115.000000  -54.000000  110.000000    0.029126    0.029126    0.028987    0.005580    0.374957    0.005722    0.002145    0.031271    0.031271
     2     2    1.000000   -1.000000    0.000000   -3.000000  115.000000  -59.000000   59.000000  -54.000000  110.000000    0.029124    0.029124    0.028986    0.005580    0.374957    0.005721    0.002145    0.031270    0.031270
     2     2    1.000000    0.000000   -1.000000   -3.000000  115.000000  -54.000000  110.000000  -59.000000   59.000000    0.029124    0.029124    0.028986    0.005580    0.374957    0.005721    0.002145    0.031269    0.031269
     2     2    1.000000    0.000000    0.000000   -3.000000  115.000000  -54.000000  110.000000  -54.000000  110.000000    0.029126    0.029126    0.028987    0.005580    0.374957    0.005722    0.002145    0.031271    0.031271
 The legend for the bond pair matrix follows:
 Columns 1 and 2 = atom numbers
 Columns 3 to 5 = repeata, repeatb, repeatc (i.e., periodic translation of second atom)
 Columns 6 to 11 = corners of the shared parallepiped: min na, max na, min nb, max nb, min nc, max nc
 Columns 12 =  contact exchange
 Columns 13 =  a term for computing average spin polarization of bonding
 Columns 14 =  overlap population
 Columns 15 =  the integrated second order atomic exchange propensities for computing bond order
 Columns 16 =  the coordination term constructed from tanh function
 Columns 17 =  the pairwise term
 Columns 18 =  expansion term combining coordination and pairwise terms
 Columns 19 =  bond index before imposing the atom self-exchange constraint
 Columns 20 =  final bond order
 
 The atom self-exchange constraint affected (by at least 0.1_dp*BO_print_cutoff)      0 bond orders.
 
  
 ******************** TIME CONTROL ********************
 Finished calculate_final_BOs in    3.4000001847743988E-002 seconds
 ******************************************************
  
 Bond order analysis complete.
  
 ******************** TIME CONTROL ********************
 Finished perform_BO_analysis in   0.47299998998641968      seconds
 ******************************************************
  
 The computed Rsquared moments of the atoms (in bohr^2) are: 
     8.101415    34.332896
 The computed Rcubed moments of the atoms (in bohr^3) are: 
    13.822407    88.528810
 The computed Rfourth moments of the atoms (in bohr^4) are: 
    34.943001   278.621950
 The tau weighted Rfourth moments of the atoms (in bohr^4) are: 
    12.003092   164.115708
 The atom volumes (in bohr^3) are: 
    70.827471   234.897551
 Normal termination of Chargemol program.
 Copyright (c) 2014, 2015, 2016, 2017, 2018, 2019, 2020, 2021 by Thomas A. Manz and Nidia Gabaldon Limas. Rights reserved.
 Use and distribution of this program is subject to certain licensing restrictions.
 Please see ddec.sourceforge.net for details.
  
 Please cite the following journal article as a general reference to the Chargemol program:
 N. Gabaldon Limas and T. A. Manz,  "Introducing DDEC6 atomic population analysis: part 4.
 Efficient parallel computation of net atomic charges, atomic spin moments, bond orders, and more," RSC Advances, Vol. 8 (2018) 2678-2707.
  
 Please cite the following journal references when using this program to compute DDEC6 charges:
 (1) T. A. Manz and N. Gabaldon Limas, "Introducing DDEC6 atomic population analysis: part 1.
 Charge partitioning theory and methodology," RSC Advances, Vol. 6 (2016) 47771-47801.
 (2) N. Gabaldon Limas and T. A. Manz, "Introducing DDEC6 atomic population analysis: part 2. 
 Computed results for a wide range of periodic and nonperiodic materials," RSC Advances, Vol. 6 (2016) 45727-45747.
 If desired, you can also cite references listed below for the DDEC3 and earlier methods.
  
 Please cite the following journal references when using this program to compute DDEC, Hirshfeld, or ISA charges:
 Thomas A. Manz and David S. Sholl, "Improved Atoms-in-Molecule Charge Partitioning Functional for Simultaneously Reproducing the Electrostatic
 Potential and Chemical States in Periodic and Non-Periodic Materials", J. Chem. Theory Comput., Vol. 8 (2012) 2844-2867.
 Thomas A. Manz and David S. Sholl, "Chemically Meaningful Atomic Charges that Reproduce the Electrostatic Potential in Periodic and Nonperiodic
 Materials", J. Chem. Theory Comput., Vol. 6 (2010) 2455-2468.
  
 Please cite the following journal reference when using this program to compute atomic spin moments:
 Thomas A. Manz and David S. Sholl, "Methods for Computing Accurate Atomic Spin Moments for Collinear and Noncollinear Magnetism in Periodic and
 Nonperiodic Materials", J. Chem. Theory Comput., Vol. 7 (2011) 4146-4164.
  
 Please cite the following reference when using this program to compute bond orders:
 Thomas A. Manz, "Introducing DDEC6 atomic population analysis: part 3. Comprehensive method to compute bond orders.", RSC Advances, Vol. 7 (2017) 45552-45581.
  
 Exiting Chargemol
 2025/02/06  10:05:26
  
 ******************** TIME CONTROL ********************
 Finished chargemol in    2.4279999732971191      seconds
 ******************************************************
  
