# Supplementary material for: How well do various QM-derived net atomic charges reproduce the electrostatic potential surrounding a material across multiple geometric conformations?
Source: RSC Adv. 2025 Jul 7;15(29):23223–65. doi: 10.1039/d4ra07900k (PMC12230677; doi:10.1039/d4ra07900k)
Supplement: RA-015-D4RA07900K-s002 [file RA-015-D4RA07900K-s002.zip › 11_sodium_chloride_crystals/P4mmm_Na2Cl/10_core_electrons/DDEC6_net_atomic_charges.xyz]

    6
jmolscript: load "" {1 1 1} spacegroup "x,y,z" unitcell [{      2.790000     0.000000     0.000000 }, {      0.000000     2.790000     0.000000 }, {      0.000000     0.000000     7.569000 }]
Na     0.000000     0.000000     3.784500     0.889405
Na     1.395000     1.395000     0.000000    -0.200694
Na     0.000000     0.000000     6.259563     0.487234
Na     0.000000     0.000000     1.309437     0.487224
Cl     1.395000     1.395000     5.093937    -0.831597
Cl     1.395000     1.395000     2.475063    -0.831572
 
Chargemol development version January 4, 2022     
See ddec.sourceforge.net for latest version.
 
Computational parameters:
Number of radial integration shells =    100
Cutoff radius (pm) =    500
Error in the integrated total number of electrons before renormalization (e) =    1.0208E-06
Charge convergence tolerance =    1.0000E-05
Maximum density for electron cloud penetration fitting (pm) =    1.0000E-02
Minimum density for electron cloud penetration fitting (pm) =    1.0000E-04
Minimum decay exponent for electron density of buried atom tails =   1.7500
Maximum decay exponent for electron density of buried atom tails =  2.5000
Number of iterations to convergence =      7
 
The following XYZ coordinates are in angstroms. The atomic dipoles and quadrupoles are in atomic units.
atom #   symbol            x            y            z   net_charge     dipole_x     dipole_y     dipole_z   dipole_mag          Qxy          Qxz          Qyz   Q(x^2-y^2)  Q(3z^2-R^2)  3 traceless quadrupole moment tensor eigenvalues
     1       Na     0.000000     0.000000     3.784500     0.889405     0.000000     0.000000     0.000000     0.000000     0.000000     0.000000    -0.000001     0.000000     0.063744    -0.010624    -0.010624     0.021248
     2       Na     1.395000     1.395000     0.000000    -0.200694     0.000000    -0.000001    -0.000001     0.000001     0.000001    -0.000001    -0.000002     0.000005     1.329071    -0.221514    -0.221510     0.443024
     3       Na     0.000000     0.000000     6.259563     0.487234    -0.000001    -0.000000    -0.165153     0.165153    -0.000000    -0.000000     0.000000    -0.000000    -0.404281    -0.134760     0.067380     0.067380
     4       Na     0.000000     0.000000     1.309437     0.487224     0.000000     0.000001     0.165154     0.165154    -0.000000    -0.000000     0.000000    -0.000001    -0.404283    -0.134761     0.067380     0.067381
     5       Cl     1.395000     1.395000     5.093937    -0.831597     0.000002     0.000002     0.034492     0.034492     0.000000     0.000001     0.000001     0.000002    -0.106523    -0.035508     0.017753     0.017755
     6       Cl     1.395000     1.395000     2.475063    -0.831572    -0.000001    -0.000006    -0.034490     0.034490    -0.000000    -0.000001    -0.000000    -0.000001    -0.106524    -0.035508     0.017754     0.017754
 
The spherically averaged atomic electron density fit to a function exp(a - br) for r values having spherically averaged atomic electron density values between min_density_cloud_penetration and max_density_cloud_penetration.
atom #   symbol            x            y            z            a            b     Rsquared  where a and b are in atomic units and Rsquared is the squared correlation coefficient
     1       Na     0.000000     0.000000     3.784500    -0.605053     2.156365     0.994048
     2       Na     1.395000     1.395000     0.000000     0.038892     1.828130     0.999515
     3       Na     0.000000     0.000000     6.259563    -0.885404     1.766892     0.999756
     4       Na     0.000000     0.000000     1.309437    -0.885389     1.766892     0.999756
     5       Cl     1.395000     1.395000     5.093937     0.164328     1.721534     0.999567
     6       Cl     1.395000     1.395000     2.475063     0.164328     1.721534     0.999567
 
 2025/02/06  10:06:39
