# Supplementary material for: How well do various QM-derived net atomic charges reproduce the electrostatic potential surrounding a material across multiple geometric conformations?
Source: RSC Adv. 2025 Jul 7;15(29):23223–65. doi: 10.1039/d4ra07900k (PMC12230677; doi:10.1039/d4ra07900k)
Supplement: RA-015-D4RA07900K-s002 [file RA-015-D4RA07900K-s002.zip › 11_sodium_chloride_crystals/P4mmm_Na2Cl/10_core_electrons/DDEC_atomic_Rcubed_moments.xyz]

    6
jmolscript: load "" {1 1 1} spacegroup "x,y,z" unitcell [{      2.790000     0.000000     0.000000 }, {      0.000000     2.790000     0.000000 }, {      0.000000     0.000000     7.569000 }]
Na      0.000000     0.000000     3.784500    13.266232
Na      1.395000     1.395000     0.000000    41.666360
Na      0.000000     0.000000     6.259563    24.277353
Na      0.000000     0.000000     1.309437    24.277594
Cl      1.395000     1.395000     5.093937    83.776003
Cl      1.395000     1.395000     2.475063    83.775885
  
Same information as above printed with atom number.
atom #   symbol            x            y            z   Rcubed_moment
     1       Na     0.000000     0.000000     3.784500       13.266232
     2       Na     1.395000     1.395000     0.000000       41.666360
     3       Na     0.000000     0.000000     6.259563       24.277353
     4       Na     0.000000     0.000000     1.309437       24.277594
     5       Cl     1.395000     1.395000     5.093937       83.776003
     6       Cl     1.395000     1.395000     2.475063       83.775885
