# Supplementary material for: How well do various QM-derived net atomic charges reproduce the electrostatic potential surrounding a material across multiple geometric conformations?
Source: RSC Adv. 2025 Jul 7;15(29):23223–65. doi: 10.1039/d4ra07900k (PMC12230677; doi:10.1039/d4ra07900k)
Supplement: RA-015-D4RA07900K-s002 [file RA-015-D4RA07900K-s002.zip › 11_sodium_chloride_crystals/P4mmm_Na2Cl/10_core_electrons/DDEC_atomic_Rfourth_moments.xyz]

    6
jmolscript: load "" {1 1 1} spacegroup "x,y,z" unitcell [{      2.790000     0.000000     0.000000 }, {      0.000000     2.790000     0.000000 }, {      0.000000     0.000000     7.569000 }]
Na      0.000000     0.000000     3.784500    32.097519
Na      1.395000     1.395000     0.000000   136.630232
Na      0.000000     0.000000     6.259563    73.890104
Na      0.000000     0.000000     1.309437    73.890971
Cl      1.395000     1.395000     5.093937   265.934336
Cl      1.395000     1.395000     2.475063   265.933793
  
Same information as above printed with atom number.
atom #   symbol            x            y            z   Rfourth_moment
     1       Na     0.000000     0.000000     3.784500        32.097519
     2       Na     1.395000     1.395000     0.000000       136.630232
     3       Na     0.000000     0.000000     6.259563        73.890104
     4       Na     0.000000     0.000000     1.309437        73.890971
     5       Cl     1.395000     1.395000     5.093937       265.934336
     6       Cl     1.395000     1.395000     2.475063       265.933793
