# Supplementary material for: How well do various QM-derived net atomic charges reproduce the electrostatic potential surrounding a material across multiple geometric conformations?
Source: RSC Adv. 2025 Jul 7;15(29):23223–65. doi: 10.1039/d4ra07900k (PMC12230677; doi:10.1039/d4ra07900k)
Supplement: RA-015-D4RA07900K-s002 [file RA-015-D4RA07900K-s002.zip › 11_sodium_chloride_crystals/P4mmm_Na2Cl/10_core_electrons/DDEC_atomic_Rsquared_moments.xyz]

    6
jmolscript: load "" {1 1 1} spacegroup "x,y,z" unitcell [{      2.790000     0.000000     0.000000 }, {      0.000000     2.790000     0.000000 }, {      0.000000     0.000000     7.569000 }]
Na      0.000000     0.000000     3.784500     7.965621
Na      1.395000     1.395000     0.000000    16.536832
Na      0.000000     0.000000     6.259563    11.186383
Na      0.000000     0.000000     1.309437    11.186458
Cl      1.395000     1.395000     5.093937    32.844223
Cl      1.395000     1.395000     2.475063    32.844199
  
Same information as above printed with atom number.
atom #   symbol            x            y            z   Rsquared_moment
     1       Na     0.000000     0.000000     3.784500          7.965621
     2       Na     1.395000     1.395000     0.000000         16.536832
     3       Na     0.000000     0.000000     6.259563         11.186383
     4       Na     0.000000     0.000000     1.309437         11.186458
     5       Cl     1.395000     1.395000     5.093937         32.844223
     6       Cl     1.395000     1.395000     2.475063         32.844199
