# Supplementary material for: How well do various QM-derived net atomic charges reproduce the electrostatic potential surrounding a material across multiple geometric conformations?
Source: RSC Adv. 2025 Jul 7;15(29):23223–65. doi: 10.1039/d4ra07900k (PMC12230677; doi:10.1039/d4ra07900k)
Supplement: RA-015-D4RA07900K-s002 [file RA-015-D4RA07900K-s002.zip › 11_sodium_chloride_crystals/P4mmm_Na2Cl/10_core_electrons/DDEC_atom_volumes.xyz]

    6
jmolscript: load "" {1 1 1} spacegroup "x,y,z" unitcell [{      2.790000     0.000000     0.000000 }, {      0.000000     2.790000     0.000000 }, {      0.000000     0.000000     7.569000 }]
Na      0.000000     0.000000     3.784500    34.583241
Na      1.395000     1.395000     0.000000    72.645157
Na      0.000000     0.000000     6.259563    46.471562
Na      0.000000     0.000000     1.309437    46.471796
Cl      1.395000     1.395000     5.093937    98.712842
Cl      1.395000     1.395000     2.475063    98.712696
  
Same information as above printed with atom number.
atom #   symbol            x            y            z   atom_volume
     1       Na     0.000000     0.000000     3.784500     34.583241
     2       Na     1.395000     1.395000     0.000000     72.645157
     3       Na     0.000000     0.000000     6.259563     46.471562
     4       Na     0.000000     0.000000     1.309437     46.471796
     5       Cl     1.395000     1.395000     5.093937     98.712842
     6       Cl     1.395000     1.395000     2.475063     98.712696
