# Supplementary material for: How well do various QM-derived net atomic charges reproduce the electrostatic potential surrounding a material across multiple geometric conformations?
Source: RSC Adv. 2025 Jul 7;15(29):23223–65. doi: 10.1039/d4ra07900k (PMC12230677; doi:10.1039/d4ra07900k)
Supplement: RA-015-D4RA07900K-s002 [file RA-015-D4RA07900K-s002.zip › 11_sodium_chloride_crystals/P4mmm_Na2Cl/10_core_electrons/DDEC_weighted_Rfourth_moments.xyz]

    6
jmolscript: load "" {1 1 1} spacegroup "x,y,z" unitcell [{      2.790000     0.000000     0.000000 }, {      0.000000     2.790000     0.000000 }, {      0.000000     0.000000     7.569000 }]
Na      0.000000     0.000000     3.784500     7.913171
Na      1.395000     1.395000     0.000000    25.669904
Na      0.000000     0.000000     6.259563    12.082167
Na      0.000000     0.000000     1.309437    12.082297
Cl      1.395000     1.395000     5.093937    81.618149
Cl      1.395000     1.395000     2.475063    81.618022
  
Same information as above printed with atom number.
atom #   symbol            x            y            z   weighted_Rfourth_moment
     1       Na     0.000000     0.000000     3.784500                  7.913171
     2       Na     1.395000     1.395000     0.000000                 25.669904
     3       Na     0.000000     0.000000     6.259563                 12.082167
     4       Na     0.000000     0.000000     1.309437                 12.082297
     5       Cl     1.395000     1.395000     5.093937                 81.618149
     6       Cl     1.395000     1.395000     2.475063                 81.618022
