# Supplementary material for: How well do various QM-derived net atomic charges reproduce the electrostatic potential surrounding a material across multiple geometric conformations?
Source: RSC Adv. 2025 Jul 7;15(29):23223–65. doi: 10.1039/d4ra07900k (PMC12230677; doi:10.1039/d4ra07900k)
Supplement: RA-015-D4RA07900K-s002 [file RA-015-D4RA07900K-s002.zip › 11_sodium_chloride_crystals/P4mmm_Na2Cl/10_core_electrons/overlap_populations_and_contact_exchanges.txt]

  242
jmolscript: load "" {1 1 1} spacegroup "x,y,z" unitcell [{      2.790000     0.000000     0.000000 }, {      0.000000     2.790000     0.000000 }, {      0.000000     0.000000     7.569000 }]
 atom1  atom2  translation A  translation B  translation C  overlap population  contact exchange
     1      1              0              1              0            0.004997          0.005042
     1      1              0             -1              0            0.004997          0.005042
     1      1              1              0              0            0.004997          0.005042
     1      1             -1              0              0            0.004997          0.005042
     1      3             -1              0              0            0.000575          0.000594
     3      1              1              0              0            0.000575          0.000594
     1      3              0             -1              0            0.000575          0.000594
     3      1              0              1              0            0.000575          0.000594
     1      3              0              0              0            0.023283          0.024273
     3      1              0              0              0            0.023283          0.024273
     1      3              0              1              0            0.000575          0.000594
     3      1              0             -1              0            0.000575          0.000594
     1      3              1              0              0            0.000575          0.000594
     3      1             -1              0              0            0.000575          0.000594
     1      4             -1              0              0            0.000575          0.000594
     4      1              1              0              0            0.000575          0.000594
     1      4              0             -1              0            0.000575          0.000594
     4      1              0              1              0            0.000575          0.000594
     1      4              0              0              0            0.023283          0.024273
     4      1              0              0              0            0.023283          0.024273
     1      4              0              1              0            0.000575          0.000594
     4      1              0             -1              0            0.000575          0.000594
     1      4              1              0              0            0.000575          0.000594
     4      1             -1              0              0            0.000575          0.000594
     1      5             -1             -1              0            0.108551          0.107247
     5      1              1              1              0            0.108551          0.107247
     1      5             -1              0              0            0.108551          0.107247
     5      1              1              0              0            0.108551          0.107247
     1      5              0             -1              0            0.108551          0.107247
     5      1              0              1              0            0.108551          0.107247
     1      5              0              0              0            0.108551          0.107247
     5      1              0              0              0            0.108551          0.107247
     1      6             -1             -1              0            0.108551          0.107247
     6      1              1              1              0            0.108551          0.107247
     1      6             -1              0              0            0.108551          0.107247
     6      1              1              0              0            0.108551          0.107247
     1      6              0             -1              0            0.108551          0.107247
     6      1              0              1              0            0.108551          0.107247
     1      6              0              0              0            0.108551          0.107247
     6      1              0              0              0            0.108551          0.107247
     2      2              0              1              0            0.086325          0.093709
     2      2              0             -1              0            0.086325          0.093709
     2      2              1             -1              0            0.004291          0.004282
     2      2             -1              1              0            0.004291          0.004282
     2      2              1              0              0            0.086325          0.093709
     2      2             -1              0              0            0.086325          0.093709
     2      2              1              1              0            0.004291          0.004282
     2      2             -1             -1              0            0.004291          0.004282
     2      3              0              0             -1            0.117294          0.123469
     3      2              0              0              1            0.117294          0.123469
     2      3              0              1             -1            0.117294          0.123469
     3      2              0             -1              1            0.117294          0.123469
     2      3              1              0             -1            0.117294          0.123469
     3      2             -1              0              1            0.117294          0.123469
     2      3              1              1             -1            0.117294          0.123469
     3      2             -1             -1              1            0.117294          0.123469
     2      4              0              0              0            0.117295          0.123470
     4      2              0              0              0            0.117295          0.123470
     2      4              0              1              0            0.117295          0.123470
     4      2              0             -1              0            0.117295          0.123470
     2      4              1              0              0            0.117295          0.123470
     4      2             -1              0              0            0.117295          0.123470
     2      4              1              1              0            0.117295          0.123470
     4      2             -1             -1              0            0.117295          0.123470
     2      5             -1             -1             -1            0.000619          0.000616
     5      2              1              1              1            0.000619          0.000616
     2      5             -1              0             -1            0.009294          0.009336
     5      2              1              0              1            0.009294          0.009336
     2      5             -1              1             -1            0.000619          0.000616
     5      2              1             -1              1            0.000619          0.000616
     2      5              0             -1             -1            0.009294          0.009336
     5      2              0              1              1            0.009294          0.009336
     2      5              0              0             -1            0.203236          0.212282
     5      2              0              0              1            0.203236          0.212282
     2      5              0              1             -1            0.009294          0.009336
     5      2              0             -1              1            0.009294          0.009336
     2      5              1             -1             -1            0.000619          0.000616
     5      2             -1              1              1            0.000619          0.000616
     2      5              1              0             -1            0.009294          0.009336
     5      2             -1              0              1            0.009294          0.009336
     2      5              1              1             -1            0.000619          0.000616
     5      2             -1             -1              1            0.000619          0.000616
     2      6             -1             -1              0            0.000619          0.000616
     6      2              1              1              0            0.000619          0.000616
     2      6             -1              0              0            0.009294          0.009335
     6      2              1              0              0            0.009294          0.009335
     2      6             -1              1              0            0.000619          0.000616
     6      2              1             -1              0            0.000619          0.000616
     2      6              0             -1              0            0.009294          0.009335
     6      2              0              1              0            0.009294          0.009335
     2      6              0              0              0            0.203236          0.212281
     6      2              0              0              0            0.203236          0.212281
     2      6              0              1              0            0.009294          0.009335
     6      2              0             -1              0            0.009294          0.009335
     2      6              1             -1              0            0.000619          0.000616
     6      2             -1              1              0            0.000619          0.000616
     2      6              1              0              0            0.009294          0.009335
     6      2             -1              0              0            0.009294          0.009335
     2      6              1              1              0            0.000619          0.000616
     6      2             -1             -1              0            0.000619          0.000616
     3      3              0              1              0            0.020252          0.020426
     3      3              0             -1              0            0.020252          0.020426
     3      3              1             -1              0            0.000684          0.000694
     3      3             -1              1              0            0.000684          0.000694
     3      3              1              0              0            0.020252          0.020426
     3      3             -1              0              0            0.020252          0.020426
     3      3              1              1              0            0.000684          0.000694
     3      3             -1             -1              0            0.000684          0.000694
     3      4             -1              0              1            0.001693          0.001591
     4      3              1              0             -1            0.001693          0.001591
     3      4              0             -1              1            0.001693          0.001591
     4      3              0              1             -1            0.001693          0.001591
     3      4              0              0              1            0.053568          0.051148
     4      3              0              0             -1            0.053568          0.051148
     3      4              0              1              1            0.001693          0.001591
     4      3              0             -1             -1            0.001693          0.001591
     3      4              1              0              1            0.001693          0.001591
     4      3             -1              0             -1            0.001693          0.001591
     3      5             -2             -1              0            0.000361          0.000367
     5      3              2              1              0            0.000361          0.000367
     3      5             -2              0              0            0.000361          0.000367
     5      3              2              0              0            0.000361          0.000367
     3      5             -1             -2              0            0.000361          0.000367
     5      3              1              2              0            0.000361          0.000367
     3      5             -1             -1              0            0.186785          0.187844
     5      3              1              1              0            0.186785          0.187844
     3      5             -1              0              0            0.186785          0.187844
     5      3              1              0              0            0.186785          0.187844
     3      5             -1              1              0            0.000361          0.000367
     5      3              1             -1              0            0.000361          0.000367
     3      5              0             -2              0            0.000361          0.000367
     5      3              0              2              0            0.000361          0.000367
     3      5              0             -1              0            0.186785          0.187844
     5      3              0              1              0            0.186785          0.187844
     3      5              0              0              0            0.186785          0.187844
     5      3              0              0              0            0.186785          0.187844
     3      5              0              1              0            0.000361          0.000367
     5      3              0             -1              0            0.000361          0.000367
     3      5              1             -1              0            0.000361          0.000367
     5      3             -1              1              0            0.000361          0.000367
     3      5              1              0              0            0.000361          0.000367
     5      3             -1              0              0            0.000361          0.000367
     3      6             -1             -1              0            0.000863          0.000914
     6      3              1              1              0            0.000863          0.000914
     3      6             -1             -1              1            0.001402          0.001323
     6      3              1              1             -1            0.001402          0.001323
     3      6             -1              0              0            0.000863          0.000914
     6      3              1              0              0            0.000863          0.000914
     3      6             -1              0              1            0.001402          0.001323
     6      3              1              0             -1            0.001402          0.001323
     3      6              0             -1              0            0.000863          0.000914
     6      3              0              1              0            0.000863          0.000914
     3      6              0             -1              1            0.001402          0.001323
     6      3              0              1             -1            0.001402          0.001323
     3      6              0              0              0            0.000863          0.000914
     6      3              0              0              0            0.000863          0.000914
     3      6              0              0              1            0.001402          0.001323
     6      3              0              0             -1            0.001402          0.001323
     4      4              0              1              0            0.020252          0.020426
     4      4              0             -1              0            0.020252          0.020426
     4      4              1             -1              0            0.000684          0.000694
     4      4             -1              1              0            0.000684          0.000694
     4      4              1              0              0            0.020252          0.020427
     4      4             -1              0              0            0.020252          0.020427
     4      4              1              1              0            0.000684          0.000694
     4      4             -1             -1              0            0.000684          0.000694
     4      5             -1             -1             -1            0.001402          0.001323
     5      4              1              1              1            0.001402          0.001323
     4      5             -1             -1              0            0.000863          0.000914
     5      4              1              1              0            0.000863          0.000914
     4      5             -1              0             -1            0.001402          0.001323
     5      4              1              0              1            0.001402          0.001323
     4      5             -1              0              0            0.000863          0.000914
     5      4              1              0              0            0.000863          0.000914
     4      5              0             -1             -1            0.001402          0.001323
     5      4              0              1              1            0.001402          0.001323
     4      5              0             -1              0            0.000863          0.000914
     5      4              0              1              0            0.000863          0.000914
     4      5              0              0             -1            0.001402          0.001323
     5      4              0              0              1            0.001402          0.001323
     4      5              0              0              0            0.000863          0.000914
     5      4              0              0              0            0.000863          0.000914
     4      6             -2             -1              0            0.000361          0.000367
     6      4              2              1              0            0.000361          0.000367
     4      6             -2              0              0            0.000361          0.000367
     6      4              2              0              0            0.000361          0.000367
     4      6             -1             -2              0            0.000361          0.000367
     6      4              1              2              0            0.000361          0.000367
     4      6             -1             -1              0            0.186786          0.187845
     6      4              1              1              0            0.186786          0.187845
     4      6             -1              0              0            0.186786          0.187845
     6      4              1              0              0            0.186786          0.187845
     4      6             -1              1              0            0.000361          0.000367
     6      4              1             -1              0            0.000361          0.000367
     4      6              0             -2              0            0.000361          0.000367
     6      4              0              2              0            0.000361          0.000367
     4      6              0             -1              0            0.186786          0.187845
     6      4              0              1              0            0.186786          0.187845
     4      6              0              0              0            0.186786          0.187845
     6      4              0              0              0            0.186786          0.187845
     4      6              0              1              0            0.000361          0.000367
     6      4              0             -1              0            0.000361          0.000367
     4      6              1             -1              0            0.000361          0.000367
     6      4             -1              1              0            0.000361          0.000367
     4      6              1              0              0            0.000361          0.000367
     6      4             -1              0              0            0.000361          0.000367
     5      5              0              1              0            0.179140          0.174795
     5      5              0             -1              0            0.179140          0.174795
     5      5              1             -1              0            0.007593          0.007712
     5      5             -1              1              0            0.007593          0.007712
     5      5              1              0              0            0.179140          0.174795
     5      5             -1              0              0            0.179140          0.174795
     5      5              1              1              0            0.007593          0.007712
     5      5             -1             -1              0            0.007593          0.007712
     5      6             -1             -1              0            0.000778          0.000809
     6      5              1              1              0            0.000778          0.000809
     5      6             -1              0              0            0.012114          0.012444
     6      5              1              0              0            0.012114          0.012444
     5      6             -1              1              0            0.000778          0.000809
     6      5              1             -1              0            0.000778          0.000809
     5      6              0             -1              0            0.012114          0.012444
     6      5              0              1              0            0.012114          0.012444
     5      6              0              0              0            0.271507          0.268094
     6      5              0              0              0            0.271507          0.268094
     5      6              0              0              1            0.000473          0.000452
     6      5              0              0             -1            0.000473          0.000452
     5      6              0              1              0            0.012114          0.012444
     6      5              0             -1              0            0.012114          0.012444
     5      6              1             -1              0            0.000778          0.000809
     6      5             -1              1              0            0.000778          0.000809
     5      6              1              0              0            0.012114          0.012444
     6      5             -1              0              0            0.012114          0.012444
     5      6              1              1              0            0.000778          0.000809
     6      5             -1             -1              0            0.000778          0.000809
     6      6              0              1              0            0.179139          0.174794
     6      6              0             -1              0            0.179139          0.174794
     6      6              1             -1              0            0.007593          0.007712
     6      6             -1              1              0            0.007593          0.007712
     6      6              1              0              0            0.179139          0.174794
     6      6             -1              0              0            0.179139          0.174794
     6      6              1              1              0            0.007593          0.007712
     6      6             -1             -1              0            0.007593          0.007712
  
