# Supplementary material for: How well do various QM-derived net atomic charges reproduce the electrostatic potential surrounding a material across multiple geometric conformations?
Source: RSC Adv. 2025 Jul 7;15(29):23223–65. doi: 10.1039/d4ra07900k (PMC12230677; doi:10.1039/d4ra07900k)
Supplement: RA-015-D4RA07900K-s002 [file RA-015-D4RA07900K-s002.zip › 11_sodium_chloride_crystals/P4mmm_Na2Cl/10_core_electrons/VASP_DDEC_analysis.output]

  
 ******************** TIME CONTROL ********************
 Starting Chargemol development version January 4, 2022     
 ******************************************************
  
 Starting DDEC program
 2025/02/06  10:06:27
 Copyright (c) 2014, 2015, 2016, 2017, 2018, 2019, 2020, 2021 by Thomas A. Manz and Nidia Gabaldon Limas. Rights reserved.
  
 **************** THREAD INFORMATION ******************
 Job running using OpenMP.
 The number of parallel threads is:            8
  
 ******************************************************
  
 /home/tamanz/bin/atomic_densities/                                                                                                                                                                      
  
 ******************** TIME CONTROL ********************
 Starting format_vasp_densities
 ******************************************************
  
 inputfile = AECCAR2
 vectors
  5.272336  0.000000  0.000000
  0.000000  5.272336  0.000000
  0.000000  0.000000 14.303336
 direct_coords
  0.000000  0.000000  0.500000
  0.500000  0.500000  0.000000
  0.000000  0.000000  0.827000
  0.000000  0.000000  0.173000
  0.500000  0.500000  0.673000
  0.500000  0.500000  0.327000
 totnumA=     36
 totnumB=     36
 totnumC=    100
 core_available F
 inputfile = CHGCAR
 valence_grid_correct = T
  
 ******************** TIME CONTROL ********************
 Read input files in   0.12800000607967377      seconds
 ******************************************************
  
 The maximum pixel electron correction was:   0.000000
 The number of pixel corrections was:      0
 sum_negative_density: -0.000076
 POTCAR
  
 ******************** TIME CONTROL ********************
 Starting add_missing_core_density
 ******************************************************
  
 center_nabc =
           0           0          50
          18          18           0
           0           0          83
           0           0          17
          18          18          67
          18          18          33
 delta_na=     66
 delta_nb=     66
 delta_nc=     68
  
 ******************** TIME CONTROL ********************
 Starting check_grid_spacing
 ******************************************************
  
 The grid spacing in your electron density input file is adequate.
  
 ******************** TIME CONTROL ********************
 Finished check_grid_spacing in    3.5999998450279236E-002 seconds
 ******************************************************
  
 Checking to see that all core electrons are accounted for:
  
 Printing atom number, atomic number, core electrons, and missing core for each atom.
 (Missing core electrons will be inserted using stored core electron reference densities.)
    1   11    10.000000   10
    2   11    10.000000   10
    3   11    10.000000   10
    4   11    10.000000   10
    5   17    10.000000   10
    6   17    10.000000   10
 Finished the check for missing core electrons.
  
 ******************** TIME CONTROL ********************
 Finished add_missing_core_density in    6.8000003695487976E-002 seconds
 ******************************************************
  
 The CHGCAR               file size is:               2361249 bytes.
 non_collinear = F
 spin_available = F
  
 ******************** TIME CONTROL ********************
 Starting compute_dominant_atom_volumes
 ******************************************************
  
  
 ******************** TIME CONTROL ********************
 Finished compute_dominant_atom_volumes in    3.4000001847743988E-002 seconds
 ******************************************************
  
 The largest occupancy correction was
   6.7492607554750046E-003
  
 ******************** TIME CONTROL ********************
 Finished format_vasp_densities in   0.23899999260902405      seconds
 ******************************************************
  
 ncore =       60.0000
 nvalence =       18.0000
 pixelvolume =    3.0679E-03
 numerically integrated valence density =    1.8022E+01
 sum_valence_occupancy_correction =   -2.2233E-02
 checkme =    1.0208E-06
 The grid spacing is adequate and all electrons are properly accounted for.
 Calculation will proceed.
 Making sure the atomic coordinates for periodic directions are inside the reference unit cell.
 The adjusted atomic coordinates are
    0.0000    0.0000    7.1517
    2.6362    2.6362    0.0000
    0.0000    0.0000   11.8289
    0.0000    0.0000    2.4745
    2.6362    2.6362    9.6261
    2.6362    2.6362    4.6772
  
 The adjusted center_nabc is
           0           0          50
          18          18           0
           0           0          83
           0           0          17
          18          18          67
          18          18          33
  
 ******************** TIME CONTROL ********************
 Starting core_iterator
 ******************************************************
  
 Iteratively solving for the core charge distributions:
 Iteration=   1
 Provisionally assigned core electron populations for the current iteration: 
     11.752928     11.920366     12.258993     12.258993     19.924237     19.924237
 change=   1.992424E+01
 Iteration=   2
 Provisionally assigned core electron populations for the current iteration: 
     11.938872     11.987667     12.374005     12.374005     19.682603     19.682603
 change=   2.416342E-01
 Iteration=   3
 Provisionally assigned core electron populations for the current iteration: 
     11.954917     11.987280     12.379090     12.379090     19.669688     19.669688
 change=   1.604503E-02
 Iteration=   4
 Provisionally assigned core electron populations for the current iteration: 
     11.959796     11.984982     12.380465     12.380465     19.667023     19.667023
 change=   4.878770E-03
 Iteration=   5
 Provisionally assigned core electron populations for the current iteration: 
     11.961746     11.982991     12.381387     12.381387     19.666122     19.666122
 change=   1.991224E-03
 Iteration=   6
 Provisionally assigned core electron populations for the current iteration: 
     11.962751     11.981535     12.382070     12.382070     19.665664     19.665664
 change=   1.456021E-03
 Iteration=   7
 Provisionally assigned core electron populations for the current iteration: 
     11.963384     11.980453     12.382595     12.382595     19.665364     19.665364
 change=   1.081724E-03
 Iteration=   8
 Provisionally assigned core electron populations for the current iteration: 
     11.963830     11.979579     12.383028     12.383028     19.665145     19.665145
 change=   8.748152E-04
 Iteration=   9
 Provisionally assigned core electron populations for the current iteration: 
     11.964170     11.978850     12.383386     12.383386     19.664981     19.664981
 change=   7.284494E-04
 Iteration=  10
 Provisionally assigned core electron populations for the current iteration: 
     11.964439     11.978234     12.383687     12.383687     19.664854     19.664854
 change=   6.163954E-04
 Iteration=  11
 Provisionally assigned core electron populations for the current iteration: 
     11.964657     11.977706     12.383943     12.383943     19.664753     19.664753
 change=   5.280918E-04
 Iteration=  12
 Provisionally assigned core electron populations for the current iteration: 
     11.964837     11.977249     12.384162     12.384162     19.664672     19.664672
 change=   4.570145E-04
 Iteration=  13
 Provisionally assigned core electron populations for the current iteration: 
     11.964988     11.976850     12.384353     12.384353     19.664605     19.664605
 change=   3.988467E-04
 Iteration=  14
 Provisionally assigned core electron populations for the current iteration: 
     11.965117     11.976499     12.384521     12.384521     19.664548     19.664548
 change=   3.505873E-04
 Iteration=  15
 Provisionally assigned core electron populations for the current iteration: 
     11.965227     11.976189     12.384668     12.384668     19.664501     19.664501
 change=   3.100783E-04
 Iteration=  16
 Provisionally assigned core electron populations for the current iteration: 
     11.965323     11.975911     12.384800     12.384800     19.664460     19.664460
 change=   2.781073E-04
 Iteration=  17
 Provisionally assigned core electron populations for the current iteration: 
     11.965408     11.975658     12.384919     12.384919     19.664426     19.664426
 change=   2.532997E-04
 Iteration=  18
 Provisionally assigned core electron populations for the current iteration: 
     11.965483     11.975426     12.385027     12.385027     19.664396     19.664396
 change=   2.317237E-04
 Iteration=  19
 Provisionally assigned core electron populations for the current iteration: 
     11.965549     11.975213     12.385126     12.385126     19.664370     19.664370
 change=   2.127873E-04
 Iteration=  20
 Provisionally assigned core electron populations for the current iteration: 
     11.965609     11.975018     12.385217     12.385217     19.664347     19.664347
 change=   1.956332E-04
 Iteration=  21
 Provisionally assigned core electron populations for the current iteration: 
     11.965663     11.974837     12.385300     12.385300     19.664327     19.664327
 change=   1.801363E-04
 Iteration=  22
 Provisionally assigned core electron populations for the current iteration: 
     11.965713     11.974671     12.385376     12.385376     19.664309     19.664309
 change=   1.661898E-04
 Iteration=  23
 Provisionally assigned core electron populations for the current iteration: 
     11.965759     11.974518     12.385446     12.385446     19.664292     19.664292
 change=   1.535853E-04
 Iteration=  24
 Provisionally assigned core electron populations for the current iteration: 
     11.965802     11.974375     12.385512     12.385512     19.664276     19.664276
 change=   1.422926E-04
 Iteration=  25
 Provisionally assigned core electron populations for the current iteration: 
     11.965843     11.974243     12.385572     12.385572     19.664262     19.664262
 change=   1.320904E-04
 Iteration=  26
 Provisionally assigned core electron populations for the current iteration: 
     11.965881     11.974119     12.385629     12.385629     19.664247     19.664247
 change=   1.241788E-04
 Iteration=  27
 Provisionally assigned core electron populations for the current iteration: 
     11.965917     11.974001     12.385683     12.385683     19.664234     19.664234
 change=   1.176127E-04
 Iteration=  28
 Provisionally assigned core electron populations for the current iteration: 
     11.965951     11.973890     12.385735     12.385735     19.664222     19.664222
 change=   1.115880E-04
 Iteration=  29
 Provisionally assigned core electron populations for the current iteration: 
     11.965984     11.973784     12.385783     12.385783     19.664210     19.664210
 change=   1.060290E-04
 Iteration=  30
 Provisionally assigned core electron populations for the current iteration: 
     11.966015     11.973683     12.385830     12.385830     19.664198     19.664198
 change=   1.008773E-04
 Iteration=  31
 Provisionally assigned core electron populations for the current iteration: 
     11.966044     11.973586     12.385875     12.385875     19.664187     19.664187
 change=   9.654409E-05
 Iteration=  32
 Provisionally assigned core electron populations for the current iteration: 
     11.966072     11.973494     12.385917     12.385917     19.664177     19.664177
 change=   9.268057E-05
 Iteration=  33
 Provisionally assigned core electron populations for the current iteration: 
     11.966098     11.973405     12.385959     12.385959     19.664167     19.664167
 change=   8.907164E-05
 Iteration=  34
 Provisionally assigned core electron populations for the current iteration: 
     11.966123     11.973319     12.385998     12.385998     19.664157     19.664157
 change=   8.568725E-05
 Iteration=  35
 Provisionally assigned core electron populations for the current iteration: 
     11.966148     11.973236     12.386037     12.386037     19.664148     19.664148
 change=   8.250465E-05
 Iteration=  36
 Provisionally assigned core electron populations for the current iteration: 
     11.966171     11.973157     12.386074     12.386074     19.664139     19.664139
 change=   7.950306E-05
 Iteration=  37
 Provisionally assigned core electron populations for the current iteration: 
     11.966193     11.973080     12.386109     12.386109     19.664131     19.664131
 change=   7.666536E-05
 Iteration=  38
 Provisionally assigned core electron populations for the current iteration: 
     11.966215     11.973006     12.386144     12.386144     19.664123     19.664123
 change=   7.384714E-05
 Iteration=  39
 Provisionally assigned core electron populations for the current iteration: 
     11.966235     11.972935     12.386177     12.386177     19.664115     19.664115
 change=   7.113522E-05
 Iteration=  40
 Provisionally assigned core electron populations for the current iteration: 
     11.966255     11.972867     12.386209     12.386209     19.664107     19.664107
 change=   6.855766E-05
 Iteration=  41
 Provisionally assigned core electron populations for the current iteration: 
     11.966274     11.972801     12.386240     12.386240     19.664100     19.664100
 change=   6.610491E-05
 Iteration=  42
 Provisionally assigned core electron populations for the current iteration: 
     11.966293     11.972737     12.386270     12.386270     19.664092     19.664092
 change=   6.376826E-05
 Iteration=  43
 Provisionally assigned core electron populations for the current iteration: 
     11.966311     11.972675     12.386298     12.386298     19.664086     19.664086
 change=   6.154058E-05
 Iteration=  44
 Provisionally assigned core electron populations for the current iteration: 
     11.966329     11.972616     12.386326     12.386326     19.664079     19.664079
 change=   5.941462E-05
 Iteration=  45
 Provisionally assigned core electron populations for the current iteration: 
     11.966346     11.972559     12.386353     12.386353     19.664072     19.664072
 change=   5.738398E-05
 Iteration=  46
 Provisionally assigned core electron populations for the current iteration: 
     11.966362     11.972503     12.386378     12.386378     19.664066     19.664066
 change=   5.544277E-05
 Iteration=  47
 Provisionally assigned core electron populations for the current iteration: 
     11.966378     11.972450     12.386403     12.386403     19.664060     19.664060
 change=   5.358622E-05
 Iteration=  48
 Provisionally assigned core electron populations for the current iteration: 
     11.966394     11.972398     12.386427     12.386427     19.664054     19.664054
 change=   5.180980E-05
 Iteration=  49
 Provisionally assigned core electron populations for the current iteration: 
     11.966409     11.972348     12.386451     12.386451     19.664048     19.664048
 change=   5.010749E-05
 Iteration=  50
 Provisionally assigned core electron populations for the current iteration: 
     11.966423     11.972299     12.386473     12.386473     19.664042     19.664042
 change=   4.846887E-05
 Iteration=  51
 Provisionally assigned core electron populations for the current iteration: 
     11.966438     11.972252     12.386495     12.386495     19.664037     19.664037
 change=   4.690866E-05
 Iteration=  52
 Provisionally assigned core electron populations for the current iteration: 
     11.966452     11.972207     12.386516     12.386516     19.664031     19.664031
 change=   4.541827E-05
 Iteration=  53
 Provisionally assigned core electron populations for the current iteration: 
     11.966466     11.972163     12.386537     12.386537     19.664026     19.664026
 change=   4.399225E-05
 Iteration=  54
 Provisionally assigned core electron populations for the current iteration: 
     11.966479     11.972120     12.386557     12.386557     19.664020     19.664020
 change=   4.260500E-05
 Iteration=  55
 Provisionally assigned core electron populations for the current iteration: 
     11.966492     11.972079     12.386576     12.386576     19.664015     19.664015
 change=   4.124890E-05
 Iteration=  56
 Provisionally assigned core electron populations for the current iteration: 
     11.966505     11.972039     12.386595     12.386595     19.664010     19.664010
 change=   4.017720E-05
 Iteration=  57
 Provisionally assigned core electron populations for the current iteration: 
     11.966518     11.972000     12.386613     12.386613     19.664005     19.664005
 change=   3.915264E-05
 Iteration=  58
 Provisionally assigned core electron populations for the current iteration: 
     11.966531     11.971961     12.386631     12.386631     19.664000     19.664000
 change=   3.815423E-05
 Iteration=  59
 Provisionally assigned core electron populations for the current iteration: 
     11.966543     11.971924     12.386649     12.386649     19.663995     19.663995
 change=   3.719237E-05
 Iteration=  60
 Provisionally assigned core electron populations for the current iteration: 
     11.966555     11.971888     12.386666     12.386666     19.663990     19.663990
 change=   3.626687E-05
 Iteration=  61
 Provisionally assigned core electron populations for the current iteration: 
     11.966567     11.971853     12.386682     12.386682     19.663985     19.663985
 change=   3.537520E-05
 Iteration=  62
 Provisionally assigned core electron populations for the current iteration: 
     11.966578     11.971818     12.386698     12.386698     19.663980     19.663980
 change=   3.451523E-05
 Iteration=  63
 Provisionally assigned core electron populations for the current iteration: 
     11.966589     11.971784     12.386714     12.386714     19.663976     19.663976
 change=   3.368511E-05
 Iteration=  64
 Provisionally assigned core electron populations for the current iteration: 
     11.966601     11.971752     12.386730     12.386730     19.663971     19.663971
 change=   3.288320E-05
 Iteration=  65
 Provisionally assigned core electron populations for the current iteration: 
     11.966611     11.971719     12.386745     12.386745     19.663967     19.663967
 change=   3.210803E-05
 Iteration=  66
 Provisionally assigned core electron populations for the current iteration: 
     11.966622     11.971688     12.386759     12.386759     19.663962     19.663962
 change=   3.135824E-05
 Iteration=  67
 Provisionally assigned core electron populations for the current iteration: 
     11.966633     11.971657     12.386774     12.386774     19.663958     19.663958
 change=   3.063260E-05
 Iteration=  68
 Provisionally assigned core electron populations for the current iteration: 
     11.966643     11.971628     12.386788     12.386788     19.663954     19.663954
 change=   2.992997E-05
 Iteration=  69
 Provisionally assigned core electron populations for the current iteration: 
     11.966653     11.971598     12.386802     12.386802     19.663950     19.663950
 change=   2.924930E-05
 Iteration=  70
 Provisionally assigned core electron populations for the current iteration: 
     11.966663     11.971570     12.386815     12.386815     19.663946     19.663946
 change=   2.858961E-05
 Iteration=  71
 Provisionally assigned core electron populations for the current iteration: 
     11.966673     11.971542     12.386828     12.386828     19.663942     19.663942
 change=   2.794998E-05
 Iteration=  72
 Provisionally assigned core electron populations for the current iteration: 
     11.966683     11.971514     12.386841     12.386841     19.663938     19.663938
 change=   2.732957E-05
 Iteration=  73
 Provisionally assigned core electron populations for the current iteration: 
     11.966692     11.971488     12.386853     12.386853     19.663934     19.663934
 change=   2.672756E-05
 Iteration=  74
 Provisionally assigned core electron populations for the current iteration: 
     11.966701     11.971462     12.386866     12.386866     19.663930     19.663930
 change=   2.614322E-05
 Iteration=  75
 Provisionally assigned core electron populations for the current iteration: 
     11.966711     11.971436     12.386878     12.386878     19.663926     19.663926
 change=   2.557582E-05
 Iteration=  76
 Provisionally assigned core electron populations for the current iteration: 
     11.966720     11.971411     12.386889     12.386889     19.663922     19.663922
 change=   2.502471E-05
 Iteration=  77
 Provisionally assigned core electron populations for the current iteration: 
     11.966728     11.971386     12.386901     12.386901     19.663919     19.663919
 change=   2.448926E-05
 Iteration=  78
 Provisionally assigned core electron populations for the current iteration: 
     11.966737     11.971362     12.386912     12.386912     19.663915     19.663915
 change=   2.396886E-05
 Iteration=  79
 Provisionally assigned core electron populations for the current iteration: 
     11.966746     11.971339     12.386923     12.386923     19.663912     19.663912
 change=   2.346295E-05
 Iteration=  80
 Provisionally assigned core electron populations for the current iteration: 
     11.966754     11.971316     12.386934     12.386934     19.663908     19.663908
 change=   2.297101E-05
 Iteration=  81
 Provisionally assigned core electron populations for the current iteration: 
     11.966762     11.971294     12.386944     12.386944     19.663905     19.663905
 change=   2.249251E-05
 Iteration=  82
 Provisionally assigned core electron populations for the current iteration: 
     11.966770     11.971272     12.386955     12.386955     19.663901     19.663901
 change=   2.202699E-05
 Iteration=  83
 Provisionally assigned core electron populations for the current iteration: 
     11.966778     11.971250     12.386965     12.386965     19.663898     19.663898
 change=   2.157396E-05
 Iteration=  84
 Provisionally assigned core electron populations for the current iteration: 
     11.966786     11.971229     12.386975     12.386975     19.663895     19.663895
 change=   2.113301E-05
 Iteration=  85
 Provisionally assigned core electron populations for the current iteration: 
     11.966794     11.971208     12.386985     12.386985     19.663891     19.663891
 change=   2.070371E-05
 Iteration=  86
 Provisionally assigned core electron populations for the current iteration: 
     11.966802     11.971188     12.386994     12.386994     19.663888     19.663888
 change=   2.028567E-05
 Iteration=  87
 Provisionally assigned core electron populations for the current iteration: 
     11.966809     11.971168     12.387003     12.387003     19.663885     19.663885
 change=   1.987849E-05
 Iteration=  88
 Provisionally assigned core electron populations for the current iteration: 
     11.966816     11.971148     12.387013     12.387013     19.663882     19.663882
 change=   1.948183E-05
 Iteration=  89
 Provisionally assigned core electron populations for the current iteration: 
     11.966824     11.971129     12.387022     12.387022     19.663879     19.663879
 change=   1.909532E-05
 Iteration=  90
 Provisionally assigned core electron populations for the current iteration: 
     11.966831     11.971111     12.387030     12.387030     19.663876     19.663876
 change=   1.871865E-05
 Iteration=  91
 Provisionally assigned core electron populations for the current iteration: 
     11.966838     11.971092     12.387039     12.387039     19.663873     19.663873
 change=   1.835148E-05
 Iteration=  92
 Provisionally assigned core electron populations for the current iteration: 
     11.966845     11.971074     12.387048     12.387048     19.663870     19.663870
 change=   1.799352E-05
 Iteration=  93
 Provisionally assigned core electron populations for the current iteration: 
     11.966851     11.971057     12.387056     12.387056     19.663867     19.663867
 change=   1.764447E-05
 Iteration=  94
 Provisionally assigned core electron populations for the current iteration: 
     11.966858     11.971039     12.387064     12.387064     19.663864     19.663864
 change=   1.730404E-05
 Iteration=  95
 Provisionally assigned core electron populations for the current iteration: 
     11.966865     11.971022     12.387072     12.387072     19.663861     19.663861
 change=   1.697300E-05
 Iteration=  96
 Provisionally assigned core electron populations for the current iteration: 
     11.966871     11.971006     12.387080     12.387080     19.663859     19.663859
 change=   1.673248E-05
 Iteration=  97
 Provisionally assigned core electron populations for the current iteration: 
     11.966878     11.970989     12.387088     12.387088     19.663856     19.663856
 change=   1.650779E-05
 Iteration=  98
 Provisionally assigned core electron populations for the current iteration: 
     11.966884     11.970973     12.387095     12.387095     19.663853     19.663853
 change=   1.629146E-05
 Iteration=  99
 Provisionally assigned core electron populations for the current iteration: 
     11.966890     11.970957     12.387103     12.387103     19.663851     19.663851
 change=   1.608153E-05
 Iteration= 100
 Provisionally assigned core electron populations for the current iteration: 
     11.966896     11.970941     12.387110     12.387110     19.663848     19.663848
 change=   1.587740E-05
 Iteration= 101
 Provisionally assigned core electron populations for the current iteration: 
     11.966902     11.970925     12.387118     12.387118     19.663845     19.663845
 change=   1.567859E-05
 Iteration= 102
 Provisionally assigned core electron populations for the current iteration: 
     11.966908     11.970910     12.387125     12.387125     19.663843     19.663843
 change=   1.548474E-05
 Iteration= 103
 Provisionally assigned core electron populations for the current iteration: 
     11.966914     11.970894     12.387132     12.387132     19.663840     19.663840
 change=   1.529556E-05
 Iteration= 104
 Provisionally assigned core electron populations for the current iteration: 
     11.966920     11.970879     12.387140     12.387140     19.663838     19.663838
 change=   1.511079E-05
 Iteration= 105
 Provisionally assigned core electron populations for the current iteration: 
     11.966925     11.970864     12.387147     12.387147     19.663836     19.663836
 change=   1.493020E-05
 Iteration= 106
 Provisionally assigned core electron populations for the current iteration: 
     11.966931     11.970850     12.387154     12.387154     19.663833     19.663833
 change=   1.475362E-05
 Iteration= 107
 Provisionally assigned core electron populations for the current iteration: 
     11.966936     11.970835     12.387161     12.387161     19.663831     19.663831
 change=   1.458085E-05
 Iteration= 108
 Provisionally assigned core electron populations for the current iteration: 
     11.966942     11.970821     12.387167     12.387167     19.663829     19.663829
 change=   1.441175E-05
 Iteration= 109
 Provisionally assigned core electron populations for the current iteration: 
     11.966947     11.970806     12.387174     12.387174     19.663826     19.663826
 change=   1.424617E-05
 Iteration= 110
 Provisionally assigned core electron populations for the current iteration: 
     11.966952     11.970792     12.387181     12.387181     19.663824     19.663824
 change=   1.408397E-05
 Iteration= 111
 Provisionally assigned core electron populations for the current iteration: 
     11.966957     11.970778     12.387187     12.387187     19.663822     19.663822
 change=   1.392505E-05
 Iteration= 112
 Provisionally assigned core electron populations for the current iteration: 
     11.966962     11.970765     12.387194     12.387194     19.663820     19.663820
 change=   1.376928E-05
 Iteration= 113
 Provisionally assigned core electron populations for the current iteration: 
     11.966967     11.970751     12.387200     12.387200     19.663817     19.663817
 change=   1.361655E-05
 Iteration= 114
 Provisionally assigned core electron populations for the current iteration: 
     11.966972     11.970738     12.387207     12.387207     19.663815     19.663815
 change=   1.346677E-05
 Iteration= 115
 Provisionally assigned core electron populations for the current iteration: 
     11.966977     11.970724     12.387213     12.387213     19.663813     19.663813
 change=   1.331983E-05
 Iteration= 116
 Provisionally assigned core electron populations for the current iteration: 
     11.966982     11.970711     12.387219     12.387219     19.663811     19.663811
 change=   1.317566E-05
 Iteration= 117
 Provisionally assigned core electron populations for the current iteration: 
     11.966986     11.970698     12.387226     12.387226     19.663809     19.663809
 change=   1.303416E-05
 Iteration= 118
 Provisionally assigned core electron populations for the current iteration: 
     11.966991     11.970685     12.387232     12.387232     19.663807     19.663807
 change=   1.289525E-05
 Iteration= 119
 Provisionally assigned core electron populations for the current iteration: 
     11.966995     11.970672     12.387238     12.387238     19.663805     19.663805
 change=   1.275886E-05
 Iteration= 120
 Provisionally assigned core electron populations for the current iteration: 
     11.967000     11.970660     12.387244     12.387244     19.663803     19.663803
 change=   1.262492E-05
 Iteration= 121
 Provisionally assigned core electron populations for the current iteration: 
     11.967004     11.970647     12.387250     12.387250     19.663801     19.663801
 change=   1.249334E-05
 Iteration= 122
 Provisionally assigned core electron populations for the current iteration: 
     11.967009     11.970635     12.387256     12.387256     19.663799     19.663799
 change=   1.236408E-05
 Iteration= 123
 Provisionally assigned core electron populations for the current iteration: 
     11.967013     11.970623     12.387262     12.387262     19.663797     19.663797
 change=   1.223705E-05
 Iteration= 124
 Provisionally assigned core electron populations for the current iteration: 
     11.967017     11.970611     12.387268     12.387268     19.663796     19.663796
 change=   1.211221E-05
 Iteration= 125
 Provisionally assigned core electron populations for the current iteration: 
     11.967021     11.970599     12.387273     12.387273     19.663794     19.663794
 change=   1.198948E-05
 Iteration= 126
 Provisionally assigned core electron populations for the current iteration: 
     11.967025     11.970587     12.387279     12.387279     19.663792     19.663792
 change=   1.186882E-05
 Iteration= 127
 Provisionally assigned core electron populations for the current iteration: 
     11.967029     11.970575     12.387285     12.387285     19.663790     19.663790
 change=   1.175017E-05
 Iteration= 128
 Provisionally assigned core electron populations for the current iteration: 
     11.967033     11.970563     12.387290     12.387290     19.663788     19.663788
 change=   1.163348E-05
 Iteration= 129
 Provisionally assigned core electron populations for the current iteration: 
     11.967037     11.970552     12.387296     12.387296     19.663787     19.663787
 change=   1.151869E-05
 Iteration= 130
 Provisionally assigned core electron populations for the current iteration: 
     11.967041     11.970540     12.387301     12.387301     19.663785     19.663785
 change=   1.140576E-05
 Iteration= 131
 Provisionally assigned core electron populations for the current iteration: 
     11.967045     11.970529     12.387307     12.387307     19.663783     19.663783
 change=   1.129461E-05
 Iteration= 132
 Provisionally assigned core electron populations for the current iteration: 
     11.967049     11.970518     12.387312     12.387312     19.663782     19.663782
 change=   1.118226E-05
 Iteration= 133
 Provisionally assigned core electron populations for the current iteration: 
     11.967052     11.970507     12.387317     12.387317     19.663780     19.663780
 change=   1.107017E-05
 Iteration= 134
 Provisionally assigned core electron populations for the current iteration: 
     11.967056     11.970496     12.387323     12.387323     19.663778     19.663778
 change=   1.095968E-05
 Iteration= 135
 Provisionally assigned core electron populations for the current iteration: 
     11.967060     11.970485     12.387328     12.387328     19.663777     19.663777
 change=   1.085080E-05
 Iteration= 136
 Provisionally assigned core electron populations for the current iteration: 
     11.967063     11.970474     12.387333     12.387333     19.663775     19.663775
 change=   1.074349E-05
 Iteration= 137
 Provisionally assigned core electron populations for the current iteration: 
     11.967067     11.970464     12.387338     12.387338     19.663774     19.663774
 change=   1.063775E-05
 Iteration= 138
 Provisionally assigned core electron populations for the current iteration: 
     11.967070     11.970453     12.387343     12.387343     19.663772     19.663772
 change=   1.053354E-05
 Iteration= 139
 Provisionally assigned core electron populations for the current iteration: 
     11.967074     11.970443     12.387348     12.387348     19.663771     19.663771
 change=   1.043085E-05
 Iteration= 140
 Provisionally assigned core electron populations for the current iteration: 
     11.967077     11.970432     12.387353     12.387353     19.663769     19.663769
 change=   1.032964E-05
 Iteration= 141
 Provisionally assigned core electron populations for the current iteration: 
     11.967080     11.970422     12.387358     12.387358     19.663768     19.663768
 change=   1.022990E-05
 Iteration= 142
 Provisionally assigned core electron populations for the current iteration: 
     11.967083     11.970412     12.387363     12.387363     19.663766     19.663766
 change=   1.013159E-05
 Iteration= 143
 Provisionally assigned core electron populations for the current iteration: 
     11.967087     11.970402     12.387368     12.387368     19.663765     19.663765
 change=   1.003469E-05
 Iteration= 144
 Provisionally assigned core electron populations for the current iteration: 
     11.967090     11.970392     12.387373     12.387373     19.663763     19.663763
 change=   9.939168E-06
 Correcting the core density grid
 Iteration=   1
 Provisionally assigned core electron populations for the current iteration: 
     10.988677     10.991120     11.307693     11.307693     15.354073     15.354073
 The residual difference between precise core electrons and current core electron populations: 
     -0.988677     -0.991120     -1.307693     -1.307693     -5.354073     -5.354073
 Iteration=   2
 Provisionally assigned core electron populations for the current iteration: 
     10.439151     10.440910     10.681850     10.681850     12.872248     12.872248
 The residual difference between precise core electrons and current core electron populations: 
     -0.439151     -0.440910     -0.681850     -0.681850     -2.872248     -2.872248
 Iteration=   3
 Provisionally assigned core electron populations for the current iteration: 
     10.150059     10.151138     10.316676     10.316676     11.450248     11.450248
 The residual difference between precise core electrons and current core electron populations: 
     -0.150059     -0.151138     -0.316676     -0.316676     -1.450248     -1.450248
 Iteration=   4
 Provisionally assigned core electron populations for the current iteration: 
     10.028287     10.028684     10.109757     10.109757     10.648978     10.648978
 The residual difference between precise core electrons and current core electron populations: 
     -0.028287     -0.028684     -0.109757     -0.109757     -0.648978     -0.648978
 Iteration=   5
 Provisionally assigned core electron populations for the current iteration: 
     10.001356     10.001384     10.018654     10.018654     10.224190     10.224190
 The residual difference between precise core electrons and current core electron populations: 
     -0.001356     -0.001384     -0.018654     -0.018654     -0.224190     -0.224190
 Iteration=   6
 Provisionally assigned core electron populations for the current iteration: 
     10.000006      9.999994     10.000647     10.000647     10.042915     10.042915
 The residual difference between precise core electrons and current core electron populations: 
     -0.000006      0.000006     -0.000647     -0.000647     -0.042915     -0.042915
 Iteration=   7
 Provisionally assigned core electron populations for the current iteration: 
     10.000003      9.999991     10.000005     10.000005     10.002106     10.002106
 The residual difference between precise core electrons and current core electron populations: 
     -0.000003      0.000009     -0.000005     -0.000005     -0.002106     -0.002106
 Iteration=   8
 Provisionally assigned core electron populations for the current iteration: 
     10.000003      9.999991     10.000005     10.000005     10.000004     10.000004
 The residual difference between precise core electrons and current core electron populations: 
     -0.000003      0.000009     -0.000005     -0.000005     -0.000004     -0.000004
 Core density grid corrected in the following number of iterations: 
 iter=            8
  
 ******************** TIME CONTROL ********************
 Finished core_iterator in    10.326000213623047      seconds
 ******************************************************
  
  
 ******************** TIME CONTROL ********************
 Starting DDEC6 valence_iterator
 ******************************************************
  
 Iteratively solving for the atomic partial charge distributions:
 Normalization =   1.0000000567094993     
 Information for noniterative Hirshfeld method will be printed now.
  
 ******************** TIME CONTROL ********************
 Starting local_multipole_moment_analysis
 ******************************************************
  
 Multipole analysis for each of the expansion sites.
 XYZ coordinates, net charges, and multipoles are in atomic units. Dipoles and quadrupoles are for valence electrons.
 center number, atomic number, x, y, z, net_charge, dipole_x, dipole_y, dipole_z, dipole_mag, Qxy, Qxz, Qyz, Q(x^2-y^2), Q(3z^2 - R^2),three eigenvalues of traceless quadrupole moment tensor
     1    11  0.000000  0.000000  7.151668  0.188554  0.000000  0.000000  0.000001  0.000001  0.000000 -0.000000 -0.000001  0.000000 -0.336163 -0.112054  0.056027  0.056027
     2    11  2.636168  2.636168  0.000000 -0.018674  0.000000 -0.000000 -0.000003  0.000003  0.000000 -0.000001 -0.000001  0.000002  1.406492 -0.234417 -0.234414  0.468831
     3    11  0.000000  0.000000 11.828859  0.074024 -0.000001 -0.000000 -0.221369  0.221369 -0.000000 -0.000000  0.000000 -0.000001 -0.083615 -0.027872  0.013936  0.013936
     4    11  0.000000  0.000000  2.474477  0.074022  0.000000  0.000001  0.221369  0.221369 -0.000000 -0.000000  0.000000 -0.000001 -0.083591 -0.027864  0.013931  0.013932
     5    17  2.636168  2.636168  9.626145 -0.158974  0.000002  0.000002 -0.050854  0.050854  0.000000  0.000001  0.000001  0.000002 -0.202847 -0.067616  0.033807  0.033809
     6    17  2.636168  2.636168  4.677191 -0.158953 -0.000001 -0.000005  0.050859  0.050859 -0.000000 -0.000000  0.000000 -0.000000 -0.202849 -0.067616  0.033808  0.033808
  
 ******************** TIME CONTROL ********************
 Finished local_multipole_moment_analysis in    5.4999999701976776E-002 seconds
 ******************************************************
  
 Information for noniterative CM5 method will be printed now.
 The computed CM5 net atomic charges are:
     1.088055     0.186832     0.625421     0.625419    -1.262873    -1.262853
 Hirshfeld and CM5 analysis finished, calculation of iterative AIM will proceed.
 iter =            1
 Localized charges for the current iteration: 
      0.742181      0.122845      0.425811      0.425808     -0.858338     -0.858319
 Net atomic charges for the current iteration: 
      0.188554     -0.018674      0.074024      0.074022     -0.158974     -0.158953
 The updated reference ion charges will be: 
      0.557639      0.075672      0.308549      0.308546     -0.625217     -0.625197
 Normalization =   1.0000000567094729     
 iter =            2
 Localized charges for the current iteration: 
      0.870960      0.062104      0.550004      0.550000     -1.016551     -1.016527
 Net atomic charges for the current iteration: 
      0.716996     -0.073293      0.330749      0.330742     -0.652611     -0.652583
 The updated reference ion charges will be: 
      0.819639      0.016971      0.476919      0.476914     -0.895238     -0.895212
  
 ******************************************************
 Finished first 2 partitioning steps in   0.41100001335144043      seconds
 ******************************************************
  
 normalization=       1.000000
  
 ******************************************************
 Finished conditioned number of reference ion electrons in    6.5999999642372131E-002 seconds
 ******************************************************
  
  
 ******************************************************
 Finished conditioned monotonic decay of reference density in    0.0000000000000000      seconds
 ******************************************************
  
 iter = 3
 Iterations to converge reshaping: 
           1
  
 ******************************************************
 Finished tau calculation in    7.0000000298023224E-002 seconds
 ******************************************************
  
 Conditioned reference density computation complete.
  
 ******************************************************
 Finished 3rd partitioning step in   0.13600000739097595      seconds
 This is the number of second to condition the reference densities plus the calculation of tau
 ******************************************************
  
 iteration=            4
 Normalization:   1.000000057
 Net atomic charges for the current iteration: 
      0.972338     -0.306969      0.470433      0.470423     -0.803126     -0.803098
 Max change:  2.553419E-01
 Maximum density change:  3.496779E+02
 Iterations to converge reshaping: 
           1
 iteration=            5
 Normalization:   1.000000057
 Net atomic charges for the current iteration: 
      0.918152     -0.188536      0.520917      0.520908     -0.885733     -0.885708
 Max change:  1.184336E-01
 Maximum density change:  4.527506E-03
 Iterations to converge reshaping: 
           1
 iteration=            6
 Normalization:   1.000000057
 Net atomic charges for the current iteration: 
      0.904080     -0.198132      0.503318      0.503308     -0.856300     -0.856274
 Max change:  2.943383E-02
 Maximum density change:  4.279884E-04
 Iterations to converge reshaping: 
           1
 iteration=            7
 Normalization:   1.000000057
 Net atomic charges for the current iteration: 
      0.889405     -0.200694      0.487234      0.487224     -0.831597     -0.831572
 Max change:  2.470285E-02
 Maximum density change:  3.828424E-04
  
 ******************************************************
 Finished charge partitioning steps 4-7 in   0.27000001072883606      seconds
 ******************************************************
  
  
 ******************** TIME CONTROL ********************
 Finished valence_iterator in   0.81699997186660767      seconds
 ******************************************************
  
  
 ******************** TIME CONTROL ********************
 Starting local_multipole_moment_analysis
 ******************************************************
  
 Multipole analysis for each of the expansion sites.
 XYZ coordinates, net charges, and multipoles are in atomic units. Dipoles and quadrupoles are for valence electrons.
 center number, atomic number, x, y, z, net_charge, dipole_x, dipole_y, dipole_z, dipole_mag, Qxy, Qxz, Qyz, Q(x^2-y^2), Q(3z^2 - R^2),three eigenvalues of traceless quadrupole moment tensor
     1    11  0.000000  0.000000  7.151668  0.889405  0.000000  0.000000  0.000000  0.000000  0.000000  0.000000 -0.000001  0.000000  0.063744 -0.010624 -0.010624  0.021248
     2    11  2.636168  2.636168  0.000000 -0.200694  0.000000 -0.000001 -0.000001  0.000001  0.000001 -0.000001 -0.000002  0.000005  1.329071 -0.221514 -0.221510  0.443024
     3    11  0.000000  0.000000 11.828859  0.487234 -0.000001 -0.000000 -0.165153  0.165153 -0.000000 -0.000000  0.000000 -0.000000 -0.404281 -0.134760  0.067380  0.067380
     4    11  0.000000  0.000000  2.474477  0.487224  0.000000  0.000001  0.165154  0.165154 -0.000000 -0.000000  0.000000 -0.000001 -0.404283 -0.134761  0.067380  0.067381
     5    17  2.636168  2.636168  9.626145 -0.831597  0.000002  0.000002  0.034492  0.034492  0.000000  0.000001  0.000001  0.000002 -0.106523 -0.035508  0.017753  0.017755
     6    17  2.636168  2.636168  4.677191 -0.831572 -0.000001 -0.000006 -0.034490  0.034490 -0.000000 -0.000001 -0.000000 -0.000001 -0.106524 -0.035508  0.017754  0.017754
  
 ******************** TIME CONTROL ********************
 Finished local_multipole_moment_analysis in    5.4000001400709152E-002 seconds
 ******************************************************
  
 Since the system is periodic, total multipole moment analysis will not be performed.
 Calculation of the electron cloud penetration terms
  
 ******************** TIME CONTROL ********************
 Starting perform_BO_analysis
 ******************************************************
  
 Starting Effective Bond Order (BO) Analysis
  
 ******************** TIME CONTROL ********************
 Starting prepare_BO_density_grids
 ******************************************************
  
 Preparing density grids for bond order analysis ...
 Total density grid corrected in the following number of iterations:     3
 The total integrated number of electrons is       78.000000
 Grid preparation complete.
  
 ******************** TIME CONTROL ********************
 Finished prepare_BO_density_grids in   0.11299999803304672      seconds
 ******************************************************
  
  
 ******************** TIME CONTROL ********************
 Starting compute_local_atomic_exchange_vectors
 ******************************************************
  
  
 ******************** TIME CONTROL ********************
 Finished compute_local_atomic_exchange_vectors in    6.5999999642372131E-002 seconds
 ******************************************************
  
  
 ******************** TIME CONTROL ********************
 Starting initialize_bond_pair_matrix
 ******************************************************
  
 Initializing the bond pair matrix ...
 The total number of symmetry unique atom pairs to include in the bond pair matrix is
 num_sym_unique_bond_pairs:    121
 The bond pair matrix has been initialized.
  
 ******************** TIME CONTROL ********************
 Finished initialize_bond_pair_matrix in   0.20499999821186066      seconds
 ******************************************************
  
  
 ******************** TIME CONTROL ********************
 Starting compute_summed_contact_exchange
 ******************************************************
  
  
 ******************** TIME CONTROL ********************
 Finished compute_summed_contact_exchange in    3.5999998450279236E-002 seconds
 ******************************************************
  
  
 ******************** TIME CONTROL ********************
 Starting integrate_bonding_terms
 ******************************************************
  
  
 ******************** TIME CONTROL ********************
 Finished integrate_bonding_terms in   0.85600000619888306      seconds
 ******************************************************
  
  
 ******************** TIME CONTROL ********************
 Starting calculate_final_BOs
 ******************************************************
  
 Checking for consistency in the summed contact exchange
 The maximum error in the summed contact exchange is     0.006808
  
 The sum of contact exchanges for each atom are:
    0.936544
    1.890707
    1.428767
    1.428778
    2.498163
    2.498164
  
 The sum of BOs for each atom are:
    1.030129
    2.078017
    1.582202
    1.582215
    2.750506
    2.750507
  
 The final bond pair matrix is
     1     1    0.000000    1.000000    0.000000  -65.000000   65.000000  -30.000000   66.000000  -17.000000  117.000000    0.005042    0.005042    0.004997    0.000058    0.676080    0.000062    0.000042    0.005084    0.005084
     1     1    1.000000    0.000000    0.000000  -30.000000   66.000000  -65.000000   65.000000  -17.000000  117.000000    0.005042    0.005042    0.004997    0.000058    0.676080    0.000062    0.000042    0.005084    0.005084
     1     3   -1.000000    0.000000    0.000000  -66.000000   30.000000  -63.000000   63.000000   15.000000  118.000000    0.000594    0.000594    0.000575    0.000000    0.662474    0.000000    0.000000    0.000595    0.000595
     1     3    0.000000   -1.000000    0.000000  -63.000000   63.000000  -66.000000   30.000000   15.000000  118.000000    0.000594    0.000594    0.000575    0.000000    0.662474    0.000000    0.000000    0.000595    0.000595
     1     3    0.000000    0.000000    0.000000  -66.000000   66.000000  -66.000000   66.000000   15.000000  118.000000    0.024273    0.024273    0.023283    0.001351    0.662474    0.001449    0.000960    0.025233    0.025233
     1     3    0.000000    1.000000    0.000000  -63.000000   63.000000  -30.000000   66.000000   15.000000  118.000000    0.000594    0.000594    0.000575    0.000000    0.662474    0.000000    0.000000    0.000595    0.000595
     1     3    1.000000    0.000000    0.000000  -30.000000   66.000000  -63.000000   63.000000   15.000000  118.000000    0.000594    0.000594    0.000575    0.000000    0.662474    0.000000    0.000000    0.000595    0.000595
     1     4   -1.000000    0.000000    0.000000  -66.000000   30.000000  -63.000000   63.000000  -18.000000   85.000000    0.000594    0.000594    0.000575    0.000000    0.662474    0.000000    0.000000    0.000595    0.000595
     1     4    0.000000   -1.000000    0.000000  -63.000000   63.000000  -66.000000   30.000000  -18.000000   85.000000    0.000594    0.000594    0.000575    0.000000    0.662474    0.000000    0.000000    0.000595    0.000595
     1     4    0.000000    0.000000    0.000000  -66.000000   66.000000  -66.000000   66.000000  -18.000000   85.000000    0.024273    0.024273    0.023283    0.001351    0.662474    0.001449    0.000960    0.025233    0.025233
     1     4    0.000000    1.000000    0.000000  -63.000000   63.000000  -30.000000   66.000000  -18.000000   85.000000    0.000594    0.000594    0.000575    0.000000    0.662474    0.000000    0.000000    0.000595    0.000595
     1     4    1.000000    0.000000    0.000000  -30.000000   66.000000  -63.000000   63.000000  -18.000000   85.000000    0.000594    0.000594    0.000575    0.000000    0.662474    0.000000    0.000000    0.000595    0.000595
     1     5   -1.000000   -1.000000    0.000000  -66.000000   48.000000  -66.000000   48.000000   -1.000000  118.000000    0.107247    0.107247    0.108551    0.019858    0.525234    0.021775    0.011437    0.118684    0.118684
     1     5   -1.000000    0.000000    0.000000  -66.000000   48.000000  -48.000000   66.000000   -1.000000  118.000000    0.107247    0.107247    0.108551    0.019858    0.525234    0.021775    0.011437    0.118684    0.118684
     1     5    0.000000   -1.000000    0.000000  -48.000000   66.000000  -66.000000   48.000000   -1.000000  118.000000    0.107247    0.107247    0.108551    0.019858    0.525234    0.021775    0.011437    0.118684    0.118684
     1     5    0.000000    0.000000    0.000000  -48.000000   66.000000  -48.000000   66.000000   -1.000000  118.000000    0.107247    0.107247    0.108551    0.019858    0.525234    0.021775    0.011437    0.118684    0.118684
     1     6   -1.000000   -1.000000    0.000000  -66.000000   48.000000  -66.000000   48.000000  -18.000000  101.000000    0.107247    0.107247    0.108551    0.019858    0.525234    0.021775    0.011437    0.118684    0.118684
     1     6   -1.000000    0.000000    0.000000  -66.000000   48.000000  -48.000000   66.000000  -18.000000  101.000000    0.107247    0.107247    0.108551    0.019858    0.525234    0.021775    0.011437    0.118683    0.118683
     1     6    0.000000   -1.000000    0.000000  -48.000000   66.000000  -66.000000   48.000000  -18.000000  101.000000    0.107247    0.107247    0.108551    0.019858    0.525234    0.021775    0.011437    0.118683    0.118683
     1     6    0.000000    0.000000    0.000000  -48.000000   66.000000  -48.000000   66.000000  -18.000000  101.000000    0.107247    0.107247    0.108551    0.019858    0.525234    0.021775    0.011437    0.118683    0.118683
     2     2    0.000000    1.000000    0.000000  -47.000000   83.000000  -12.000000   84.000000  -67.000000   67.000000    0.093709    0.093709    0.086325    0.017597    0.399859    0.019060    0.007621    0.101331    0.101331
     2     2    1.000000   -1.000000    0.000000  -12.000000   84.000000  -48.000000   48.000000  -64.000000   64.000000    0.004282    0.004282    0.004291    0.000025    0.399859    0.000028    0.000011    0.004293    0.004293
     2     2    1.000000    0.000000    0.000000  -12.000000   84.000000  -47.000000   83.000000  -67.000000   67.000000    0.093709    0.093709    0.086325    0.017597    0.399859    0.019060    0.007621    0.101331    0.101331
     2     2    1.000000    1.000000    0.000000  -12.000000   84.000000  -12.000000   84.000000  -64.000000   64.000000    0.004282    0.004282    0.004291    0.000025    0.399859    0.000028    0.000011    0.004293    0.004293
     2     3    0.000000    0.000000   -1.000000  -48.000000   66.000000  -48.000000   66.000000  -68.000000   51.000000    0.123469    0.123469    0.117294    0.024671    0.517543    0.027212    0.014083    0.137553    0.137553
     2     3    0.000000    1.000000   -1.000000  -48.000000   66.000000  -30.000000   84.000000  -68.000000   51.000000    0.123469    0.123469    0.117294    0.024671    0.517543    0.027212    0.014083    0.137553    0.137553
     2     3    1.000000    0.000000   -1.000000  -30.000000   84.000000  -48.000000   66.000000  -68.000000   51.000000    0.123469    0.123469    0.117294    0.024671    0.517543    0.027212    0.014083    0.137552    0.137552
     2     3    1.000000    1.000000   -1.000000  -30.000000   84.000000  -30.000000   84.000000  -68.000000   51.000000    0.123469    0.123469    0.117294    0.024671    0.517543    0.027212    0.014083    0.137552    0.137552
     2     4    0.000000    0.000000    0.000000  -48.000000   66.000000  -48.000000   66.000000  -51.000000   68.000000    0.123470    0.123470    0.117295    0.024671    0.517542    0.027212    0.014083    0.137554    0.137554
     2     4    0.000000    1.000000    0.000000  -48.000000   66.000000  -30.000000   84.000000  -51.000000   68.000000    0.123470    0.123470    0.117295    0.024671    0.517542    0.027212    0.014083    0.137554    0.137554
     2     4    1.000000    0.000000    0.000000  -30.000000   84.000000  -48.000000   66.000000  -51.000000   68.000000    0.123470    0.123470    0.117295    0.024671    0.517542    0.027212    0.014083    0.137554    0.137554
     2     4    1.000000    1.000000    0.000000  -30.000000   84.000000  -30.000000   84.000000  -51.000000   68.000000    0.123470    0.123470    0.117295    0.024671    0.517542    0.027212    0.014083    0.137554    0.137554
     2     5   -1.000000   -1.000000   -1.000000  -48.000000   48.000000  -48.000000   48.000000  -68.000000   35.000000    0.000616    0.000616    0.000619    0.000000    0.395529    0.000000    0.000000    0.000616    0.000616
     2     5   -1.000000    0.000000   -1.000000  -48.000000   48.000000  -45.000000   81.000000  -68.000000   35.000000    0.009336    0.009336    0.009294    0.000118    0.395529    0.000133    0.000052    0.009388    0.009388
     2     5   -1.000000    1.000000   -1.000000  -48.000000   48.000000  -12.000000   84.000000  -68.000000   35.000000    0.000616    0.000616    0.000619    0.000000    0.395529    0.000000    0.000000    0.000616    0.000616
     2     5    0.000000   -1.000000   -1.000000  -45.000000   81.000000  -48.000000   48.000000  -68.000000   35.000000    0.009336    0.009336    0.009294    0.000118    0.395529    0.000133    0.000052    0.009388    0.009388
     2     5    0.000000    0.000000   -1.000000  -48.000000   84.000000  -48.000000   84.000000  -68.000000   35.000000    0.212282    0.212282    0.203236    0.047724    0.395529    0.055234    0.021847    0.234129    0.234129
     2     5    0.000000    1.000000   -1.000000  -45.000000   81.000000  -12.000000   84.000000  -68.000000   35.000000    0.009336    0.009336    0.009294    0.000118    0.395529    0.000133    0.000052    0.009388    0.009388
     2     5    1.000000   -1.000000   -1.000000  -12.000000   84.000000  -48.000000   48.000000  -68.000000   35.000000    0.000616    0.000616    0.000619    0.000000    0.395529    0.000000    0.000000    0.000616    0.000616
     2     5    1.000000    0.000000   -1.000000  -12.000000   84.000000  -45.000000   81.000000  -68.000000   35.000000    0.009336    0.009336    0.009294    0.000118    0.395529    0.000133    0.000052    0.009388    0.009388
     2     5    1.000000    1.000000   -1.000000  -12.000000   84.000000  -12.000000   84.000000  -68.000000   35.000000    0.000616    0.000616    0.000619    0.000000    0.395529    0.000000    0.000000    0.000616    0.000616
     2     6   -1.000000   -1.000000    0.000000  -48.000000   48.000000  -48.000000   48.000000  -35.000000   68.000000    0.000616    0.000616    0.000619    0.000000    0.395530    0.000000    0.000000    0.000616    0.000616
     2     6   -1.000000    0.000000    0.000000  -48.000000   48.000000  -45.000000   81.000000  -35.000000   68.000000    0.009335    0.009335    0.009294    0.000118    0.395530    0.000133    0.000052    0.009388    0.009388
     2     6   -1.000000    1.000000    0.000000  -48.000000   48.000000  -12.000000   84.000000  -35.000000   68.000000    0.000616    0.000616    0.000619    0.000000    0.395530    0.000000    0.000000    0.000616    0.000616
     2     6    0.000000   -1.000000    0.000000  -45.000000   81.000000  -48.000000   48.000000  -35.000000   68.000000    0.009335    0.009335    0.009294    0.000118    0.395530    0.000133    0.000052    0.009388    0.009388
     2     6    0.000000    0.000000    0.000000  -48.000000   84.000000  -48.000000   84.000000  -35.000000   68.000000    0.212281    0.212281    0.203236    0.047723    0.395530    0.055234    0.021847    0.234128    0.234128
     2     6    0.000000    1.000000    0.000000  -45.000000   81.000000  -12.000000   84.000000  -35.000000   68.000000    0.009335    0.009335    0.009294    0.000118    0.395530    0.000133    0.000052    0.009388    0.009388
     2     6    1.000000   -1.000000    0.000000  -12.000000   84.000000  -48.000000   48.000000  -35.000000   68.000000    0.000616    0.000616    0.000619    0.000000    0.395530    0.000000    0.000000    0.000616    0.000616
     2     6    1.000000    0.000000    0.000000  -12.000000   84.000000  -45.000000   81.000000  -35.000000   68.000000    0.009335    0.009335    0.009294    0.000118    0.395530    0.000133    0.000052    0.009388    0.009388
     2     6    1.000000    1.000000    0.000000  -12.000000   84.000000  -12.000000   84.000000  -35.000000   68.000000    0.000616    0.000616    0.000619    0.000000    0.395530    0.000000    0.000000    0.000616    0.000616
     3     3    0.000000    1.000000    0.000000  -65.000000   65.000000  -30.000000   66.000000   16.000000  150.000000    0.020426    0.020426    0.020252    0.000779    0.648874    0.000848    0.000550    0.020976    0.020976
     3     3    1.000000   -1.000000    0.000000  -30.000000   66.000000  -66.000000   30.000000   19.000000  147.000000    0.000694    0.000694    0.000684    0.000000    0.648874    0.000000    0.000000    0.000694    0.000694
     3     3    1.000000    0.000000    0.000000  -30.000000   66.000000  -65.000000   65.000000   16.000000  150.000000    0.020426    0.020426    0.020252    0.000779    0.648874    0.000848    0.000550    0.020976    0.020976
     3     3    1.000000    1.000000    0.000000  -30.000000   66.000000  -30.000000   66.000000   19.000000  147.000000    0.000694    0.000694    0.000684    0.000000    0.648874    0.000000    0.000000    0.000694    0.000694
     3     4   -1.000000    0.000000    1.000000  -66.000000   30.000000  -63.000000   63.000000   49.000000  151.000000    0.001591    0.001591    0.001693    0.000003    0.648873    0.000003    0.000002    0.001593    0.001593
     3     4    0.000000   -1.000000    1.000000  -63.000000   63.000000  -66.000000   30.000000   49.000000  151.000000    0.001591    0.001591    0.001693    0.000003    0.648873    0.000003    0.000002    0.001593    0.001593
     3     4    0.000000    0.000000    1.000000  -66.000000   66.000000  -66.000000   66.000000   49.000000  151.000000    0.051148    0.051148    0.053568    0.005474    0.648873    0.005910    0.003835    0.054983    0.054983
     3     4    0.000000    1.000000    1.000000  -63.000000   63.000000  -30.000000   66.000000   49.000000  151.000000    0.001591    0.001591    0.001693    0.000003    0.648873    0.000003    0.000002    0.001593    0.001593
     3     4    1.000000    0.000000    1.000000  -30.000000   66.000000  -63.000000   63.000000   49.000000  151.000000    0.001591    0.001591    0.001693    0.000003    0.648873    0.000003    0.000002    0.001593    0.001593
     3     5   -2.000000   -1.000000    0.000000  -66.000000   12.000000  -66.000000   48.000000   15.000000  135.000000    0.000367    0.000367    0.000361    0.000000    0.512511    0.000000    0.000000    0.000367    0.000367
     3     5   -2.000000    0.000000    0.000000  -66.000000   12.000000  -48.000000   66.000000   15.000000  135.000000    0.000367    0.000367    0.000361    0.000000    0.512511    0.000000    0.000000    0.000367    0.000367
     3     5   -1.000000   -2.000000    0.000000  -66.000000   48.000000  -66.000000   12.000000   15.000000  135.000000    0.000367    0.000367    0.000361    0.000000    0.512511    0.000000    0.000000    0.000367    0.000367
     3     5   -1.000000   -1.000000    0.000000  -66.000000   48.000000  -66.000000   48.000000   15.000000  135.000000    0.187844    0.187844    0.186785    0.038064    0.512511    0.043945    0.022522    0.210366    0.210366
     3     5   -1.000000    0.000000    0.000000  -66.000000   48.000000  -48.000000   66.000000   15.000000  135.000000    0.187844    0.187844    0.186785    0.038064    0.512511    0.043945    0.022522    0.210366    0.210366
     3     5   -1.000000    1.000000    0.000000  -66.000000   48.000000  -12.000000   66.000000   15.000000  135.000000    0.000367    0.000367    0.000361    0.000000    0.512511    0.000000    0.000000    0.000367    0.000367
     3     5    0.000000   -2.000000    0.000000  -48.000000   66.000000  -66.000000   12.000000   15.000000  135.000000    0.000367    0.000367    0.000361    0.000000    0.512511    0.000000    0.000000    0.000367    0.000367
     3     5    0.000000   -1.000000    0.000000  -48.000000   66.000000  -66.000000   48.000000   15.000000  135.000000    0.187844    0.187844    0.186785    0.038064    0.512511    0.043945    0.022522    0.210366    0.210366
     3     5    0.000000    0.000000    0.000000  -48.000000   66.000000  -48.000000   66.000000   15.000000  135.000000    0.187844    0.187844    0.186785    0.038064    0.512511    0.043945    0.022522    0.210366    0.210366
     3     5    0.000000    1.000000    0.000000  -48.000000   66.000000  -12.000000   66.000000   15.000000  135.000000    0.000367    0.000367    0.000361    0.000000    0.512511    0.000000    0.000000    0.000367    0.000367
     3     5    1.000000   -1.000000    0.000000  -12.000000   66.000000  -66.000000   48.000000   15.000000  135.000000    0.000367    0.000367    0.000361    0.000000    0.512511    0.000000    0.000000    0.000367    0.000367
     3     5    1.000000    0.000000    0.000000  -12.000000   66.000000  -48.000000   66.000000   15.000000  135.000000    0.000367    0.000367    0.000361    0.000000    0.512511    0.000000    0.000000    0.000367    0.000367
     3     6   -1.000000   -1.000000    0.000000  -66.000000   48.000000  -66.000000   48.000000   15.000000  101.000000    0.000914    0.000914    0.000863    0.000001    0.512512    0.000001    0.000000    0.000915    0.000915
     3     6   -1.000000   -1.000000    1.000000  -66.000000   48.000000  -66.000000   48.000000   65.000000  151.000000    0.001323    0.001323    0.001402    0.000002    0.512512    0.000002    0.000001    0.001324    0.001324
     3     6   -1.000000    0.000000    0.000000  -66.000000   48.000000  -48.000000   66.000000   15.000000  101.000000    0.000914    0.000914    0.000863    0.000001    0.512512    0.000001    0.000000    0.000915    0.000915
     3     6   -1.000000    0.000000    1.000000  -66.000000   48.000000  -48.000000   66.000000   65.000000  151.000000    0.001323    0.001323    0.001402    0.000002    0.512512    0.000002    0.000001    0.001324    0.001324
     3     6    0.000000   -1.000000    0.000000  -48.000000   66.000000  -66.000000   48.000000   15.000000  101.000000    0.000914    0.000914    0.000863    0.000001    0.512512    0.000001    0.000000    0.000915    0.000915
     3     6    0.000000   -1.000000    1.000000  -48.000000   66.000000  -66.000000   48.000000   65.000000  151.000000    0.001323    0.001323    0.001402    0.000002    0.512512    0.000002    0.000001    0.001324    0.001324
     3     6    0.000000    0.000000    0.000000  -48.000000   66.000000  -48.000000   66.000000   15.000000  101.000000    0.000914    0.000914    0.000863    0.000001    0.512512    0.000001    0.000000    0.000915    0.000915
     3     6    0.000000    0.000000    1.000000  -48.000000   66.000000  -48.000000   66.000000   65.000000  151.000000    0.001323    0.001323    0.001402    0.000002    0.512512    0.000002    0.000001    0.001324    0.001324
     4     4    0.000000    1.000000    0.000000  -65.000000   65.000000  -30.000000   66.000000  -50.000000   84.000000    0.020426    0.020426    0.020252    0.000779    0.648873    0.000848    0.000550    0.020977    0.020977
     4     4    1.000000   -1.000000    0.000000  -30.000000   66.000000  -66.000000   30.000000  -47.000000   81.000000    0.000694    0.000694    0.000684    0.000000    0.648873    0.000000    0.000000    0.000694    0.000694
     4     4    1.000000    0.000000    0.000000  -30.000000   66.000000  -65.000000   65.000000  -50.000000   84.000000    0.020427    0.020427    0.020252    0.000779    0.648873    0.000848    0.000550    0.020977    0.020977
     4     4    1.000000    1.000000    0.000000  -30.000000   66.000000  -30.000000   66.000000  -47.000000   81.000000    0.000694    0.000694    0.000684    0.000000    0.648873    0.000000    0.000000    0.000694    0.000694
     4     5   -1.000000   -1.000000   -1.000000  -66.000000   48.000000  -66.000000   48.000000  -51.000000   35.000000    0.001323    0.001323    0.001402    0.000002    0.512511    0.000002    0.000001    0.001324    0.001324
     4     5   -1.000000   -1.000000    0.000000  -66.000000   48.000000  -66.000000   48.000000   -1.000000   85.000000    0.000914    0.000914    0.000863    0.000001    0.512511    0.000001    0.000000    0.000915    0.000915
     4     5   -1.000000    0.000000   -1.000000  -66.000000   48.000000  -48.000000   66.000000  -51.000000   35.000000    0.001323    0.001323    0.001402    0.000002    0.512511    0.000002    0.000001    0.001324    0.001324
     4     5   -1.000000    0.000000    0.000000  -66.000000   48.000000  -48.000000   66.000000   -1.000000   85.000000    0.000914    0.000914    0.000863    0.000001    0.512511    0.000001    0.000000    0.000915    0.000915
     4     5    0.000000   -1.000000   -1.000000  -48.000000   66.000000  -66.000000   48.000000  -51.000000   35.000000    0.001323    0.001323    0.001402    0.000002    0.512511    0.000002    0.000001    0.001324    0.001324
     4     5    0.000000   -1.000000    0.000000  -48.000000   66.000000  -66.000000   48.000000   -1.000000   85.000000    0.000914    0.000914    0.000863    0.000001    0.512511    0.000001    0.000000    0.000915    0.000915
     4     5    0.000000    0.000000   -1.000000  -48.000000   66.000000  -48.000000   66.000000  -51.000000   35.000000    0.001323    0.001323    0.001402    0.000002    0.512511    0.000002    0.000001    0.001324    0.001324
     4     5    0.000000    0.000000    0.000000  -48.000000   66.000000  -48.000000   66.000000   -1.000000   85.000000    0.000914    0.000914    0.000863    0.000001    0.512511    0.000001    0.000000    0.000915    0.000915
     4     6   -2.000000   -1.000000    0.000000  -66.000000   12.000000  -66.000000   48.000000  -35.000000   85.000000    0.000367    0.000367    0.000361    0.000000    0.512511    0.000000    0.000000    0.000367    0.000367
     4     6   -2.000000    0.000000    0.000000  -66.000000   12.000000  -48.000000   66.000000  -35.000000   85.000000    0.000367    0.000367    0.000361    0.000000    0.512511    0.000000    0.000000    0.000367    0.000367
     4     6   -1.000000   -2.000000    0.000000  -66.000000   48.000000  -66.000000   12.000000  -35.000000   85.000000    0.000367    0.000367    0.000361    0.000000    0.512511    0.000000    0.000000    0.000367    0.000367
     4     6   -1.000000   -1.000000    0.000000  -66.000000   48.000000  -66.000000   48.000000  -35.000000   85.000000    0.187845    0.187845    0.186786    0.038065    0.512511    0.043946    0.022523    0.210368    0.210368
     4     6   -1.000000    0.000000    0.000000  -66.000000   48.000000  -48.000000   66.000000  -35.000000   85.000000    0.187845    0.187845    0.186786    0.038065    0.512511    0.043946    0.022523    0.210368    0.210368
     4     6   -1.000000    1.000000    0.000000  -66.000000   48.000000  -12.000000   66.000000  -35.000000   85.000000    0.000367    0.000367    0.000361    0.000000    0.512511    0.000000    0.000000    0.000367    0.000367
     4     6    0.000000   -2.000000    0.000000  -48.000000   66.000000  -66.000000   12.000000  -35.000000   85.000000    0.000367    0.000367    0.000361    0.000000    0.512511    0.000000    0.000000    0.000367    0.000367
     4     6    0.000000   -1.000000    0.000000  -48.000000   66.000000  -66.000000   48.000000  -35.000000   85.000000    0.187845    0.187845    0.186786    0.038065    0.512511    0.043946    0.022523    0.210368    0.210368
     4     6    0.000000    0.000000    0.000000  -48.000000   66.000000  -48.000000   66.000000  -35.000000   85.000000    0.187845    0.187845    0.186786    0.038065    0.512511    0.043946    0.022523    0.210368    0.210368
     4     6    0.000000    1.000000    0.000000  -48.000000   66.000000  -12.000000   66.000000  -35.000000   85.000000    0.000367    0.000367    0.000361    0.000000    0.512511    0.000000    0.000000    0.000367    0.000367
     4     6    1.000000   -1.000000    0.000000  -12.000000   66.000000  -66.000000   48.000000  -35.000000   85.000000    0.000367    0.000367    0.000361    0.000000    0.512511    0.000000    0.000000    0.000367    0.000367
     4     6    1.000000    0.000000    0.000000  -12.000000   66.000000  -48.000000   66.000000  -35.000000   85.000000    0.000367    0.000367    0.000361    0.000000    0.512511    0.000000    0.000000    0.000367    0.000367
     5     5    0.000000    1.000000    0.000000  -47.000000   83.000000  -12.000000   84.000000    0.000000  134.000000    0.174795    0.174795    0.179140    0.034508    0.391231    0.039600    0.015493    0.190288    0.190288
     5     5    1.000000   -1.000000    0.000000  -12.000000   84.000000  -48.000000   48.000000    3.000000  131.000000    0.007712    0.007712    0.007593    0.000060    0.391231    0.000070    0.000027    0.007739    0.007739
     5     5    1.000000    0.000000    0.000000  -12.000000   84.000000  -47.000000   83.000000    0.000000  134.000000    0.174795    0.174795    0.179140    0.034508    0.391231    0.039600    0.015493    0.190288    0.190288
     5     5    1.000000    1.000000    0.000000  -12.000000   84.000000  -12.000000   84.000000    3.000000  131.000000    0.007712    0.007712    0.007593    0.000060    0.391231    0.000070    0.000027    0.007739    0.007739
     5     6   -1.000000   -1.000000    0.000000  -48.000000   48.000000  -48.000000   48.000000   -1.000000  101.000000    0.000809    0.000809    0.000778    0.000000    0.391231    0.000000    0.000000    0.000809    0.000809
     5     6   -1.000000    0.000000    0.000000  -48.000000   48.000000  -45.000000   81.000000   -1.000000  101.000000    0.012444    0.012444    0.012114    0.000234    0.391231    0.000259    0.000102    0.012546    0.012546
     5     6   -1.000000    1.000000    0.000000  -48.000000   48.000000  -12.000000   84.000000   -1.000000  101.000000    0.000809    0.000809    0.000778    0.000000    0.391231    0.000000    0.000000    0.000809    0.000809
     5     6    0.000000   -1.000000    0.000000  -45.000000   81.000000  -48.000000   48.000000   -1.000000  101.000000    0.012444    0.012444    0.012114    0.000234    0.391231    0.000259    0.000102    0.012546    0.012546
     5     6    0.000000    0.000000    0.000000  -48.000000   84.000000  -48.000000   84.000000   -1.000000  101.000000    0.268094    0.268094    0.271507    0.069702    0.391231    0.081681    0.031956    0.300050    0.300050
     5     6    0.000000    0.000000    1.000000  -41.000000   77.000000  -41.000000   77.000000   65.000000  135.000000    0.000452    0.000452    0.000473    0.000000    0.391231    0.000000    0.000000    0.000452    0.000452
     5     6    0.000000    1.000000    0.000000  -45.000000   81.000000  -12.000000   84.000000   -1.000000  101.000000    0.012444    0.012444    0.012114    0.000234    0.391231    0.000259    0.000102    0.012546    0.012546
     5     6    1.000000   -1.000000    0.000000  -12.000000   84.000000  -48.000000   48.000000   -1.000000  101.000000    0.000809    0.000809    0.000778    0.000000    0.391231    0.000000    0.000000    0.000809    0.000809
     5     6    1.000000    0.000000    0.000000  -12.000000   84.000000  -45.000000   81.000000   -1.000000  101.000000    0.012444    0.012444    0.012114    0.000234    0.391231    0.000259    0.000102    0.012546    0.012546
     5     6    1.000000    1.000000    0.000000  -12.000000   84.000000  -12.000000   84.000000   -1.000000  101.000000    0.000809    0.000809    0.000778    0.000000    0.391231    0.000000    0.000000    0.000809    0.000809
     6     6    0.000000    1.000000    0.000000  -47.000000   83.000000  -12.000000   84.000000  -34.000000  100.000000    0.174794    0.174794    0.179139    0.034507    0.391232    0.039600    0.015493    0.190287    0.190287
     6     6    1.000000   -1.000000    0.000000  -12.000000   84.000000  -48.000000   48.000000  -31.000000   97.000000    0.007712    0.007712    0.007593    0.000060    0.391232    0.000070    0.000027    0.007739    0.007739
     6     6    1.000000    0.000000    0.000000  -12.000000   84.000000  -47.000000   83.000000  -34.000000  100.000000    0.174794    0.174794    0.179139    0.034507    0.391232    0.039600    0.015493    0.190287    0.190287
     6     6    1.000000    1.000000    0.000000  -12.000000   84.000000  -12.000000   84.000000  -31.000000   97.000000    0.007712    0.007712    0.007593    0.000060    0.391232    0.000070    0.000027    0.007739    0.007739
 The legend for the bond pair matrix follows:
 Columns 1 and 2 = atom numbers
 Columns 3 to 5 = repeata, repeatb, repeatc (i.e., periodic translation of second atom)
 Columns 6 to 11 = corners of the shared parallepiped: min na, max na, min nb, max nb, min nc, max nc
 Columns 12 =  contact exchange
 Columns 13 =  a term for computing average spin polarization of bonding
 Columns 14 =  overlap population
 Columns 15 =  the integrated second order atomic exchange propensities for computing bond order
 Columns 16 =  the coordination term constructed from tanh function
 Columns 17 =  the pairwise term
 Columns 18 =  expansion term combining coordination and pairwise terms
 Columns 19 =  bond index before imposing the atom self-exchange constraint
 Columns 20 =  final bond order
 
 The atom self-exchange constraint affected (by at least 0.1_dp*BO_print_cutoff)      0 bond orders.
 
  
 ******************** TIME CONTROL ********************
 Finished calculate_final_BOs in    2.7000000700354576E-002 seconds
 ******************************************************
  
 Bond order analysis complete.
  
 ******************** TIME CONTROL ********************
 Finished perform_BO_analysis in    1.3029999732971191      seconds
 ******************************************************
  
 The computed Rsquared moments of the atoms (in bohr^2) are: 
     7.965621    16.536832    11.186383    11.186458    32.844223    32.844199
 The computed Rcubed moments of the atoms (in bohr^3) are: 
    13.266232    41.666360    24.277353    24.277594    83.776003    83.775885
 The computed Rfourth moments of the atoms (in bohr^4) are: 
    32.097519   136.630232    73.890104    73.890971   265.934336   265.933793
 The tau weighted Rfourth moments of the atoms (in bohr^4) are: 
     7.913171    25.669904    12.082167    12.082297    81.618149    81.618022
 The atom volumes (in bohr^3) are: 
    34.583241    72.645157    46.471562    46.471796    98.712842    98.712696
 Normal termination of Chargemol program.
 Copyright (c) 2014, 2015, 2016, 2017, 2018, 2019, 2020, 2021 by Thomas A. Manz and Nidia Gabaldon Limas. Rights reserved.
 Use and distribution of this program is subject to certain licensing restrictions.
 Please see ddec.sourceforge.net for details.
  
 Please cite the following journal article as a general reference to the Chargemol program:
 N. Gabaldon Limas and T. A. Manz,  "Introducing DDEC6 atomic population analysis: part 4.
 Efficient parallel computation of net atomic charges, atomic spin moments, bond orders, and more," RSC Advances, Vol. 8 (2018) 2678-2707.
  
 Please cite the following journal references when using this program to compute DDEC6 charges:
 (1) T. A. Manz and N. Gabaldon Limas, "Introducing DDEC6 atomic population analysis: part 1.
 Charge partitioning theory and methodology," RSC Advances, Vol. 6 (2016) 47771-47801.
 (2) N. Gabaldon Limas and T. A. Manz, "Introducing DDEC6 atomic population analysis: part 2. 
 Computed results for a wide range of periodic and nonperiodic materials," RSC Advances, Vol. 6 (2016) 45727-45747.
 If desired, you can also cite references listed below for the DDEC3 and earlier methods.
  
 Please cite the following journal references when using this program to compute DDEC, Hirshfeld, or ISA charges:
 Thomas A. Manz and David S. Sholl, "Improved Atoms-in-Molecule Charge Partitioning Functional for Simultaneously Reproducing the Electrostatic
 Potential and Chemical States in Periodic and Non-Periodic Materials", J. Chem. Theory Comput., Vol. 8 (2012) 2844-2867.
 Thomas A. Manz and David S. Sholl, "Chemically Meaningful Atomic Charges that Reproduce the Electrostatic Potential in Periodic and Nonperiodic
 Materials", J. Chem. Theory Comput., Vol. 6 (2010) 2455-2468.
  
 Please cite the following journal reference when using this program to compute atomic spin moments:
 Thomas A. Manz and David S. Sholl, "Methods for Computing Accurate Atomic Spin Moments for Collinear and Noncollinear Magnetism in Periodic and
 Nonperiodic Materials", J. Chem. Theory Comput., Vol. 7 (2011) 4146-4164.
  
 Please cite the following reference when using this program to compute bond orders:
 Thomas A. Manz, "Introducing DDEC6 atomic population analysis: part 3. Comprehensive method to compute bond orders.", RSC Advances, Vol. 7 (2017) 45552-45581.
  
 Exiting Chargemol
 2025/02/06  10:06:40
  
 ******************** TIME CONTROL ********************
 Finished chargemol in    12.987999916076660      seconds
 ******************************************************
  
