# Supplementary material for: How well do various QM-derived net atomic charges reproduce the electrostatic potential surrounding a material across multiple geometric conformations?
Source: RSC Adv. 2025 Jul 7;15(29):23223–65. doi: 10.1039/d4ra07900k (PMC12230677; doi:10.1039/d4ra07900k)
Supplement: RA-015-D4RA07900K-s002 [file RA-015-D4RA07900K-s002.zip › 11_sodium_chloride_crystals/P4mmm_Na2Cl/2_core_electrons/DDEC6_bond_orders.xyz]

    6
jmolscript: load "" {1 1 1} spacegroup "x,y,z" unitcell [{      2.790000     0.000000     0.000000 }, {      0.000000     2.790000     0.000000 }, {      0.000000     0.000000     7.569000 }]
Na      0.000000      0.000000      3.784500       1.026920
Na      1.395000      1.395000      0.000000       2.184905
Na      0.000000      0.000000      6.259563       1.651015
Na      0.000000      0.000000      1.309437       1.651005
Cl      1.395000      1.395000      5.093937       2.816465
Cl      1.395000      1.395000      2.475063       2.816466
    
 Chargemol development version January 4, 2022     
 See ddec.sourceforge.net for latest version.
    
    
 The sum of bond orders (SBO) for each atom in the unit cell are listed above.
 All bond orders greater than     0.001000 are printed below.
  
  
 ===================================================================================
 Printing BOs for ATOM #      1 ( Na ) in the reference unit cell.
  
 Bonded to the (  0,   1,   0) translated image of atom number     1 ( Na ) with bond order =     0.0049    The average spin polarization of this bonding =     0.0000
 Bonded to the (  0,  -1,   0) translated image of atom number     1 ( Na ) with bond order =     0.0049    The average spin polarization of this bonding =     0.0000
 Bonded to the (  1,   0,   0) translated image of atom number     1 ( Na ) with bond order =     0.0049    The average spin polarization of this bonding =     0.0000
 Bonded to the ( -1,   0,   0) translated image of atom number     1 ( Na ) with bond order =     0.0049    The average spin polarization of this bonding =     0.0000
 Bonded to the (  0,   0,   0) translated image of atom number     3 ( Na ) with bond order =     0.0256    The average spin polarization of this bonding =     0.0000
 Bonded to the (  0,   0,   0) translated image of atom number     4 ( Na ) with bond order =     0.0256    The average spin polarization of this bonding =     0.0000
 Bonded to the ( -1,  -1,   0) translated image of atom number     5 ( Cl ) with bond order =     0.1183    The average spin polarization of this bonding =     0.0000
 Bonded to the ( -1,   0,   0) translated image of atom number     5 ( Cl ) with bond order =     0.1183    The average spin polarization of this bonding =     0.0000
 Bonded to the (  0,  -1,   0) translated image of atom number     5 ( Cl ) with bond order =     0.1183    The average spin polarization of this bonding =     0.0000
 Bonded to the (  0,   0,   0) translated image of atom number     5 ( Cl ) with bond order =     0.1183    The average spin polarization of this bonding =     0.0000
 Bonded to the ( -1,  -1,   0) translated image of atom number     6 ( Cl ) with bond order =     0.1183    The average spin polarization of this bonding =     0.0000
 Bonded to the ( -1,   0,   0) translated image of atom number     6 ( Cl ) with bond order =     0.1183    The average spin polarization of this bonding =     0.0000
 Bonded to the (  0,  -1,   0) translated image of atom number     6 ( Cl ) with bond order =     0.1183    The average spin polarization of this bonding =     0.0000
 Bonded to the (  0,   0,   0) translated image of atom number     6 ( Cl ) with bond order =     0.1183    The average spin polarization of this bonding =     0.0000
 The sum of bond orders for this atom is SBO =        1.026920
  
  
 ===================================================================================
 Printing BOs for ATOM #      2 ( Na ) in the reference unit cell.
  
 Bonded to the (  0,   1,   0) translated image of atom number     2 ( Na ) with bond order =     0.1071    The average spin polarization of this bonding =     0.0000
 Bonded to the (  0,  -1,   0) translated image of atom number     2 ( Na ) with bond order =     0.1071    The average spin polarization of this bonding =     0.0000
 Bonded to the (  1,  -1,   0) translated image of atom number     2 ( Na ) with bond order =     0.0046    The average spin polarization of this bonding =     0.0000
 Bonded to the ( -1,   1,   0) translated image of atom number     2 ( Na ) with bond order =     0.0046    The average spin polarization of this bonding =     0.0000
 Bonded to the (  1,   0,   0) translated image of atom number     2 ( Na ) with bond order =     0.1071    The average spin polarization of this bonding =     0.0000
 Bonded to the ( -1,   0,   0) translated image of atom number     2 ( Na ) with bond order =     0.1071    The average spin polarization of this bonding =     0.0000
 Bonded to the (  1,   1,   0) translated image of atom number     2 ( Na ) with bond order =     0.0046    The average spin polarization of this bonding =     0.0000
 Bonded to the ( -1,  -1,   0) translated image of atom number     2 ( Na ) with bond order =     0.0046    The average spin polarization of this bonding =     0.0000
 Bonded to the (  0,   0,  -1) translated image of atom number     3 ( Na ) with bond order =     0.1454    The average spin polarization of this bonding =     0.0000
 Bonded to the (  0,   1,  -1) translated image of atom number     3 ( Na ) with bond order =     0.1454    The average spin polarization of this bonding =     0.0000
 Bonded to the (  1,   0,  -1) translated image of atom number     3 ( Na ) with bond order =     0.1454    The average spin polarization of this bonding =     0.0000
 Bonded to the (  1,   1,  -1) translated image of atom number     3 ( Na ) with bond order =     0.1454    The average spin polarization of this bonding =     0.0000
 Bonded to the (  0,   0,   0) translated image of atom number     4 ( Na ) with bond order =     0.1454    The average spin polarization of this bonding =     0.0000
 Bonded to the (  0,   1,   0) translated image of atom number     4 ( Na ) with bond order =     0.1454    The average spin polarization of this bonding =     0.0000
 Bonded to the (  1,   0,   0) translated image of atom number     4 ( Na ) with bond order =     0.1453    The average spin polarization of this bonding =     0.0000
 Bonded to the (  1,   1,   0) translated image of atom number     4 ( Na ) with bond order =     0.1454    The average spin polarization of this bonding =     0.0000
 Bonded to the ( -1,   0,  -1) translated image of atom number     5 ( Cl ) with bond order =     0.0098    The average spin polarization of this bonding =     0.0000
 Bonded to the (  0,  -1,  -1) translated image of atom number     5 ( Cl ) with bond order =     0.0098    The average spin polarization of this bonding =     0.0000
 Bonded to the (  0,   0,  -1) translated image of atom number     5 ( Cl ) with bond order =     0.2423    The average spin polarization of this bonding =     0.0000
 Bonded to the (  0,   1,  -1) translated image of atom number     5 ( Cl ) with bond order =     0.0098    The average spin polarization of this bonding =     0.0000
 Bonded to the (  1,   0,  -1) translated image of atom number     5 ( Cl ) with bond order =     0.0098    The average spin polarization of this bonding =     0.0000
 Bonded to the ( -1,   0,   0) translated image of atom number     6 ( Cl ) with bond order =     0.0098    The average spin polarization of this bonding =     0.0000
 Bonded to the (  0,  -1,   0) translated image of atom number     6 ( Cl ) with bond order =     0.0098    The average spin polarization of this bonding =     0.0000
 Bonded to the (  0,   0,   0) translated image of atom number     6 ( Cl ) with bond order =     0.2423    The average spin polarization of this bonding =     0.0000
 Bonded to the (  0,   1,   0) translated image of atom number     6 ( Cl ) with bond order =     0.0098    The average spin polarization of this bonding =     0.0000
 Bonded to the (  1,   0,   0) translated image of atom number     6 ( Cl ) with bond order =     0.0098    The average spin polarization of this bonding =     0.0000
 The sum of bond orders for this atom is SBO =        2.184905
  
  
 ===================================================================================
 Printing BOs for ATOM #      3 ( Na ) in the reference unit cell.
  
 Bonded to the (  0,   0,   0) translated image of atom number     1 ( Na ) with bond order =     0.0256    The average spin polarization of this bonding =     0.0000
 Bonded to the (  0,   0,   1) translated image of atom number     2 ( Na ) with bond order =     0.1454    The average spin polarization of this bonding =     0.0000
 Bonded to the (  0,  -1,   1) translated image of atom number     2 ( Na ) with bond order =     0.1454    The average spin polarization of this bonding =     0.0000
 Bonded to the ( -1,   0,   1) translated image of atom number     2 ( Na ) with bond order =     0.1454    The average spin polarization of this bonding =     0.0000
 Bonded to the ( -1,  -1,   1) translated image of atom number     2 ( Na ) with bond order =     0.1454    The average spin polarization of this bonding =     0.0000
 Bonded to the (  0,   1,   0) translated image of atom number     3 ( Na ) with bond order =     0.0220    The average spin polarization of this bonding =     0.0000
 Bonded to the (  0,  -1,   0) translated image of atom number     3 ( Na ) with bond order =     0.0220    The average spin polarization of this bonding =     0.0000
 Bonded to the (  1,   0,   0) translated image of atom number     3 ( Na ) with bond order =     0.0220    The average spin polarization of this bonding =     0.0000
 Bonded to the ( -1,   0,   0) translated image of atom number     3 ( Na ) with bond order =     0.0220    The average spin polarization of this bonding =     0.0000
 Bonded to the ( -1,   0,   1) translated image of atom number     4 ( Na ) with bond order =     0.0016    The average spin polarization of this bonding =     0.0000
 Bonded to the (  0,  -1,   1) translated image of atom number     4 ( Na ) with bond order =     0.0016    The average spin polarization of this bonding =     0.0000
 Bonded to the (  0,   0,   1) translated image of atom number     4 ( Na ) with bond order =     0.0567    The average spin polarization of this bonding =     0.0000
 Bonded to the (  0,   1,   1) translated image of atom number     4 ( Na ) with bond order =     0.0016    The average spin polarization of this bonding =     0.0000
 Bonded to the (  1,   0,   1) translated image of atom number     4 ( Na ) with bond order =     0.0016    The average spin polarization of this bonding =     0.0000
 Bonded to the ( -1,  -1,   0) translated image of atom number     5 ( Cl ) with bond order =     0.2181    The average spin polarization of this bonding =     0.0000
 Bonded to the ( -1,   0,   0) translated image of atom number     5 ( Cl ) with bond order =     0.2181    The average spin polarization of this bonding =     0.0000
 Bonded to the (  0,  -1,   0) translated image of atom number     5 ( Cl ) with bond order =     0.2181    The average spin polarization of this bonding =     0.0000
 Bonded to the (  0,   0,   0) translated image of atom number     5 ( Cl ) with bond order =     0.2181    The average spin polarization of this bonding =     0.0000
 Bonded to the ( -1,  -1,   1) translated image of atom number     6 ( Cl ) with bond order =     0.0013    The average spin polarization of this bonding =     0.0000
 Bonded to the ( -1,   0,   1) translated image of atom number     6 ( Cl ) with bond order =     0.0013    The average spin polarization of this bonding =     0.0000
 Bonded to the (  0,  -1,   1) translated image of atom number     6 ( Cl ) with bond order =     0.0013    The average spin polarization of this bonding =     0.0000
 Bonded to the (  0,   0,   1) translated image of atom number     6 ( Cl ) with bond order =     0.0013    The average spin polarization of this bonding =     0.0000
 The sum of bond orders for this atom is SBO =        1.651015
  
  
 ===================================================================================
 Printing BOs for ATOM #      4 ( Na ) in the reference unit cell.
  
 Bonded to the (  0,   0,   0) translated image of atom number     1 ( Na ) with bond order =     0.0256    The average spin polarization of this bonding =     0.0000
 Bonded to the (  0,   0,   0) translated image of atom number     2 ( Na ) with bond order =     0.1454    The average spin polarization of this bonding =     0.0000
 Bonded to the (  0,  -1,   0) translated image of atom number     2 ( Na ) with bond order =     0.1454    The average spin polarization of this bonding =     0.0000
 Bonded to the ( -1,   0,   0) translated image of atom number     2 ( Na ) with bond order =     0.1453    The average spin polarization of this bonding =     0.0000
 Bonded to the ( -1,  -1,   0) translated image of atom number     2 ( Na ) with bond order =     0.1454    The average spin polarization of this bonding =     0.0000
 Bonded to the (  1,   0,  -1) translated image of atom number     3 ( Na ) with bond order =     0.0016    The average spin polarization of this bonding =     0.0000
 Bonded to the (  0,   1,  -1) translated image of atom number     3 ( Na ) with bond order =     0.0016    The average spin polarization of this bonding =     0.0000
 Bonded to the (  0,   0,  -1) translated image of atom number     3 ( Na ) with bond order =     0.0567    The average spin polarization of this bonding =     0.0000
 Bonded to the (  0,  -1,  -1) translated image of atom number     3 ( Na ) with bond order =     0.0016    The average spin polarization of this bonding =     0.0000
 Bonded to the ( -1,   0,  -1) translated image of atom number     3 ( Na ) with bond order =     0.0016    The average spin polarization of this bonding =     0.0000
 Bonded to the (  0,   1,   0) translated image of atom number     4 ( Na ) with bond order =     0.0220    The average spin polarization of this bonding =     0.0000
 Bonded to the (  0,  -1,   0) translated image of atom number     4 ( Na ) with bond order =     0.0220    The average spin polarization of this bonding =     0.0000
 Bonded to the (  1,   0,   0) translated image of atom number     4 ( Na ) with bond order =     0.0220    The average spin polarization of this bonding =     0.0000
 Bonded to the ( -1,   0,   0) translated image of atom number     4 ( Na ) with bond order =     0.0220    The average spin polarization of this bonding =     0.0000
 Bonded to the ( -1,  -1,  -1) translated image of atom number     5 ( Cl ) with bond order =     0.0013    The average spin polarization of this bonding =     0.0000
 Bonded to the ( -1,   0,  -1) translated image of atom number     5 ( Cl ) with bond order =     0.0013    The average spin polarization of this bonding =     0.0000
 Bonded to the (  0,  -1,  -1) translated image of atom number     5 ( Cl ) with bond order =     0.0013    The average spin polarization of this bonding =     0.0000
 Bonded to the (  0,   0,  -1) translated image of atom number     5 ( Cl ) with bond order =     0.0013    The average spin polarization of this bonding =     0.0000
 Bonded to the ( -1,  -1,   0) translated image of atom number     6 ( Cl ) with bond order =     0.2181    The average spin polarization of this bonding =     0.0000
 Bonded to the ( -1,   0,   0) translated image of atom number     6 ( Cl ) with bond order =     0.2181    The average spin polarization of this bonding =     0.0000
 Bonded to the (  0,  -1,   0) translated image of atom number     6 ( Cl ) with bond order =     0.2181    The average spin polarization of this bonding =     0.0000
 Bonded to the (  0,   0,   0) translated image of atom number     6 ( Cl ) with bond order =     0.2181    The average spin polarization of this bonding =     0.0000
 The sum of bond orders for this atom is SBO =        1.651005
  
  
 ===================================================================================
 Printing BOs for ATOM #      5 ( Cl ) in the reference unit cell.
  
 Bonded to the (  1,   1,   0) translated image of atom number     1 ( Na ) with bond order =     0.1183    The average spin polarization of this bonding =     0.0000
 Bonded to the (  1,   0,   0) translated image of atom number     1 ( Na ) with bond order =     0.1183    The average spin polarization of this bonding =     0.0000
 Bonded to the (  0,   1,   0) translated image of atom number     1 ( Na ) with bond order =     0.1183    The average spin polarization of this bonding =     0.0000
 Bonded to the (  0,   0,   0) translated image of atom number     1 ( Na ) with bond order =     0.1183    The average spin polarization of this bonding =     0.0000
 Bonded to the (  1,   0,   1) translated image of atom number     2 ( Na ) with bond order =     0.0098    The average spin polarization of this bonding =     0.0000
 Bonded to the (  0,   1,   1) translated image of atom number     2 ( Na ) with bond order =     0.0098    The average spin polarization of this bonding =     0.0000
 Bonded to the (  0,   0,   1) translated image of atom number     2 ( Na ) with bond order =     0.2423    The average spin polarization of this bonding =     0.0000
 Bonded to the (  0,  -1,   1) translated image of atom number     2 ( Na ) with bond order =     0.0098    The average spin polarization of this bonding =     0.0000
 Bonded to the ( -1,   0,   1) translated image of atom number     2 ( Na ) with bond order =     0.0098    The average spin polarization of this bonding =     0.0000
 Bonded to the (  1,   1,   0) translated image of atom number     3 ( Na ) with bond order =     0.2181    The average spin polarization of this bonding =     0.0000
 Bonded to the (  1,   0,   0) translated image of atom number     3 ( Na ) with bond order =     0.2181    The average spin polarization of this bonding =     0.0000
 Bonded to the (  0,   1,   0) translated image of atom number     3 ( Na ) with bond order =     0.2181    The average spin polarization of this bonding =     0.0000
 Bonded to the (  0,   0,   0) translated image of atom number     3 ( Na ) with bond order =     0.2181    The average spin polarization of this bonding =     0.0000
 Bonded to the (  1,   1,   1) translated image of atom number     4 ( Na ) with bond order =     0.0013    The average spin polarization of this bonding =     0.0000
 Bonded to the (  1,   0,   1) translated image of atom number     4 ( Na ) with bond order =     0.0013    The average spin polarization of this bonding =     0.0000
 Bonded to the (  0,   1,   1) translated image of atom number     4 ( Na ) with bond order =     0.0013    The average spin polarization of this bonding =     0.0000
 Bonded to the (  0,   0,   1) translated image of atom number     4 ( Na ) with bond order =     0.0013    The average spin polarization of this bonding =     0.0000
 Bonded to the (  0,   1,   0) translated image of atom number     5 ( Cl ) with bond order =     0.1937    The average spin polarization of this bonding =     0.0000
 Bonded to the (  0,  -1,   0) translated image of atom number     5 ( Cl ) with bond order =     0.1937    The average spin polarization of this bonding =     0.0000
 Bonded to the (  1,  -1,   0) translated image of atom number     5 ( Cl ) with bond order =     0.0080    The average spin polarization of this bonding =     0.0000
 Bonded to the ( -1,   1,   0) translated image of atom number     5 ( Cl ) with bond order =     0.0080    The average spin polarization of this bonding =     0.0000
 Bonded to the (  1,   0,   0) translated image of atom number     5 ( Cl ) with bond order =     0.1937    The average spin polarization of this bonding =     0.0000
 Bonded to the ( -1,   0,   0) translated image of atom number     5 ( Cl ) with bond order =     0.1937    The average spin polarization of this bonding =     0.0000
 Bonded to the (  1,   1,   0) translated image of atom number     5 ( Cl ) with bond order =     0.0080    The average spin polarization of this bonding =     0.0000
 Bonded to the ( -1,  -1,   0) translated image of atom number     5 ( Cl ) with bond order =     0.0080    The average spin polarization of this bonding =     0.0000
 Bonded to the ( -1,   0,   0) translated image of atom number     6 ( Cl ) with bond order =     0.0131    The average spin polarization of this bonding =     0.0000
 Bonded to the (  0,  -1,   0) translated image of atom number     6 ( Cl ) with bond order =     0.0131    The average spin polarization of this bonding =     0.0000
 Bonded to the (  0,   0,   0) translated image of atom number     6 ( Cl ) with bond order =     0.3098    The average spin polarization of this bonding =     0.0000
 Bonded to the (  0,   1,   0) translated image of atom number     6 ( Cl ) with bond order =     0.0131    The average spin polarization of this bonding =     0.0000
 Bonded to the (  1,   0,   0) translated image of atom number     6 ( Cl ) with bond order =     0.0131    The average spin polarization of this bonding =     0.0000
 The sum of bond orders for this atom is SBO =        2.816465
  
  
 ===================================================================================
 Printing BOs for ATOM #      6 ( Cl ) in the reference unit cell.
  
 Bonded to the (  1,   1,   0) translated image of atom number     1 ( Na ) with bond order =     0.1183    The average spin polarization of this bonding =     0.0000
 Bonded to the (  1,   0,   0) translated image of atom number     1 ( Na ) with bond order =     0.1183    The average spin polarization of this bonding =     0.0000
 Bonded to the (  0,   1,   0) translated image of atom number     1 ( Na ) with bond order =     0.1183    The average spin polarization of this bonding =     0.0000
 Bonded to the (  0,   0,   0) translated image of atom number     1 ( Na ) with bond order =     0.1183    The average spin polarization of this bonding =     0.0000
 Bonded to the (  1,   0,   0) translated image of atom number     2 ( Na ) with bond order =     0.0098    The average spin polarization of this bonding =     0.0000
 Bonded to the (  0,   1,   0) translated image of atom number     2 ( Na ) with bond order =     0.0098    The average spin polarization of this bonding =     0.0000
 Bonded to the (  0,   0,   0) translated image of atom number     2 ( Na ) with bond order =     0.2423    The average spin polarization of this bonding =     0.0000
 Bonded to the (  0,  -1,   0) translated image of atom number     2 ( Na ) with bond order =     0.0098    The average spin polarization of this bonding =     0.0000
 Bonded to the ( -1,   0,   0) translated image of atom number     2 ( Na ) with bond order =     0.0098    The average spin polarization of this bonding =     0.0000
 Bonded to the (  1,   1,  -1) translated image of atom number     3 ( Na ) with bond order =     0.0013    The average spin polarization of this bonding =     0.0000
 Bonded to the (  1,   0,  -1) translated image of atom number     3 ( Na ) with bond order =     0.0013    The average spin polarization of this bonding =     0.0000
 Bonded to the (  0,   1,  -1) translated image of atom number     3 ( Na ) with bond order =     0.0013    The average spin polarization of this bonding =     0.0000
 Bonded to the (  0,   0,  -1) translated image of atom number     3 ( Na ) with bond order =     0.0013    The average spin polarization of this bonding =     0.0000
 Bonded to the (  1,   1,   0) translated image of atom number     4 ( Na ) with bond order =     0.2181    The average spin polarization of this bonding =     0.0000
 Bonded to the (  1,   0,   0) translated image of atom number     4 ( Na ) with bond order =     0.2181    The average spin polarization of this bonding =     0.0000
 Bonded to the (  0,   1,   0) translated image of atom number     4 ( Na ) with bond order =     0.2181    The average spin polarization of this bonding =     0.0000
 Bonded to the (  0,   0,   0) translated image of atom number     4 ( Na ) with bond order =     0.2181    The average spin polarization of this bonding =     0.0000
 Bonded to the (  1,   0,   0) translated image of atom number     5 ( Cl ) with bond order =     0.0131    The average spin polarization of this bonding =     0.0000
 Bonded to the (  0,   1,   0) translated image of atom number     5 ( Cl ) with bond order =     0.0131    The average spin polarization of this bonding =     0.0000
 Bonded to the (  0,   0,   0) translated image of atom number     5 ( Cl ) with bond order =     0.3098    The average spin polarization of this bonding =     0.0000
 Bonded to the (  0,  -1,   0) translated image of atom number     5 ( Cl ) with bond order =     0.0131    The average spin polarization of this bonding =     0.0000
 Bonded to the ( -1,   0,   0) translated image of atom number     5 ( Cl ) with bond order =     0.0131    The average spin polarization of this bonding =     0.0000
 Bonded to the (  0,   1,   0) translated image of atom number     6 ( Cl ) with bond order =     0.1937    The average spin polarization of this bonding =     0.0000
 Bonded to the (  0,  -1,   0) translated image of atom number     6 ( Cl ) with bond order =     0.1937    The average spin polarization of this bonding =     0.0000
 Bonded to the (  1,  -1,   0) translated image of atom number     6 ( Cl ) with bond order =     0.0080    The average spin polarization of this bonding =     0.0000
 Bonded to the ( -1,   1,   0) translated image of atom number     6 ( Cl ) with bond order =     0.0080    The average spin polarization of this bonding =     0.0000
 Bonded to the (  1,   0,   0) translated image of atom number     6 ( Cl ) with bond order =     0.1937    The average spin polarization of this bonding =     0.0000
 Bonded to the ( -1,   0,   0) translated image of atom number     6 ( Cl ) with bond order =     0.1937    The average spin polarization of this bonding =     0.0000
 Bonded to the (  1,   1,   0) translated image of atom number     6 ( Cl ) with bond order =     0.0080    The average spin polarization of this bonding =     0.0000
 Bonded to the ( -1,  -1,   0) translated image of atom number     6 ( Cl ) with bond order =     0.0080    The average spin polarization of this bonding =     0.0000
 The sum of bond orders for this atom is SBO =        2.816466
    
 2025/02/06  10:05:32
