# Supplementary material for: How well do various QM-derived net atomic charges reproduce the electrostatic potential surrounding a material across multiple geometric conformations?
Source: RSC Adv. 2025 Jul 7;15(29):23223–65. doi: 10.1039/d4ra07900k (PMC12230677; doi:10.1039/d4ra07900k)
Supplement: RA-015-D4RA07900K-s002 [file RA-015-D4RA07900K-s002.zip › 11_sodium_chloride_crystals/P4mmm_Na2Cl/2_core_electrons/DDEC6_net_atomic_charges.xyz]

    6
jmolscript: load "" {1 1 1} spacegroup "x,y,z" unitcell [{      2.790000     0.000000     0.000000 }, {      0.000000     2.790000     0.000000 }, {      0.000000     0.000000     7.569000 }]
Na     0.000000     0.000000     3.784500     0.924866
Na     1.395000     1.395000     0.000000    -0.239440
Na     0.000000     0.000000     6.259563     0.484522
Na     0.000000     0.000000     1.309437     0.484516
Cl     1.395000     1.395000     5.093937    -0.827230
Cl     1.395000     1.395000     2.475063    -0.827233
 
Chargemol development version January 4, 2022     
See ddec.sourceforge.net for latest version.
 
Computational parameters:
Number of radial integration shells =    100
Cutoff radius (pm) =    500
Error in the integrated total number of electrons before renormalization (e) =    1.7919E-05
Charge convergence tolerance =    1.0000E-05
Maximum density for electron cloud penetration fitting (pm) =    1.0000E-02
Minimum density for electron cloud penetration fitting (pm) =    1.0000E-04
Minimum decay exponent for electron density of buried atom tails =   1.7500
Maximum decay exponent for electron density of buried atom tails =  2.5000
Number of iterations to convergence =      7
 
The following XYZ coordinates are in angstroms. The atomic dipoles and quadrupoles are in atomic units.
atom #   symbol            x            y            z   net_charge     dipole_x     dipole_y     dipole_z   dipole_mag          Qxy          Qxz          Qyz   Q(x^2-y^2)  Q(3z^2-R^2)  3 traceless quadrupole moment tensor eigenvalues
     1       Na     0.000000     0.000000     3.784500     0.924866     0.000001     0.000001     0.000003     0.000003    -0.000001     0.000002     0.000001     0.000009     0.068025    -0.011342    -0.011333     0.022675
     2       Na     1.395000     1.395000     0.000000    -0.239440     0.000003     0.000004     0.000008     0.000009    -0.000001    -0.000002    -0.000003     0.000092     1.314594    -0.219145    -0.219053     0.438198
     3       Na     0.000000     0.000000     6.259563     0.484522    -0.000004    -0.000003    -0.150365     0.150365     0.000002    -0.000001    -0.000002    -0.000033    -0.413143    -0.137714     0.068841     0.068874
     4       Na     0.000000     0.000000     1.309437     0.484516     0.000001     0.000001     0.150358     0.150358    -0.000004     0.000001     0.000001    -0.000012    -0.413152    -0.137717     0.068853     0.068865
     5       Cl     1.395000     1.395000     5.093937    -0.827230     0.000001     0.000000     0.081765     0.081765     0.000003     0.000012     0.000003     0.000006    -0.098039    -0.032680     0.016336     0.016344
     6       Cl     1.395000     1.395000     2.475063    -0.827233     0.000001    -0.000002    -0.081783     0.081783    -0.000008     0.000003     0.000002    -0.000009    -0.097963    -0.032654     0.016323     0.016331
 
The spherically averaged atomic electron density fit to a function exp(a - br) for r values having spherically averaged atomic electron density values between min_density_cloud_penetration and max_density_cloud_penetration.
atom #   symbol            x            y            z            a            b     Rsquared  where a and b are in atomic units and Rsquared is the squared correlation coefficient
     1       Na     0.000000     0.000000     3.784500    -0.693412     2.136304     0.991650
     2       Na     1.395000     1.395000     0.000000     0.089462     1.822392     0.999690
     3       Na     0.000000     0.000000     6.259563    -0.758109     1.789562     0.999823
     4       Na     0.000000     0.000000     1.309437    -0.758159     1.789548     0.999823
     5       Cl     1.395000     1.395000     5.093937     0.203694     1.726196     0.999630
     6       Cl     1.395000     1.395000     2.475063     0.203703     1.726198     0.999630
 
 2025/02/06  10:05:31
