# Supplementary material for: How well do various QM-derived net atomic charges reproduce the electrostatic potential surrounding a material across multiple geometric conformations?
Source: RSC Adv. 2025 Jul 7;15(29):23223–65. doi: 10.1039/d4ra07900k (PMC12230677; doi:10.1039/d4ra07900k)
Supplement: RA-015-D4RA07900K-s002 [file RA-015-D4RA07900K-s002.zip › 11_sodium_chloride_crystals/P4mmm_Na2Cl/2_core_electrons/DDEC_atomic_Rcubed_moments.xyz]

    6
jmolscript: load "" {1 1 1} spacegroup "x,y,z" unitcell [{      2.790000     0.000000     0.000000 }, {      0.000000     2.790000     0.000000 }, {      0.000000     0.000000     7.569000 }]
Na      0.000000     0.000000     3.784500    12.852595
Na      1.395000     1.395000     0.000000    43.947786
Na      0.000000     0.000000     6.259563    24.995865
Na      0.000000     0.000000     1.309437    24.995850
Cl      1.395000     1.395000     5.093937    84.553830
Cl      1.395000     1.395000     2.475063    84.553967
  
Same information as above printed with atom number.
atom #   symbol            x            y            z   Rcubed_moment
     1       Na     0.000000     0.000000     3.784500       12.852595
     2       Na     1.395000     1.395000     0.000000       43.947786
     3       Na     0.000000     0.000000     6.259563       24.995865
     4       Na     0.000000     0.000000     1.309437       24.995850
     5       Cl     1.395000     1.395000     5.093937       84.553830
     6       Cl     1.395000     1.395000     2.475063       84.553967
