# Supplementary material for: How well do various QM-derived net atomic charges reproduce the electrostatic potential surrounding a material across multiple geometric conformations?
Source: RSC Adv. 2025 Jul 7;15(29):23223–65. doi: 10.1039/d4ra07900k (PMC12230677; doi:10.1039/d4ra07900k)
Supplement: RA-015-D4RA07900K-s002 [file RA-015-D4RA07900K-s002.zip › 11_sodium_chloride_crystals/P4mmm_Na2Cl/2_core_electrons/DDEC_atomic_Rfourth_moments.xyz]

    6
jmolscript: load "" {1 1 1} spacegroup "x,y,z" unitcell [{      2.790000     0.000000     0.000000 }, {      0.000000     2.790000     0.000000 }, {      0.000000     0.000000     7.569000 }]
Na      0.000000     0.000000     3.784500    31.115099
Na      1.395000     1.395000     0.000000   145.619767
Na      0.000000     0.000000     6.259563    76.424988
Na      0.000000     0.000000     1.309437    76.425208
Cl      1.395000     1.395000     5.093937   269.274793
Cl      1.395000     1.395000     2.475063   269.275100
  
Same information as above printed with atom number.
atom #   symbol            x            y            z   Rfourth_moment
     1       Na     0.000000     0.000000     3.784500        31.115099
     2       Na     1.395000     1.395000     0.000000       145.619767
     3       Na     0.000000     0.000000     6.259563        76.424988
     4       Na     0.000000     0.000000     1.309437        76.425208
     5       Cl     1.395000     1.395000     5.093937       269.274793
     6       Cl     1.395000     1.395000     2.475063       269.275100
