# Supplementary material for: How well do various QM-derived net atomic charges reproduce the electrostatic potential surrounding a material across multiple geometric conformations?
Source: RSC Adv. 2025 Jul 7;15(29):23223–65. doi: 10.1039/d4ra07900k (PMC12230677; doi:10.1039/d4ra07900k)
Supplement: RA-015-D4RA07900K-s002 [file RA-015-D4RA07900K-s002.zip › 11_sodium_chloride_crystals/P4mmm_Na2Cl/2_core_electrons/DDEC_atomic_Rsquared_moments.xyz]

    6
jmolscript: load "" {1 1 1} spacegroup "x,y,z" unitcell [{      2.790000     0.000000     0.000000 }, {      0.000000     2.790000     0.000000 }, {      0.000000     0.000000     7.569000 }]
Na      0.000000     0.000000     3.784500     7.791370
Na      1.395000     1.395000     0.000000    17.173653
Na      0.000000     0.000000     6.259563    11.424687
Na      0.000000     0.000000     1.309437    11.424659
Cl      1.395000     1.395000     5.093937    33.014160
Cl      1.395000     1.395000     2.475063    33.014220
  
Same information as above printed with atom number.
atom #   symbol            x            y            z   Rsquared_moment
     1       Na     0.000000     0.000000     3.784500          7.791370
     2       Na     1.395000     1.395000     0.000000         17.173653
     3       Na     0.000000     0.000000     6.259563         11.424687
     4       Na     0.000000     0.000000     1.309437         11.424659
     5       Cl     1.395000     1.395000     5.093937         33.014160
     6       Cl     1.395000     1.395000     2.475063         33.014220
