# Supplementary material for: How well do various QM-derived net atomic charges reproduce the electrostatic potential surrounding a material across multiple geometric conformations?
Source: RSC Adv. 2025 Jul 7;15(29):23223–65. doi: 10.1039/d4ra07900k (PMC12230677; doi:10.1039/d4ra07900k)
Supplement: RA-015-D4RA07900K-s002 [file RA-015-D4RA07900K-s002.zip › 11_sodium_chloride_crystals/P4mmm_Na2Cl/2_core_electrons/DDEC_atom_volumes.xyz]

    6
jmolscript: load "" {1 1 1} spacegroup "x,y,z" unitcell [{      2.790000     0.000000     0.000000 }, {      0.000000     2.790000     0.000000 }, {      0.000000     0.000000     7.569000 }]
Na      0.000000     0.000000     3.784500    33.309436
Na      1.395000     1.395000     0.000000    73.336929
Na      0.000000     0.000000     6.259563    46.655069
Na      0.000000     0.000000     1.309437    46.654912
Cl      1.395000     1.395000     5.093937    98.820415
Cl      1.395000     1.395000     2.475063    98.820533
  
Same information as above printed with atom number.
atom #   symbol            x            y            z   atom_volume
     1       Na     0.000000     0.000000     3.784500     33.309436
     2       Na     1.395000     1.395000     0.000000     73.336929
     3       Na     0.000000     0.000000     6.259563     46.655069
     4       Na     0.000000     0.000000     1.309437     46.654912
     5       Cl     1.395000     1.395000     5.093937     98.820415
     6       Cl     1.395000     1.395000     2.475063     98.820533
