# Supplementary material for: How well do various QM-derived net atomic charges reproduce the electrostatic potential surrounding a material across multiple geometric conformations?
Source: RSC Adv. 2025 Jul 7;15(29):23223–65. doi: 10.1039/d4ra07900k (PMC12230677; doi:10.1039/d4ra07900k)
Supplement: RA-015-D4RA07900K-s002 [file RA-015-D4RA07900K-s002.zip › 11_sodium_chloride_crystals/P4mmm_Na2Cl/2_core_electrons/DDEC_weighted_Rfourth_moments.xyz]

    6
jmolscript: load "" {1 1 1} spacegroup "x,y,z" unitcell [{      2.790000     0.000000     0.000000 }, {      0.000000     2.790000     0.000000 }, {      0.000000     0.000000     7.569000 }]
Na      0.000000     0.000000     3.784500     7.361318
Na      1.395000     1.395000     0.000000    26.524977
Na      0.000000     0.000000     6.259563    12.100707
Na      0.000000     0.000000     1.309437    12.100590
Cl      1.395000     1.395000     5.093937    81.488188
Cl      1.395000     1.395000     2.475063    81.488489
  
Same information as above printed with atom number.
atom #   symbol            x            y            z   weighted_Rfourth_moment
     1       Na     0.000000     0.000000     3.784500                  7.361318
     2       Na     1.395000     1.395000     0.000000                 26.524977
     3       Na     0.000000     0.000000     6.259563                 12.100707
     4       Na     0.000000     0.000000     1.309437                 12.100590
     5       Cl     1.395000     1.395000     5.093937                 81.488188
     6       Cl     1.395000     1.395000     2.475063                 81.488489
