# Supplementary material for: How well do various QM-derived net atomic charges reproduce the electrostatic potential surrounding a material across multiple geometric conformations?
Source: RSC Adv. 2025 Jul 7;15(29):23223–65. doi: 10.1039/d4ra07900k (PMC12230677; doi:10.1039/d4ra07900k)
Supplement: RA-015-D4RA07900K-s002 [file RA-015-D4RA07900K-s002.zip › 11_sodium_chloride_crystals/P4mmm_Na2Cl/2_core_electrons/overlap_populations_and_contact_exchanges.txt]

  242
jmolscript: load "" {1 1 1} spacegroup "x,y,z" unitcell [{      2.790000     0.000000     0.000000 }, {      0.000000     2.790000     0.000000 }, {      0.000000     0.000000     7.569000 }]
 atom1  atom2  translation A  translation B  translation C  overlap population  contact exchange
     1      1              0              1              0            0.004790          0.004859
     1      1              0             -1              0            0.004790          0.004859
     1      1              1              0              0            0.004790          0.004859
     1      1             -1              0              0            0.004790          0.004859
     1      3             -1              0              0            0.000578          0.000597
     3      1              1              0              0            0.000578          0.000597
     1      3              0             -1              0            0.000578          0.000597
     3      1              0              1              0            0.000578          0.000597
     1      3              0              0              0            0.023732          0.024632
     3      1              0              0              0            0.023732          0.024632
     1      3              0              1              0            0.000578          0.000597
     3      1              0             -1              0            0.000578          0.000597
     1      3              1              0              0            0.000578          0.000597
     3      1             -1              0              0            0.000578          0.000597
     1      4             -1              0              0            0.000578          0.000597
     4      1              1              0              0            0.000578          0.000597
     1      4              0             -1              0            0.000578          0.000597
     4      1              0              1              0            0.000578          0.000597
     1      4              0              0              0            0.023732          0.024632
     4      1              0              0              0            0.023732          0.024632
     1      4              0              1              0            0.000578          0.000597
     4      1              0             -1              0            0.000578          0.000597
     1      4              1              0              0            0.000578          0.000597
     4      1             -1              0              0            0.000578          0.000597
     1      5             -1             -1              0            0.106973          0.106634
     5      1              1              1              0            0.106973          0.106634
     1      5             -1              0              0            0.106972          0.106634
     5      1              1              0              0            0.106972          0.106634
     1      5              0             -1              0            0.106972          0.106633
     5      1              0              1              0            0.106972          0.106633
     1      5              0              0              0            0.106972          0.106633
     5      1              0              0              0            0.106972          0.106633
     1      6             -1             -1              0            0.106973          0.106634
     6      1              1              1              0            0.106973          0.106634
     1      6             -1              0              0            0.106972          0.106634
     6      1              1              0              0            0.106972          0.106634
     1      6              0             -1              0            0.106973          0.106634
     6      1              0              1              0            0.106973          0.106634
     1      6              0              0              0            0.106973          0.106634
     6      1              0              0              0            0.106973          0.106634
     2      2              0              1              0            0.092032          0.099147
     2      2              0             -1              0            0.092032          0.099147
     2      2              1             -1              0            0.004603          0.004610
     2      2             -1              1              0            0.004603          0.004610
     2      2              1              0              0            0.092029          0.099143
     2      2             -1              0              0            0.092029          0.099143
     2      2              1              1              0            0.004603          0.004610
     2      2             -1             -1              0            0.004603          0.004610
     2      3              0              0             -1            0.124900          0.130185
     3      2              0              0              1            0.124900          0.130185
     2      3              0              1             -1            0.124900          0.130185
     3      2              0             -1              1            0.124900          0.130185
     2      3              1              0             -1            0.124900          0.130185
     3      2             -1              0              1            0.124900          0.130185
     2      3              1              1             -1            0.124899          0.130184
     3      2             -1             -1              1            0.124899          0.130184
     2      4              0              0              0            0.124899          0.130184
     4      2              0              0              0            0.124899          0.130184
     2      4              0              1              0            0.124898          0.130184
     4      2              0             -1              0            0.124898          0.130184
     2      4              1              0              0            0.124898          0.130184
     4      2             -1              0              0            0.124898          0.130184
     2      4              1              1              0            0.124899          0.130184
     4      2             -1             -1              0            0.124899          0.130184
     2      5             -1             -1             -1            0.000649          0.000648
     5      2              1              1              1            0.000649          0.000648
     2      5             -1              0             -1            0.009652          0.009729
     5      2              1              0              1            0.009652          0.009729
     2      5             -1              1             -1            0.000649          0.000648
     5      2              1             -1              1            0.000649          0.000648
     2      5              0             -1             -1            0.009652          0.009729
     5      2              0              1              1            0.009652          0.009729
     2      5              0              0             -1            0.210968          0.219598
     5      2              0              0              1            0.210968          0.219598
     2      5              0              1             -1            0.009652          0.009729
     5      2              0             -1              1            0.009652          0.009729
     2      5              1             -1             -1            0.000649          0.000648
     5      2             -1              1              1            0.000649          0.000648
     2      5              1              0             -1            0.009652          0.009729
     5      2             -1              0              1            0.009652          0.009729
     2      5              1              1             -1            0.000649          0.000648
     5      2             -1             -1              1            0.000649          0.000648
     2      6             -1             -1              0            0.000649          0.000648
     6      2              1              1              0            0.000649          0.000648
     2      6             -1              0              0            0.009652          0.009729
     6      2              1              0              0            0.009652          0.009729
     2      6             -1              1              0            0.000649          0.000648
     6      2              1             -1              0            0.000649          0.000648
     2      6              0             -1              0            0.009652          0.009729
     6      2              0              1              0            0.009652          0.009729
     2      6              0              0              0            0.210967          0.219597
     6      2              0              0              0            0.210967          0.219597
     2      6              0              1              0            0.009652          0.009729
     6      2              0             -1              0            0.009652          0.009729
     2      6              1             -1              0            0.000649          0.000648
     6      2             -1              1              0            0.000649          0.000648
     2      6              1              0              0            0.009652          0.009729
     6      2             -1              0              0            0.009652          0.009729
     2      6              1              1              0            0.000649          0.000648
     6      2             -1             -1              0            0.000649          0.000648
     3      3              0              1              0            0.021329          0.021381
     3      3              0             -1              0            0.021329          0.021381
     3      3              1             -1              0            0.000711          0.000720
     3      3             -1              1              0            0.000711          0.000720
     3      3              1              0              0            0.021329          0.021381
     3      3             -1              0              0            0.021329          0.021381
     3      3              1              1              0            0.000711          0.000720
     3      3             -1             -1              0            0.000711          0.000720
     3      4             -1              0              1            0.001711          0.001625
     4      3              1              0             -1            0.001711          0.001625
     3      4              0             -1              1            0.001711          0.001625
     4      3              0              1             -1            0.001711          0.001625
     3      4              0              0              1            0.055286          0.052767
     4      3              0              0             -1            0.055286          0.052767
     3      4              0              1              1            0.001711          0.001625
     4      3              0             -1             -1            0.001711          0.001625
     3      4              1              0              1            0.001711          0.001625
     4      3             -1              0             -1            0.001711          0.001625
     3      5             -2             -1              0            0.000371          0.000377
     5      3              2              1              0            0.000371          0.000377
     3      5             -2              0              0            0.000371          0.000377
     5      3              2              0              0            0.000371          0.000377
     3      5             -1             -2              0            0.000371          0.000377
     5      3              1              2              0            0.000371          0.000377
     3      5             -1             -1              0            0.193475          0.193956
     5      3              1              1              0            0.193475          0.193956
     3      5             -1              0              0            0.193475          0.193956
     5      3              1              0              0            0.193475          0.193956
     3      5             -1              1              0            0.000371          0.000377
     5      3              1             -1              0            0.000371          0.000377
     3      5              0             -2              0            0.000371          0.000377
     5      3              0              2              0            0.000371          0.000377
     3      5              0             -1              0            0.193476          0.193957
     5      3              0              1              0            0.193476          0.193957
     3      5              0              0              0            0.193476          0.193957
     5      3              0              0              0            0.193476          0.193957
     3      5              0              1              0            0.000371          0.000377
     5      3              0             -1              0            0.000371          0.000377
     3      5              1             -1              0            0.000371          0.000377
     5      3             -1              1              0            0.000371          0.000377
     3      5              1              0              0            0.000371          0.000377
     5      3             -1              0              0            0.000371          0.000377
     3      6             -1             -1              0            0.000924          0.000965
     6      3              1              1              0            0.000924          0.000965
     3      6             -1             -1              1            0.001393          0.001331
     6      3              1              1             -1            0.001393          0.001331
     3      6             -1              0              0            0.000924          0.000965
     6      3              1              0              0            0.000924          0.000965
     3      6             -1              0              1            0.001393          0.001331
     6      3              1              0             -1            0.001393          0.001331
     3      6              0             -1              0            0.000924          0.000965
     6      3              0              1              0            0.000924          0.000965
     3      6              0             -1              1            0.001393          0.001331
     6      3              0              1             -1            0.001393          0.001331
     3      6              0              0              0            0.000924          0.000965
     6      3              0              0              0            0.000924          0.000965
     3      6              0              0              1            0.001393          0.001331
     6      3              0              0             -1            0.001393          0.001331
     4      4              0              1              0            0.021329          0.021381
     4      4              0             -1              0            0.021329          0.021381
     4      4              1             -1              0            0.000711          0.000720
     4      4             -1              1              0            0.000711          0.000720
     4      4              1              0              0            0.021329          0.021381
     4      4             -1              0              0            0.021329          0.021381
     4      4              1              1              0            0.000711          0.000720
     4      4             -1             -1              0            0.000711          0.000720
     4      5             -1             -1             -1            0.001393          0.001331
     5      4              1              1              1            0.001393          0.001331
     4      5             -1             -1              0            0.000924          0.000965
     5      4              1              1              0            0.000924          0.000965
     4      5             -1              0             -1            0.001393          0.001331
     5      4              1              0              1            0.001393          0.001331
     4      5             -1              0              0            0.000924          0.000965
     5      4              1              0              0            0.000924          0.000965
     4      5              0             -1             -1            0.001393          0.001331
     5      4              0              1              1            0.001393          0.001331
     4      5              0             -1              0            0.000924          0.000965
     5      4              0              1              0            0.000924          0.000965
     4      5              0              0             -1            0.001393          0.001331
     5      4              0              0              1            0.001393          0.001331
     4      5              0              0              0            0.000924          0.000965
     5      4              0              0              0            0.000924          0.000965
     4      6             -2             -1              0            0.000371          0.000377
     6      4              2              1              0            0.000371          0.000377
     4      6             -2              0              0            0.000371          0.000377
     6      4              2              0              0            0.000371          0.000377
     4      6             -1             -2              0            0.000371          0.000377
     6      4              1              2              0            0.000371          0.000377
     4      6             -1             -1              0            0.193475          0.193956
     6      4              1              1              0            0.193475          0.193956
     4      6             -1              0              0            0.193474          0.193955
     6      4              1              0              0            0.193474          0.193955
     4      6             -1              1              0            0.000371          0.000377
     6      4              1             -1              0            0.000371          0.000377
     4      6              0             -2              0            0.000371          0.000377
     6      4              0              2              0            0.000371          0.000377
     4      6              0             -1              0            0.193474          0.193955
     6      4              0              1              0            0.193474          0.193955
     4      6              0              0              0            0.193475          0.193956
     6      4              0              0              0            0.193475          0.193956
     4      6              0              1              0            0.000371          0.000377
     6      4              0             -1              0            0.000371          0.000377
     4      6              1             -1              0            0.000371          0.000377
     6      4             -1              1              0            0.000371          0.000377
     4      6              1              0              0            0.000371          0.000377
     6      4             -1              0              0            0.000371          0.000377
     5      5              0              1              0            0.181446          0.177848
     5      5              0             -1              0            0.181446          0.177848
     5      5              1             -1              0            0.007839          0.007928
     5      5             -1              1              0            0.007839          0.007928
     5      5              1              0              0            0.181445          0.177848
     5      5             -1              0              0            0.181445          0.177848
     5      5              1              1              0            0.007839          0.007928
     5      5             -1             -1              0            0.007839          0.007928
     5      6             -1             -1              0            0.000830          0.000850
     6      5              1              1              0            0.000830          0.000850
     5      6             -1              0              0            0.012760          0.012989
     6      5              1              0              0            0.012760          0.012989
     5      6             -1              1              0            0.000830          0.000850
     6      5              1             -1              0            0.000830          0.000850
     5      6              0             -1              0            0.012759          0.012988
     6      5              0              1              0            0.012759          0.012988
     5      6              0              0              0            0.279736          0.276297
     6      5              0              0              0            0.279736          0.276297
     5      6              0              0              1            0.000465          0.000451
     6      5              0              0             -1            0.000465          0.000451
     5      6              0              1              0            0.012759          0.012988
     6      5              0             -1              0            0.012759          0.012988
     5      6              1             -1              0            0.000830          0.000850
     6      5             -1              1              0            0.000830          0.000850
     5      6              1              0              0            0.012760          0.012989
     6      5             -1              0              0            0.012760          0.012989
     5      6              1              1              0            0.000830          0.000850
     6      5             -1             -1              0            0.000830          0.000850
     6      6              0              1              0            0.181446          0.177849
     6      6              0             -1              0            0.181446          0.177849
     6      6              1             -1              0            0.007839          0.007928
     6      6             -1              1              0            0.007839          0.007928
     6      6              1              0              0            0.181447          0.177849
     6      6             -1              0              0            0.181447          0.177849
     6      6              1              1              0            0.007839          0.007928
     6      6             -1             -1              0            0.007839          0.007928
  
