# Supplementary material for: How well do various QM-derived net atomic charges reproduce the electrostatic potential surrounding a material across multiple geometric conformations?
Source: RSC Adv. 2025 Jul 7;15(29):23223–65. doi: 10.1039/d4ra07900k (PMC12230677; doi:10.1039/d4ra07900k)
Supplement: RA-015-D4RA07900K-s002 [file RA-015-D4RA07900K-s002.zip › 11_sodium_chloride_crystals/P4mmm_Na2Cl/2_core_electrons/QDR_charges_computation_logfile.txt]

  
 ******************** TIME CONTROL ********************
 Entering QDR program.
 QDR program version April 9, 2025                  
 Copyright (c) 2025 by Thomas A. Manz. Rights reserved.
 ******************************************************
  
 2025/04/13  09:15:45
  
 **************** THREAD INFORMATION ******************
 Job running using OpenMP.
 The number of parallel threads is:            8
 ******************************************************
  
 natoms:            6
 vector1:     5.272336     0.000000     0.000000
 vector2:     0.000000     5.272336     0.000000
 vector3:     0.000000     0.000000    14.303336
   
  
 num_overlap_values:          242
  
 Finished reading input file overlap_populations.txt
  
  
 ******************** TIME CONTROL ********************
 Input file reading took    2.0000000949949026E-003 seconds
 ******************************************************
  
 Computing the QDR point charges
  
 ======================================================
 Solving the QDR linear equation systems ...
  
 Solved QDR linear equation system in    0.0000000000000000      seconds
 ======================================================
  
  
 ******************** TIME CONTROL ********************
 Computing the QDR charges took    6.0000000521540642E-003 seconds
 ******************************************************
  
  
 ******************** TIME CONTROL ********************
 Finished QDR program in    8.0000003799796104E-003 seconds
 ******************************************************
  
