# Supplementary material for: How well do various QM-derived net atomic charges reproduce the electrostatic potential surrounding a material across multiple geometric conformations?
Source: RSC Adv. 2025 Jul 7;15(29):23223–65. doi: 10.1039/d4ra07900k (PMC12230677; doi:10.1039/d4ra07900k)
Supplement: RA-015-D4RA07900K-s002 [file RA-015-D4RA07900K-s002.zip › 11_sodium_chloride_crystals/P4mmm_Na2Cl/2_core_electrons/VASP_DDEC_analysis.output]

  
 ******************** TIME CONTROL ********************
 Starting Chargemol development version January 4, 2022     
 ******************************************************
  
 Starting DDEC program
 2025/02/06  10:05:24
 Copyright (c) 2014, 2015, 2016, 2017, 2018, 2019, 2020, 2021 by Thomas A. Manz and Nidia Gabaldon Limas. Rights reserved.
  
 **************** THREAD INFORMATION ******************
 Job running using OpenMP.
 The number of parallel threads is:            8
  
 ******************************************************
  
 /home/tamanz/bin/atomic_densities/                                                                                                                                                                      
  
 ******************** TIME CONTROL ********************
 Starting format_vasp_densities
 ******************************************************
  
 inputfile = AECCAR2
 vectors
  5.272336  0.000000  0.000000
  0.000000  5.272336  0.000000
  0.000000  0.000000 14.303336
 direct_coords
  0.000000  0.000000  0.500000
  0.500000  0.500000  0.000000
  0.000000  0.000000  0.827000
  0.000000  0.000000  0.173000
  0.500000  0.500000  0.673000
  0.500000  0.500000  0.327000
 totnumA=     36
 totnumB=     36
 totnumC=    100
 core_available F
 inputfile = CHGCAR
 valence_grid_correct = T
  
 ******************** TIME CONTROL ********************
 Read input files in   0.12700000405311584      seconds
 ******************************************************
  
 The maximum pixel electron correction was:   0.125831
 The number of pixel corrections was:      4
 sum_negative_density:  0.000000
 POTCAR
  
 ******************** TIME CONTROL ********************
 Starting add_missing_core_density
 ******************************************************
  
 center_nabc =
           0           0          50
          18          18           0
           0           0          83
           0           0          17
          18          18          67
          18          18          33
 delta_na=     66
 delta_nb=     66
 delta_nc=     68
  
 ******************** TIME CONTROL ********************
 Starting check_grid_spacing
 ******************************************************
  
 The grid spacing in your electron density input file is adequate.
  
 ******************** TIME CONTROL ********************
 Finished check_grid_spacing in    3.5000000149011612E-002 seconds
 ******************************************************
  
 Checking to see that all core electrons are accounted for:
  
 Printing atom number, atomic number, core electrons, and missing core for each atom.
 (Missing core electrons will be inserted using stored core electron reference densities.)
    1   11     2.000000    2
    2   11     2.000000    2
    3   11     2.000000    2
    4   11     2.000000    2
    5   17    10.000000   10
    6   17    10.000000   10
 Finished the check for missing core electrons.
  
 ******************** TIME CONTROL ********************
 Finished add_missing_core_density in    6.7000001668930054E-002 seconds
 ******************************************************
  
 The CHGCAR               file size is:               2362345 bytes.
 non_collinear = F
 spin_available = F
  
 ******************** TIME CONTROL ********************
 Starting compute_dominant_atom_volumes
 ******************************************************
  
  
 ******************** TIME CONTROL ********************
 Finished compute_dominant_atom_volumes in    3.4000001847743988E-002 seconds
 ******************************************************
  
 The largest occupancy correction was
   1.4912186932624777E-002
  
 ******************** TIME CONTROL ********************
 Finished format_vasp_densities in   0.24799999594688416      seconds
 ******************************************************
  
 ncore =       28.0000
 nvalence =       50.0000
 pixelvolume =    3.0679E-03
 numerically integrated valence density =    4.9964E+01
 sum_valence_occupancy_correction =    3.6473E-02
 checkme =    1.7919E-05
 The grid spacing is adequate and all electrons are properly accounted for.
 Calculation will proceed.
 Making sure the atomic coordinates for periodic directions are inside the reference unit cell.
 The adjusted atomic coordinates are
    0.0000    0.0000    7.1517
    2.6362    2.6362    0.0000
    0.0000    0.0000   11.8289
    0.0000    0.0000    2.4745
    2.6362    2.6362    9.6261
    2.6362    2.6362    4.6772
  
 The adjusted center_nabc is
           0           0          50
          18          18           0
           0           0          83
           0           0          17
          18          18          67
          18          18          33
  
 ******************** TIME CONTROL ********************
 Starting core_iterator
 ******************************************************
  
 Iteratively solving for the core charge distributions:
 Iteration=   1
 Provisionally assigned core electron populations for the current iteration: 
      3.832104      3.817809      4.299737      4.299737     19.637886     19.637886
 change=   1.963789E+01
 Iteration=   2
 Provisionally assigned core electron populations for the current iteration: 
      3.811505      3.811505      4.287474      4.287474     19.663601     19.663601
 change=   2.571479E-02
 Iteration=   3
 Provisionally assigned core electron populations for the current iteration: 
      3.811505      3.811505      4.287474      4.287474     19.663600     19.663600
 change=   1.698304E-08
 Iteration=   4
 Provisionally assigned core electron populations for the current iteration: 
      3.811505      3.811505      4.287474      4.287474     19.663600     19.663600
 change=   2.005225E-08
 Iteration=   5
 Provisionally assigned core electron populations for the current iteration: 
      3.811505      3.811505      4.287474      4.287474     19.663600     19.663600
 change=   9.141665E-09
 Iteration=   6
 Provisionally assigned core electron populations for the current iteration: 
      3.811505      3.811505      4.287474      4.287474     19.663600     19.663600
 change=   4.912351E-09
 Correcting the core density grid
 Iteration=   1
 Provisionally assigned core electron populations for the current iteration: 
      2.900582      2.900582      3.262010      3.262010     15.353945     15.353945
 The residual difference between precise core electrons and current core electron populations: 
     -0.900582     -0.900582     -1.262010     -1.262010     -5.353945     -5.353945
 Iteration=   2
 Provisionally assigned core electron populations for the current iteration: 
      2.391696      2.391696      2.667393      2.667393     12.872144     12.872144
 The residual difference between precise core electrons and current core electron populations: 
     -0.391696     -0.391696     -0.667393     -0.667393     -2.872144     -2.872144
 Iteration=   3
 Provisionally assigned core electron populations for the current iteration: 
      2.128235      2.128235      2.319385      2.319385     11.450162     11.450162
 The residual difference between precise core electrons and current core electron populations: 
     -0.128235     -0.128235     -0.319385     -0.319385     -1.450162     -1.450162
 Iteration=   4
 Provisionally assigned core electron populations for the current iteration: 
      2.022015      2.022015      2.118231      2.118231     10.648911     10.648911
 The residual difference between precise core electrons and current core electron populations: 
     -0.022015     -0.022015     -0.118231     -0.118231     -0.648911     -0.648911
 Iteration=   5
 Provisionally assigned core electron populations for the current iteration: 
      2.000856      2.000856      2.023171      2.023171     10.224148     10.224148
 The residual difference between precise core electrons and current core electron populations: 
     -0.000856     -0.000856     -0.023171     -0.023171     -0.224148     -0.224148
 Iteration=   6
 Provisionally assigned core electron populations for the current iteration: 
      2.000001      2.000001      2.001080      2.001080     10.042900     10.042900
 The residual difference between precise core electrons and current core electron populations: 
     -0.000001     -0.000001     -0.001080     -0.001080     -0.042900     -0.042900
 Iteration=   7
 Provisionally assigned core electron populations for the current iteration: 
      2.000000      2.000000      2.000002      2.000002     10.002106     10.002106
 The residual difference between precise core electrons and current core electron populations: 
     -0.000000     -0.000000     -0.000002     -0.000002     -0.002106     -0.002106
 Iteration=   8
 Provisionally assigned core electron populations for the current iteration: 
      2.000000      2.000000      2.000000      2.000000     10.000005     10.000005
 The residual difference between precise core electrons and current core electron populations: 
     -0.000000     -0.000000     -0.000000     -0.000000     -0.000005     -0.000005
 Core density grid corrected in the following number of iterations: 
 iter=            8
  
 ******************** TIME CONTROL ********************
 Finished core_iterator in    1.4520000219345093      seconds
 ******************************************************
  
  
 ******************** TIME CONTROL ********************
 Starting DDEC6 valence_iterator
 ******************************************************
  
 Iteratively solving for the atomic partial charge distributions:
 Normalization =   1.0000003583825452     
 Information for noniterative Hirshfeld method will be printed now.
  
 ******************** TIME CONTROL ********************
 Starting local_multipole_moment_analysis
 ******************************************************
  
 Multipole analysis for each of the expansion sites.
 XYZ coordinates, net charges, and multipoles are in atomic units. Dipoles and quadrupoles are for valence electrons.
 center number, atomic number, x, y, z, net_charge, dipole_x, dipole_y, dipole_z, dipole_mag, Qxy, Qxz, Qyz, Q(x^2-y^2), Q(3z^2 - R^2),three eigenvalues of traceless quadrupole moment tensor
     1    11  0.000000  0.000000  7.151668  0.184166  0.000001  0.000001  0.000003  0.000003 -0.000001  0.000002  0.000001  0.000011 -0.406627 -0.135542  0.067766  0.067777
     2    11  2.636168  2.636168  0.000000 -0.022507  0.000001  0.000002  0.000007  0.000007 -0.000000 -0.000001 -0.000001  0.000046  1.564284 -0.260737 -0.260691  0.521428
     3    11  0.000000  0.000000 11.828859  0.071500 -0.000003 -0.000003 -0.238783  0.238783  0.000001 -0.000001 -0.000001 -0.000032 -0.057060 -0.019020  0.009494  0.009526
     4    11  0.000000  0.000000  2.474477  0.071489  0.000001  0.000001  0.238778  0.238778 -0.000002  0.000001  0.000001 -0.000016 -0.057103 -0.019034  0.009509  0.009525
     5    17  2.636168  2.636168  9.626145 -0.152325  0.000001  0.000001 -0.052010  0.052010  0.000003  0.000011  0.000002  0.000006 -0.253683 -0.084561  0.042276  0.042285
     6    17  2.636168  2.636168  4.677191 -0.152323  0.000001 -0.000002  0.051991  0.051991 -0.000008  0.000003  0.000002 -0.000004 -0.253613 -0.084538  0.042267  0.042271
  
 ******************** TIME CONTROL ********************
 Finished local_multipole_moment_analysis in    5.4000001400709152E-002 seconds
 ******************************************************
  
 Information for noniterative CM5 method will be printed now.
 The computed CM5 net atomic charges are:
     1.083666     0.182999     0.622896     0.622886    -1.256225    -1.256223
 Hirshfeld and CM5 analysis finished, calculation of iterative AIM will proceed.
 iter =            1
 Localized charges for the current iteration: 
      0.748248      0.114703      0.429699      0.429692     -0.861177     -0.861176
 Net atomic charges for the current iteration: 
      0.184166     -0.022507      0.071500      0.071489     -0.152325     -0.152323
 The updated reference ion charges will be: 
      0.560221      0.068966      0.310300      0.310291     -0.624893     -0.624892
 Normalization =   1.0000003583825501     
 iter =            2
 Localized charges for the current iteration: 
      0.883204      0.048789      0.560552      0.560540     -1.026549     -1.026547
 Net atomic charges for the current iteration: 
      0.714958     -0.084825      0.332832      0.332814     -0.647892     -0.647887
 The updated reference ion charges will be: 
      0.827122      0.004251      0.484645      0.484631     -0.900330     -0.900327
  
 ******************************************************
 Finished first 2 partitioning steps in   0.41200000047683716      seconds
 ******************************************************
  
 normalization=       1.000000
  
 ******************************************************
 Finished conditioned number of reference ion electrons in    6.5999999642372131E-002 seconds
 ******************************************************
  
  
 ******************************************************
 Finished conditioned monotonic decay of reference density in    0.0000000000000000      seconds
 ******************************************************
  
 iter = 3
 Iterations to converge reshaping: 
           1
  
 ******************************************************
 Finished tau calculation in    7.0000000298023224E-002 seconds
 ******************************************************
  
 Conditioned reference density computation complete.
  
 ******************************************************
 Finished 3rd partitioning step in   0.13600000739097595      seconds
 This is the number of second to condition the reference densities plus the calculation of tau
 ******************************************************
  
 iteration=            4
 Normalization:   1.000000358
 Net atomic charges for the current iteration: 
      0.981855     -0.341424      0.481009      0.480988     -0.801217     -0.801211
 Max change:  2.668973E-01
 Maximum density change:  3.497293E+02
 Iterations to converge reshaping: 
           2
 iteration=            5
 Normalization:   1.000000358
 Net atomic charges for the current iteration: 
      0.957153     -0.247672      0.528107      0.528095     -0.882842     -0.882840
 Max change:  9.375171E-02
 Maximum density change:  4.469925E-03
 Iterations to converge reshaping: 
           2
 iteration=            6
 Normalization:   1.000000358
 Net atomic charges for the current iteration: 
      0.941695     -0.247881      0.507189      0.507180     -0.854091     -0.854092
 Max change:  2.875097E-02
 Maximum density change:  3.497029E-04
 Iterations to converge reshaping: 
           1
 iteration=            7
 Normalization:   1.000000358
 Net atomic charges for the current iteration: 
      0.924866     -0.239440      0.484522      0.484516     -0.827230     -0.827233
 Max change:  2.686080E-02
 Maximum density change:  3.268230E-04
  
 ******************************************************
 Finished charge partitioning steps 4-7 in   0.26899999380111694      seconds
 ******************************************************
  
  
 ******************** TIME CONTROL ********************
 Finished valence_iterator in   0.81699997186660767      seconds
 ******************************************************
  
  
 ******************** TIME CONTROL ********************
 Starting local_multipole_moment_analysis
 ******************************************************
  
 Multipole analysis for each of the expansion sites.
 XYZ coordinates, net charges, and multipoles are in atomic units. Dipoles and quadrupoles are for valence electrons.
 center number, atomic number, x, y, z, net_charge, dipole_x, dipole_y, dipole_z, dipole_mag, Qxy, Qxz, Qyz, Q(x^2-y^2), Q(3z^2 - R^2),three eigenvalues of traceless quadrupole moment tensor
     1    11  0.000000  0.000000  7.151668  0.924866  0.000001  0.000001  0.000003  0.000003 -0.000001  0.000002  0.000001  0.000009  0.068025 -0.011342 -0.011333  0.022675
     2    11  2.636168  2.636168  0.000000 -0.239440  0.000003  0.000004  0.000008  0.000009 -0.000001 -0.000002 -0.000003  0.000092  1.314594 -0.219145 -0.219053  0.438198
     3    11  0.000000  0.000000 11.828859  0.484522 -0.000004 -0.000003 -0.150365  0.150365  0.000002 -0.000001 -0.000002 -0.000033 -0.413143 -0.137714  0.068841  0.068874
     4    11  0.000000  0.000000  2.474477  0.484516  0.000001  0.000001  0.150358  0.150358 -0.000004  0.000001  0.000001 -0.000012 -0.413152 -0.137717  0.068853  0.068865
     5    17  2.636168  2.636168  9.626145 -0.827230  0.000001  0.000000  0.081765  0.081765  0.000003  0.000012  0.000003  0.000006 -0.098039 -0.032680  0.016336  0.016344
     6    17  2.636168  2.636168  4.677191 -0.827233  0.000001 -0.000002 -0.081783  0.081783 -0.000008  0.000003  0.000002 -0.000009 -0.097963 -0.032654  0.016323  0.016331
  
 ******************** TIME CONTROL ********************
 Finished local_multipole_moment_analysis in    5.4000001400709152E-002 seconds
 ******************************************************
  
 Since the system is periodic, total multipole moment analysis will not be performed.
 Calculation of the electron cloud penetration terms
  
 ******************** TIME CONTROL ********************
 Starting perform_BO_analysis
 ******************************************************
  
 Starting Effective Bond Order (BO) Analysis
  
 ******************** TIME CONTROL ********************
 Starting prepare_BO_density_grids
 ******************************************************
  
 Preparing density grids for bond order analysis ...
 Total density grid corrected in the following number of iterations:     3
 The total integrated number of electrons is       78.000000
 Grid preparation complete.
  
 ******************** TIME CONTROL ********************
 Finished prepare_BO_density_grids in   0.11400000005960464      seconds
 ******************************************************
  
  
 ******************** TIME CONTROL ********************
 Starting compute_local_atomic_exchange_vectors
 ******************************************************
  
  
 ******************** TIME CONTROL ********************
 Finished compute_local_atomic_exchange_vectors in    6.5999999642372131E-002 seconds
 ******************************************************
  
  
 ******************** TIME CONTROL ********************
 Starting initialize_bond_pair_matrix
 ******************************************************
  
 Initializing the bond pair matrix ...
 The total number of symmetry unique atom pairs to include in the bond pair matrix is
 num_sym_unique_bond_pairs:    121
 The bond pair matrix has been initialized.
  
 ******************** TIME CONTROL ********************
 Finished initialize_bond_pair_matrix in   0.20299999415874481      seconds
 ******************************************************
  
  
 ******************** TIME CONTROL ********************
 Starting compute_summed_contact_exchange
 ******************************************************
  
  
 ******************** TIME CONTROL ********************
 Finished compute_summed_contact_exchange in    3.5999998450279236E-002 seconds
 ******************************************************
  
  
 ******************** TIME CONTROL ********************
 Starting integrate_bonding_terms
 ******************************************************
  
  
 ******************** TIME CONTROL ********************
 Finished integrate_bonding_terms in   0.85399997234344482      seconds
 ******************************************************
  
  
 ******************** TIME CONTROL ********************
 Starting calculate_final_BOs
 ******************************************************
  
 Checking for consistency in the summed contact exchange
 The maximum error in the summed contact exchange is     0.007173
  
 The sum of contact exchanges for each atom are:
    0.931695
    1.985880
    1.486588
    1.486580
    2.553143
    2.553144
  
 The sum of BOs for each atom are:
    1.026920
    2.184905
    1.651015
    1.651005
    2.816465
    2.816466
  
 The final bond pair matrix is
     1     1    0.000000    1.000000    0.000000  -65.000000   65.000000  -30.000000   66.000000  -17.000000  117.000000    0.004859    0.004859    0.004790    0.000052    0.675733    0.000056    0.000038    0.004896    0.004896
     1     1    1.000000    0.000000    0.000000  -30.000000   66.000000  -65.000000   65.000000  -17.000000  117.000000    0.004859    0.004859    0.004790    0.000052    0.675733    0.000056    0.000038    0.004896    0.004896
     1     3   -1.000000    0.000000    0.000000  -66.000000   30.000000  -63.000000   63.000000   15.000000  118.000000    0.000597    0.000597    0.000578    0.000000    0.661518    0.000000    0.000000    0.000597    0.000597
     1     3    0.000000   -1.000000    0.000000  -63.000000   63.000000  -66.000000   30.000000   15.000000  118.000000    0.000597    0.000597    0.000578    0.000000    0.661518    0.000000    0.000000    0.000597    0.000597
     1     3    0.000000    0.000000    0.000000  -66.000000   66.000000  -66.000000   66.000000   15.000000  118.000000    0.024632    0.024632    0.023732    0.001414    0.661518    0.001515    0.001002    0.025634    0.025634
     1     3    0.000000    1.000000    0.000000  -63.000000   63.000000  -30.000000   66.000000   15.000000  118.000000    0.000597    0.000597    0.000578    0.000000    0.661518    0.000000    0.000000    0.000597    0.000597
     1     3    1.000000    0.000000    0.000000  -30.000000   66.000000  -63.000000   63.000000   15.000000  118.000000    0.000597    0.000597    0.000578    0.000000    0.661518    0.000000    0.000000    0.000597    0.000597
     1     4   -1.000000    0.000000    0.000000  -66.000000   30.000000  -63.000000   63.000000  -18.000000   85.000000    0.000597    0.000597    0.000578    0.000000    0.661518    0.000000    0.000000    0.000597    0.000597
     1     4    0.000000   -1.000000    0.000000  -63.000000   63.000000  -66.000000   30.000000  -18.000000   85.000000    0.000597    0.000597    0.000578    0.000000    0.661518    0.000000    0.000000    0.000597    0.000597
     1     4    0.000000    0.000000    0.000000  -66.000000   66.000000  -66.000000   66.000000  -18.000000   85.000000    0.024632    0.024632    0.023732    0.001414    0.661518    0.001515    0.001002    0.025634    0.025634
     1     4    0.000000    1.000000    0.000000  -63.000000   63.000000  -30.000000   66.000000  -18.000000   85.000000    0.000597    0.000597    0.000578    0.000000    0.661518    0.000000    0.000000    0.000597    0.000597
     1     4    1.000000    0.000000    0.000000  -30.000000   66.000000  -63.000000   63.000000  -18.000000   85.000000    0.000597    0.000597    0.000578    0.000000    0.661518    0.000000    0.000000    0.000597    0.000597
     1     5   -1.000000   -1.000000    0.000000  -66.000000   48.000000  -66.000000   48.000000   -1.000000  118.000000    0.106634    0.106634    0.106973    0.020192    0.526718    0.022087    0.011634    0.118267    0.118267
     1     5   -1.000000    0.000000    0.000000  -66.000000   48.000000  -48.000000   66.000000   -1.000000  118.000000    0.106634    0.106634    0.106972    0.020192    0.526718    0.022087    0.011634    0.118267    0.118267
     1     5    0.000000   -1.000000    0.000000  -48.000000   66.000000  -66.000000   48.000000   -1.000000  118.000000    0.106633    0.106633    0.106972    0.020192    0.526718    0.022087    0.011633    0.118267    0.118267
     1     5    0.000000    0.000000    0.000000  -48.000000   66.000000  -48.000000   66.000000   -1.000000  118.000000    0.106633    0.106633    0.106972    0.020192    0.526718    0.022087    0.011633    0.118267    0.118267
     1     6   -1.000000   -1.000000    0.000000  -66.000000   48.000000  -66.000000   48.000000  -18.000000  101.000000    0.106634    0.106634    0.106973    0.020192    0.526718    0.022087    0.011634    0.118267    0.118267
     1     6   -1.000000    0.000000    0.000000  -66.000000   48.000000  -48.000000   66.000000  -18.000000  101.000000    0.106634    0.106634    0.106972    0.020192    0.526718    0.022087    0.011633    0.118267    0.118267
     1     6    0.000000   -1.000000    0.000000  -48.000000   66.000000  -66.000000   48.000000  -18.000000  101.000000    0.106634    0.106634    0.106973    0.020192    0.526718    0.022087    0.011634    0.118267    0.118267
     1     6    0.000000    0.000000    0.000000  -48.000000   66.000000  -48.000000   66.000000  -18.000000  101.000000    0.106634    0.106634    0.106973    0.020192    0.526718    0.022087    0.011634    0.118268    0.118268
     2     2    0.000000    1.000000    0.000000  -47.000000   83.000000  -12.000000   84.000000  -67.000000   67.000000    0.099147    0.099147    0.092032    0.018421    0.396375    0.020059    0.007951    0.107098    0.107098
     2     2    1.000000   -1.000000    0.000000  -12.000000   84.000000  -48.000000   48.000000  -64.000000   64.000000    0.004610    0.004610    0.004603    0.000027    0.396375    0.000031    0.000012    0.004622    0.004622
     2     2    1.000000    0.000000    0.000000  -12.000000   84.000000  -47.000000   83.000000  -67.000000   67.000000    0.099143    0.099143    0.092029    0.018420    0.396375    0.020058    0.007951    0.107094    0.107094
     2     2    1.000000    1.000000    0.000000  -12.000000   84.000000  -12.000000   84.000000  -64.000000   64.000000    0.004610    0.004610    0.004603    0.000027    0.396375    0.000031    0.000012    0.004622    0.004622
     2     3    0.000000    0.000000   -1.000000  -48.000000   66.000000  -48.000000   66.000000  -68.000000   51.000000    0.130185    0.130185    0.124900    0.026638    0.514787    0.029462    0.015167    0.145352    0.145352
     2     3    0.000000    1.000000   -1.000000  -48.000000   66.000000  -30.000000   84.000000  -68.000000   51.000000    0.130185    0.130185    0.124900    0.026638    0.514787    0.029462    0.015167    0.145352    0.145352
     2     3    1.000000    0.000000   -1.000000  -30.000000   84.000000  -48.000000   66.000000  -68.000000   51.000000    0.130185    0.130185    0.124900    0.026638    0.514787    0.029462    0.015167    0.145352    0.145352
     2     3    1.000000    1.000000   -1.000000  -30.000000   84.000000  -30.000000   84.000000  -68.000000   51.000000    0.130184    0.130184    0.124899    0.026637    0.514787    0.029462    0.015167    0.145351    0.145351
     2     4    0.000000    0.000000    0.000000  -48.000000   66.000000  -48.000000   66.000000  -51.000000   68.000000    0.130184    0.130184    0.124899    0.026637    0.514787    0.029462    0.015167    0.145351    0.145351
     2     4    0.000000    1.000000    0.000000  -48.000000   66.000000  -30.000000   84.000000  -51.000000   68.000000    0.130184    0.130184    0.124898    0.026637    0.514787    0.029462    0.015166    0.145350    0.145350
     2     4    1.000000    0.000000    0.000000  -30.000000   84.000000  -48.000000   66.000000  -51.000000   68.000000    0.130184    0.130184    0.124898    0.026637    0.514787    0.029462    0.015166    0.145350    0.145350
     2     4    1.000000    1.000000    0.000000  -30.000000   84.000000  -30.000000   84.000000  -51.000000   68.000000    0.130184    0.130184    0.124899    0.026637    0.514787    0.029462    0.015167    0.145351    0.145351
     2     5   -1.000000   -1.000000   -1.000000  -48.000000   48.000000  -48.000000   48.000000  -68.000000   35.000000    0.000648    0.000648    0.000649    0.000000    0.395195    0.000000    0.000000    0.000648    0.000648
     2     5   -1.000000    0.000000   -1.000000  -48.000000   48.000000  -45.000000   81.000000  -68.000000   35.000000    0.009729    0.009729    0.009652    0.000120    0.395195    0.000136    0.000054    0.009783    0.009783
     2     5   -1.000000    1.000000   -1.000000  -48.000000   48.000000  -12.000000   84.000000  -68.000000   35.000000    0.000648    0.000648    0.000649    0.000000    0.395195    0.000000    0.000000    0.000648    0.000648
     2     5    0.000000   -1.000000   -1.000000  -45.000000   81.000000  -48.000000   48.000000  -68.000000   35.000000    0.009729    0.009729    0.009652    0.000120    0.395195    0.000136    0.000054    0.009783    0.009783
     2     5    0.000000    0.000000   -1.000000  -48.000000   84.000000  -48.000000   84.000000  -68.000000   35.000000    0.219598    0.219598    0.210968    0.049415    0.395195    0.057452    0.022705    0.242303    0.242303
     2     5    0.000000    1.000000   -1.000000  -45.000000   81.000000  -12.000000   84.000000  -68.000000   35.000000    0.009729    0.009729    0.009652    0.000120    0.395195    0.000136    0.000054    0.009783    0.009783
     2     5    1.000000   -1.000000   -1.000000  -12.000000   84.000000  -48.000000   48.000000  -68.000000   35.000000    0.000648    0.000648    0.000649    0.000000    0.395195    0.000000    0.000000    0.000648    0.000648
     2     5    1.000000    0.000000   -1.000000  -12.000000   84.000000  -45.000000   81.000000  -68.000000   35.000000    0.009729    0.009729    0.009652    0.000120    0.395195    0.000136    0.000054    0.009783    0.009783
     2     5    1.000000    1.000000   -1.000000  -12.000000   84.000000  -12.000000   84.000000  -68.000000   35.000000    0.000648    0.000648    0.000649    0.000000    0.395195    0.000000    0.000000    0.000648    0.000648
     2     6   -1.000000   -1.000000    0.000000  -48.000000   48.000000  -48.000000   48.000000  -35.000000   68.000000    0.000648    0.000648    0.000649    0.000000    0.395194    0.000000    0.000000    0.000648    0.000648
     2     6   -1.000000    0.000000    0.000000  -48.000000   48.000000  -45.000000   81.000000  -35.000000   68.000000    0.009729    0.009729    0.009652    0.000120    0.395194    0.000136    0.000054    0.009783    0.009783
     2     6   -1.000000    1.000000    0.000000  -48.000000   48.000000  -12.000000   84.000000  -35.000000   68.000000    0.000648    0.000648    0.000649    0.000000    0.395194    0.000000    0.000000    0.000648    0.000648
     2     6    0.000000   -1.000000    0.000000  -45.000000   81.000000  -48.000000   48.000000  -35.000000   68.000000    0.009729    0.009729    0.009652    0.000120    0.395194    0.000136    0.000054    0.009783    0.009783
     2     6    0.000000    0.000000    0.000000  -48.000000   84.000000  -48.000000   84.000000  -35.000000   68.000000    0.219597    0.219597    0.210967    0.049415    0.395194    0.057452    0.022705    0.242302    0.242302
     2     6    0.000000    1.000000    0.000000  -45.000000   81.000000  -12.000000   84.000000  -35.000000   68.000000    0.009729    0.009729    0.009652    0.000120    0.395194    0.000136    0.000054    0.009783    0.009783
     2     6    1.000000   -1.000000    0.000000  -12.000000   84.000000  -48.000000   48.000000  -35.000000   68.000000    0.000648    0.000648    0.000649    0.000000    0.395194    0.000000    0.000000    0.000648    0.000648
     2     6    1.000000    0.000000    0.000000  -12.000000   84.000000  -45.000000   81.000000  -35.000000   68.000000    0.009729    0.009729    0.009652    0.000120    0.395194    0.000136    0.000054    0.009783    0.009783
     2     6    1.000000    1.000000    0.000000  -12.000000   84.000000  -12.000000   84.000000  -35.000000   68.000000    0.000648    0.000648    0.000649    0.000000    0.395194    0.000000    0.000000    0.000648    0.000648
     3     3    0.000000    1.000000    0.000000  -65.000000   65.000000  -30.000000   66.000000   16.000000  150.000000    0.021381    0.021381    0.021329    0.000842    0.647309    0.000919    0.000595    0.021975    0.021975
     3     3    1.000000   -1.000000    0.000000  -30.000000   66.000000  -66.000000   30.000000   19.000000  147.000000    0.000720    0.000720    0.000711    0.000000    0.647309    0.000000    0.000000    0.000720    0.000720
     3     3    1.000000    0.000000    0.000000  -30.000000   66.000000  -65.000000   65.000000   16.000000  150.000000    0.021381    0.021381    0.021329    0.000842    0.647309    0.000919    0.000595    0.021976    0.021976
     3     3    1.000000    1.000000    0.000000  -30.000000   66.000000  -30.000000   66.000000   19.000000  147.000000    0.000720    0.000720    0.000711    0.000000    0.647309    0.000000    0.000000    0.000720    0.000720
     3     4   -1.000000    0.000000    1.000000  -66.000000   30.000000  -63.000000   63.000000   49.000000  151.000000    0.001625    0.001625    0.001711    0.000003    0.647309    0.000003    0.000002    0.001627    0.001627
     3     4    0.000000   -1.000000    1.000000  -63.000000   63.000000  -66.000000   30.000000   49.000000  151.000000    0.001625    0.001625    0.001711    0.000003    0.647309    0.000003    0.000002    0.001627    0.001627
     3     4    0.000000    0.000000    1.000000  -66.000000   66.000000  -66.000000   66.000000   49.000000  151.000000    0.052767    0.052767    0.055286    0.005625    0.647309    0.006090    0.003942    0.056709    0.056709
     3     4    0.000000    1.000000    1.000000  -63.000000   63.000000  -30.000000   66.000000   49.000000  151.000000    0.001625    0.001625    0.001711    0.000003    0.647309    0.000003    0.000002    0.001627    0.001627
     3     4    1.000000    0.000000    1.000000  -30.000000   66.000000  -63.000000   63.000000   49.000000  151.000000    0.001625    0.001625    0.001711    0.000003    0.647309    0.000003    0.000002    0.001627    0.001627
     3     5   -2.000000   -1.000000    0.000000  -66.000000   12.000000  -66.000000   48.000000   15.000000  135.000000    0.000377    0.000377    0.000371    0.000000    0.513412    0.000000    0.000000    0.000377    0.000377
     3     5   -2.000000    0.000000    0.000000  -66.000000   12.000000  -48.000000   66.000000   15.000000  135.000000    0.000377    0.000377    0.000371    0.000000    0.513412    0.000000    0.000000    0.000377    0.000377
     3     5   -1.000000   -2.000000    0.000000  -66.000000   48.000000  -66.000000   12.000000   15.000000  135.000000    0.000377    0.000377    0.000371    0.000000    0.513412    0.000000    0.000000    0.000377    0.000377
     3     5   -1.000000   -1.000000    0.000000  -66.000000   48.000000  -66.000000   48.000000   15.000000  135.000000    0.193956    0.193956    0.193475    0.040681    0.513412    0.046951    0.024105    0.218061    0.218061
     3     5   -1.000000    0.000000    0.000000  -66.000000   48.000000  -48.000000   66.000000   15.000000  135.000000    0.193956    0.193956    0.193475    0.040681    0.513412    0.046951    0.024105    0.218062    0.218062
     3     5   -1.000000    1.000000    0.000000  -66.000000   48.000000  -12.000000   66.000000   15.000000  135.000000    0.000377    0.000377    0.000371    0.000000    0.513412    0.000000    0.000000    0.000377    0.000377
     3     5    0.000000   -2.000000    0.000000  -48.000000   66.000000  -66.000000   12.000000   15.000000  135.000000    0.000377    0.000377    0.000371    0.000000    0.513412    0.000000    0.000000    0.000377    0.000377
     3     5    0.000000   -1.000000    0.000000  -48.000000   66.000000  -66.000000   48.000000   15.000000  135.000000    0.193957    0.193957    0.193476    0.040682    0.513412    0.046952    0.024105    0.218062    0.218062
     3     5    0.000000    0.000000    0.000000  -48.000000   66.000000  -48.000000   66.000000   15.000000  135.000000    0.193957    0.193957    0.193476    0.040682    0.513412    0.046951    0.024105    0.218062    0.218062
     3     5    0.000000    1.000000    0.000000  -48.000000   66.000000  -12.000000   66.000000   15.000000  135.000000    0.000377    0.000377    0.000371    0.000000    0.513412    0.000000    0.000000    0.000377    0.000377
     3     5    1.000000   -1.000000    0.000000  -12.000000   66.000000  -66.000000   48.000000   15.000000  135.000000    0.000377    0.000377    0.000371    0.000000    0.513412    0.000000    0.000000    0.000377    0.000377
     3     5    1.000000    0.000000    0.000000  -12.000000   66.000000  -48.000000   66.000000   15.000000  135.000000    0.000377    0.000377    0.000371    0.000000    0.513412    0.000000    0.000000    0.000377    0.000377
     3     6   -1.000000   -1.000000    0.000000  -66.000000   48.000000  -66.000000   48.000000   15.000000  101.000000    0.000965    0.000965    0.000924    0.000001    0.513412    0.000001    0.000000    0.000965    0.000965
     3     6   -1.000000   -1.000000    1.000000  -66.000000   48.000000  -66.000000   48.000000   65.000000  151.000000    0.001331    0.001331    0.001393    0.000002    0.513412    0.000002    0.000001    0.001332    0.001332
     3     6   -1.000000    0.000000    0.000000  -66.000000   48.000000  -48.000000   66.000000   15.000000  101.000000    0.000965    0.000965    0.000924    0.000001    0.513412    0.000001    0.000000    0.000965    0.000965
     3     6   -1.000000    0.000000    1.000000  -66.000000   48.000000  -48.000000   66.000000   65.000000  151.000000    0.001331    0.001331    0.001393    0.000002    0.513412    0.000002    0.000001    0.001332    0.001332
     3     6    0.000000   -1.000000    0.000000  -48.000000   66.000000  -66.000000   48.000000   15.000000  101.000000    0.000965    0.000965    0.000924    0.000001    0.513412    0.000001    0.000000    0.000965    0.000965
     3     6    0.000000   -1.000000    1.000000  -48.000000   66.000000  -66.000000   48.000000   65.000000  151.000000    0.001331    0.001331    0.001393    0.000002    0.513412    0.000002    0.000001    0.001332    0.001332
     3     6    0.000000    0.000000    0.000000  -48.000000   66.000000  -48.000000   66.000000   15.000000  101.000000    0.000965    0.000965    0.000924    0.000001    0.513412    0.000001    0.000000    0.000965    0.000965
     3     6    0.000000    0.000000    1.000000  -48.000000   66.000000  -48.000000   66.000000   65.000000  151.000000    0.001331    0.001331    0.001393    0.000002    0.513412    0.000002    0.000001    0.001332    0.001332
     4     4    0.000000    1.000000    0.000000  -65.000000   65.000000  -30.000000   66.000000  -50.000000   84.000000    0.021381    0.021381    0.021329    0.000842    0.647309    0.000919    0.000595    0.021975    0.021975
     4     4    1.000000   -1.000000    0.000000  -30.000000   66.000000  -66.000000   30.000000  -47.000000   81.000000    0.000720    0.000720    0.000711    0.000000    0.647309    0.000000    0.000000    0.000720    0.000720
     4     4    1.000000    0.000000    0.000000  -30.000000   66.000000  -65.000000   65.000000  -50.000000   84.000000    0.021381    0.021381    0.021329    0.000842    0.647309    0.000919    0.000595    0.021975    0.021975
     4     4    1.000000    1.000000    0.000000  -30.000000   66.000000  -30.000000   66.000000  -47.000000   81.000000    0.000720    0.000720    0.000711    0.000000    0.647309    0.000000    0.000000    0.000720    0.000720
     4     5   -1.000000   -1.000000   -1.000000  -66.000000   48.000000  -66.000000   48.000000  -51.000000   35.000000    0.001331    0.001331    0.001393    0.000002    0.513412    0.000002    0.000001    0.001332    0.001332
     4     5   -1.000000   -1.000000    0.000000  -66.000000   48.000000  -66.000000   48.000000   -1.000000   85.000000    0.000965    0.000965    0.000924    0.000001    0.513412    0.000001    0.000000    0.000965    0.000965
     4     5   -1.000000    0.000000   -1.000000  -66.000000   48.000000  -48.000000   66.000000  -51.000000   35.000000    0.001331    0.001331    0.001393    0.000002    0.513412    0.000002    0.000001    0.001332    0.001332
     4     5   -1.000000    0.000000    0.000000  -66.000000   48.000000  -48.000000   66.000000   -1.000000   85.000000    0.000965    0.000965    0.000924    0.000001    0.513412    0.000001    0.000000    0.000965    0.000965
     4     5    0.000000   -1.000000   -1.000000  -48.000000   66.000000  -66.000000   48.000000  -51.000000   35.000000    0.001331    0.001331    0.001393    0.000002    0.513412    0.000002    0.000001    0.001332    0.001332
     4     5    0.000000   -1.000000    0.000000  -48.000000   66.000000  -66.000000   48.000000   -1.000000   85.000000    0.000965    0.000965    0.000924    0.000001    0.513412    0.000001    0.000000    0.000965    0.000965
     4     5    0.000000    0.000000   -1.000000  -48.000000   66.000000  -48.000000   66.000000  -51.000000   35.000000    0.001331    0.001331    0.001393    0.000002    0.513412    0.000002    0.000001    0.001332    0.001332
     4     5    0.000000    0.000000    0.000000  -48.000000   66.000000  -48.000000   66.000000   -1.000000   85.000000    0.000965    0.000965    0.000924    0.000001    0.513412    0.000001    0.000000    0.000965    0.000965
     4     6   -2.000000   -1.000000    0.000000  -66.000000   12.000000  -66.000000   48.000000  -35.000000   85.000000    0.000377    0.000377    0.000371    0.000000    0.513412    0.000000    0.000000    0.000377    0.000377
     4     6   -2.000000    0.000000    0.000000  -66.000000   12.000000  -48.000000   66.000000  -35.000000   85.000000    0.000377    0.000377    0.000371    0.000000    0.513412    0.000000    0.000000    0.000377    0.000377
     4     6   -1.000000   -2.000000    0.000000  -66.000000   48.000000  -66.000000   12.000000  -35.000000   85.000000    0.000377    0.000377    0.000371    0.000000    0.513412    0.000000    0.000000    0.000377    0.000377
     4     6   -1.000000   -1.000000    0.000000  -66.000000   48.000000  -66.000000   48.000000  -35.000000   85.000000    0.193956    0.193956    0.193475    0.040681    0.513412    0.046951    0.024105    0.218061    0.218061
     4     6   -1.000000    0.000000    0.000000  -66.000000   48.000000  -48.000000   66.000000  -35.000000   85.000000    0.193955    0.193955    0.193474    0.040681    0.513412    0.046951    0.024105    0.218060    0.218060
     4     6   -1.000000    1.000000    0.000000  -66.000000   48.000000  -12.000000   66.000000  -35.000000   85.000000    0.000377    0.000377    0.000371    0.000000    0.513412    0.000000    0.000000    0.000377    0.000377
     4     6    0.000000   -2.000000    0.000000  -48.000000   66.000000  -66.000000   12.000000  -35.000000   85.000000    0.000377    0.000377    0.000371    0.000000    0.513412    0.000000    0.000000    0.000377    0.000377
     4     6    0.000000   -1.000000    0.000000  -48.000000   66.000000  -66.000000   48.000000  -35.000000   85.000000    0.193955    0.193955    0.193474    0.040681    0.513412    0.046951    0.024105    0.218060    0.218060
     4     6    0.000000    0.000000    0.000000  -48.000000   66.000000  -48.000000   66.000000  -35.000000   85.000000    0.193956    0.193956    0.193475    0.040681    0.513412    0.046951    0.024105    0.218061    0.218061
     4     6    0.000000    1.000000    0.000000  -48.000000   66.000000  -12.000000   66.000000  -35.000000   85.000000    0.000377    0.000377    0.000371    0.000000    0.513412    0.000000    0.000000    0.000377    0.000377
     4     6    1.000000   -1.000000    0.000000  -12.000000   66.000000  -66.000000   48.000000  -35.000000   85.000000    0.000377    0.000377    0.000371    0.000000    0.513412    0.000000    0.000000    0.000377    0.000377
     4     6    1.000000    0.000000    0.000000  -12.000000   66.000000  -48.000000   66.000000  -35.000000   85.000000    0.000377    0.000377    0.000371    0.000000    0.513412    0.000000    0.000000    0.000377    0.000377
     5     5    0.000000    1.000000    0.000000  -47.000000   83.000000  -12.000000   84.000000    0.000000  134.000000    0.177848    0.177848    0.181446    0.034921    0.394016    0.040193    0.015837    0.193685    0.193685
     5     5    1.000000   -1.000000    0.000000  -12.000000   84.000000  -48.000000   48.000000    3.000000  131.000000    0.007928    0.007928    0.007839    0.000062    0.394016    0.000072    0.000028    0.007957    0.007957
     5     5    1.000000    0.000000    0.000000  -12.000000   84.000000  -47.000000   83.000000    0.000000  134.000000    0.177848    0.177848    0.181445    0.034921    0.394016    0.040193    0.015837    0.193685    0.193685
     5     5    1.000000    1.000000    0.000000  -12.000000   84.000000  -12.000000   84.000000    3.000000  131.000000    0.007928    0.007928    0.007839    0.000062    0.394016    0.000072    0.000028    0.007957    0.007957
     5     6   -1.000000   -1.000000    0.000000  -48.000000   48.000000  -48.000000   48.000000   -1.000000  101.000000    0.000850    0.000850    0.000830    0.000000    0.394016    0.000001    0.000000    0.000851    0.000851
     5     6   -1.000000    0.000000    0.000000  -48.000000   48.000000  -45.000000   81.000000   -1.000000  101.000000    0.012989    0.012989    0.012760    0.000253    0.394016    0.000281    0.000111    0.013099    0.013099
     5     6   -1.000000    1.000000    0.000000  -48.000000   48.000000  -12.000000   84.000000   -1.000000  101.000000    0.000850    0.000850    0.000830    0.000000    0.394016    0.000001    0.000000    0.000851    0.000851
     5     6    0.000000   -1.000000    0.000000  -45.000000   81.000000  -48.000000   48.000000   -1.000000  101.000000    0.012988    0.012988    0.012759    0.000253    0.394016    0.000281    0.000111    0.013099    0.013099
     5     6    0.000000    0.000000    0.000000  -48.000000   84.000000  -48.000000   84.000000   -1.000000  101.000000    0.276297    0.276297    0.279736    0.072393    0.394016    0.085117    0.033537    0.309834    0.309834
     5     6    0.000000    0.000000    1.000000  -41.000000   77.000000  -41.000000   77.000000   65.000000  135.000000    0.000451    0.000451    0.000465    0.000000    0.394016    0.000000    0.000000    0.000451    0.000451
     5     6    0.000000    1.000000    0.000000  -45.000000   81.000000  -12.000000   84.000000   -1.000000  101.000000    0.012988    0.012988    0.012759    0.000253    0.394016    0.000281    0.000111    0.013099    0.013099
     5     6    1.000000   -1.000000    0.000000  -12.000000   84.000000  -48.000000   48.000000   -1.000000  101.000000    0.000850    0.000850    0.000830    0.000000    0.394016    0.000001    0.000000    0.000851    0.000851
     5     6    1.000000    0.000000    0.000000  -12.000000   84.000000  -45.000000   81.000000   -1.000000  101.000000    0.012989    0.012989    0.012760    0.000253    0.394016    0.000281    0.000111    0.013099    0.013099
     5     6    1.000000    1.000000    0.000000  -12.000000   84.000000  -12.000000   84.000000   -1.000000  101.000000    0.000850    0.000850    0.000830    0.000000    0.394016    0.000001    0.000000    0.000851    0.000851
     6     6    0.000000    1.000000    0.000000  -47.000000   83.000000  -12.000000   84.000000  -34.000000  100.000000    0.177849    0.177849    0.181446    0.034922    0.394016    0.040193    0.015837    0.193686    0.193686
     6     6    1.000000   -1.000000    0.000000  -12.000000   84.000000  -48.000000   48.000000  -31.000000   97.000000    0.007928    0.007928    0.007839    0.000062    0.394016    0.000072    0.000028    0.007957    0.007957
     6     6    1.000000    0.000000    0.000000  -12.000000   84.000000  -47.000000   83.000000  -34.000000  100.000000    0.177849    0.177849    0.181447    0.034922    0.394016    0.040193    0.015837    0.193686    0.193686
     6     6    1.000000    1.000000    0.000000  -12.000000   84.000000  -12.000000   84.000000  -31.000000   97.000000    0.007928    0.007928    0.007839    0.000062    0.394016    0.000072    0.000028    0.007957    0.007957
 The legend for the bond pair matrix follows:
 Columns 1 and 2 = atom numbers
 Columns 3 to 5 = repeata, repeatb, repeatc (i.e., periodic translation of second atom)
 Columns 6 to 11 = corners of the shared parallepiped: min na, max na, min nb, max nb, min nc, max nc
 Columns 12 =  contact exchange
 Columns 13 =  a term for computing average spin polarization of bonding
 Columns 14 =  overlap population
 Columns 15 =  the integrated second order atomic exchange propensities for computing bond order
 Columns 16 =  the coordination term constructed from tanh function
 Columns 17 =  the pairwise term
 Columns 18 =  expansion term combining coordination and pairwise terms
 Columns 19 =  bond index before imposing the atom self-exchange constraint
 Columns 20 =  final bond order
 
 The atom self-exchange constraint affected (by at least 0.1_dp*BO_print_cutoff)      0 bond orders.
 
  
 ******************** TIME CONTROL ********************
 Finished calculate_final_BOs in    5.6000001728534698E-002 seconds
 ******************************************************
  
 Bond order analysis complete.
  
 ******************** TIME CONTROL ********************
 Finished perform_BO_analysis in    1.3300000429153442      seconds
 ******************************************************
  
 The computed Rsquared moments of the atoms (in bohr^2) are: 
     7.791370    17.173653    11.424687    11.424659    33.014160    33.014220
 The computed Rcubed moments of the atoms (in bohr^3) are: 
    12.852595    43.947786    24.995865    24.995850    84.553830    84.553967
 The computed Rfourth moments of the atoms (in bohr^4) are: 
    31.115099   145.619767    76.424988    76.425208   269.274793   269.275100
 The tau weighted Rfourth moments of the atoms (in bohr^4) are: 
     7.361318    26.524977    12.100707    12.100590    81.488188    81.488489
 The atom volumes (in bohr^3) are: 
    33.309436    73.336929    46.655069    46.654912    98.820415    98.820533
 Normal termination of Chargemol program.
 Copyright (c) 2014, 2015, 2016, 2017, 2018, 2019, 2020, 2021 by Thomas A. Manz and Nidia Gabaldon Limas. Rights reserved.
 Use and distribution of this program is subject to certain licensing restrictions.
 Please see ddec.sourceforge.net for details.
  
 Please cite the following journal article as a general reference to the Chargemol program:
 N. Gabaldon Limas and T. A. Manz,  "Introducing DDEC6 atomic population analysis: part 4.
 Efficient parallel computation of net atomic charges, atomic spin moments, bond orders, and more," RSC Advances, Vol. 8 (2018) 2678-2707.
  
 Please cite the following journal references when using this program to compute DDEC6 charges:
 (1) T. A. Manz and N. Gabaldon Limas, "Introducing DDEC6 atomic population analysis: part 1.
 Charge partitioning theory and methodology," RSC Advances, Vol. 6 (2016) 47771-47801.
 (2) N. Gabaldon Limas and T. A. Manz, "Introducing DDEC6 atomic population analysis: part 2. 
 Computed results for a wide range of periodic and nonperiodic materials," RSC Advances, Vol. 6 (2016) 45727-45747.
 If desired, you can also cite references listed below for the DDEC3 and earlier methods.
  
 Please cite the following journal references when using this program to compute DDEC, Hirshfeld, or ISA charges:
 Thomas A. Manz and David S. Sholl, "Improved Atoms-in-Molecule Charge Partitioning Functional for Simultaneously Reproducing the Electrostatic
 Potential and Chemical States in Periodic and Non-Periodic Materials", J. Chem. Theory Comput., Vol. 8 (2012) 2844-2867.
 Thomas A. Manz and David S. Sholl, "Chemically Meaningful Atomic Charges that Reproduce the Electrostatic Potential in Periodic and Nonperiodic
 Materials", J. Chem. Theory Comput., Vol. 6 (2010) 2455-2468.
  
 Please cite the following journal reference when using this program to compute atomic spin moments:
 Thomas A. Manz and David S. Sholl, "Methods for Computing Accurate Atomic Spin Moments for Collinear and Noncollinear Magnetism in Periodic and
 Nonperiodic Materials", J. Chem. Theory Comput., Vol. 7 (2011) 4146-4164.
  
 Please cite the following reference when using this program to compute bond orders:
 Thomas A. Manz, "Introducing DDEC6 atomic population analysis: part 3. Comprehensive method to compute bond orders.", RSC Advances, Vol. 7 (2017) 45552-45581.
  
 Exiting Chargemol
 2025/02/06  10:05:32
  
 ******************** TIME CONTROL ********************
 Finished chargemol in    8.1169996261596680      seconds
 ******************************************************
  
