# Supplementary material for: How well do various QM-derived net atomic charges reproduce the electrostatic potential surrounding a material across multiple geometric conformations?
Source: RSC Adv. 2025 Jul 7;15(29):23223–65. doi: 10.1039/d4ra07900k (PMC12230677; doi:10.1039/d4ra07900k)
Supplement: RA-015-D4RA07900K-s002 [file RA-015-D4RA07900K-s002.zip › 11_sodium_chloride_crystals/P4mmm_Na3Cl/10_core_electrons/DDEC6_net_atomic_charges.xyz]

    4
jmolscript: load "" {1 1 1} spacegroup "x,y,z" unitcell [{      2.786000     0.000000     0.000000 }, {      0.000000     2.786000     0.000000 }, {      0.000000     0.000000     4.811000 }]
Na     0.000000     0.000000     2.405500    -0.195928
Na     1.393000     1.393000     1.145018     0.478680
Na     1.393000     1.393000     3.665982     0.478682
Cl     0.000000     0.000000     0.000000    -0.761434
 
Chargemol development version January 4, 2022     
See ddec.sourceforge.net for latest version.
 
Computational parameters:
Number of radial integration shells =    100
Cutoff radius (pm) =    500
Error in the integrated total number of electrons before renormalization (e) =    7.2622E-07
Charge convergence tolerance =    1.0000E-05
Maximum density for electron cloud penetration fitting (pm) =    1.0000E-02
Minimum density for electron cloud penetration fitting (pm) =    1.0000E-04
Minimum decay exponent for electron density of buried atom tails =   1.7500
Maximum decay exponent for electron density of buried atom tails =  2.5000
Number of iterations to convergence =      7
 
The following XYZ coordinates are in angstroms. The atomic dipoles and quadrupoles are in atomic units.
atom #   symbol            x            y            z   net_charge     dipole_x     dipole_y     dipole_z   dipole_mag          Qxy          Qxz          Qyz   Q(x^2-y^2)  Q(3z^2-R^2)  3 traceless quadrupole moment tensor eigenvalues
     1       Na     0.000000     0.000000     2.405500    -0.195928     0.000001    -0.000000     0.000000     0.000001     0.000001    -0.000002    -0.000001     0.000002     1.177250    -0.196210    -0.196207     0.392417
     2       Na     1.393000     1.393000     1.145018     0.478680    -0.000000    -0.000001    -0.172667     0.172667     0.000001    -0.000001     0.000000    -0.000005    -0.250899    -0.083633     0.041814     0.041819
     3       Na     1.393000     1.393000     3.665982     0.478682    -0.000000     0.000001     0.172666     0.172666     0.000001    -0.000001     0.000000    -0.000001    -0.250899    -0.083633     0.041816     0.041817
     4       Cl     0.000000     0.000000     0.000000    -0.761434     0.000003     0.000001     0.000000     0.000003     0.000000     0.000004     0.000001     0.000015    -0.369883    -0.123294     0.061640     0.061654
 
The spherically averaged atomic electron density fit to a function exp(a - br) for r values having spherically averaged atomic electron density values between min_density_cloud_penetration and max_density_cloud_penetration.
atom #   symbol            x            y            z            a            b     Rsquared  where a and b are in atomic units and Rsquared is the squared correlation coefficient
     1       Na     0.000000     0.000000     2.405500     0.028162     1.830786     0.999592
     2       Na     1.393000     1.393000     1.145018    -0.858813     1.772195     0.999812
     3       Na     1.393000     1.393000     3.665982    -0.858817     1.772195     0.999812
     4       Cl     0.000000     0.000000     0.000000     0.028089     1.686297     0.999855
 
 2025/02/06  10:08:43
