# Supplementary material for: How well do various QM-derived net atomic charges reproduce the electrostatic potential surrounding a material across multiple geometric conformations?
Source: RSC Adv. 2025 Jul 7;15(29):23223–65. doi: 10.1039/d4ra07900k (PMC12230677; doi:10.1039/d4ra07900k)
Supplement: RA-015-D4RA07900K-s002 [file RA-015-D4RA07900K-s002.zip › 11_sodium_chloride_crystals/P4mmm_Na3Cl/10_core_electrons/overlap_populations_and_contact_exchanges.txt]

  186
jmolscript: load "" {1 1 1} spacegroup "x,y,z" unitcell [{      2.786000     0.000000     0.000000 }, {      0.000000     2.786000     0.000000 }, {      0.000000     0.000000     4.811000 }]
 atom1  atom2  translation A  translation B  translation C  overlap population  contact exchange
     1      1              0              1              0            0.081017          0.087662
     1      1              0             -1              0            0.081017          0.087662
     1      1              1             -1              0            0.003802          0.003781
     1      1             -1              1              0            0.003802          0.003781
     1      1              1              0              0            0.081017          0.087662
     1      1             -1              0              0            0.081017          0.087662
     1      1              1              1              0            0.003802          0.003781
     1      1             -1             -1              0            0.003802          0.003781
     1      2             -1             -1              0            0.120134          0.126633
     2      1              1              1              0            0.120134          0.126633
     1      2             -1             -1              1            0.000757          0.000806
     2      1              1              1             -1            0.000757          0.000806
     1      2             -1              0              0            0.120134          0.126633
     2      1              1              0              0            0.120134          0.126633
     1      2             -1              0              1            0.000757          0.000806
     2      1              1              0             -1            0.000757          0.000806
     1      2              0             -1              0            0.120134          0.126633
     2      1              0              1              0            0.120134          0.126633
     1      2              0             -1              1            0.000757          0.000806
     2      1              0              1             -1            0.000757          0.000806
     1      2              0              0              0            0.120134          0.126633
     2      1              0              0              0            0.120134          0.126633
     1      2              0              0              1            0.000757          0.000806
     2      1              0              0             -1            0.000757          0.000806
     1      3             -1             -1             -1            0.000757          0.000806
     3      1              1              1              1            0.000757          0.000806
     1      3             -1             -1              0            0.120133          0.126632
     3      1              1              1              0            0.120133          0.126632
     1      3             -1              0             -1            0.000757          0.000806
     3      1              1              0              1            0.000757          0.000806
     1      3             -1              0              0            0.120134          0.126633
     3      1              1              0              0            0.120134          0.126633
     1      3              0             -1             -1            0.000757          0.000806
     3      1              0              1              1            0.000757          0.000806
     1      3              0             -1              0            0.120134          0.126633
     3      1              0              1              0            0.120134          0.126633
     1      3              0              0             -1            0.000757          0.000806
     3      1              0              0              1            0.000757          0.000806
     1      3              0              0              0            0.120134          0.126633
     3      1              0              0              0            0.120134          0.126633
     1      4             -1             -1              0            0.000647          0.000659
     4      1              1              1              0            0.000647          0.000659
     1      4             -1             -1              1            0.000647          0.000659
     4      1              1              1             -1            0.000647          0.000659
     1      4             -1              0              0            0.010134          0.010328
     4      1              1              0              0            0.010134          0.010328
     1      4             -1              0              1            0.010134          0.010328
     4      1              1              0             -1            0.010134          0.010328
     1      4             -1              1              0            0.000647          0.000659
     4      1              1             -1              0            0.000647          0.000659
     1      4             -1              1              1            0.000647          0.000659
     4      1              1             -1             -1            0.000647          0.000659
     1      4              0             -1              0            0.010134          0.010328
     4      1              0              1              0            0.010134          0.010328
     1      4              0             -1              1            0.010134          0.010328
     4      1              0              1             -1            0.010134          0.010328
     1      4              0              0              0            0.226140          0.236025
     4      1              0              0              0            0.226140          0.236025
     1      4              0              0              1            0.226139          0.236025
     4      1              0              0             -1            0.226139          0.236025
     1      4              0              1              0            0.010134          0.010328
     4      1              0             -1              0            0.010134          0.010328
     1      4              0              1              1            0.010134          0.010328
     4      1              0             -1             -1            0.010134          0.010328
     1      4              1             -1              0            0.000647          0.000659
     4      1             -1              1              0            0.000647          0.000659
     1      4              1             -1              1            0.000647          0.000659
     4      1             -1              1             -1            0.000647          0.000659
     1      4              1              0              0            0.010134          0.010328
     4      1             -1              0              0            0.010134          0.010328
     1      4              1              0              1            0.010134          0.010328
     4      1             -1              0             -1            0.010134          0.010328
     1      4              1              1              0            0.000647          0.000659
     4      1             -1             -1              0            0.000647          0.000659
     1      4              1              1              1            0.000647          0.000659
     4      1             -1             -1             -1            0.000647          0.000659
     2      2              0              1              0            0.020500          0.020736
     2      2              0             -1              0            0.020500          0.020736
     2      2              1             -1              0            0.000685          0.000700
     2      2             -1              1              0            0.000685          0.000700
     2      2              1              0              0            0.020501          0.020736
     2      2             -1              0              0            0.020501          0.020736
     2      2              1              1              0            0.000685          0.000700
     2      2             -1             -1              0            0.000685          0.000700
     2      3             -1              0             -1            0.001514          0.001603
     3      2              1              0              1            0.001514          0.001603
     2      3             -1              0              0            0.001977          0.001860
     3      2              1              0              0            0.001977          0.001860
     2      3              0             -1             -1            0.001514          0.001603
     3      2              0              1              1            0.001514          0.001603
     2      3              0             -1              0            0.001977          0.001860
     3      2              0              1              0            0.001977          0.001860
     2      3              0              0             -1            0.053615          0.057484
     3      2              0              0              1            0.053615          0.057484
     2      3              0              0              0            0.063215          0.060664
     3      2              0              0              0            0.063215          0.060664
     2      3              0              1             -1            0.001514          0.001603
     3      2              0             -1              1            0.001514          0.001603
     2      3              0              1              0            0.001977          0.001860
     3      2              0             -1              0            0.001977          0.001860
     2      3              1              0             -1            0.001514          0.001603
     3      2             -1              0              1            0.001514          0.001603
     2      3              1              0              0            0.001977          0.001860
     3      2             -1              0              0            0.001977          0.001860
     2      4             -1              0              0            0.000358          0.000371
     4      2              1              0              0            0.000358          0.000371
     2      4             -1              1              0            0.000358          0.000371
     4      2              1             -1              0            0.000358          0.000371
     2      4              0             -1              0            0.000358          0.000371
     4      2              0              1              0            0.000358          0.000371
     2      4              0              0              0            0.185545          0.185923
     4      2              0              0              0            0.185545          0.185923
     2      4              0              0              1            0.001786          0.001728
     4      2              0              0             -1            0.001786          0.001728
     2      4              0              1              0            0.185545          0.185923
     4      2              0             -1              0            0.185545          0.185923
     2      4              0              1              1            0.001786          0.001728
     4      2              0             -1             -1            0.001786          0.001728
     2      4              0              2              0            0.000358          0.000371
     4      2              0             -2              0            0.000358          0.000371
     2      4              1             -1              0            0.000358          0.000371
     4      2             -1              1              0            0.000358          0.000371
     2      4              1              0              0            0.185545          0.185923
     4      2             -1              0              0            0.185545          0.185923
     2      4              1              0              1            0.001786          0.001728
     4      2             -1              0             -1            0.001786          0.001728
     2      4              1              1              0            0.185545          0.185923
     4      2             -1             -1              0            0.185545          0.185923
     2      4              1              1              1            0.001786          0.001728
     4      2             -1             -1             -1            0.001786          0.001728
     2      4              1              2              0            0.000358          0.000371
     4      2             -1             -2              0            0.000358          0.000371
     2      4              2              0              0            0.000358          0.000371
     4      2             -2              0              0            0.000358          0.000371
     2      4              2              1              0            0.000358          0.000371
     4      2             -2             -1              0            0.000358          0.000371
     3      3              0              1              0            0.020500          0.020736
     3      3              0             -1              0            0.020500          0.020736
     3      3              1             -1              0            0.000685          0.000700
     3      3             -1              1              0            0.000685          0.000700
     3      3              1              0              0            0.020500          0.020736
     3      3             -1              0              0            0.020500          0.020736
     3      3              1              1              0            0.000685          0.000700
     3      3             -1             -1              0            0.000685          0.000700
     3      4             -1              0              1            0.000358          0.000371
     4      3              1              0             -1            0.000358          0.000371
     3      4             -1              1              1            0.000358          0.000371
     4      3              1             -1             -1            0.000358          0.000371
     3      4              0             -1              1            0.000358          0.000371
     4      3              0              1             -1            0.000358          0.000371
     3      4              0              0              0            0.001786          0.001728
     4      3              0              0              0            0.001786          0.001728
     3      4              0              0              1            0.185544          0.185923
     4      3              0              0             -1            0.185544          0.185923
     3      4              0              1              0            0.001786          0.001728
     4      3              0             -1              0            0.001786          0.001728
     3      4              0              1              1            0.185544          0.185922
     4      3              0             -1             -1            0.185544          0.185922
     3      4              0              2              1            0.000358          0.000371
     4      3              0             -2             -1            0.000358          0.000371
     3      4              1             -1              1            0.000358          0.000371
     4      3             -1              1             -1            0.000358          0.000371
     3      4              1              0              0            0.001786          0.001728
     4      3             -1              0              0            0.001786          0.001728
     3      4              1              0              1            0.185545          0.185923
     4      3             -1              0             -1            0.185545          0.185923
     3      4              1              1              0            0.001786          0.001728
     4      3             -1             -1              0            0.001786          0.001728
     3      4              1              1              1            0.185544          0.185923
     4      3             -1             -1             -1            0.185544          0.185923
     3      4              1              2              1            0.000358          0.000371
     4      3             -1             -2             -1            0.000358          0.000371
     3      4              2              0              1            0.000358          0.000371
     4      3             -2              0             -1            0.000358          0.000371
     3      4              2              1              1            0.000358          0.000371
     4      3             -2             -1             -1            0.000358          0.000371
     4      4              0              0              1            0.000674          0.000672
     4      4              0              0             -1            0.000674          0.000672
     4      4              0              1              0            0.163264          0.157329
     4      4              0             -1              0            0.163264          0.157329
     4      4              1             -1              0            0.006519          0.006735
     4      4             -1              1              0            0.006519          0.006735
     4      4              1              0              0            0.163264          0.157328
     4      4             -1              0              0            0.163264          0.157328
     4      4              1              1              0            0.006519          0.006735
     4      4             -1             -1              0            0.006519          0.006735
  
