# Supplementary material for: How well do various QM-derived net atomic charges reproduce the electrostatic potential surrounding a material across multiple geometric conformations?
Source: RSC Adv. 2025 Jul 7;15(29):23223–65. doi: 10.1039/d4ra07900k (PMC12230677; doi:10.1039/d4ra07900k)
Supplement: RA-015-D4RA07900K-s002 [file RA-015-D4RA07900K-s002.zip › 11_sodium_chloride_crystals/P4mmm_Na3Cl/10_core_electrons/VASP_DDEC_analysis.output]

  
 ******************** TIME CONTROL ********************
 Starting Chargemol development version January 4, 2022     
 ******************************************************
  
 Starting DDEC program
 2025/02/06  10:08:34
 Copyright (c) 2014, 2015, 2016, 2017, 2018, 2019, 2020, 2021 by Thomas A. Manz and Nidia Gabaldon Limas. Rights reserved.
  
 **************** THREAD INFORMATION ******************
 Job running using OpenMP.
 The number of parallel threads is:            8
  
 ******************************************************
  
 /home/tamanz/bin/atomic_densities/                                                                                                                                                                      
  
 ******************** TIME CONTROL ********************
 Starting format_vasp_densities
 ******************************************************
  
 inputfile = AECCAR2
 vectors
  5.264777  0.000000  0.000000
  0.000000  5.264777  0.000000
  0.000000  0.000000  9.091472
 direct_coords
  0.000000  0.000000  0.500000
  0.500000  0.500000  0.238000
  0.500000  0.500000  0.762000
  0.000000  0.000000  0.000000
 totnumA=     36
 totnumB=     36
 totnumC=     64
 core_available F
 inputfile = CHGCAR
 valence_grid_correct = T
  
 ******************** TIME CONTROL ********************
 Read input files in    8.2999996840953827E-002 seconds
 ******************************************************
  
 The maximum pixel electron correction was:   0.047508
 The number of pixel corrections was:      1
 sum_negative_density: -0.000011
 POTCAR
  
 ******************** TIME CONTROL ********************
 Starting add_missing_core_density
 ******************************************************
  
 center_nabc =
           0           0          32
          18          18          15
          18          18          49
           0           0           0
 delta_na=     66
 delta_nb=     66
 delta_nc=     68
  
 ******************** TIME CONTROL ********************
 Starting check_grid_spacing
 ******************************************************
  
 The grid spacing in your electron density input file is adequate.
  
 ******************** TIME CONTROL ********************
 Finished check_grid_spacing in    2.4000000208616257E-002 seconds
 ******************************************************
  
 Checking to see that all core electrons are accounted for:
  
 Printing atom number, atomic number, core electrons, and missing core for each atom.
 (Missing core electrons will be inserted using stored core electron reference densities.)
    1   11    10.000000   10
    2   11    10.000000   10
    3   11    10.000000   10
    4   17    10.000000   10
 Finished the check for missing core electrons.
  
 ******************** TIME CONTROL ********************
 Finished add_missing_core_density in    4.5000001788139343E-002 seconds
 ******************************************************
  
 The CHGCAR               file size is:               1511254 bytes.
 non_collinear = F
 spin_available = F
  
 ******************** TIME CONTROL ********************
 Starting compute_dominant_atom_volumes
 ******************************************************
  
  
 ******************** TIME CONTROL ********************
 Finished compute_dominant_atom_volumes in    2.1999999880790710E-002 seconds
 ******************************************************
  
 The largest occupancy correction was
   2.0191140874557374E-002
  
 ******************** TIME CONTROL ********************
 Finished format_vasp_densities in   0.15700000524520874      seconds
 ******************************************************
  
 ncore =       40.0000
 nvalence =       10.0000
 pixelvolume =    3.0381E-03
 numerically integrated valence density =    1.0028E+01
 sum_valence_occupancy_correction =   -2.7987E-02
 checkme =    7.2622E-07
 The grid spacing is adequate and all electrons are properly accounted for.
 Calculation will proceed.
 Making sure the atomic coordinates for periodic directions are inside the reference unit cell.
 The adjusted atomic coordinates are
    0.0000    0.0000    4.5457
    2.6324    2.6324    2.1638
    2.6324    2.6324    6.9277
    0.0000    0.0000    0.0000
  
 The adjusted center_nabc is
           0           0          32
          18          18          15
          18          18          49
           0           0           0
  
 ******************** TIME CONTROL ********************
 Starting core_iterator
 ******************************************************
  
 Iteratively solving for the core charge distributions:
 Iteration=   1
 Provisionally assigned core electron populations for the current iteration: 
     11.852407     12.236367     12.236367     19.433842
 change=   1.943384E+01
 Iteration=   2
 Provisionally assigned core electron populations for the current iteration: 
     11.926565     12.349313     12.349313     19.133792
 change=   3.000505E-01
 Iteration=   3
 Provisionally assigned core electron populations for the current iteration: 
     11.929190     12.355417     12.355417     19.118958
 change=   1.483341E-02
 Iteration=   4
 Provisionally assigned core electron populations for the current iteration: 
     11.928329     12.357405     12.357405     19.115845
 change=   3.113154E-03
 Iteration=   5
 Provisionally assigned core electron populations for the current iteration: 
     11.926749     12.358746     12.358746     19.114742
 change=   1.579580E-03
 Iteration=   6
 Provisionally assigned core electron populations for the current iteration: 
     11.925292     12.359712     12.359712     19.114267
 change=   1.457254E-03
 Iteration=   7
 Provisionally assigned core electron populations for the current iteration: 
     11.924073     12.360440     12.360440     19.114031
 change=   1.218542E-03
 Iteration=   8
 Provisionally assigned core electron populations for the current iteration: 
     11.923046     12.361025     12.361025     19.113888
 change=   1.027392E-03
 Iteration=   9
 Provisionally assigned core electron populations for the current iteration: 
     11.922181     12.361501     12.361501     19.113800
 change=   8.651690E-04
 Iteration=  10
 Provisionally assigned core electron populations for the current iteration: 
     11.921454     12.361895     12.361895     19.113738
 change=   7.265787E-04
 Iteration=  11
 Provisionally assigned core electron populations for the current iteration: 
     11.920845     12.362222     12.362222     19.113695
 change=   6.095320E-04
 Iteration=  12
 Provisionally assigned core electron populations for the current iteration: 
     11.920330     12.362495     12.362495     19.113663
 change=   5.144935E-04
 Iteration=  13
 Provisionally assigned core electron populations for the current iteration: 
     11.919893     12.362725     12.362725     19.113640
 change=   4.368020E-04
 Iteration=  14
 Provisionally assigned core electron populations for the current iteration: 
     11.919521     12.362920     12.362920     19.113623
 change=   3.727741E-04
 Iteration=  15
 Provisionally assigned core electron populations for the current iteration: 
     11.919192     12.363090     12.363090     19.113610
 change=   3.287317E-04
 Iteration=  16
 Provisionally assigned core electron populations for the current iteration: 
     11.918893     12.363244     12.363244     19.113602
 change=   2.992227E-04
 Iteration=  17
 Provisionally assigned core electron populations for the current iteration: 
     11.918619     12.363384     12.363384     19.113596
 change=   2.740227E-04
 Iteration=  18
 Provisionally assigned core electron populations for the current iteration: 
     11.918367     12.363512     12.363512     19.113593
 change=   2.518745E-04
 Iteration=  19
 Provisionally assigned core electron populations for the current iteration: 
     11.918135     12.363628     12.363628     19.113592
 change=   2.317826E-04
 Iteration=  20
 Provisionally assigned core electron populations for the current iteration: 
     11.917921     12.363735     12.363735     19.113592
 change=   2.141292E-04
 Iteration=  21
 Provisionally assigned core electron populations for the current iteration: 
     11.917722     12.363833     12.363833     19.113594
 change=   1.984954E-04
 Iteration=  22
 Provisionally assigned core electron populations for the current iteration: 
     11.917538     12.363924     12.363924     19.113596
 change=   1.844838E-04
 Iteration=  23
 Provisionally assigned core electron populations for the current iteration: 
     11.917366     12.364009     12.364009     19.113600
 change=   1.718195E-04
 Iteration=  24
 Provisionally assigned core electron populations for the current iteration: 
     11.917206     12.364087     12.364087     19.113604
 change=   1.603857E-04
 Iteration=  25
 Provisionally assigned core electron populations for the current iteration: 
     11.917056     12.364159     12.364159     19.113608
 change=   1.500102E-04
 Iteration=  26
 Provisionally assigned core electron populations for the current iteration: 
     11.916915     12.364227     12.364227     19.113613
 change=   1.405818E-04
 Iteration=  27
 Provisionally assigned core electron populations for the current iteration: 
     11.916783     12.364291     12.364291     19.113618
 change=   1.319426E-04
 Iteration=  28
 Provisionally assigned core electron populations for the current iteration: 
     11.916659     12.364350     12.364350     19.113623
 change=   1.239958E-04
 Iteration=  29
 Provisionally assigned core electron populations for the current iteration: 
     11.916542     12.364406     12.364406     19.113629
 change=   1.166754E-04
 Iteration=  30
 Provisionally assigned core electron populations for the current iteration: 
     11.916433     12.364458     12.364458     19.113634
 change=   1.099138E-04
 Iteration=  31
 Provisionally assigned core electron populations for the current iteration: 
     11.916329     12.364507     12.364507     19.113639
 change=   1.036506E-04
 Iteration=  32
 Provisionally assigned core electron populations for the current iteration: 
     11.916231     12.364554     12.364554     19.113644
 change=   9.780741E-05
 Iteration=  33
 Provisionally assigned core electron populations for the current iteration: 
     11.916139     12.364598     12.364598     19.113649
 change=   9.240251E-05
 Iteration=  34
 Provisionally assigned core electron populations for the current iteration: 
     11.916051     12.364639     12.364639     19.113653
 change=   8.738853E-05
 Iteration=  35
 Provisionally assigned core electron populations for the current iteration: 
     11.915968     12.364679     12.364679     19.113658
 change=   8.356743E-05
 Iteration=  36
 Provisionally assigned core electron populations for the current iteration: 
     11.915887     12.364717     12.364717     19.113662
 change=   8.054545E-05
 Iteration=  37
 Provisionally assigned core electron populations for the current iteration: 
     11.915809     12.364754     12.364754     19.113666
 change=   7.772100E-05
 Iteration=  38
 Provisionally assigned core electron populations for the current iteration: 
     11.915734     12.364789     12.364789     19.113670
 change=   7.506366E-05
 Iteration=  39
 Provisionally assigned core electron populations for the current iteration: 
     11.915662     12.364824     12.364824     19.113673
 change=   7.286451E-05
 Iteration=  40
 Provisionally assigned core electron populations for the current iteration: 
     11.915591     12.364858     12.364858     19.113677
 change=   7.083211E-05
 Iteration=  41
 Provisionally assigned core electron populations for the current iteration: 
     11.915522     12.364890     12.364890     19.113680
 change=   6.890552E-05
 Iteration=  42
 Provisionally assigned core electron populations for the current iteration: 
     11.915455     12.364922     12.364922     19.113684
 change=   6.707170E-05
 Iteration=  43
 Provisionally assigned core electron populations for the current iteration: 
     11.915389     12.364953     12.364953     19.113687
 change=   6.532065E-05
 Iteration=  44
 Provisionally assigned core electron populations for the current iteration: 
     11.915326     12.364984     12.364984     19.113690
 change=   6.364434E-05
 Iteration=  45
 Provisionally assigned core electron populations for the current iteration: 
     11.915264     12.365013     12.365013     19.113693
 change=   6.203622E-05
 Iteration=  46
 Provisionally assigned core electron populations for the current iteration: 
     11.915203     12.365042     12.365042     19.113696
 change=   6.049074E-05
 Iteration=  47
 Provisionally assigned core electron populations for the current iteration: 
     11.915144     12.365070     12.365070     19.113698
 change=   5.900320E-05
 Iteration=  48
 Provisionally assigned core electron populations for the current iteration: 
     11.915087     12.365098     12.365098     19.113701
 change=   5.756953E-05
 Iteration=  49
 Provisionally assigned core electron populations for the current iteration: 
     11.915030     12.365124     12.365124     19.113704
 change=   5.618615E-05
 Iteration=  50
 Provisionally assigned core electron populations for the current iteration: 
     11.914976     12.365151     12.365151     19.113706
 change=   5.484995E-05
 Iteration=  51
 Provisionally assigned core electron populations for the current iteration: 
     11.914922     12.365176     12.365176     19.113708
 change=   5.355812E-05
 Iteration=  52
 Provisionally assigned core electron populations for the current iteration: 
     11.914870     12.365201     12.365201     19.113710
 change=   5.230818E-05
 Iteration=  53
 Provisionally assigned core electron populations for the current iteration: 
     11.914819     12.365226     12.365226     19.113712
 change=   5.109787E-05
 Iteration=  54
 Provisionally assigned core electron populations for the current iteration: 
     11.914769     12.365250     12.365250     19.113714
 change=   4.992515E-05
 Iteration=  55
 Provisionally assigned core electron populations for the current iteration: 
     11.914720     12.365273     12.365273     19.113716
 change=   4.878818E-05
 Iteration=  56
 Provisionally assigned core electron populations for the current iteration: 
     11.914672     12.365296     12.365296     19.113718
 change=   4.768526E-05
 Iteration=  57
 Provisionally assigned core electron populations for the current iteration: 
     11.914626     12.365319     12.365319     19.113720
 change=   4.661483E-05
 Iteration=  58
 Provisionally assigned core electron populations for the current iteration: 
     11.914580     12.365341     12.365341     19.113721
 change=   4.557545E-05
 Iteration=  59
 Provisionally assigned core electron populations for the current iteration: 
     11.914535     12.365362     12.365362     19.113723
 change=   4.456581E-05
 Iteration=  60
 Provisionally assigned core electron populations for the current iteration: 
     11.914492     12.365383     12.365383     19.113724
 change=   4.358466E-05
 Iteration=  61
 Provisionally assigned core electron populations for the current iteration: 
     11.914449     12.365404     12.365404     19.113726
 change=   4.256766E-05
 Iteration=  62
 Provisionally assigned core electron populations for the current iteration: 
     11.914408     12.365424     12.365424     19.113727
 change=   4.157424E-05
 Iteration=  63
 Provisionally assigned core electron populations for the current iteration: 
     11.914367     12.365444     12.365444     19.113728
 change=   4.061259E-05
 Iteration=  64
 Provisionally assigned core electron populations for the current iteration: 
     11.914327     12.365463     12.365463     19.113730
 change=   3.969571E-05
 Iteration=  65
 Provisionally assigned core electron populations for the current iteration: 
     11.914288     12.365482     12.365482     19.113731
 change=   3.896697E-05
 Iteration=  66
 Provisionally assigned core electron populations for the current iteration: 
     11.914250     12.365500     12.365500     19.113732
 change=   3.826280E-05
 Iteration=  67
 Provisionally assigned core electron populations for the current iteration: 
     11.914213     12.365518     12.365518     19.113733
 change=   3.757980E-05
 Iteration=  68
 Provisionally assigned core electron populations for the current iteration: 
     11.914176     12.365536     12.365536     19.113735
 change=   3.691578E-05
 Iteration=  69
 Provisionally assigned core electron populations for the current iteration: 
     11.914139     12.365554     12.365554     19.113736
 change=   3.626921E-05
 Iteration=  70
 Provisionally assigned core electron populations for the current iteration: 
     11.914104     12.365571     12.365571     19.113737
 change=   3.561043E-05
 Iteration=  71
 Provisionally assigned core electron populations for the current iteration: 
     11.914069     12.365588     12.365588     19.113738
 change=   3.496339E-05
 Iteration=  72
 Provisionally assigned core electron populations for the current iteration: 
     11.914035     12.365605     12.365605     19.113739
 change=   3.433610E-05
 Iteration=  73
 Provisionally assigned core electron populations for the current iteration: 
     11.914001     12.365621     12.365621     19.113740
 change=   3.372672E-05
 Iteration=  74
 Provisionally assigned core electron populations for the current iteration: 
     11.913968     12.365637     12.365637     19.113741
 change=   3.313393E-05
 Iteration=  75
 Provisionally assigned core electron populations for the current iteration: 
     11.913935     12.365653     12.365653     19.113742
 change=   3.255670E-05
 Iteration=  76
 Provisionally assigned core electron populations for the current iteration: 
     11.913903     12.365668     12.365668     19.113743
 change=   3.199419E-05
 Iteration=  77
 Provisionally assigned core electron populations for the current iteration: 
     11.913872     12.365684     12.365684     19.113744
 change=   3.144567E-05
 Iteration=  78
 Provisionally assigned core electron populations for the current iteration: 
     11.913841     12.365699     12.365699     19.113745
 change=   3.091049E-05
 Iteration=  79
 Provisionally assigned core electron populations for the current iteration: 
     11.913810     12.365713     12.365713     19.113746
 change=   3.038810E-05
 Iteration=  80
 Provisionally assigned core electron populations for the current iteration: 
     11.913781     12.365728     12.365728     19.113747
 change=   2.987797E-05
 Iteration=  81
 Provisionally assigned core electron populations for the current iteration: 
     11.913751     12.365742     12.365742     19.113748
 change=   2.937964E-05
 Iteration=  82
 Provisionally assigned core electron populations for the current iteration: 
     11.913722     12.365756     12.365756     19.113748
 change=   2.889265E-05
 Iteration=  83
 Provisionally assigned core electron populations for the current iteration: 
     11.913694     12.365770     12.365770     19.113749
 change=   2.841662E-05
 Iteration=  84
 Provisionally assigned core electron populations for the current iteration: 
     11.913666     12.365784     12.365784     19.113750
 change=   2.795115E-05
 Iteration=  85
 Provisionally assigned core electron populations for the current iteration: 
     11.913638     12.365797     12.365797     19.113751
 change=   2.749591E-05
 Iteration=  86
 Provisionally assigned core electron populations for the current iteration: 
     11.913611     12.365810     12.365810     19.113752
 change=   2.705054E-05
 Iteration=  87
 Provisionally assigned core electron populations for the current iteration: 
     11.913585     12.365823     12.365823     19.113752
 change=   2.661475E-05
 Iteration=  88
 Provisionally assigned core electron populations for the current iteration: 
     11.913559     12.365836     12.365836     19.113753
 change=   2.618822E-05
 Iteration=  89
 Provisionally assigned core electron populations for the current iteration: 
     11.913533     12.365848     12.365848     19.113754
 change=   2.577069E-05
 Iteration=  90
 Provisionally assigned core electron populations for the current iteration: 
     11.913507     12.365861     12.365861     19.113754
 change=   2.536188E-05
 Iteration=  91
 Provisionally assigned core electron populations for the current iteration: 
     11.913482     12.365873     12.365873     19.113755
 change=   2.496153E-05
 Iteration=  92
 Provisionally assigned core electron populations for the current iteration: 
     11.913458     12.365885     12.365885     19.113756
 change=   2.456941E-05
 Iteration=  93
 Provisionally assigned core electron populations for the current iteration: 
     11.913434     12.365896     12.365896     19.113756
 change=   2.418528E-05
 Iteration=  94
 Provisionally assigned core electron populations for the current iteration: 
     11.913410     12.365908     12.365908     19.113757
 change=   2.380892E-05
 Iteration=  95
 Provisionally assigned core electron populations for the current iteration: 
     11.913386     12.365919     12.365919     19.113758
 change=   2.344012E-05
 Iteration=  96
 Provisionally assigned core electron populations for the current iteration: 
     11.913363     12.365931     12.365931     19.113758
 change=   2.307867E-05
 Iteration=  97
 Provisionally assigned core electron populations for the current iteration: 
     11.913341     12.365942     12.365942     19.113759
 change=   2.272438E-05
 Iteration=  98
 Provisionally assigned core electron populations for the current iteration: 
     11.913318     12.365953     12.365953     19.113759
 change=   2.237705E-05
 Iteration=  99
 Provisionally assigned core electron populations for the current iteration: 
     11.913296     12.365963     12.365963     19.113760
 change=   2.203651E-05
 Iteration= 100
 Provisionally assigned core electron populations for the current iteration: 
     11.913274     12.365974     12.365974     19.113760
 change=   2.170259E-05
 Iteration= 101
 Provisionally assigned core electron populations for the current iteration: 
     11.913253     12.365984     12.365984     19.113761
 change=   2.137510E-05
 Iteration= 102
 Provisionally assigned core electron populations for the current iteration: 
     11.913232     12.365995     12.365995     19.113761
 change=   2.105390E-05
 Iteration= 103
 Provisionally assigned core electron populations for the current iteration: 
     11.913211     12.366005     12.366005     19.113762
 change=   2.073882E-05
 Iteration= 104
 Provisionally assigned core electron populations for the current iteration: 
     11.913191     12.366015     12.366015     19.113762
 change=   2.042972E-05
 Iteration= 105
 Provisionally assigned core electron populations for the current iteration: 
     11.913171     12.366025     12.366025     19.113763
 change=   2.012645E-05
 Iteration= 106
 Provisionally assigned core electron populations for the current iteration: 
     11.913151     12.366034     12.366034     19.113763
 change=   1.982886E-05
 Iteration= 107
 Provisionally assigned core electron populations for the current iteration: 
     11.913131     12.366044     12.366044     19.113764
 change=   1.953682E-05
 Iteration= 108
 Provisionally assigned core electron populations for the current iteration: 
     11.913112     12.366053     12.366053     19.113764
 change=   1.925020E-05
 Iteration= 109
 Provisionally assigned core electron populations for the current iteration: 
     11.913093     12.366062     12.366062     19.113765
 change=   1.896887E-05
 Iteration= 110
 Provisionally assigned core electron populations for the current iteration: 
     11.913074     12.366072     12.366072     19.113765
 change=   1.869271E-05
 Iteration= 111
 Provisionally assigned core electron populations for the current iteration: 
     11.913056     12.366081     12.366081     19.113766
 change=   1.842159E-05
 Iteration= 112
 Provisionally assigned core electron populations for the current iteration: 
     11.913038     12.366089     12.366089     19.113766
 change=   1.815540E-05
 Iteration= 113
 Provisionally assigned core electron populations for the current iteration: 
     11.913020     12.366098     12.366098     19.113766
 change=   1.789402E-05
 Iteration= 114
 Provisionally assigned core electron populations for the current iteration: 
     11.913002     12.366107     12.366107     19.113767
 change=   1.767104E-05
 Iteration= 115
 Provisionally assigned core electron populations for the current iteration: 
     11.912985     12.366115     12.366115     19.113767
 change=   1.746359E-05
 Iteration= 116
 Provisionally assigned core electron populations for the current iteration: 
     11.912968     12.366124     12.366124     19.113768
 change=   1.726083E-05
 Iteration= 117
 Provisionally assigned core electron populations for the current iteration: 
     11.912951     12.366132     12.366132     19.113768
 change=   1.706222E-05
 Iteration= 118
 Provisionally assigned core electron populations for the current iteration: 
     11.912934     12.366140     12.366140     19.113768
 change=   1.686742E-05
 Iteration= 119
 Provisionally assigned core electron populations for the current iteration: 
     11.912917     12.366149     12.366149     19.113769
 change=   1.669436E-05
 Iteration= 120
 Provisionally assigned core electron populations for the current iteration: 
     11.912900     12.366157     12.366157     19.113769
 change=   1.652774E-05
 Iteration= 121
 Provisionally assigned core electron populations for the current iteration: 
     11.912884     12.366165     12.366165     19.113770
 change=   1.636452E-05
 Iteration= 122
 Provisionally assigned core electron populations for the current iteration: 
     11.912868     12.366173     12.366173     19.113770
 change=   1.620437E-05
 Iteration= 123
 Provisionally assigned core electron populations for the current iteration: 
     11.912852     12.366180     12.366180     19.113770
 change=   1.604707E-05
 Iteration= 124
 Provisionally assigned core electron populations for the current iteration: 
     11.912836     12.366188     12.366188     19.113771
 change=   1.589246E-05
 Iteration= 125
 Provisionally assigned core electron populations for the current iteration: 
     11.912820     12.366196     12.366196     19.113771
 change=   1.574040E-05
 Iteration= 126
 Provisionally assigned core electron populations for the current iteration: 
     11.912805     12.366203     12.366203     19.113771
 change=   1.559077E-05
 Iteration= 127
 Provisionally assigned core electron populations for the current iteration: 
     11.912789     12.366211     12.366211     19.113772
 change=   1.544348E-05
 Iteration= 128
 Provisionally assigned core electron populations for the current iteration: 
     11.912774     12.366218     12.366218     19.113772
 change=   1.529844E-05
 Iteration= 129
 Provisionally assigned core electron populations for the current iteration: 
     11.912759     12.366226     12.366226     19.113772
 change=   1.515559E-05
 Iteration= 130
 Provisionally assigned core electron populations for the current iteration: 
     11.912744     12.366233     12.366233     19.113773
 change=   1.501052E-05
 Iteration= 131
 Provisionally assigned core electron populations for the current iteration: 
     11.912729     12.366240     12.366240     19.113773
 change=   1.486420E-05
 Iteration= 132
 Provisionally assigned core electron populations for the current iteration: 
     11.912714     12.366248     12.366248     19.113773
 change=   1.472048E-05
 Iteration= 133
 Provisionally assigned core electron populations for the current iteration: 
     11.912700     12.366255     12.366255     19.113774
 change=   1.457914E-05
 Iteration= 134
 Provisionally assigned core electron populations for the current iteration: 
     11.912685     12.366262     12.366262     19.113774
 change=   1.444004E-05
 Iteration= 135
 Provisionally assigned core electron populations for the current iteration: 
     11.912671     12.366269     12.366269     19.113775
 change=   1.430309E-05
 Iteration= 136
 Provisionally assigned core electron populations for the current iteration: 
     11.912657     12.366276     12.366276     19.113775
 change=   1.416820E-05
 Iteration= 137
 Provisionally assigned core electron populations for the current iteration: 
     11.912643     12.366283     12.366283     19.113775
 change=   1.403530E-05
 Iteration= 138
 Provisionally assigned core electron populations for the current iteration: 
     11.912629     12.366289     12.366289     19.113776
 change=   1.390433E-05
 Iteration= 139
 Provisionally assigned core electron populations for the current iteration: 
     11.912615     12.366296     12.366296     19.113776
 change=   1.377524E-05
 Iteration= 140
 Provisionally assigned core electron populations for the current iteration: 
     11.912601     12.366303     12.366303     19.113776
 change=   1.364797E-05
 Iteration= 141
 Provisionally assigned core electron populations for the current iteration: 
     11.912588     12.366309     12.366309     19.113777
 change=   1.352249E-05
 Iteration= 142
 Provisionally assigned core electron populations for the current iteration: 
     11.912574     12.366316     12.366316     19.113777
 change=   1.339874E-05
 Iteration= 143
 Provisionally assigned core electron populations for the current iteration: 
     11.912561     12.366322     12.366322     19.113777
 change=   1.327668E-05
 Iteration= 144
 Provisionally assigned core electron populations for the current iteration: 
     11.912548     12.366329     12.366329     19.113778
 change=   1.315628E-05
 Iteration= 145
 Provisionally assigned core electron populations for the current iteration: 
     11.912535     12.366335     12.366335     19.113778
 change=   1.303749E-05
 Iteration= 146
 Provisionally assigned core electron populations for the current iteration: 
     11.912522     12.366341     12.366341     19.113778
 change=   1.292029E-05
 Iteration= 147
 Provisionally assigned core electron populations for the current iteration: 
     11.912509     12.366348     12.366348     19.113779
 change=   1.280463E-05
 Iteration= 148
 Provisionally assigned core electron populations for the current iteration: 
     11.912496     12.366354     12.366354     19.113779
 change=   1.269024E-05
 Iteration= 149
 Provisionally assigned core electron populations for the current iteration: 
     11.912484     12.366360     12.366360     19.113779
 change=   1.257556E-05
 Iteration= 150
 Provisionally assigned core electron populations for the current iteration: 
     11.912471     12.366366     12.366366     19.113780
 change=   1.246248E-05
 Iteration= 151
 Provisionally assigned core electron populations for the current iteration: 
     11.912459     12.366372     12.366372     19.113780
 change=   1.235093E-05
 Iteration= 152
 Provisionally assigned core electron populations for the current iteration: 
     11.912447     12.366378     12.366378     19.113781
 change=   1.224084E-05
 Iteration= 153
 Provisionally assigned core electron populations for the current iteration: 
     11.912435     12.366384     12.366384     19.113781
 change=   1.213218E-05
 Iteration= 154
 Provisionally assigned core electron populations for the current iteration: 
     11.912423     12.366389     12.366389     19.113781
 change=   1.202491E-05
 Iteration= 155
 Provisionally assigned core electron populations for the current iteration: 
     11.912411     12.366395     12.366395     19.113782
 change=   1.191900E-05
 Iteration= 156
 Provisionally assigned core electron populations for the current iteration: 
     11.912399     12.366401     12.366401     19.113782
 change=   1.181441E-05
 Iteration= 157
 Provisionally assigned core electron populations for the current iteration: 
     11.912387     12.366407     12.366407     19.113782
 change=   1.171112E-05
 Iteration= 158
 Provisionally assigned core electron populations for the current iteration: 
     11.912376     12.366412     12.366412     19.113783
 change=   1.160911E-05
 Iteration= 159
 Provisionally assigned core electron populations for the current iteration: 
     11.912364     12.366418     12.366418     19.113783
 change=   1.150835E-05
 Iteration= 160
 Provisionally assigned core electron populations for the current iteration: 
     11.912353     12.366423     12.366423     19.113783
 change=   1.140881E-05
 Iteration= 161
 Provisionally assigned core electron populations for the current iteration: 
     11.912341     12.366429     12.366429     19.113784
 change=   1.131048E-05
 Iteration= 162
 Provisionally assigned core electron populations for the current iteration: 
     11.912330     12.366434     12.366434     19.113784
 change=   1.121333E-05
 Iteration= 163
 Provisionally assigned core electron populations for the current iteration: 
     11.912319     12.366440     12.366440     19.113785
 change=   1.111734E-05
 Iteration= 164
 Provisionally assigned core electron populations for the current iteration: 
     11.912308     12.366445     12.366445     19.113785
 change=   1.102249E-05
 Iteration= 165
 Provisionally assigned core electron populations for the current iteration: 
     11.912297     12.366450     12.366450     19.113785
 change=   1.092876E-05
 Iteration= 166
 Provisionally assigned core electron populations for the current iteration: 
     11.912286     12.366456     12.366456     19.113786
 change=   1.083614E-05
 Iteration= 167
 Provisionally assigned core electron populations for the current iteration: 
     11.912276     12.366461     12.366461     19.113786
 change=   1.074459E-05
 Iteration= 168
 Provisionally assigned core electron populations for the current iteration: 
     11.912265     12.366466     12.366466     19.113786
 change=   1.065412E-05
 Iteration= 169
 Provisionally assigned core electron populations for the current iteration: 
     11.912254     12.366471     12.366471     19.113787
 change=   1.056469E-05
 Iteration= 170
 Provisionally assigned core electron populations for the current iteration: 
     11.912244     12.366476     12.366476     19.113787
 change=   1.047629E-05
 Iteration= 171
 Provisionally assigned core electron populations for the current iteration: 
     11.912233     12.366481     12.366481     19.113787
 change=   1.038890E-05
 Iteration= 172
 Provisionally assigned core electron populations for the current iteration: 
     11.912223     12.366486     12.366486     19.113788
 change=   1.030251E-05
 Iteration= 173
 Provisionally assigned core electron populations for the current iteration: 
     11.912213     12.366491     12.366491     19.113788
 change=   1.021711E-05
 Iteration= 174
 Provisionally assigned core electron populations for the current iteration: 
     11.912203     12.366496     12.366496     19.113789
 change=   1.013267E-05
 Iteration= 175
 Provisionally assigned core electron populations for the current iteration: 
     11.912193     12.366501     12.366501     19.113789
 change=   1.004918E-05
 Iteration= 176
 Provisionally assigned core electron populations for the current iteration: 
     11.912183     12.366505     12.366505     19.113789
 change=   9.966624E-06
 Correcting the core density grid
 Iteration=   1
 Provisionally assigned core electron populations for the current iteration: 
     10.952660     11.296793     11.296793     14.945275
 The residual difference between precise core electrons and current core electron populations: 
     -0.952660     -1.296793     -1.296793     -4.945275
 Iteration=   2
 Provisionally assigned core electron populations for the current iteration: 
     10.415840     10.676667     10.676667     12.553858
 The residual difference between precise core electrons and current core electron populations: 
     -0.415840     -0.676667     -0.676667     -2.553858
 Iteration=   3
 Provisionally assigned core electron populations for the current iteration: 
     10.136952     10.314688     10.314688     11.200007
 The residual difference between precise core electrons and current core electron populations: 
     -0.136952     -0.314688     -0.314688     -1.200007
 Iteration=   4
 Provisionally assigned core electron populations for the current iteration: 
     10.023755     10.109322     10.109322     10.465554
 The residual difference between precise core electrons and current core electron populations: 
     -0.023755     -0.109322     -0.109322     -0.465554
 Iteration=   5
 Provisionally assigned core electron populations for the current iteration: 
     10.000934     10.018656     10.018656     10.118808
 The residual difference between precise core electrons and current core electron populations: 
     -0.000934     -0.018656     -0.018656     -0.118808
 Iteration=   6
 Provisionally assigned core electron populations for the current iteration: 
      9.999992     10.000652     10.000652     10.011527
 The residual difference between precise core electrons and current core electron populations: 
      0.000008     -0.000652     -0.000652     -0.011527
 Iteration=   7
 Provisionally assigned core electron populations for the current iteration: 
      9.999991     10.000005     10.000005     10.000128
 The residual difference between precise core electrons and current core electron populations: 
      0.000009     -0.000005     -0.000005     -0.000128
 Iteration=   8
 Provisionally assigned core electron populations for the current iteration: 
      9.999991     10.000005     10.000005     10.000000
 The residual difference between precise core electrons and current core electron populations: 
      0.000009     -0.000005     -0.000005     -0.000000
 Core density grid corrected in the following number of iterations: 
 iter=            8
  
 ******************** TIME CONTROL ********************
 Finished core_iterator in    8.2659997940063477      seconds
 ******************************************************
  
  
 ******************** TIME CONTROL ********************
 Starting DDEC6 valence_iterator
 ******************************************************
  
 Iteratively solving for the atomic partial charge distributions:
 Normalization =   1.0000000726221949     
 Information for noniterative Hirshfeld method will be printed now.
  
 ******************** TIME CONTROL ********************
 Starting local_multipole_moment_analysis
 ******************************************************
  
 Multipole analysis for each of the expansion sites.
 XYZ coordinates, net charges, and multipoles are in atomic units. Dipoles and quadrupoles are for valence electrons.
 center number, atomic number, x, y, z, net_charge, dipole_x, dipole_y, dipole_z, dipole_mag, Qxy, Qxz, Qyz, Q(x^2-y^2), Q(3z^2 - R^2),three eigenvalues of traceless quadrupole moment tensor
     1    11  0.000000  0.000000  4.545736 -0.012521  0.000000 -0.000000  0.000001  0.000001  0.000000 -0.000001 -0.000001  0.000002  1.273386 -0.212232 -0.212230  0.424462
     2    11  2.632388  2.632388  2.163770  0.077640 -0.000000 -0.000001 -0.200541  0.200541  0.000001 -0.000001  0.000000 -0.000004 -0.214134 -0.071378  0.035687  0.035691
     3    11  2.632388  2.632388  6.927701  0.077640 -0.000000  0.000001  0.200540  0.200540  0.000000 -0.000001  0.000000 -0.000001 -0.214143 -0.071381  0.035690  0.035691
     4    17  0.000000  0.000000  0.000000 -0.142759  0.000002  0.000001 -0.000001  0.000003  0.000000  0.000004  0.000001  0.000013 -0.519779 -0.173260  0.086624  0.086636
  
 ******************** TIME CONTROL ********************
 Finished local_multipole_moment_analysis in    3.7000000476837158E-002 seconds
 ******************************************************
  
 Information for noniterative CM5 method will be printed now.
 The computed CM5 net atomic charges are:
     0.228923     0.643611     0.643612    -1.516146
 Hirshfeld and CM5 analysis finished, calculation of iterative AIM will proceed.
 iter =            1
 Localized charges for the current iteration: 
      0.132319      0.419285      0.419286     -0.970891
 Net atomic charges for the current iteration: 
     -0.012521      0.077640      0.077640     -0.142759
 The updated reference ion charges will be: 
      0.084039      0.305403      0.305404     -0.694847
 Normalization =   1.0000000726221809     
 iter =            2
 Localized charges for the current iteration: 
      0.088244      0.543179      0.543180     -1.174603
 Net atomic charges for the current iteration: 
     -0.039929      0.346430      0.346431     -0.652933
 The updated reference ion charges will be: 
      0.045520      0.477596      0.477597     -1.000713
  
 ******************************************************
 Finished first 2 partitioning steps in   0.27599999308586121      seconds
 ******************************************************
  
 normalization=       1.000000
  
 ******************************************************
 Finished conditioned number of reference ion electrons in    4.3999999761581421E-002 seconds
 ******************************************************
  
  
 ******************************************************
 Finished conditioned monotonic decay of reference density in    0.0000000000000000      seconds
 ******************************************************
  
 iter = 3
 Iterations to converge reshaping: 
           1
  
 ******************************************************
 Finished tau calculation in    4.8000000417232513E-002 seconds
 ******************************************************
  
 Conditioned reference density computation complete.
  
 ******************************************************
 Finished 3rd partitioning step in    9.2000000178813934E-002 seconds
 This is the number of second to condition the reference densities plus the calculation of tau
 ******************************************************
  
 iteration=            4
 Normalization:   1.000000073
 Net atomic charges for the current iteration: 
     -0.241770      0.498993      0.498995     -0.756218
 Max change:  2.018417E-01
 Maximum density change:  4.963376E+02
 Iterations to converge reshaping: 
           1
 iteration=            5
 Normalization:   1.000000073
 Net atomic charges for the current iteration: 
     -0.169943      0.522530      0.522532     -0.875119
 Max change:  1.189009E-01
 Maximum density change:  5.074355E-03
 Iterations to converge reshaping: 
           2
 iteration=            6
 Normalization:   1.000000073
 Net atomic charges for the current iteration: 
     -0.188863      0.501101      0.501103     -0.813341
 Max change:  6.177800E-02
 Maximum density change:  3.401863E-04
 Iterations to converge reshaping: 
           1
 iteration=            7
 Normalization:   1.000000073
 Net atomic charges for the current iteration: 
     -0.195928      0.478680      0.478682     -0.761434
 Max change:  5.190624E-02
 Maximum density change:  2.805672E-04
  
 ******************************************************
 Finished charge partitioning steps 4-7 in   0.18000000715255737      seconds
 ******************************************************
  
  
 ******************** TIME CONTROL ********************
 Finished valence_iterator in   0.54799997806549072      seconds
 ******************************************************
  
  
 ******************** TIME CONTROL ********************
 Starting local_multipole_moment_analysis
 ******************************************************
  
 Multipole analysis for each of the expansion sites.
 XYZ coordinates, net charges, and multipoles are in atomic units. Dipoles and quadrupoles are for valence electrons.
 center number, atomic number, x, y, z, net_charge, dipole_x, dipole_y, dipole_z, dipole_mag, Qxy, Qxz, Qyz, Q(x^2-y^2), Q(3z^2 - R^2),three eigenvalues of traceless quadrupole moment tensor
     1    11  0.000000  0.000000  4.545736 -0.195928  0.000001 -0.000000  0.000000  0.000001  0.000001 -0.000002 -0.000001  0.000002  1.177250 -0.196210 -0.196207  0.392417
     2    11  2.632388  2.632388  2.163770  0.478680 -0.000000 -0.000001 -0.172667  0.172667  0.000001 -0.000001  0.000000 -0.000005 -0.250899 -0.083633  0.041814  0.041819
     3    11  2.632388  2.632388  6.927701  0.478682 -0.000000  0.000001  0.172666  0.172666  0.000001 -0.000001  0.000000 -0.000001 -0.250899 -0.083633  0.041816  0.041817
     4    17  0.000000  0.000000  0.000000 -0.761434  0.000003  0.000001  0.000000  0.000003  0.000000  0.000004  0.000001  0.000015 -0.369883 -0.123294  0.061640  0.061654
  
 ******************** TIME CONTROL ********************
 Finished local_multipole_moment_analysis in    3.7000000476837158E-002 seconds
 ******************************************************
  
 Since the system is periodic, total multipole moment analysis will not be performed.
 Calculation of the electron cloud penetration terms
  
 ******************** TIME CONTROL ********************
 Starting perform_BO_analysis
 ******************************************************
  
 Starting Effective Bond Order (BO) Analysis
  
 ******************** TIME CONTROL ********************
 Starting prepare_BO_density_grids
 ******************************************************
  
 Preparing density grids for bond order analysis ...
 Total density grid corrected in the following number of iterations:     3
 The total integrated number of electrons is       50.000000
 Grid preparation complete.
  
 ******************** TIME CONTROL ********************
 Finished prepare_BO_density_grids in    7.6999999582767487E-002 seconds
 ******************************************************
  
  
 ******************** TIME CONTROL ********************
 Starting compute_local_atomic_exchange_vectors
 ******************************************************
  
  
 ******************** TIME CONTROL ********************
 Finished compute_local_atomic_exchange_vectors in    4.3999999761581421E-002 seconds
 ******************************************************
  
  
 ******************** TIME CONTROL ********************
 Starting initialize_bond_pair_matrix
 ******************************************************
  
 Initializing the bond pair matrix ...
 The total number of symmetry unique atom pairs to include in the bond pair matrix is
 num_sym_unique_bond_pairs:     93
 The bond pair matrix has been initialized.
  
 ******************** TIME CONTROL ********************
 Finished initialize_bond_pair_matrix in   0.15199999511241913      seconds
 ******************************************************
  
  
 ******************** TIME CONTROL ********************
 Starting compute_summed_contact_exchange
 ******************************************************
  
  
 ******************** TIME CONTROL ********************
 Finished compute_summed_contact_exchange in    2.4000000208616257E-002 seconds
 ******************************************************
  
  
 ******************** TIME CONTROL ********************
 Starting integrate_bonding_terms
 ******************************************************
  
  
 ******************** TIME CONTROL ********************
 Finished integrate_bonding_terms in   0.65600001811981201      seconds
 ******************************************************
  
  
 ******************** TIME CONTROL ********************
 Starting calculate_final_BOs
 ******************************************************
  
 Checking for consistency in the summed contact exchange
 The maximum error in the summed contact exchange is     0.005184
  
 The sum of contact exchanges for each atom are:
    1.950407
    1.484482
    1.484479
    2.726110
  
 The sum of BOs for each atom are:
    2.139864
    1.629871
    1.629867
    2.975702
  
 The final bond pair matrix is
     1     1    0.000000    1.000000    0.000000  -65.000000   65.000000  -30.000000   66.000000  -35.000000   99.000000    0.087662    0.087662    0.081017    0.015259    0.419060    0.016540    0.006931    0.094593    0.094593
     1     1    1.000000   -1.000000    0.000000  -30.000000   66.000000  -66.000000   30.000000  -32.000000   96.000000    0.003781    0.003781    0.003802    0.000017    0.419060    0.000020    0.000008    0.003789    0.003789
     1     1    1.000000    0.000000    0.000000  -30.000000   66.000000  -65.000000   65.000000  -35.000000   99.000000    0.087662    0.087662    0.081017    0.015259    0.419060    0.016540    0.006931    0.094593    0.094593
     1     1    1.000000    1.000000    0.000000  -30.000000   66.000000  -30.000000   66.000000  -32.000000   96.000000    0.003781    0.003781    0.003802    0.000017    0.419060    0.000020    0.000008    0.003789    0.003789
     1     2   -1.000000   -1.000000    0.000000  -66.000000   48.000000  -66.000000   48.000000  -36.000000   83.000000    0.126633    0.126633    0.120134    0.024732    0.512614    0.027404    0.014048    0.140681    0.140681
     1     2   -1.000000   -1.000000    1.000000  -66.000000   48.000000  -66.000000   48.000000   11.000000  100.000000    0.000806    0.000806    0.000757    0.000000    0.512614    0.000001    0.000000    0.000806    0.000806
     1     2   -1.000000    0.000000    0.000000  -66.000000   48.000000  -48.000000   66.000000  -36.000000   83.000000    0.126633    0.126633    0.120134    0.024732    0.512614    0.027404    0.014048    0.140681    0.140681
     1     2   -1.000000    0.000000    1.000000  -66.000000   48.000000  -48.000000   66.000000   11.000000  100.000000    0.000806    0.000806    0.000757    0.000000    0.512614    0.000001    0.000000    0.000806    0.000806
     1     2    0.000000   -1.000000    0.000000  -48.000000   66.000000  -66.000000   48.000000  -36.000000   83.000000    0.126633    0.126633    0.120134    0.024732    0.512614    0.027404    0.014048    0.140681    0.140681
     1     2    0.000000   -1.000000    1.000000  -48.000000   66.000000  -66.000000   48.000000   11.000000  100.000000    0.000806    0.000806    0.000757    0.000000    0.512614    0.000001    0.000000    0.000806    0.000806
     1     2    0.000000    0.000000    0.000000  -48.000000   66.000000  -48.000000   66.000000  -36.000000   83.000000    0.126633    0.126633    0.120134    0.024732    0.512614    0.027404    0.014048    0.140680    0.140680
     1     2    0.000000    0.000000    1.000000  -48.000000   66.000000  -48.000000   66.000000   11.000000  100.000000    0.000806    0.000806    0.000757    0.000000    0.512614    0.000001    0.000000    0.000806    0.000806
     1     3   -1.000000   -1.000000   -1.000000  -66.000000   48.000000  -66.000000   48.000000  -36.000000   53.000000    0.000806    0.000806    0.000757    0.000000    0.512614    0.000001    0.000000    0.000806    0.000806
     1     3   -1.000000   -1.000000    0.000000  -66.000000   48.000000  -66.000000   48.000000  -19.000000  100.000000    0.126632    0.126632    0.120133    0.024732    0.512614    0.027404    0.014048    0.140680    0.140680
     1     3   -1.000000    0.000000   -1.000000  -66.000000   48.000000  -48.000000   66.000000  -36.000000   53.000000    0.000806    0.000806    0.000757    0.000000    0.512614    0.000001    0.000000    0.000806    0.000806
     1     3   -1.000000    0.000000    0.000000  -66.000000   48.000000  -48.000000   66.000000  -19.000000  100.000000    0.126633    0.126633    0.120134    0.024732    0.512614    0.027404    0.014048    0.140680    0.140680
     1     3    0.000000   -1.000000   -1.000000  -48.000000   66.000000  -66.000000   48.000000  -36.000000   53.000000    0.000806    0.000806    0.000757    0.000000    0.512614    0.000001    0.000000    0.000806    0.000806
     1     3    0.000000   -1.000000    0.000000  -48.000000   66.000000  -66.000000   48.000000  -19.000000  100.000000    0.126633    0.126633    0.120134    0.024732    0.512614    0.027404    0.014048    0.140680    0.140680
     1     3    0.000000    0.000000   -1.000000  -48.000000   66.000000  -48.000000   66.000000  -36.000000   53.000000    0.000806    0.000806    0.000757    0.000000    0.512614    0.000001    0.000000    0.000806    0.000806
     1     3    0.000000    0.000000    0.000000  -48.000000   66.000000  -48.000000   66.000000  -19.000000  100.000000    0.126633    0.126633    0.120134    0.024732    0.512614    0.027404    0.014048    0.140680    0.140680
     1     4   -1.000000   -1.000000    0.000000  -66.000000   30.000000  -66.000000   30.000000  -36.000000   68.000000    0.000659    0.000659    0.000647    0.000000    0.390029    0.000000    0.000000    0.000659    0.000659
     1     4   -1.000000   -1.000000    1.000000  -66.000000   30.000000  -66.000000   30.000000   -4.000000  100.000000    0.000659    0.000659    0.000647    0.000000    0.390029    0.000000    0.000000    0.000659    0.000659
     1     4   -1.000000    0.000000    0.000000  -66.000000   30.000000  -63.000000   63.000000  -36.000000   68.000000    0.010328    0.010328    0.010134    0.000140    0.390029    0.000158    0.000061    0.010389    0.010389
     1     4   -1.000000    0.000000    1.000000  -66.000000   30.000000  -63.000000   63.000000   -4.000000  100.000000    0.010328    0.010328    0.010134    0.000140    0.390029    0.000158    0.000061    0.010389    0.010389
     1     4   -1.000000    1.000000    0.000000  -66.000000   30.000000  -30.000000   66.000000  -36.000000   68.000000    0.000659    0.000659    0.000647    0.000000    0.390029    0.000000    0.000000    0.000659    0.000659
     1     4   -1.000000    1.000000    1.000000  -66.000000   30.000000  -30.000000   66.000000   -4.000000  100.000000    0.000659    0.000659    0.000647    0.000000    0.390029    0.000000    0.000000    0.000659    0.000659
     1     4    0.000000   -1.000000    0.000000  -63.000000   63.000000  -66.000000   30.000000  -36.000000   68.000000    0.010328    0.010328    0.010134    0.000140    0.390029    0.000158    0.000061    0.010389    0.010389
     1     4    0.000000   -1.000000    1.000000  -63.000000   63.000000  -66.000000   30.000000   -4.000000  100.000000    0.010328    0.010328    0.010134    0.000140    0.390029    0.000158    0.000061    0.010389    0.010389
     1     4    0.000000    0.000000    0.000000  -66.000000   66.000000  -66.000000   66.000000  -36.000000   68.000000    0.236025    0.236025    0.226140    0.053300    0.390029    0.062585    0.024410    0.260435    0.260435
     1     4    0.000000    0.000000    1.000000  -66.000000   66.000000  -66.000000   66.000000   -4.000000  100.000000    0.236025    0.236025    0.226139    0.053300    0.390029    0.062585    0.024410    0.260435    0.260435
     1     4    0.000000    1.000000    0.000000  -63.000000   63.000000  -30.000000   66.000000  -36.000000   68.000000    0.010328    0.010328    0.010134    0.000140    0.390029    0.000158    0.000061    0.010389    0.010389
     1     4    0.000000    1.000000    1.000000  -63.000000   63.000000  -30.000000   66.000000   -4.000000  100.000000    0.010328    0.010328    0.010134    0.000140    0.390029    0.000158    0.000061    0.010389    0.010389
     1     4    1.000000   -1.000000    0.000000  -30.000000   66.000000  -66.000000   30.000000  -36.000000   68.000000    0.000659    0.000659    0.000647    0.000000    0.390029    0.000000    0.000000    0.000659    0.000659
     1     4    1.000000   -1.000000    1.000000  -30.000000   66.000000  -66.000000   30.000000   -4.000000  100.000000    0.000659    0.000659    0.000647    0.000000    0.390029    0.000000    0.000000    0.000659    0.000659
     1     4    1.000000    0.000000    0.000000  -30.000000   66.000000  -63.000000   63.000000  -36.000000   68.000000    0.010328    0.010328    0.010134    0.000140    0.390029    0.000158    0.000061    0.010389    0.010389
     1     4    1.000000    0.000000    1.000000  -30.000000   66.000000  -63.000000   63.000000   -4.000000  100.000000    0.010328    0.010328    0.010134    0.000140    0.390029    0.000158    0.000061    0.010389    0.010389
     1     4    1.000000    1.000000    0.000000  -30.000000   66.000000  -30.000000   66.000000  -36.000000   68.000000    0.000659    0.000659    0.000647    0.000000    0.390029    0.000000    0.000000    0.000659    0.000659
     1     4    1.000000    1.000000    1.000000  -30.000000   66.000000  -30.000000   66.000000   -4.000000  100.000000    0.000659    0.000659    0.000647    0.000000    0.390029    0.000000    0.000000    0.000659    0.000659
     2     2    0.000000    1.000000    0.000000  -47.000000   83.000000  -12.000000   84.000000  -52.000000   82.000000    0.020736    0.020736    0.020500    0.000768    0.614950    0.000839    0.000516    0.021252    0.021252
     2     2    1.000000   -1.000000    0.000000  -12.000000   84.000000  -48.000000   48.000000  -49.000000   79.000000    0.000700    0.000700    0.000685    0.000000    0.614950    0.000000    0.000000    0.000700    0.000700
     2     2    1.000000    0.000000    0.000000  -12.000000   84.000000  -47.000000   83.000000  -52.000000   82.000000    0.020736    0.020736    0.020501    0.000768    0.614950    0.000839    0.000516    0.021252    0.021252
     2     2    1.000000    1.000000    0.000000  -12.000000   84.000000  -12.000000   84.000000  -49.000000   79.000000    0.000700    0.000700    0.000685    0.000000    0.614950    0.000000    0.000000    0.000700    0.000700
     2     3   -1.000000    0.000000   -1.000000  -48.000000   48.000000  -46.000000   82.000000  -53.000000   53.000000    0.001603    0.001603    0.001514    0.000002    0.614950    0.000002    0.000001    0.001605    0.001605
     2     3   -1.000000    0.000000    0.000000  -48.000000   48.000000  -45.000000   81.000000  -19.000000   83.000000    0.001860    0.001860    0.001977    0.000004    0.614950    0.000004    0.000003    0.001862    0.001862
     2     3    0.000000   -1.000000   -1.000000  -46.000000   82.000000  -48.000000   48.000000  -53.000000   53.000000    0.001603    0.001603    0.001514    0.000002    0.614950    0.000002    0.000001    0.001605    0.001605
     2     3    0.000000   -1.000000    0.000000  -45.000000   81.000000  -48.000000   48.000000  -19.000000   83.000000    0.001860    0.001860    0.001977    0.000004    0.614950    0.000004    0.000003    0.001862    0.001862
     2     3    0.000000    0.000000   -1.000000  -48.000000   84.000000  -48.000000   84.000000  -53.000000   53.000000    0.057484    0.057484    0.053615    0.004702    0.614950    0.005253    0.003230    0.060714    0.060714
     2     3    0.000000    0.000000    0.000000  -48.000000   84.000000  -48.000000   84.000000  -19.000000   83.000000    0.060664    0.060664    0.063215    0.007138    0.614950    0.007751    0.004767    0.065430    0.065430
     2     3    0.000000    1.000000   -1.000000  -46.000000   82.000000  -12.000000   84.000000  -53.000000   53.000000    0.001603    0.001603    0.001514    0.000002    0.614950    0.000002    0.000001    0.001605    0.001605
     2     3    0.000000    1.000000    0.000000  -45.000000   81.000000  -12.000000   84.000000  -19.000000   83.000000    0.001860    0.001860    0.001977    0.000004    0.614950    0.000004    0.000003    0.001862    0.001862
     2     3    1.000000    0.000000   -1.000000  -12.000000   84.000000  -46.000000   82.000000  -53.000000   53.000000    0.001603    0.001603    0.001514    0.000002    0.614950    0.000002    0.000001    0.001605    0.001605
     2     3    1.000000    0.000000    0.000000  -12.000000   84.000000  -45.000000   81.000000  -19.000000   83.000000    0.001860    0.001860    0.001977    0.000004    0.614950    0.000004    0.000003    0.001862    0.001862
     2     4   -1.000000    0.000000    0.000000  -48.000000   30.000000  -48.000000   66.000000  -53.000000   68.000000    0.000371    0.000371    0.000358    0.000000    0.479859    0.000000    0.000000    0.000371    0.000371
     2     4   -1.000000    1.000000    0.000000  -48.000000   30.000000  -30.000000   84.000000  -53.000000   68.000000    0.000371    0.000371    0.000358    0.000000    0.479859    0.000000    0.000000    0.000371    0.000371
     2     4    0.000000   -1.000000    0.000000  -48.000000   66.000000  -48.000000   30.000000  -53.000000   68.000000    0.000371    0.000371    0.000358    0.000000    0.479859    0.000000    0.000000    0.000371    0.000371
     2     4    0.000000    0.000000    0.000000  -48.000000   66.000000  -48.000000   66.000000  -53.000000   68.000000    0.185923    0.185923    0.185545    0.035455    0.479859    0.041216    0.019778    0.205701    0.205701
     2     4    0.000000    0.000000    1.000000  -48.000000   66.000000  -48.000000   66.000000   -4.000000   83.000000    0.001728    0.001728    0.001786    0.000003    0.479859    0.000003    0.000002    0.001730    0.001730
     2     4    0.000000    1.000000    0.000000  -48.000000   66.000000  -30.000000   84.000000  -53.000000   68.000000    0.185923    0.185923    0.185545    0.035455    0.479859    0.041216    0.019778    0.205701    0.205701
     2     4    0.000000    1.000000    1.000000  -48.000000   66.000000  -30.000000   84.000000   -4.000000   83.000000    0.001728    0.001728    0.001786    0.000003    0.479859    0.000003    0.000002    0.001730    0.001730
     2     4    0.000000    2.000000    0.000000  -48.000000   66.000000    6.000000   84.000000  -53.000000   68.000000    0.000371    0.000371    0.000358    0.000000    0.479859    0.000000    0.000000    0.000371    0.000371
     2     4    1.000000   -1.000000    0.000000  -30.000000   84.000000  -48.000000   30.000000  -53.000000   68.000000    0.000371    0.000371    0.000358    0.000000    0.479859    0.000000    0.000000    0.000371    0.000371
     2     4    1.000000    0.000000    0.000000  -30.000000   84.000000  -48.000000   66.000000  -53.000000   68.000000    0.185923    0.185923    0.185545    0.035455    0.479859    0.041216    0.019778    0.205701    0.205701
     2     4    1.000000    0.000000    1.000000  -30.000000   84.000000  -48.000000   66.000000   -4.000000   83.000000    0.001728    0.001728    0.001786    0.000003    0.479859    0.000003    0.000002    0.001730    0.001730
     2     4    1.000000    1.000000    0.000000  -30.000000   84.000000  -30.000000   84.000000  -53.000000   68.000000    0.185923    0.185923    0.185545    0.035455    0.479859    0.041216    0.019778    0.205701    0.205701
     2     4    1.000000    1.000000    1.000000  -30.000000   84.000000  -30.000000   84.000000   -4.000000   83.000000    0.001728    0.001728    0.001786    0.000003    0.479859    0.000003    0.000002    0.001730    0.001730
     2     4    1.000000    2.000000    0.000000  -30.000000   84.000000    6.000000   84.000000  -53.000000   68.000000    0.000371    0.000371    0.000358    0.000000    0.479859    0.000000    0.000000    0.000371    0.000371
     2     4    2.000000    0.000000    0.000000    6.000000   84.000000  -48.000000   66.000000  -53.000000   68.000000    0.000371    0.000371    0.000358    0.000000    0.479859    0.000000    0.000000    0.000371    0.000371
     2     4    2.000000    1.000000    0.000000    6.000000   84.000000  -30.000000   84.000000  -53.000000   68.000000    0.000371    0.000371    0.000358    0.000000    0.479859    0.000000    0.000000    0.000371    0.000371
     3     3    0.000000    1.000000    0.000000  -47.000000   83.000000  -12.000000   84.000000  -18.000000  116.000000    0.020736    0.020736    0.020500    0.000768    0.614950    0.000839    0.000516    0.021252    0.021252
     3     3    1.000000   -1.000000    0.000000  -12.000000   84.000000  -48.000000   48.000000  -15.000000  113.000000    0.000700    0.000700    0.000685    0.000000    0.614950    0.000000    0.000000    0.000700    0.000700
     3     3    1.000000    0.000000    0.000000  -12.000000   84.000000  -47.000000   83.000000  -18.000000  116.000000    0.020736    0.020736    0.020500    0.000768    0.614950    0.000839    0.000516    0.021252    0.021252
     3     3    1.000000    1.000000    0.000000  -12.000000   84.000000  -12.000000   84.000000  -15.000000  113.000000    0.000700    0.000700    0.000685    0.000000    0.614950    0.000000    0.000000    0.000700    0.000700
     3     4   -1.000000    0.000000    1.000000  -48.000000   30.000000  -48.000000   66.000000   -4.000000  117.000000    0.000371    0.000371    0.000358    0.000000    0.479859    0.000000    0.000000    0.000371    0.000371
     3     4   -1.000000    1.000000    1.000000  -48.000000   30.000000  -30.000000   84.000000   -4.000000  117.000000    0.000371    0.000371    0.000358    0.000000    0.479859    0.000000    0.000000    0.000371    0.000371
     3     4    0.000000   -1.000000    1.000000  -48.000000   66.000000  -48.000000   30.000000   -4.000000  117.000000    0.000371    0.000371    0.000358    0.000000    0.479859    0.000000    0.000000    0.000371    0.000371
     3     4    0.000000    0.000000    0.000000  -48.000000   66.000000  -48.000000   66.000000  -19.000000   68.000000    0.001728    0.001728    0.001786    0.000003    0.479859    0.000003    0.000002    0.001730    0.001730
     3     4    0.000000    0.000000    1.000000  -48.000000   66.000000  -48.000000   66.000000   -4.000000  117.000000    0.185923    0.185923    0.185544    0.035455    0.479859    0.041216    0.019778    0.205700    0.205700
     3     4    0.000000    1.000000    0.000000  -48.000000   66.000000  -30.000000   84.000000  -19.000000   68.000000    0.001728    0.001728    0.001786    0.000003    0.479859    0.000003    0.000002    0.001730    0.001730
     3     4    0.000000    1.000000    1.000000  -48.000000   66.000000  -30.000000   84.000000   -4.000000  117.000000    0.185922    0.185922    0.185544    0.035454    0.479859    0.041216    0.019778    0.205700    0.205700
     3     4    0.000000    2.000000    1.000000  -48.000000   66.000000    6.000000   84.000000   -4.000000  117.000000    0.000371    0.000371    0.000358    0.000000    0.479859    0.000000    0.000000    0.000371    0.000371
     3     4    1.000000   -1.000000    1.000000  -30.000000   84.000000  -48.000000   30.000000   -4.000000  117.000000    0.000371    0.000371    0.000358    0.000000    0.479859    0.000000    0.000000    0.000371    0.000371
     3     4    1.000000    0.000000    0.000000  -30.000000   84.000000  -48.000000   66.000000  -19.000000   68.000000    0.001728    0.001728    0.001786    0.000003    0.479859    0.000003    0.000002    0.001730    0.001730
     3     4    1.000000    0.000000    1.000000  -30.000000   84.000000  -48.000000   66.000000   -4.000000  117.000000    0.185923    0.185923    0.185545    0.035455    0.479859    0.041216    0.019778    0.205701    0.205701
     3     4    1.000000    1.000000    0.000000  -30.000000   84.000000  -30.000000   84.000000  -19.000000   68.000000    0.001728    0.001728    0.001786    0.000003    0.479859    0.000003    0.000002    0.001730    0.001730
     3     4    1.000000    1.000000    1.000000  -30.000000   84.000000  -30.000000   84.000000   -4.000000  117.000000    0.185923    0.185923    0.185544    0.035455    0.479859    0.041216    0.019778    0.205700    0.205700
     3     4    1.000000    2.000000    1.000000  -30.000000   84.000000    6.000000   84.000000   -4.000000  117.000000    0.000371    0.000371    0.000358    0.000000    0.479859    0.000000    0.000000    0.000371    0.000371
     3     4    2.000000    0.000000    1.000000    6.000000   84.000000  -48.000000   66.000000   -4.000000  117.000000    0.000371    0.000371    0.000358    0.000000    0.479859    0.000000    0.000000    0.000371    0.000371
     3     4    2.000000    1.000000    1.000000    6.000000   84.000000  -30.000000   84.000000   -4.000000  117.000000    0.000371    0.000371    0.000358    0.000000    0.479859    0.000000    0.000000    0.000371    0.000371
     4     4    0.000000    0.000000    1.000000  -60.000000   60.000000  -60.000000   60.000000   -4.000000   68.000000    0.000672    0.000672    0.000674    0.000000    0.362398    0.000000    0.000000    0.000672    0.000672
     4     4    0.000000    1.000000    0.000000  -65.000000   65.000000  -30.000000   66.000000  -67.000000   67.000000    0.157329    0.157329    0.163264    0.024838    0.362398    0.028964    0.010496    0.167825    0.167825
     4     4    1.000000   -1.000000    0.000000  -30.000000   66.000000  -66.000000   30.000000  -64.000000   64.000000    0.006735    0.006735    0.006519    0.000032    0.362398    0.000040    0.000014    0.006749    0.006749
     4     4    1.000000    0.000000    0.000000  -30.000000   66.000000  -65.000000   65.000000  -67.000000   67.000000    0.157328    0.157328    0.163264    0.024838    0.362398    0.028963    0.010496    0.167824    0.167824
     4     4    1.000000    1.000000    0.000000  -30.000000   66.000000  -30.000000   66.000000  -64.000000   64.000000    0.006735    0.006735    0.006519    0.000032    0.362398    0.000040    0.000014    0.006749    0.006749
 The legend for the bond pair matrix follows:
 Columns 1 and 2 = atom numbers
 Columns 3 to 5 = repeata, repeatb, repeatc (i.e., periodic translation of second atom)
 Columns 6 to 11 = corners of the shared parallepiped: min na, max na, min nb, max nb, min nc, max nc
 Columns 12 =  contact exchange
 Columns 13 =  a term for computing average spin polarization of bonding
 Columns 14 =  overlap population
 Columns 15 =  the integrated second order atomic exchange propensities for computing bond order
 Columns 16 =  the coordination term constructed from tanh function
 Columns 17 =  the pairwise term
 Columns 18 =  expansion term combining coordination and pairwise terms
 Columns 19 =  bond index before imposing the atom self-exchange constraint
 Columns 20 =  final bond order
 
 The atom self-exchange constraint affected (by at least 0.1_dp*BO_print_cutoff)      0 bond orders.
 
  
 ******************** TIME CONTROL ********************
 Finished calculate_final_BOs in    1.6000000759959221E-002 seconds
 ******************************************************
  
 Bond order analysis complete.
  
 ******************** TIME CONTROL ********************
 Finished perform_BO_analysis in   0.96899998188018799      seconds
 ******************************************************
  
 The computed Rsquared moments of the atoms (in bohr^2) are: 
    16.390426    11.249193    11.249173    32.472708
 The computed Rcubed moments of the atoms (in bohr^3) are: 
    41.090643    24.461340    24.461279    83.181165
 The computed Rfourth moments of the atoms (in bohr^4) are: 
   134.224543    74.541808    74.541588   266.309158
 The tau weighted Rfourth moments of the atoms (in bohr^4) are: 
    24.473722    11.835947    11.835916    74.794511
 The atom volumes (in bohr^3) are: 
    69.092619    44.919409    44.919353    93.064875
 Normal termination of Chargemol program.
 Copyright (c) 2014, 2015, 2016, 2017, 2018, 2019, 2020, 2021 by Thomas A. Manz and Nidia Gabaldon Limas. Rights reserved.
 Use and distribution of this program is subject to certain licensing restrictions.
 Please see ddec.sourceforge.net for details.
  
 Please cite the following journal article as a general reference to the Chargemol program:
 N. Gabaldon Limas and T. A. Manz,  "Introducing DDEC6 atomic population analysis: part 4.
 Efficient parallel computation of net atomic charges, atomic spin moments, bond orders, and more," RSC Advances, Vol. 8 (2018) 2678-2707.
  
 Please cite the following journal references when using this program to compute DDEC6 charges:
 (1) T. A. Manz and N. Gabaldon Limas, "Introducing DDEC6 atomic population analysis: part 1.
 Charge partitioning theory and methodology," RSC Advances, Vol. 6 (2016) 47771-47801.
 (2) N. Gabaldon Limas and T. A. Manz, "Introducing DDEC6 atomic population analysis: part 2. 
 Computed results for a wide range of periodic and nonperiodic materials," RSC Advances, Vol. 6 (2016) 45727-45747.
 If desired, you can also cite references listed below for the DDEC3 and earlier methods.
  
 Please cite the following journal references when using this program to compute DDEC, Hirshfeld, or ISA charges:
 Thomas A. Manz and David S. Sholl, "Improved Atoms-in-Molecule Charge Partitioning Functional for Simultaneously Reproducing the Electrostatic
 Potential and Chemical States in Periodic and Non-Periodic Materials", J. Chem. Theory Comput., Vol. 8 (2012) 2844-2867.
 Thomas A. Manz and David S. Sholl, "Chemically Meaningful Atomic Charges that Reproduce the Electrostatic Potential in Periodic and Nonperiodic
 Materials", J. Chem. Theory Comput., Vol. 6 (2010) 2455-2468.
  
 Please cite the following journal reference when using this program to compute atomic spin moments:
 Thomas A. Manz and David S. Sholl, "Methods for Computing Accurate Atomic Spin Moments for Collinear and Noncollinear Magnetism in Periodic and
 Nonperiodic Materials", J. Chem. Theory Comput., Vol. 7 (2011) 4146-4164.
  
 Please cite the following reference when using this program to compute bond orders:
 Thomas A. Manz, "Introducing DDEC6 atomic population analysis: part 3. Comprehensive method to compute bond orders.", RSC Advances, Vol. 7 (2017) 45552-45581.
  
 Exiting Chargemol
 2025/02/06  10:08:44
  
 ******************** TIME CONTROL ********************
 Finished chargemol in    10.135000228881836      seconds
 ******************************************************
  
