# Supplementary material for: How well do various QM-derived net atomic charges reproduce the electrostatic potential surrounding a material across multiple geometric conformations?
Source: RSC Adv. 2025 Jul 7;15(29):23223–65. doi: 10.1039/d4ra07900k (PMC12230677; doi:10.1039/d4ra07900k)
Supplement: RA-015-D4RA07900K-s002 [file RA-015-D4RA07900K-s002.zip › 11_sodium_chloride_crystals/P4mmm_Na3Cl/2_core_electrons/DDEC6_bond_orders.xyz]

    4
jmolscript: load "" {1 1 1} spacegroup "x,y,z" unitcell [{      2.786000     0.000000     0.000000 }, {      0.000000     2.786000     0.000000 }, {      0.000000     0.000000     4.811000 }]
Na      0.000000      0.000000      2.405500       2.251634
Na      1.393000      1.393000      1.145018       1.691980
Na      1.393000      1.393000      3.665982       1.691971
Cl      0.000000      0.000000      0.000000       3.009240
    
 Chargemol development version January 4, 2022     
 See ddec.sourceforge.net for latest version.
    
    
 The sum of bond orders (SBO) for each atom in the unit cell are listed above.
 All bond orders greater than     0.001000 are printed below.
  
  
 ===================================================================================
 Printing BOs for ATOM #      1 ( Na ) in the reference unit cell.
  
 Bonded to the (  0,   1,   0) translated image of atom number     1 ( Na ) with bond order =     0.1010    The average spin polarization of this bonding =     0.0000
 Bonded to the (  0,  -1,   0) translated image of atom number     1 ( Na ) with bond order =     0.1010    The average spin polarization of this bonding =     0.0000
 Bonded to the (  1,  -1,   0) translated image of atom number     1 ( Na ) with bond order =     0.0041    The average spin polarization of this bonding =     0.0000
 Bonded to the ( -1,   1,   0) translated image of atom number     1 ( Na ) with bond order =     0.0041    The average spin polarization of this bonding =     0.0000
 Bonded to the (  1,   0,   0) translated image of atom number     1 ( Na ) with bond order =     0.1010    The average spin polarization of this bonding =     0.0000
 Bonded to the ( -1,   0,   0) translated image of atom number     1 ( Na ) with bond order =     0.1010    The average spin polarization of this bonding =     0.0000
 Bonded to the (  1,   1,   0) translated image of atom number     1 ( Na ) with bond order =     0.0041    The average spin polarization of this bonding =     0.0000
 Bonded to the ( -1,  -1,   0) translated image of atom number     1 ( Na ) with bond order =     0.0041    The average spin polarization of this bonding =     0.0000
 Bonded to the ( -1,  -1,   0) translated image of atom number     2 ( Na ) with bond order =     0.1493    The average spin polarization of this bonding =     0.0000
 Bonded to the ( -1,   0,   0) translated image of atom number     2 ( Na ) with bond order =     0.1493    The average spin polarization of this bonding =     0.0000
 Bonded to the (  0,  -1,   0) translated image of atom number     2 ( Na ) with bond order =     0.1493    The average spin polarization of this bonding =     0.0000
 Bonded to the (  0,   0,   0) translated image of atom number     2 ( Na ) with bond order =     0.1493    The average spin polarization of this bonding =     0.0000
 Bonded to the ( -1,  -1,   0) translated image of atom number     3 ( Na ) with bond order =     0.1493    The average spin polarization of this bonding =     0.0000
 Bonded to the ( -1,   0,   0) translated image of atom number     3 ( Na ) with bond order =     0.1493    The average spin polarization of this bonding =     0.0000
 Bonded to the (  0,  -1,   0) translated image of atom number     3 ( Na ) with bond order =     0.1493    The average spin polarization of this bonding =     0.0000
 Bonded to the (  0,   0,   0) translated image of atom number     3 ( Na ) with bond order =     0.1493    The average spin polarization of this bonding =     0.0000
 Bonded to the ( -1,   0,   0) translated image of atom number     4 ( Cl ) with bond order =     0.0106    The average spin polarization of this bonding =     0.0000
 Bonded to the ( -1,   0,   1) translated image of atom number     4 ( Cl ) with bond order =     0.0106    The average spin polarization of this bonding =     0.0000
 Bonded to the (  0,  -1,   0) translated image of atom number     4 ( Cl ) with bond order =     0.0106    The average spin polarization of this bonding =     0.0000
 Bonded to the (  0,  -1,   1) translated image of atom number     4 ( Cl ) with bond order =     0.0106    The average spin polarization of this bonding =     0.0000
 Bonded to the (  0,   0,   0) translated image of atom number     4 ( Cl ) with bond order =     0.2671    The average spin polarization of this bonding =     0.0000
 Bonded to the (  0,   0,   1) translated image of atom number     4 ( Cl ) with bond order =     0.2671    The average spin polarization of this bonding =     0.0000
 Bonded to the (  0,   1,   0) translated image of atom number     4 ( Cl ) with bond order =     0.0106    The average spin polarization of this bonding =     0.0000
 Bonded to the (  0,   1,   1) translated image of atom number     4 ( Cl ) with bond order =     0.0106    The average spin polarization of this bonding =     0.0000
 Bonded to the (  1,   0,   0) translated image of atom number     4 ( Cl ) with bond order =     0.0106    The average spin polarization of this bonding =     0.0000
 Bonded to the (  1,   0,   1) translated image of atom number     4 ( Cl ) with bond order =     0.0106    The average spin polarization of this bonding =     0.0000
 The sum of bond orders for this atom is SBO =        2.251634
  
  
 ===================================================================================
 Printing BOs for ATOM #      2 ( Na ) in the reference unit cell.
  
 Bonded to the (  1,   1,   0) translated image of atom number     1 ( Na ) with bond order =     0.1493    The average spin polarization of this bonding =     0.0000
 Bonded to the (  1,   0,   0) translated image of atom number     1 ( Na ) with bond order =     0.1493    The average spin polarization of this bonding =     0.0000
 Bonded to the (  0,   1,   0) translated image of atom number     1 ( Na ) with bond order =     0.1493    The average spin polarization of this bonding =     0.0000
 Bonded to the (  0,   0,   0) translated image of atom number     1 ( Na ) with bond order =     0.1493    The average spin polarization of this bonding =     0.0000
 Bonded to the (  0,   1,   0) translated image of atom number     2 ( Na ) with bond order =     0.0220    The average spin polarization of this bonding =     0.0000
 Bonded to the (  0,  -1,   0) translated image of atom number     2 ( Na ) with bond order =     0.0220    The average spin polarization of this bonding =     0.0000
 Bonded to the (  1,   0,   0) translated image of atom number     2 ( Na ) with bond order =     0.0220    The average spin polarization of this bonding =     0.0000
 Bonded to the ( -1,   0,   0) translated image of atom number     2 ( Na ) with bond order =     0.0220    The average spin polarization of this bonding =     0.0000
 Bonded to the ( -1,   0,  -1) translated image of atom number     3 ( Na ) with bond order =     0.0017    The average spin polarization of this bonding =     0.0000
 Bonded to the ( -1,   0,   0) translated image of atom number     3 ( Na ) with bond order =     0.0019    The average spin polarization of this bonding =     0.0000
 Bonded to the (  0,  -1,  -1) translated image of atom number     3 ( Na ) with bond order =     0.0017    The average spin polarization of this bonding =     0.0000
 Bonded to the (  0,  -1,   0) translated image of atom number     3 ( Na ) with bond order =     0.0019    The average spin polarization of this bonding =     0.0000
 Bonded to the (  0,   0,  -1) translated image of atom number     3 ( Na ) with bond order =     0.0652    The average spin polarization of this bonding =     0.0000
 Bonded to the (  0,   0,   0) translated image of atom number     3 ( Na ) with bond order =     0.0672    The average spin polarization of this bonding =     0.0000
 Bonded to the (  0,   1,  -1) translated image of atom number     3 ( Na ) with bond order =     0.0017    The average spin polarization of this bonding =     0.0000
 Bonded to the (  0,   1,   0) translated image of atom number     3 ( Na ) with bond order =     0.0019    The average spin polarization of this bonding =     0.0000
 Bonded to the (  1,   0,  -1) translated image of atom number     3 ( Na ) with bond order =     0.0017    The average spin polarization of this bonding =     0.0000
 Bonded to the (  1,   0,   0) translated image of atom number     3 ( Na ) with bond order =     0.0019    The average spin polarization of this bonding =     0.0000
 Bonded to the (  0,   0,   0) translated image of atom number     4 ( Cl ) with bond order =     0.2102    The average spin polarization of this bonding =     0.0000
 Bonded to the (  0,   0,   1) translated image of atom number     4 ( Cl ) with bond order =     0.0017    The average spin polarization of this bonding =     0.0000
 Bonded to the (  0,   1,   0) translated image of atom number     4 ( Cl ) with bond order =     0.2102    The average spin polarization of this bonding =     0.0000
 Bonded to the (  0,   1,   1) translated image of atom number     4 ( Cl ) with bond order =     0.0017    The average spin polarization of this bonding =     0.0000
 Bonded to the (  1,   0,   0) translated image of atom number     4 ( Cl ) with bond order =     0.2102    The average spin polarization of this bonding =     0.0000
 Bonded to the (  1,   0,   1) translated image of atom number     4 ( Cl ) with bond order =     0.0017    The average spin polarization of this bonding =     0.0000
 Bonded to the (  1,   1,   0) translated image of atom number     4 ( Cl ) with bond order =     0.2102    The average spin polarization of this bonding =     0.0000
 Bonded to the (  1,   1,   1) translated image of atom number     4 ( Cl ) with bond order =     0.0017    The average spin polarization of this bonding =     0.0000
 The sum of bond orders for this atom is SBO =        1.691980
  
  
 ===================================================================================
 Printing BOs for ATOM #      3 ( Na ) in the reference unit cell.
  
 Bonded to the (  1,   1,   0) translated image of atom number     1 ( Na ) with bond order =     0.1493    The average spin polarization of this bonding =     0.0000
 Bonded to the (  1,   0,   0) translated image of atom number     1 ( Na ) with bond order =     0.1493    The average spin polarization of this bonding =     0.0000
 Bonded to the (  0,   1,   0) translated image of atom number     1 ( Na ) with bond order =     0.1493    The average spin polarization of this bonding =     0.0000
 Bonded to the (  0,   0,   0) translated image of atom number     1 ( Na ) with bond order =     0.1493    The average spin polarization of this bonding =     0.0000
 Bonded to the (  1,   0,   1) translated image of atom number     2 ( Na ) with bond order =     0.0017    The average spin polarization of this bonding =     0.0000
 Bonded to the (  1,   0,   0) translated image of atom number     2 ( Na ) with bond order =     0.0019    The average spin polarization of this bonding =     0.0000
 Bonded to the (  0,   1,   1) translated image of atom number     2 ( Na ) with bond order =     0.0017    The average spin polarization of this bonding =     0.0000
 Bonded to the (  0,   1,   0) translated image of atom number     2 ( Na ) with bond order =     0.0019    The average spin polarization of this bonding =     0.0000
 Bonded to the (  0,   0,   1) translated image of atom number     2 ( Na ) with bond order =     0.0652    The average spin polarization of this bonding =     0.0000
 Bonded to the (  0,   0,   0) translated image of atom number     2 ( Na ) with bond order =     0.0672    The average spin polarization of this bonding =     0.0000
 Bonded to the (  0,  -1,   1) translated image of atom number     2 ( Na ) with bond order =     0.0017    The average spin polarization of this bonding =     0.0000
 Bonded to the (  0,  -1,   0) translated image of atom number     2 ( Na ) with bond order =     0.0019    The average spin polarization of this bonding =     0.0000
 Bonded to the ( -1,   0,   1) translated image of atom number     2 ( Na ) with bond order =     0.0017    The average spin polarization of this bonding =     0.0000
 Bonded to the ( -1,   0,   0) translated image of atom number     2 ( Na ) with bond order =     0.0019    The average spin polarization of this bonding =     0.0000
 Bonded to the (  0,   1,   0) translated image of atom number     3 ( Na ) with bond order =     0.0220    The average spin polarization of this bonding =     0.0000
 Bonded to the (  0,  -1,   0) translated image of atom number     3 ( Na ) with bond order =     0.0220    The average spin polarization of this bonding =     0.0000
 Bonded to the (  1,   0,   0) translated image of atom number     3 ( Na ) with bond order =     0.0220    The average spin polarization of this bonding =     0.0000
 Bonded to the ( -1,   0,   0) translated image of atom number     3 ( Na ) with bond order =     0.0220    The average spin polarization of this bonding =     0.0000
 Bonded to the (  0,   0,   0) translated image of atom number     4 ( Cl ) with bond order =     0.0017    The average spin polarization of this bonding =     0.0000
 Bonded to the (  0,   0,   1) translated image of atom number     4 ( Cl ) with bond order =     0.2102    The average spin polarization of this bonding =     0.0000
 Bonded to the (  0,   1,   0) translated image of atom number     4 ( Cl ) with bond order =     0.0017    The average spin polarization of this bonding =     0.0000
 Bonded to the (  0,   1,   1) translated image of atom number     4 ( Cl ) with bond order =     0.2102    The average spin polarization of this bonding =     0.0000
 Bonded to the (  1,   0,   0) translated image of atom number     4 ( Cl ) with bond order =     0.0017    The average spin polarization of this bonding =     0.0000
 Bonded to the (  1,   0,   1) translated image of atom number     4 ( Cl ) with bond order =     0.2102    The average spin polarization of this bonding =     0.0000
 Bonded to the (  1,   1,   0) translated image of atom number     4 ( Cl ) with bond order =     0.0017    The average spin polarization of this bonding =     0.0000
 Bonded to the (  1,   1,   1) translated image of atom number     4 ( Cl ) with bond order =     0.2102    The average spin polarization of this bonding =     0.0000
 The sum of bond orders for this atom is SBO =        1.691971
  
  
 ===================================================================================
 Printing BOs for ATOM #      4 ( Cl ) in the reference unit cell.
  
 Bonded to the (  1,   0,   0) translated image of atom number     1 ( Na ) with bond order =     0.0106    The average spin polarization of this bonding =     0.0000
 Bonded to the (  1,   0,  -1) translated image of atom number     1 ( Na ) with bond order =     0.0106    The average spin polarization of this bonding =     0.0000
 Bonded to the (  0,   1,   0) translated image of atom number     1 ( Na ) with bond order =     0.0106    The average spin polarization of this bonding =     0.0000
 Bonded to the (  0,   1,  -1) translated image of atom number     1 ( Na ) with bond order =     0.0106    The average spin polarization of this bonding =     0.0000
 Bonded to the (  0,   0,   0) translated image of atom number     1 ( Na ) with bond order =     0.2671    The average spin polarization of this bonding =     0.0000
 Bonded to the (  0,   0,  -1) translated image of atom number     1 ( Na ) with bond order =     0.2671    The average spin polarization of this bonding =     0.0000
 Bonded to the (  0,  -1,   0) translated image of atom number     1 ( Na ) with bond order =     0.0106    The average spin polarization of this bonding =     0.0000
 Bonded to the (  0,  -1,  -1) translated image of atom number     1 ( Na ) with bond order =     0.0106    The average spin polarization of this bonding =     0.0000
 Bonded to the ( -1,   0,   0) translated image of atom number     1 ( Na ) with bond order =     0.0106    The average spin polarization of this bonding =     0.0000
 Bonded to the ( -1,   0,  -1) translated image of atom number     1 ( Na ) with bond order =     0.0106    The average spin polarization of this bonding =     0.0000
 Bonded to the (  0,   0,   0) translated image of atom number     2 ( Na ) with bond order =     0.2102    The average spin polarization of this bonding =     0.0000
 Bonded to the (  0,   0,  -1) translated image of atom number     2 ( Na ) with bond order =     0.0017    The average spin polarization of this bonding =     0.0000
 Bonded to the (  0,  -1,   0) translated image of atom number     2 ( Na ) with bond order =     0.2102    The average spin polarization of this bonding =     0.0000
 Bonded to the (  0,  -1,  -1) translated image of atom number     2 ( Na ) with bond order =     0.0017    The average spin polarization of this bonding =     0.0000
 Bonded to the ( -1,   0,   0) translated image of atom number     2 ( Na ) with bond order =     0.2102    The average spin polarization of this bonding =     0.0000
 Bonded to the ( -1,   0,  -1) translated image of atom number     2 ( Na ) with bond order =     0.0017    The average spin polarization of this bonding =     0.0000
 Bonded to the ( -1,  -1,   0) translated image of atom number     2 ( Na ) with bond order =     0.2102    The average spin polarization of this bonding =     0.0000
 Bonded to the ( -1,  -1,  -1) translated image of atom number     2 ( Na ) with bond order =     0.0017    The average spin polarization of this bonding =     0.0000
 Bonded to the (  0,   0,   0) translated image of atom number     3 ( Na ) with bond order =     0.0017    The average spin polarization of this bonding =     0.0000
 Bonded to the (  0,   0,  -1) translated image of atom number     3 ( Na ) with bond order =     0.2102    The average spin polarization of this bonding =     0.0000
 Bonded to the (  0,  -1,   0) translated image of atom number     3 ( Na ) with bond order =     0.0017    The average spin polarization of this bonding =     0.0000
 Bonded to the (  0,  -1,  -1) translated image of atom number     3 ( Na ) with bond order =     0.2102    The average spin polarization of this bonding =     0.0000
 Bonded to the ( -1,   0,   0) translated image of atom number     3 ( Na ) with bond order =     0.0017    The average spin polarization of this bonding =     0.0000
 Bonded to the ( -1,   0,  -1) translated image of atom number     3 ( Na ) with bond order =     0.2102    The average spin polarization of this bonding =     0.0000
 Bonded to the ( -1,  -1,   0) translated image of atom number     3 ( Na ) with bond order =     0.0017    The average spin polarization of this bonding =     0.0000
 Bonded to the ( -1,  -1,  -1) translated image of atom number     3 ( Na ) with bond order =     0.2102    The average spin polarization of this bonding =     0.0000
 Bonded to the (  0,   1,   0) translated image of atom number     4 ( Cl ) with bond order =     0.1636    The average spin polarization of this bonding =     0.0000
 Bonded to the (  0,  -1,   0) translated image of atom number     4 ( Cl ) with bond order =     0.1636    The average spin polarization of this bonding =     0.0000
 Bonded to the (  1,  -1,   0) translated image of atom number     4 ( Cl ) with bond order =     0.0066    The average spin polarization of this bonding =     0.0000
 Bonded to the ( -1,   1,   0) translated image of atom number     4 ( Cl ) with bond order =     0.0066    The average spin polarization of this bonding =     0.0000
 Bonded to the (  1,   0,   0) translated image of atom number     4 ( Cl ) with bond order =     0.1636    The average spin polarization of this bonding =     0.0000
 Bonded to the ( -1,   0,   0) translated image of atom number     4 ( Cl ) with bond order =     0.1636    The average spin polarization of this bonding =     0.0000
 Bonded to the (  1,   1,   0) translated image of atom number     4 ( Cl ) with bond order =     0.0066    The average spin polarization of this bonding =     0.0000
 Bonded to the ( -1,  -1,   0) translated image of atom number     4 ( Cl ) with bond order =     0.0066    The average spin polarization of this bonding =     0.0000
 The sum of bond orders for this atom is SBO =        3.009240
    
 2025/02/06  10:07:34
