# Supplementary material for: How well do various QM-derived net atomic charges reproduce the electrostatic potential surrounding a material across multiple geometric conformations?
Source: RSC Adv. 2025 Jul 7;15(29):23223–65. doi: 10.1039/d4ra07900k (PMC12230677; doi:10.1039/d4ra07900k)
Supplement: RA-015-D4RA07900K-s002 [file RA-015-D4RA07900K-s002.zip › 11_sodium_chloride_crystals/P4mmm_Na3Cl/2_core_electrons/DDEC_atomic_Rfourth_moments.xyz]

    4
jmolscript: load "" {1 1 1} spacegroup "x,y,z" unitcell [{      2.786000     0.000000     0.000000 }, {      0.000000     2.786000     0.000000 }, {      0.000000     0.000000     4.811000 }]
Na      0.000000     0.000000     2.405500   143.420802
Na      1.393000     1.393000     1.145018    76.009957
Na      1.393000     1.393000     3.665982    76.009660
Cl      0.000000     0.000000     0.000000   263.057989
  
Same information as above printed with atom number.
atom #   symbol            x            y            z   Rfourth_moment
     1       Na     0.000000     0.000000     2.405500       143.420802
     2       Na     1.393000     1.393000     1.145018        76.009957
     3       Na     1.393000     1.393000     3.665982        76.009660
     4       Cl     0.000000     0.000000     0.000000       263.057989
