# Supplementary material for: How well do various QM-derived net atomic charges reproduce the electrostatic potential surrounding a material across multiple geometric conformations?
Source: RSC Adv. 2025 Jul 7;15(29):23223–65. doi: 10.1039/d4ra07900k (PMC12230677; doi:10.1039/d4ra07900k)
Supplement: RA-015-D4RA07900K-s002 [file RA-015-D4RA07900K-s002.zip › 11_sodium_chloride_crystals/P4mmm_Na3Cl/2_core_electrons/overlap_populations_and_contact_exchanges.txt]

  186
jmolscript: load "" {1 1 1} spacegroup "x,y,z" unitcell [{      2.786000     0.000000     0.000000 }, {      0.000000     2.786000     0.000000 }, {      0.000000     0.000000     4.811000 }]
 atom1  atom2  translation A  translation B  translation C  overlap population  contact exchange
     1      1              0              1              0            0.087191          0.093701
     1      1              0             -1              0            0.087191          0.093701
     1      1              1             -1              0            0.004129          0.004111
     1      1             -1              1              0            0.004129          0.004111
     1      1              1              0              0            0.087191          0.093701
     1      1             -1              0              0            0.087191          0.093701
     1      1              1              1              0            0.004129          0.004111
     1      1             -1             -1              0            0.004129          0.004111
     1      2             -1             -1              0            0.127976          0.133969
     2      1              1              1              0            0.127976          0.133969
     1      2             -1             -1              1            0.000815          0.000862
     2      1              1              1             -1            0.000815          0.000862
     1      2             -1              0              0            0.127976          0.133969
     2      1              1              0              0            0.127976          0.133969
     1      2             -1              0              1            0.000815          0.000862
     2      1              1              0             -1            0.000815          0.000862
     1      2              0             -1              0            0.127976          0.133969
     2      1              0              1              0            0.127976          0.133969
     1      2              0             -1              1            0.000815          0.000862
     2      1              0              1             -1            0.000815          0.000862
     1      2              0              0              0            0.127976          0.133969
     2      1              0              0              0            0.127976          0.133969
     1      2              0              0              1            0.000815          0.000862
     2      1              0              0             -1            0.000815          0.000862
     1      3             -1             -1             -1            0.000815          0.000862
     3      1              1              1              1            0.000815          0.000862
     1      3             -1             -1              0            0.127975          0.133968
     3      1              1              1              0            0.127975          0.133968
     1      3             -1              0             -1            0.000815          0.000862
     3      1              1              0              1            0.000815          0.000862
     1      3             -1              0              0            0.127976          0.133969
     3      1              1              0              0            0.127976          0.133969
     1      3              0             -1             -1            0.000815          0.000862
     3      1              0              1              1            0.000815          0.000862
     1      3              0             -1              0            0.127975          0.133968
     3      1              0              1              0            0.127975          0.133968
     1      3              0              0             -1            0.000815          0.000862
     3      1              0              0              1            0.000815          0.000862
     1      3              0              0              0            0.127975          0.133969
     3      1              0              0              0            0.127975          0.133969
     1      4             -1             -1              0            0.000668          0.000678
     4      1              1              1              0            0.000668          0.000678
     1      4             -1             -1              1            0.000668          0.000678
     4      1              1              1             -1            0.000668          0.000678
     1      4             -1              0              0            0.010385          0.010559
     4      1              1              0              0            0.010385          0.010559
     1      4             -1              0              1            0.010385          0.010559
     4      1              1              0             -1            0.010385          0.010559
     1      4             -1              1              0            0.000668          0.000678
     4      1              1             -1              0            0.000668          0.000678
     1      4             -1              1              1            0.000668          0.000678
     4      1              1             -1             -1            0.000668          0.000678
     1      4              0             -1              0            0.010385          0.010559
     4      1              0              1              0            0.010385          0.010559
     1      4              0             -1              1            0.010385          0.010559
     4      1              0              1             -1            0.010385          0.010559
     1      4              0              0              0            0.232827          0.241946
     4      1              0              0              0            0.232827          0.241946
     1      4              0              0              1            0.232826          0.241945
     4      1              0              0             -1            0.232826          0.241945
     1      4              0              1              0            0.010385          0.010559
     4      1              0             -1              0            0.010385          0.010559
     1      4              0              1              1            0.010385          0.010559
     4      1              0             -1             -1            0.010385          0.010559
     1      4              1             -1              0            0.000668          0.000678
     4      1             -1              1              0            0.000668          0.000678
     1      4              1             -1              1            0.000668          0.000678
     4      1             -1              1             -1            0.000668          0.000678
     1      4              1              0              0            0.010385          0.010559
     4      1             -1              0              0            0.010385          0.010559
     1      4              1              0              1            0.010385          0.010559
     4      1             -1              0             -1            0.010385          0.010559
     1      4              1              1              0            0.000668          0.000678
     4      1             -1             -1              0            0.000668          0.000678
     1      4              1              1              1            0.000668          0.000678
     4      1             -1             -1             -1            0.000668          0.000678
     2      2              0              1              0            0.021304          0.021492
     2      2              0             -1              0            0.021304          0.021492
     2      2              1             -1              0            0.000696          0.000709
     2      2             -1              1              0            0.000696          0.000709
     2      2              1              0              0            0.021304          0.021492
     2      2             -1              0              0            0.021304          0.021492
     2      2              1              1              0            0.000696          0.000709
     2      2             -1             -1              0            0.000696          0.000709
     2      3             -1              0             -1            0.001567          0.001652
     3      2              1              0              1            0.001567          0.001652
     2      3             -1              0              0            0.001960          0.001851
     3      2              1              0              0            0.001960          0.001851
     2      3              0             -1             -1            0.001567          0.001652
     3      2              0              1              1            0.001567          0.001652
     2      3              0             -1              0            0.001960          0.001851
     3      2              0              1              0            0.001960          0.001851
     2      3              0              0             -1            0.057597          0.061345
     3      2              0              0              1            0.057597          0.061345
     2      3              0              0              0            0.064999          0.062292
     3      2              0              0              0            0.064999          0.062292
     2      3              0              1             -1            0.001567          0.001652
     3      2              0             -1              1            0.001567          0.001652
     2      3              0              1              0            0.001960          0.001851
     3      2              0             -1              0            0.001960          0.001851
     2      3              1              0             -1            0.001567          0.001652
     3      2             -1              0              1            0.001567          0.001652
     2      3              1              0              0            0.001960          0.001851
     3      2             -1              0              0            0.001960          0.001851
     2      4             -1              0              0            0.000356          0.000367
     4      2              1              0              0            0.000356          0.000367
     2      4             -1              1              0            0.000356          0.000367
     4      2              1             -1              0            0.000356          0.000367
     2      4              0             -1              0            0.000356          0.000367
     4      2              0              1              0            0.000356          0.000367
     2      4              0              0              0            0.189285          0.189334
     4      2              0              0              0            0.189285          0.189334
     2      4              0              0              1            0.001731          0.001678
     4      2              0              0             -1            0.001731          0.001678
     2      4              0              1              0            0.189286          0.189334
     4      2              0             -1              0            0.189286          0.189334
     2      4              0              1              1            0.001731          0.001678
     4      2              0             -1             -1            0.001731          0.001678
     2      4              0              2              0            0.000356          0.000367
     4      2              0             -2              0            0.000356          0.000367
     2      4              1             -1              0            0.000356          0.000367
     4      2             -1              1              0            0.000356          0.000367
     2      4              1              0              0            0.189285          0.189334
     4      2             -1              0              0            0.189285          0.189334
     2      4              1              0              1            0.001731          0.001678
     4      2             -1              0             -1            0.001731          0.001678
     2      4              1              1              0            0.189285          0.189334
     4      2             -1             -1              0            0.189285          0.189334
     2      4              1              1              1            0.001731          0.001678
     4      2             -1             -1             -1            0.001731          0.001678
     2      4              1              2              0            0.000356          0.000367
     4      2             -1             -2              0            0.000356          0.000367
     2      4              2              0              0            0.000356          0.000367
     4      2             -2              0              0            0.000356          0.000367
     2      4              2              1              0            0.000356          0.000367
     4      2             -2             -1              0            0.000356          0.000367
     3      3              0              1              0            0.021303          0.021492
     3      3              0             -1              0            0.021303          0.021492
     3      3              1             -1              0            0.000696          0.000709
     3      3             -1              1              0            0.000696          0.000709
     3      3              1              0              0            0.021303          0.021492
     3      3             -1              0              0            0.021303          0.021492
     3      3              1              1              0            0.000696          0.000709
     3      3             -1             -1              0            0.000696          0.000709
     3      4             -1              0              1            0.000356          0.000367
     4      3              1              0             -1            0.000356          0.000367
     3      4             -1              1              1            0.000356          0.000367
     4      3              1             -1             -1            0.000356          0.000367
     3      4              0             -1              1            0.000356          0.000367
     4      3              0              1             -1            0.000356          0.000367
     3      4              0              0              0            0.001731          0.001678
     4      3              0              0              0            0.001731          0.001678
     3      4              0              0              1            0.189285          0.189333
     4      3              0              0             -1            0.189285          0.189333
     3      4              0              1              0            0.001731          0.001678
     4      3              0             -1              0            0.001731          0.001678
     3      4              0              1              1            0.189285          0.189333
     4      3              0             -1             -1            0.189285          0.189333
     3      4              0              2              1            0.000356          0.000367
     4      3              0             -2             -1            0.000356          0.000367
     3      4              1             -1              1            0.000356          0.000367
     4      3             -1              1             -1            0.000356          0.000367
     3      4              1              0              0            0.001731          0.001678
     4      3             -1              0              0            0.001731          0.001678
     3      4              1              0              1            0.189285          0.189333
     4      3             -1              0             -1            0.189285          0.189333
     3      4              1              1              0            0.001731          0.001678
     4      3             -1             -1              0            0.001731          0.001678
     3      4              1              1              1            0.189285          0.189333
     4      3             -1             -1             -1            0.189285          0.189333
     3      4              1              2              1            0.000356          0.000367
     4      3             -1             -2             -1            0.000356          0.000367
     3      4              2              0              1            0.000356          0.000367
     4      3             -2              0             -1            0.000356          0.000367
     3      4              2              1              1            0.000356          0.000367
     4      3             -2             -1             -1            0.000356          0.000367
     4      4              0              0              1            0.000639          0.000638
     4      4              0              0             -1            0.000639          0.000638
     4      4              0              1              0            0.159124          0.153615
     4      4              0             -1              0            0.159124          0.153615
     4      4              1             -1              0            0.006414          0.006592
     4      4             -1              1              0            0.006414          0.006592
     4      4              1              0              0            0.159124          0.153615
     4      4             -1              0              0            0.159124          0.153615
     4      4              1              1              0            0.006414          0.006592
     4      4             -1             -1              0            0.006414          0.006592
  
