# Supplementary material for: How well do various QM-derived net atomic charges reproduce the electrostatic potential surrounding a material across multiple geometric conformations?
Source: RSC Adv. 2025 Jul 7;15(29):23223–65. doi: 10.1039/d4ra07900k (PMC12230677; doi:10.1039/d4ra07900k)
Supplement: RA-015-D4RA07900K-s002 [file RA-015-D4RA07900K-s002.zip › 11_sodium_chloride_crystals/P4m_Na3Cl2/10_core_electrons/DDEC6_net_atomic_charges.xyz]

   10
jmolscript: load "" {1 1 1} spacegroup "x,y,z" unitcell [{      5.753000     0.000000     0.000000 }, {      0.000000     5.753000     0.000000 }, {      0.000000     0.000000     2.820000 }]
Na     5.183453     3.889028     1.410000     0.774356
Na     0.569547     1.863972     1.410000     0.774356
Na     1.863972     5.183453     1.410000     0.774352
Na     3.889028     0.569547     1.410000     0.774348
Na     2.876500     2.876500     1.410000     0.903879
Na     0.000000     0.000000     0.000000    -0.220773
Cl     4.596647     2.140116     0.000000    -0.945140
Cl     1.156353     3.612884     0.000000    -0.945134
Cl     3.612884     4.596647     0.000000    -0.945126
Cl     2.140116     1.156353     0.000000    -0.945118
 
Chargemol development version January 4, 2022     
See ddec.sourceforge.net for latest version.
 
Computational parameters:
Number of radial integration shells =    100
Cutoff radius (pm) =    500
Error in the integrated total number of electrons before renormalization (e) =    1.4912E-07
Charge convergence tolerance =    1.0000E-05
Maximum density for electron cloud penetration fitting (pm) =    1.0000E-02
Minimum density for electron cloud penetration fitting (pm) =    1.0000E-04
Minimum decay exponent for electron density of buried atom tails =   1.7500
Maximum decay exponent for electron density of buried atom tails =  2.5000
Number of iterations to convergence =      7
 
The following XYZ coordinates are in angstroms. The atomic dipoles and quadrupoles are in atomic units.
atom #   symbol            x            y            z   net_charge     dipole_x     dipole_y     dipole_z   dipole_mag          Qxy          Qxz          Qyz   Q(x^2-y^2)  Q(3z^2-R^2)  3 traceless quadrupole moment tensor eigenvalues
     1       Na     5.183453     3.889028     1.410000     0.774356    -0.023887    -0.081887     0.000000     0.085300    -0.042313     0.000000    -0.000000     0.112141     0.219137    -0.106768     0.033722     0.073046
     2       Na     0.569547     1.863972     1.410000     0.774356     0.023887     0.081886     0.000000     0.085299    -0.042315     0.000000     0.000000     0.112136     0.219135    -0.106766     0.033721     0.073045
     3       Na     1.863972     5.183453     1.410000     0.774352     0.081885    -0.023886    -0.000001     0.085297     0.042314     0.000001    -0.000001    -0.112136     0.219135    -0.106766     0.033721     0.073045
     4       Na     3.889028     0.569547     1.410000     0.774348    -0.081889     0.023888     0.000000     0.085302     0.042317    -0.000001     0.000000    -0.112143     0.219145    -0.106772     0.033723     0.073048
     5       Na     2.876500     2.876500     1.410000     0.903879     0.000001    -0.000000     0.000000     0.000001     0.000000    -0.000000    -0.000000     0.000003     0.019759    -0.003295    -0.003292     0.006586
     6       Na     0.000000     0.000000     0.000000    -0.220773     0.000006    -0.000000     0.000002     0.000006     0.000001     0.000000    -0.000000    -0.000001    -2.386485    -0.795495     0.397747     0.397748
     7       Cl     4.596647     2.140116     0.000000    -0.945140    -0.028817     0.041521     0.000001     0.050541     0.077963     0.000001     0.000000     0.069292    -0.302859    -0.100953    -0.034838     0.135791
     8       Cl     1.156353     3.612884     0.000000    -0.945134     0.028813    -0.041519    -0.000003     0.050537     0.077959     0.000002    -0.000000     0.069278    -0.302845    -0.100948    -0.034834     0.135782
     9       Cl     3.612884     4.596647     0.000000    -0.945126    -0.041514    -0.028808    -0.000001     0.050530    -0.077973     0.000005    -0.000000    -0.069300    -0.302857    -0.100952    -0.034849     0.135801
    10       Cl     2.140116     1.156353     0.000000    -0.945118     0.041512     0.028806    -0.000000     0.050528    -0.077962    -0.000000    -0.000005    -0.069284    -0.302867    -0.100956    -0.034834     0.135790
 
The spherically averaged atomic electron density fit to a function exp(a - br) for r values having spherically averaged atomic electron density values between min_density_cloud_penetration and max_density_cloud_penetration.
atom #   symbol            x            y            z            a            b     Rsquared  where a and b are in atomic units and Rsquared is the squared correlation coefficient
     1       Na     5.183453     3.889028     1.410000    -1.206610     1.807389     0.999591
     2       Na     0.569547     1.863972     1.410000    -1.206616     1.807387     0.999591
     3       Na     1.863972     5.183453     1.410000    -1.206620     1.807385     0.999591
     4       Na     3.889028     0.569547     1.410000    -1.206598     1.807388     0.999591
     5       Na     2.876500     2.876500     1.410000    -0.549448     2.174413     0.993904
     6       Na     0.000000     0.000000     0.000000     0.293778     1.898591     0.999541
     7       Cl     4.596647     2.140116     0.000000     0.220641     1.716305     0.999798
     8       Cl     1.156353     3.612884     0.000000     0.220639     1.716306     0.999798
     9       Cl     3.612884     4.596647     0.000000     0.220643     1.716306     0.999798
    10       Cl     2.140116     1.156353     0.000000     0.220634     1.716306     0.999798
 
 2025/02/06  10:10:02
