# Supplementary material for: How well do various QM-derived net atomic charges reproduce the electrostatic potential surrounding a material across multiple geometric conformations?
Source: RSC Adv. 2025 Jul 7;15(29):23223–65. doi: 10.1039/d4ra07900k (PMC12230677; doi:10.1039/d4ra07900k)
Supplement: RA-015-D4RA07900K-s002 [file RA-015-D4RA07900K-s002.zip › 11_sodium_chloride_crystals/P4m_Na3Cl2/10_core_electrons/DDEC_atomic_Rcubed_moments.xyz]

   10
jmolscript: load "" {1 1 1} spacegroup "x,y,z" unitcell [{      5.753000     0.000000     0.000000 }, {      0.000000     5.753000     0.000000 }, {      0.000000     0.000000     2.820000 }]
Na      5.183453     3.889028     1.410000    17.435456
Na      0.569547     1.863972     1.410000    17.435428
Na      1.863972     5.183453     1.410000    17.435485
Na      3.889028     0.569547     1.410000    17.435629
Na      2.876500     2.876500     1.410000    13.210431
Na      0.000000     0.000000     0.000000    41.598415
Cl      4.596647     2.140116     0.000000    87.496832
Cl      1.156353     3.612884     0.000000    87.496605
Cl      3.612884     4.596647     0.000000    87.496788
Cl      2.140116     1.156353     0.000000    87.496302
  
Same information as above printed with atom number.
atom #   symbol            x            y            z   Rcubed_moment
     1       Na     5.183453     3.889028     1.410000       17.435456
     2       Na     0.569547     1.863972     1.410000       17.435428
     3       Na     1.863972     5.183453     1.410000       17.435485
     4       Na     3.889028     0.569547     1.410000       17.435629
     5       Na     2.876500     2.876500     1.410000       13.210431
     6       Na     0.000000     0.000000     0.000000       41.598415
     7       Cl     4.596647     2.140116     0.000000       87.496832
     8       Cl     1.156353     3.612884     0.000000       87.496605
     9       Cl     3.612884     4.596647     0.000000       87.496788
    10       Cl     2.140116     1.156353     0.000000       87.496302
