# Supplementary material for: How well do various QM-derived net atomic charges reproduce the electrostatic potential surrounding a material across multiple geometric conformations?
Source: RSC Adv. 2025 Jul 7;15(29):23223–65. doi: 10.1039/d4ra07900k (PMC12230677; doi:10.1039/d4ra07900k)
Supplement: RA-015-D4RA07900K-s002 [file RA-015-D4RA07900K-s002.zip › 11_sodium_chloride_crystals/P4m_Na3Cl2/10_core_electrons/DDEC_atomic_Rfourth_moments.xyz]

   10
jmolscript: load "" {1 1 1} spacegroup "x,y,z" unitcell [{      5.753000     0.000000     0.000000 }, {      0.000000     5.753000     0.000000 }, {      0.000000     0.000000     2.820000 }]
Na      5.183453     3.889028     1.410000    48.675033
Na      0.569547     1.863972     1.410000    48.674941
Na      1.863972     5.183453     1.410000    48.675170
Na      3.889028     0.569547     1.410000    48.675648
Na      2.876500     2.876500     1.410000    32.116299
Na      0.000000     0.000000     0.000000   134.914571
Cl      4.596647     2.140116     0.000000   280.911590
Cl      1.156353     3.612884     0.000000   280.910697
Cl      3.612884     4.596647     0.000000   280.911354
Cl      2.140116     1.156353     0.000000   280.909428
  
Same information as above printed with atom number.
atom #   symbol            x            y            z   Rfourth_moment
     1       Na     5.183453     3.889028     1.410000        48.675033
     2       Na     0.569547     1.863972     1.410000        48.674941
     3       Na     1.863972     5.183453     1.410000        48.675170
     4       Na     3.889028     0.569547     1.410000        48.675648
     5       Na     2.876500     2.876500     1.410000        32.116299
     6       Na     0.000000     0.000000     0.000000       134.914571
     7       Cl     4.596647     2.140116     0.000000       280.911590
     8       Cl     1.156353     3.612884     0.000000       280.910697
     9       Cl     3.612884     4.596647     0.000000       280.911354
    10       Cl     2.140116     1.156353     0.000000       280.909428
