# Supplementary material for: How well do various QM-derived net atomic charges reproduce the electrostatic potential surrounding a material across multiple geometric conformations?
Source: RSC Adv. 2025 Jul 7;15(29):23223–65. doi: 10.1039/d4ra07900k (PMC12230677; doi:10.1039/d4ra07900k)
Supplement: RA-015-D4RA07900K-s002 [file RA-015-D4RA07900K-s002.zip › 11_sodium_chloride_crystals/P4m_Na3Cl2/10_core_electrons/DDEC_atomic_Rsquared_moments.xyz]

   10
jmolscript: load "" {1 1 1} spacegroup "x,y,z" unitcell [{      5.753000     0.000000     0.000000 }, {      0.000000     5.753000     0.000000 }, {      0.000000     0.000000     2.820000 }]
Na      5.183453     3.889028     1.410000     9.075201
Na      0.569547     1.863972     1.410000     9.075193
Na      1.863972     5.183453     1.410000     9.075208
Na      3.889028     0.569547     1.410000     9.075256
Na      2.876500     2.876500     1.410000     7.913436
Na      0.000000     0.000000     0.000000    16.609607
Cl      4.596647     2.140116     0.000000    33.852750
Cl      1.156353     3.612884     0.000000    33.852687
Cl      3.612884     4.596647     0.000000    33.852745
Cl      2.140116     1.156353     0.000000    33.852610
  
Same information as above printed with atom number.
atom #   symbol            x            y            z   Rsquared_moment
     1       Na     5.183453     3.889028     1.410000          9.075201
     2       Na     0.569547     1.863972     1.410000          9.075193
     3       Na     1.863972     5.183453     1.410000          9.075208
     4       Na     3.889028     0.569547     1.410000          9.075256
     5       Na     2.876500     2.876500     1.410000          7.913436
     6       Na     0.000000     0.000000     0.000000         16.609607
     7       Cl     4.596647     2.140116     0.000000         33.852750
     8       Cl     1.156353     3.612884     0.000000         33.852687
     9       Cl     3.612884     4.596647     0.000000         33.852745
    10       Cl     2.140116     1.156353     0.000000         33.852610
