# Supplementary material for: How well do various QM-derived net atomic charges reproduce the electrostatic potential surrounding a material across multiple geometric conformations?
Source: RSC Adv. 2025 Jul 7;15(29):23223–65. doi: 10.1039/d4ra07900k (PMC12230677; doi:10.1039/d4ra07900k)
Supplement: RA-015-D4RA07900K-s002 [file RA-015-D4RA07900K-s002.zip › 11_sodium_chloride_crystals/P4m_Na3Cl2/10_core_electrons/DDEC_atom_volumes.xyz]

   10
jmolscript: load "" {1 1 1} spacegroup "x,y,z" unitcell [{      5.753000     0.000000     0.000000 }, {      0.000000     5.753000     0.000000 }, {      0.000000     0.000000     2.820000 }]
Na      5.183453     3.889028     1.410000    35.314325
Na      0.569547     1.863972     1.410000    35.314322
Na      1.863972     5.183453     1.410000    35.314362
Na      3.889028     0.569547     1.410000    35.314465
Na      2.876500     2.876500     1.410000    33.035109
Na      0.000000     0.000000     0.000000    67.494580
Cl      4.596647     2.140116     0.000000    97.014781
Cl      1.156353     3.612884     0.000000    97.014720
Cl      3.612884     4.596647     0.000000    97.014741
Cl      2.140116     1.156353     0.000000    97.014578
  
Same information as above printed with atom number.
atom #   symbol            x            y            z   atom_volume
     1       Na     5.183453     3.889028     1.410000     35.314325
     2       Na     0.569547     1.863972     1.410000     35.314322
     3       Na     1.863972     5.183453     1.410000     35.314362
     4       Na     3.889028     0.569547     1.410000     35.314465
     5       Na     2.876500     2.876500     1.410000     33.035109
     6       Na     0.000000     0.000000     0.000000     67.494580
     7       Cl     4.596647     2.140116     0.000000     97.014781
     8       Cl     1.156353     3.612884     0.000000     97.014720
     9       Cl     3.612884     4.596647     0.000000     97.014741
    10       Cl     2.140116     1.156353     0.000000     97.014578
