# Supplementary material for: How well do various QM-derived net atomic charges reproduce the electrostatic potential surrounding a material across multiple geometric conformations?
Source: RSC Adv. 2025 Jul 7;15(29):23223–65. doi: 10.1039/d4ra07900k (PMC12230677; doi:10.1039/d4ra07900k)
Supplement: RA-015-D4RA07900K-s002 [file RA-015-D4RA07900K-s002.zip › 11_sodium_chloride_crystals/P4m_Na3Cl2/10_core_electrons/DDEC_weighted_Rfourth_moments.xyz]

   10
jmolscript: load "" {1 1 1} spacegroup "x,y,z" unitcell [{      5.753000     0.000000     0.000000 }, {      0.000000     5.753000     0.000000 }, {      0.000000     0.000000     2.820000 }]
Na      5.183453     3.889028     1.410000     8.522591
Na      0.569547     1.863972     1.410000     8.522586
Na      1.863972     5.183453     1.410000     8.522601
Na      3.889028     0.569547     1.410000     8.522653
Na      2.876500     2.876500     1.410000     7.584740
Na      0.000000     0.000000     0.000000    26.284420
Cl      4.596647     2.140116     0.000000    82.769745
Cl      1.156353     3.612884     0.000000    82.769586
Cl      3.612884     4.596647     0.000000    82.769710
Cl      2.140116     1.156353     0.000000    82.769379
  
Same information as above printed with atom number.
atom #   symbol            x            y            z   weighted_Rfourth_moment
     1       Na     5.183453     3.889028     1.410000                  8.522591
     2       Na     0.569547     1.863972     1.410000                  8.522586
     3       Na     1.863972     5.183453     1.410000                  8.522601
     4       Na     3.889028     0.569547     1.410000                  8.522653
     5       Na     2.876500     2.876500     1.410000                  7.584740
     6       Na     0.000000     0.000000     0.000000                 26.284420
     7       Cl     4.596647     2.140116     0.000000                 82.769745
     8       Cl     1.156353     3.612884     0.000000                 82.769586
     9       Cl     3.612884     4.596647     0.000000                 82.769710
    10       Cl     2.140116     1.156353     0.000000                 82.769379
