# Supplementary material for: How well do various QM-derived net atomic charges reproduce the electrostatic potential surrounding a material across multiple geometric conformations?
Source: RSC Adv. 2025 Jul 7;15(29):23223–65. doi: 10.1039/d4ra07900k (PMC12230677; doi:10.1039/d4ra07900k)
Supplement: RA-015-D4RA07900K-s002 [file RA-015-D4RA07900K-s002.zip › 11_sodium_chloride_crystals/P4m_Na3Cl2/10_core_electrons/overlap_populations_and_contact_exchanges.txt]

  416
jmolscript: load "" {1 1 1} spacegroup "x,y,z" unitcell [{      5.753000     0.000000     0.000000 }, {      0.000000     5.753000     0.000000 }, {      0.000000     0.000000     2.820000 }]
 atom1  atom2  translation A  translation B  translation C  overlap population  contact exchange
     1      1              0              0              1            0.007494          0.007659
     1      1              0              0             -1            0.007494          0.007659
     1      2              1              0             -1            0.000600          0.000623
     2      1             -1              0              1            0.000600          0.000623
     1      2              1              0              0            0.029322          0.030648
     2      1             -1              0              0            0.029322          0.030648
     1      2              1              0              1            0.000600          0.000623
     2      1             -1              0             -1            0.000600          0.000623
     1      2              1              1              0            0.000748          0.000656
     2      1             -1             -1              0            0.000748          0.000656
     1      3              0              0              0            0.000844          0.000876
     3      1              0              0              0            0.000844          0.000876
     1      3              1              0             -1            0.000305          0.000300
     3      1             -1              0              1            0.000305          0.000300
     1      3              1              0              0            0.012812          0.012424
     3      1             -1              0              0            0.012812          0.012424
     1      3              1              0              1            0.000305          0.000300
     3      1             -1              0             -1            0.000305          0.000300
     1      4              0              0              0            0.000844          0.000876
     4      1              0              0              0            0.000844          0.000876
     1      4              0              1             -1            0.000305          0.000300
     4      1              0             -1              1            0.000305          0.000300
     1      4              0              1              0            0.012813          0.012424
     4      1              0             -1              0            0.012813          0.012424
     1      4              0              1              1            0.000305          0.000300
     4      1              0             -1             -1            0.000305          0.000300
     1      5              0              0              0            0.014068          0.014394
     5      1              0              0              0            0.014068          0.014394
     1      5              1              0              0            0.000559          0.000566
     5      1             -1              0              0            0.000559          0.000566
     1      6              1              0              0            0.000384          0.000402
     6      1             -1              0              0            0.000384          0.000402
     1      6              1              0              1            0.000384          0.000402
     6      1             -1              0             -1            0.000384          0.000402
     1      6              1              1              0            0.076395          0.081782
     6      1             -1             -1              0            0.076395          0.081782
     1      6              1              1              1            0.076395          0.081783
     6      1             -1             -1             -1            0.076395          0.081783
     1      7              0              0              0            0.134113          0.135652
     7      1              0              0              0            0.134113          0.135652
     1      7              0              0              1            0.134113          0.135652
     7      1              0              0             -1            0.134113          0.135652
     1      7              0              1              0            0.000885          0.000824
     7      1              0             -1              0            0.000885          0.000824
     1      7              0              1              1            0.000885          0.000824
     7      1              0             -1             -1            0.000885          0.000824
     1      8              0              0              0            0.000553          0.000579
     8      1              0              0              0            0.000553          0.000579
     1      8              0              0              1            0.000553          0.000579
     8      1              0              0             -1            0.000553          0.000579
     1      8              1              0              0            0.168217          0.166920
     8      1             -1              0              0            0.168217          0.166920
     1      8              1              0              1            0.168217          0.166920
     8      1             -1              0             -1            0.168217          0.166920
     1      9              0              0              0            0.175185          0.174070
     9      1              0              0              0            0.175185          0.174070
     1      9              0              0              1            0.175185          0.174070
     9      1              0              0             -1            0.175185          0.174070
     1      9              1              0              0            0.000326          0.000330
     9      1             -1              0              0            0.000326          0.000330
     1      9              1              0              1            0.000326          0.000330
     9      1             -1              0             -1            0.000326          0.000330
     1     10              0              0              0            0.000485          0.000508
    10      1              0              0              0            0.000485          0.000508
     1     10              0              0              1            0.000485          0.000508
    10      1              0              0             -1            0.000485          0.000508
     1     10              0              1              0            0.000290          0.000293
    10      1              0             -1              0            0.000290          0.000293
     1     10              0              1              1            0.000290          0.000293
    10      1              0             -1             -1            0.000290          0.000293
     1     10              1              0              0            0.000902          0.000933
    10      1             -1              0              0            0.000902          0.000933
     1     10              1              0              1            0.000902          0.000933
    10      1             -1              0             -1            0.000902          0.000933
     1     10              1              1              0            0.000865          0.000804
    10      1             -1             -1              0            0.000865          0.000804
     1     10              1              1              1            0.000865          0.000804
    10      1             -1             -1             -1            0.000865          0.000804
     2      2              0              0              1            0.007494          0.007659
     2      2              0              0             -1            0.007494          0.007659
     2      3              0             -1             -1            0.000305          0.000300
     3      2              0              1              1            0.000305          0.000300
     2      3              0             -1              0            0.012812          0.012424
     3      2              0              1              0            0.012812          0.012424
     2      3              0             -1              1            0.000305          0.000300
     3      2              0              1             -1            0.000305          0.000300
     2      3              0              0              0            0.000844          0.000876
     3      2              0              0              0            0.000844          0.000876
     2      4             -1              0             -1            0.000305          0.000300
     4      2              1              0              1            0.000305          0.000300
     2      4             -1              0              0            0.012813          0.012424
     4      2              1              0              0            0.012813          0.012424
     2      4             -1              0              1            0.000305          0.000300
     4      2              1              0             -1            0.000305          0.000300
     2      4              0              0              0            0.000844          0.000876
     4      2              0              0              0            0.000844          0.000876
     2      5             -1              0              0            0.000559          0.000566
     5      2              1              0              0            0.000559          0.000566
     2      5              0              0              0            0.014068          0.014394
     5      2              0              0              0            0.014068          0.014394
     2      6              0              0              0            0.076395          0.081782
     6      2              0              0              0            0.076395          0.081782
     2      6              0              0              1            0.076395          0.081782
     6      2              0              0             -1            0.076395          0.081782
     2      6              0              1              0            0.000384          0.000402
     6      2              0             -1              0            0.000384          0.000402
     2      6              0              1              1            0.000384          0.000402
     6      2              0             -1             -1            0.000384          0.000402
     2      7             -1              0              0            0.168217          0.166920
     7      2              1              0              0            0.168217          0.166920
     2      7             -1              0              1            0.168218          0.166920
     7      2              1              0             -1            0.168218          0.166920
     2      7              0              0              0            0.000553          0.000579
     7      2              0              0              0            0.000553          0.000579
     2      7              0              0              1            0.000553          0.000579
     7      2              0              0             -1            0.000553          0.000579
     2      8              0             -1              0            0.000885          0.000824
     8      2              0              1              0            0.000885          0.000824
     2      8              0             -1              1            0.000885          0.000824
     8      2              0              1             -1            0.000885          0.000824
     2      8              0              0              0            0.134112          0.135651
     8      2              0              0              0            0.134112          0.135651
     2      8              0              0              1            0.134112          0.135651
     8      2              0              0             -1            0.134112          0.135651
     2      9             -1             -1              0            0.000865          0.000804
     9      2              1              1              0            0.000865          0.000804
     2      9             -1             -1              1            0.000865          0.000804
     9      2              1              1             -1            0.000865          0.000804
     2      9             -1              0              0            0.000902          0.000933
     9      2              1              0              0            0.000902          0.000933
     2      9             -1              0              1            0.000902          0.000933
     9      2              1              0             -1            0.000902          0.000933
     2      9              0             -1              0            0.000290          0.000293
     9      2              0              1              0            0.000290          0.000293
     2      9              0             -1              1            0.000290          0.000293
     9      2              0              1             -1            0.000290          0.000293
     2      9              0              0              0            0.000485          0.000508
     9      2              0              0              0            0.000485          0.000508
     2      9              0              0              1            0.000485          0.000508
     9      2              0              0             -1            0.000485          0.000508
     2     10             -1              0              0            0.000326          0.000330
    10      2              1              0              0            0.000326          0.000330
     2     10             -1              0              1            0.000326          0.000330
    10      2              1              0             -1            0.000326          0.000330
     2     10              0              0              0            0.175184          0.174069
    10      2              0              0              0            0.175184          0.174069
     2     10              0              0              1            0.175184          0.174069
    10      2              0              0             -1            0.175184          0.174069
     3      3              0              0              1            0.007494          0.007659
     3      3              0              0             -1            0.007494          0.007659
     3      4             -1              1              0            0.000748          0.000656
     4      3              1             -1              0            0.000748          0.000656
     3      4              0              1             -1            0.000600          0.000623
     4      3              0             -1              1            0.000600          0.000623
     3      4              0              1              0            0.029322          0.030648
     4      3              0             -1              0            0.029322          0.030648
     3      4              0              1              1            0.000600          0.000623
     4      3              0             -1             -1            0.000600          0.000623
     3      5              0              0              0            0.014068          0.014394
     5      3              0              0              0            0.014068          0.014394
     3      5              0              1              0            0.000559          0.000566
     5      3              0             -1              0            0.000559          0.000566
     3      6              0              1              0            0.076395          0.081782
     6      3              0             -1              0            0.076395          0.081782
     3      6              0              1              1            0.076395          0.081782
     6      3              0             -1             -1            0.076395          0.081782
     3      6              1              1              0            0.000384          0.000402
     6      3             -1             -1              0            0.000384          0.000402
     3      6              1              1              1            0.000384          0.000402
     6      3             -1             -1             -1            0.000384          0.000402
     3      7             -1              0              0            0.000290          0.000293
     7      3              1              0              0            0.000290          0.000293
     3      7             -1              0              1            0.000290          0.000293
     7      3              1              0             -1            0.000290          0.000293
     3      7             -1              1              0            0.000865          0.000804
     7      3              1             -1              0            0.000865          0.000804
     3      7             -1              1              1            0.000865          0.000804
     7      3              1             -1             -1            0.000865          0.000804
     3      7              0              0              0            0.000485          0.000508
     7      3              0              0              0            0.000485          0.000508
     3      7              0              0              1            0.000485          0.000508
     7      3              0              0             -1            0.000485          0.000508
     3      7              0              1              0            0.000902          0.000933
     7      3              0             -1              0            0.000902          0.000933
     3      7              0              1              1            0.000902          0.000933
     7      3              0             -1             -1            0.000902          0.000933
     3      8              0              0              0            0.175185          0.174070
     8      3              0              0              0            0.175185          0.174070
     3      8              0              0              1            0.175185          0.174070
     8      3              0              0             -1            0.175185          0.174070
     3      8              0              1              0            0.000326          0.000330
     8      3              0             -1              0            0.000326          0.000330
     3      8              0              1              1            0.000326          0.000330
     8      3              0             -1             -1            0.000326          0.000330
     3      9             -1              0              0            0.000885          0.000824
     9      3              1              0              0            0.000885          0.000824
     3      9             -1              0              1            0.000885          0.000824
     9      3              1              0             -1            0.000885          0.000824
     3      9              0              0              0            0.134113          0.135652
     9      3              0              0              0            0.134113          0.135652
     3      9              0              0              1            0.134113          0.135652
     9      3              0              0             -1            0.134113          0.135652
     3     10              0              0              0            0.000553          0.000579
    10      3              0              0              0            0.000553          0.000579
     3     10              0              0              1            0.000553          0.000579
    10      3              0              0             -1            0.000553          0.000579
     3     10              0              1              0            0.168217          0.166919
    10      3              0             -1              0            0.168217          0.166919
     3     10              0              1              1            0.168217          0.166919
    10      3              0             -1             -1            0.168217          0.166919
     4      4              0              0              1            0.007494          0.007659
     4      4              0              0             -1            0.007494          0.007659
     4      5              0             -1              0            0.000559          0.000566
     5      4              0              1              0            0.000559          0.000566
     4      5              0              0              0            0.014068          0.014394
     5      4              0              0              0            0.014068          0.014394
     4      6              0              0              0            0.000384          0.000402
     6      4              0              0              0            0.000384          0.000402
     4      6              0              0              1            0.000384          0.000402
     6      4              0              0             -1            0.000384          0.000402
     4      6              1              0              0            0.076396          0.081783
     6      4             -1              0              0            0.076396          0.081783
     4      6              1              0              1            0.076396          0.081784
     6      4             -1              0             -1            0.076396          0.081784
     4      7              0             -1              0            0.000326          0.000330
     7      4              0              1              0            0.000326          0.000330
     4      7              0             -1              1            0.000326          0.000330
     7      4              0              1             -1            0.000326          0.000330
     4      7              0              0              0            0.175186          0.174071
     7      4              0              0              0            0.175186          0.174071
     4      7              0              0              1            0.175186          0.174071
     7      4              0              0             -1            0.175186          0.174071
     4      8              0             -1              0            0.000902          0.000933
     8      4              0              1              0            0.000902          0.000933
     4      8              0             -1              1            0.000902          0.000933
     8      4              0              1             -1            0.000902          0.000933
     4      8              0              0              0            0.000485          0.000508
     8      4              0              0              0            0.000485          0.000508
     4      8              0              0              1            0.000485          0.000508
     8      4              0              0             -1            0.000485          0.000508
     4      8              1             -1              0            0.000865          0.000804
     8      4             -1              1              0            0.000865          0.000804
     4      8              1             -1              1            0.000865          0.000804
     8      4             -1              1             -1            0.000865          0.000804
     4      8              1              0              0            0.000290          0.000293
     8      4             -1              0              0            0.000290          0.000293
     4      8              1              0              1            0.000290          0.000293
     8      4             -1              0             -1            0.000290          0.000293
     4      9              0             -1              0            0.168219          0.166921
     9      4              0              1              0            0.168219          0.166921
     4      9              0             -1              1            0.168219          0.166921
     9      4              0              1             -1            0.168219          0.166921
     4      9              0              0              0            0.000553          0.000579
     9      4              0              0              0            0.000553          0.000579
     4      9              0              0              1            0.000553          0.000579
     9      4              0              0             -1            0.000553          0.000579
     4     10              0              0              0            0.134113          0.135652
    10      4              0              0              0            0.134113          0.135652
     4     10              0              0              1            0.134113          0.135652
    10      4              0              0             -1            0.134113          0.135652
     4     10              1              0              0            0.000885          0.000824
    10      4             -1              0              0            0.000885          0.000824
     4     10              1              0              1            0.000885          0.000824
    10      4             -1              0             -1            0.000885          0.000824
     5      5              0              0              1            0.004105          0.004080
     5      5              0              0             -1            0.004105          0.004080
     5      7              0              0              0            0.114814          0.113389
     7      5              0              0              0            0.114814          0.113389
     5      7              0              0              1            0.114814          0.113389
     7      5              0              0             -1            0.114814          0.113389
     5      8              0              0              0            0.114814          0.113389
     8      5              0              0              0            0.114814          0.113389
     5      8              0              0              1            0.114814          0.113389
     8      5              0              0             -1            0.114814          0.113389
     5      9              0              0              0            0.114814          0.113389
     9      5              0              0              0            0.114814          0.113389
     5      9              0              0              1            0.114814          0.113389
     9      5              0              0             -1            0.114814          0.113389
     5     10              0              0              0            0.114813          0.113388
    10      5              0              0              0            0.114813          0.113388
     5     10              0              0              1            0.114813          0.113388
    10      5              0              0             -1            0.114813          0.113388
     6      6              0              0              1            0.107966          0.120778
     6      6              0              0             -1            0.107966          0.120778
     6      7             -1             -1             -1            0.000481          0.000494
     7      6              1              1              1            0.000481          0.000494
     6      7             -1             -1              0            0.006280          0.006654
     7      6              1              1              0            0.006280          0.006654
     6      7             -1             -1              1            0.000481          0.000494
     7      6              1              1             -1            0.000481          0.000494
     6      7             -1              0             -1            0.012448          0.012519
     7      6              1              0              1            0.012448          0.012519
     6      7             -1              0              0            0.233404          0.250739
     7      6              1              0              0            0.233404          0.250739
     6      7             -1              0              1            0.012448          0.012519
     7      6              1              0             -1            0.012448          0.012519
     6      8              0             -1             -1            0.012448          0.012519
     8      6              0              1              1            0.012448          0.012519
     6      8              0             -1              0            0.233403          0.250738
     8      6              0              1              0            0.233403          0.250738
     6      8              0             -1              1            0.012448          0.012519
     8      6              0              1             -1            0.012448          0.012519
     6      8              0              0             -1            0.000481          0.000494
     8      6              0              0              1            0.000481          0.000494
     6      8              0              0              0            0.006280          0.006654
     8      6              0              0              0            0.006280          0.006654
     6      8              0              0              1            0.000481          0.000494
     8      6              0              0             -1            0.000481          0.000494
     6      9             -1             -1             -1            0.012448          0.012519
     9      6              1              1              1            0.012448          0.012519
     6      9             -1             -1              0            0.233404          0.250739
     9      6              1              1              0            0.233404          0.250739
     6      9             -1             -1              1            0.012448          0.012519
     9      6              1              1             -1            0.012448          0.012519
     6      9              0             -1             -1            0.000481          0.000494
     9      6              0              1              1            0.000481          0.000494
     6      9              0             -1              0            0.006280          0.006654
     9      6              0              1              0            0.006280          0.006654
     6      9              0             -1              1            0.000481          0.000494
     9      6              0              1             -1            0.000481          0.000494
     6     10             -1              0             -1            0.000481          0.000494
    10      6              1              0              1            0.000481          0.000494
     6     10             -1              0              0            0.006280          0.006654
    10      6              1              0              0            0.006280          0.006654
     6     10             -1              0              1            0.000481          0.000494
    10      6              1              0             -1            0.000481          0.000494
     6     10              0              0             -1            0.012448          0.012519
    10      6              0              0              1            0.012448          0.012519
     6     10              0              0              0            0.233402          0.250737
    10      6              0              0              0            0.233402          0.250737
     6     10              0              0              1            0.012448          0.012519
    10      6              0              0             -1            0.012448          0.012519
     7      7              0              0              1            0.178476          0.176530
     7      7              0              0             -1            0.178476          0.176530
     7      8              0              0             -1            0.000924          0.000964
     8      7              0              0              1            0.000924          0.000964
     7      8              0              0              0            0.015097          0.015665
     8      7              0              0              0            0.015097          0.015665
     7      8              0              0              1            0.000924          0.000964
     8      7              0              0             -1            0.000924          0.000964
     7      8              1             -1              0            0.000688          0.000653
     8      7             -1              1              0            0.000688          0.000653
     7      8              1              0             -1            0.008092          0.008284
     8      7             -1              0              1            0.008092          0.008284
     7      8              1              0              0            0.202978          0.200665
     8      7             -1              0              0            0.202978          0.200665
     7      8              1              0              1            0.008092          0.008284
     8      7             -1              0             -1            0.008092          0.008284
     7      9              0             -1             -1            0.002053          0.002010
     9      7              0              1              1            0.002053          0.002010
     7      9              0             -1              0            0.034776          0.034000
     9      7              0              1              0            0.034776          0.034000
     7      9              0             -1              1            0.002053          0.002010
     9      7              0              1             -1            0.002053          0.002010
     7      9              0              0             -1            0.010362          0.010694
     9      7              0              0              1            0.010362          0.010694
     7      9              0              0              0            0.253977          0.252398
     9      7              0              0              0            0.253977          0.252398
     7      9              0              0              1            0.010362          0.010694
     9      7              0              0             -1            0.010362          0.010694
     7     10              0              0             -1            0.010362          0.010694
    10      7              0              0              1            0.010362          0.010694
     7     10              0              0              0            0.253976          0.252397
    10      7              0              0              0            0.253976          0.252397
     7     10              0              0              1            0.010362          0.010694
    10      7              0              0             -1            0.010362          0.010694
     7     10              1              0             -1            0.002053          0.002010
    10      7             -1              0              1            0.002053          0.002010
     7     10              1              0              0            0.034776          0.034000
    10      7             -1              0              0            0.034776          0.034000
     7     10              1              0              1            0.002053          0.002010
    10      7             -1              0             -1            0.002053          0.002010
     8      8              0              0              1            0.178476          0.176529
     8      8              0              0             -1            0.178476          0.176529
     8      9             -1              0             -1            0.002053          0.002010
     9      8              1              0              1            0.002053          0.002010
     8      9             -1              0              0            0.034776          0.034000
     9      8              1              0              0            0.034776          0.034000
     8      9             -1              0              1            0.002053          0.002010
     9      8              1              0             -1            0.002053          0.002010
     8      9              0              0             -1            0.010362          0.010694
     9      8              0              0              1            0.010362          0.010694
     8      9              0              0              0            0.253977          0.252398
     9      8              0              0              0            0.253977          0.252398
     8      9              0              0              1            0.010362          0.010694
     9      8              0              0             -1            0.010362          0.010694
     8     10              0              0             -1            0.010362          0.010694
    10      8              0              0              1            0.010362          0.010694
     8     10              0              0              0            0.253976          0.252396
    10      8              0              0              0            0.253976          0.252396
     8     10              0              0              1            0.010362          0.010694
    10      8              0              0             -1            0.010362          0.010694
     8     10              0              1             -1            0.002053          0.002010
    10      8              0             -1              1            0.002053          0.002010
     8     10              0              1              0            0.034776          0.034000
    10      8              0             -1              0            0.034776          0.034000
     8     10              0              1              1            0.002053          0.002010
    10      8              0             -1             -1            0.002053          0.002010
     9      9              0              0              1            0.178476          0.176530
     9      9              0              0             -1            0.178476          0.176530
     9     10              0              0             -1            0.000924          0.000964
    10      9              0              0              1            0.000924          0.000964
     9     10              0              0              0            0.015097          0.015665
    10      9              0              0              0            0.015097          0.015665
     9     10              0              0              1            0.000924          0.000964
    10      9              0              0             -1            0.000924          0.000964
     9     10              0              1             -1            0.008092          0.008284
    10      9              0             -1              1            0.008092          0.008284
     9     10              0              1              0            0.202977          0.200664
    10      9              0             -1              0            0.202977          0.200664
     9     10              0              1              1            0.008092          0.008284
    10      9              0             -1             -1            0.008092          0.008284
     9     10              1              1              0            0.000688          0.000653
    10      9             -1             -1              0            0.000688          0.000653
    10     10              0              0              1            0.178475          0.176528
    10     10              0              0             -1            0.178475          0.176528
  
