# Supplementary material for: How well do various QM-derived net atomic charges reproduce the electrostatic potential surrounding a material across multiple geometric conformations?
Source: RSC Adv. 2025 Jul 7;15(29):23223–65. doi: 10.1039/d4ra07900k (PMC12230677; doi:10.1039/d4ra07900k)
Supplement: RA-015-D4RA07900K-s002 [file RA-015-D4RA07900K-s002.zip › 11_sodium_chloride_crystals/P4m_Na3Cl2/10_core_electrons/QDR_charges_computation_logfile.txt]

  
 ******************** TIME CONTROL ********************
 Entering QDR program.
 QDR program version April 9, 2025                  
 Copyright (c) 2025 by Thomas A. Manz. Rights reserved.
 ******************************************************
  
 2025/04/13  09:17:10
  
 **************** THREAD INFORMATION ******************
 Job running using OpenMP.
 The number of parallel threads is:            8
 ******************************************************
  
 natoms:           10
 vector1:    10.871594     0.000000     0.000000
 vector2:     0.000000    10.871594     0.000000
 vector3:     0.000000     0.000000     5.329027
   
  
 num_overlap_values:          416
  
 Finished reading input file overlap_populations.txt
  
  
 ******************** TIME CONTROL ********************
 Input file reading took    2.0000000949949026E-003 seconds
 ******************************************************
  
 Computing the QDR point charges
  
 ======================================================
 Solving the QDR linear equation systems ...
  
 Solved QDR linear equation system in    7.0000002160668373E-003 seconds
 ======================================================
  
  
 ******************** TIME CONTROL ********************
 Computing the QDR charges took    1.3000000268220901E-002 seconds
 ******************************************************
  
  
 ******************** TIME CONTROL ********************
 Finished QDR program in    1.4999999664723873E-002 seconds
 ******************************************************
  
