# Supplementary material for: How well do various QM-derived net atomic charges reproduce the electrostatic potential surrounding a material across multiple geometric conformations?
Source: RSC Adv. 2025 Jul 7;15(29):23223–65. doi: 10.1039/d4ra07900k (PMC12230677; doi:10.1039/d4ra07900k)
Supplement: RA-015-D4RA07900K-s002 [file RA-015-D4RA07900K-s002.zip › 11_sodium_chloride_crystals/P4m_Na3Cl2/10_core_electrons/VASP_DDEC_analysis.output]

  
 ******************** TIME CONTROL ********************
 Starting Chargemol development version January 4, 2022     
 ******************************************************
  
 Starting DDEC program
 2025/02/06  10:09:39
 Copyright (c) 2014, 2015, 2016, 2017, 2018, 2019, 2020, 2021 by Thomas A. Manz and Nidia Gabaldon Limas. Rights reserved.
  
 **************** THREAD INFORMATION ******************
 Job running using OpenMP.
 The number of parallel threads is:            8
  
 ******************************************************
  
 /home/tamanz/bin/atomic_densities/                                                                                                                                                                      
  
 ******************** TIME CONTROL ********************
 Starting format_vasp_densities
 ******************************************************
  
 inputfile = AECCAR2
 vectors
 10.871594  0.000000  0.000000
  0.000000 10.871594  0.000000
  0.000000  0.000000  5.329027
 direct_coords
  0.901000  0.676000  0.500000
  0.099000  0.324000  0.500000
  0.324000  0.901000  0.500000
  0.676000  0.099000  0.500000
  0.500000  0.500000  0.500000
  0.000000  0.000000  0.000000
  0.799000  0.372000  0.000000
  0.201000  0.628000  0.000000
  0.628000  0.799000  0.000000
  0.372000  0.201000  0.000000
 totnumA=     80
 totnumB=     80
 totnumC=     36
 core_available F
 inputfile = CHGCAR
 valence_grid_correct = T
  
 ******************** TIME CONTROL ********************
 Read input files in   0.22699999809265137      seconds
 ******************************************************
  
 The maximum pixel electron correction was:   0.000000
 The number of pixel corrections was:      0
 sum_negative_density: -0.000173
 POTCAR
  
 ******************** TIME CONTROL ********************
 Starting add_missing_core_density
 ******************************************************
  
 center_nabc =
          72          54          18
           8          26          18
          26          72          18
          54           8          18
          40          40          18
           0           0           0
          64          30           0
          16          50           0
          50          64           0
          30          16           0
 delta_na=     71
 delta_nb=     71
 delta_nc=     65
  
 ******************** TIME CONTROL ********************
 Starting check_grid_spacing
 ******************************************************
  
 The grid spacing in your electron density input file is adequate.
  
 ******************** TIME CONTROL ********************
 Finished check_grid_spacing in    6.8000003695487976E-002 seconds
 ******************************************************
  
 Checking to see that all core electrons are accounted for:
  
 Printing atom number, atomic number, core electrons, and missing core for each atom.
 (Missing core electrons will be inserted using stored core electron reference densities.)
    1   11    10.000000   10
    2   11    10.000000   10
    3   11    10.000000   10
    4   11    10.000000   10
    5   11    10.000000   10
    6   11    10.000000   10
    7   17    10.000000   10
    8   17    10.000000   10
    9   17    10.000000   10
   10   17    10.000000   10
 Finished the check for missing core electrons.
  
 ******************** TIME CONTROL ********************
 Finished add_missing_core_density in   0.12800000607967377      seconds
 ******************************************************
  
 The CHGCAR               file size is:               4197525 bytes.
 non_collinear = F
 spin_available = F
  
 ******************** TIME CONTROL ********************
 Starting compute_dominant_atom_volumes
 ******************************************************
  
  
 ******************** TIME CONTROL ********************
 Finished compute_dominant_atom_volumes in    6.4000003039836884E-002 seconds
 ******************************************************
  
 The largest occupancy correction was
   1.0071539744656216E-002
  
 ******************** TIME CONTROL ********************
 Finished format_vasp_densities in   0.43000000715255737      seconds
 ******************************************************
  
 ncore =      100.0000
 nvalence =       34.0000
 pixelvolume =    2.7337E-03
 numerically integrated valence density =    3.4054E+01
 sum_valence_occupancy_correction =   -5.4489E-02
 checkme =    1.4912E-07
 The grid spacing is adequate and all electrons are properly accounted for.
 Calculation will proceed.
 Making sure the atomic coordinates for periodic directions are inside the reference unit cell.
 The adjusted atomic coordinates are
    9.7953    7.3492    2.6645
    1.0763    3.5224    2.6645
    3.5224    9.7953    2.6645
    7.3492    1.0763    2.6645
    5.4358    5.4358    2.6645
    0.0000    0.0000    0.0000
    8.6864    4.0442    0.0000
    2.1852    6.8274    0.0000
    6.8274    8.6864    0.0000
    4.0442    2.1852    0.0000
  
 The adjusted center_nabc is
          72          54          18
           8          26          18
          26          72          18
          54           8          18
          40          40          18
           0           0           0
          64          30           0
          16          50           0
          50          64           0
          30          16           0
  
 ******************** TIME CONTROL ********************
 Starting core_iterator
 ******************************************************
  
 Iteratively solving for the core charge distributions:
 Iteration=   1
 Provisionally assigned core electron populations for the current iteration: 
     11.405563     11.405563     11.405563     11.405563     11.320573     11.443062     18.703499     18.703499     18.703499     18.703499
 change=   1.870350E+01
 Iteration=   2
 Provisionally assigned core electron populations for the current iteration: 
     11.592364     11.592364     11.592364     11.592364     11.518372     11.571616     18.435109     18.435109     18.435109     18.435109
 change=   2.683896E-01
 Iteration=   3
 Provisionally assigned core electron populations for the current iteration: 
     11.604285     11.604285     11.604285     11.604285     11.535156     11.574537     18.418262     18.418262     18.418262     18.418262
 change=   1.684689E-02
 Iteration=   4
 Provisionally assigned core electron populations for the current iteration: 
     11.607188     11.607188     11.607188     11.607188     11.539825     11.571656     18.414912     18.414912     18.414912     18.414912
 change=   4.668751E-03
 Iteration=   5
 Provisionally assigned core electron populations for the current iteration: 
     11.608750     11.608750     11.608750     11.608750     11.541818     11.568623     18.413611     18.413611     18.413611     18.413611
 change=   3.033097E-03
 Iteration=   6
 Provisionally assigned core electron populations for the current iteration: 
     11.609814     11.609814     11.609814     11.609814     11.542916     11.566218     18.412873     18.412873     18.412873     18.412873
 change=   2.405026E-03
 Iteration=   7
 Provisionally assigned core electron populations for the current iteration: 
     11.610576     11.610576     11.610576     11.610576     11.543622     11.564406     18.412387     18.412387     18.412387     18.412387
 change=   1.811797E-03
 Iteration=   8
 Provisionally assigned core electron populations for the current iteration: 
     11.611141     11.611141     11.611141     11.611141     11.544121     11.563023     18.412043     18.412043     18.412043     18.412043
 change=   1.382763E-03
 Iteration=   9
 Provisionally assigned core electron populations for the current iteration: 
     11.611578     11.611578     11.611578     11.611578     11.544493     11.561915     18.411790     18.411790     18.411790     18.411790
 change=   1.108026E-03
 Iteration=  10
 Provisionally assigned core electron populations for the current iteration: 
     11.611927     11.611927     11.611927     11.611927     11.544783     11.561004     18.411596     18.411596     18.411596     18.411596
 change=   9.115571E-04
 Iteration=  11
 Provisionally assigned core electron populations for the current iteration: 
     11.612210     11.612210     11.612210     11.612210     11.545014     11.560249     18.411445     18.411445     18.411445     18.411445
 change=   7.545354E-04
 Iteration=  12
 Provisionally assigned core electron populations for the current iteration: 
     11.612445     11.612445     11.612445     11.612445     11.545205     11.559620     18.411319     18.411319     18.411319     18.411319
 change=   6.293052E-04
 Iteration=  13
 Provisionally assigned core electron populations for the current iteration: 
     11.612646     11.612646     11.612646     11.612646     11.545368     11.559090     18.411210     18.411210     18.411210     18.411210
 change=   5.299565E-04
 Iteration=  14
 Provisionally assigned core electron populations for the current iteration: 
     11.612821     11.612821     11.612821     11.612821     11.545509     11.558628     18.411115     18.411115     18.411115     18.411115
 change=   4.617793E-04
 Iteration=  15
 Provisionally assigned core electron populations for the current iteration: 
     11.612976     11.612976     11.612976     11.612976     11.545632     11.558221     18.411031     18.411031     18.411031     18.411031
 change=   4.073528E-04
 Iteration=  16
 Provisionally assigned core electron populations for the current iteration: 
     11.613115     11.613115     11.613115     11.613115     11.545740     11.557859     18.410956     18.410956     18.410956     18.410956
 change=   3.622000E-04
 Iteration=  17
 Provisionally assigned core electron populations for the current iteration: 
     11.613238     11.613238     11.613238     11.613238     11.545837     11.557535     18.410889     18.410889     18.410889     18.410889
 change=   3.233195E-04
 Iteration=  18
 Provisionally assigned core electron populations for the current iteration: 
     11.613350     11.613350     11.613350     11.613350     11.545924     11.557245     18.410828     18.410828     18.410828     18.410828
 change=   2.902338E-04
 Iteration=  19
 Provisionally assigned core electron populations for the current iteration: 
     11.613450     11.613450     11.613450     11.613450     11.546002     11.556983     18.410773     18.410773     18.410773     18.410773
 change=   2.617887E-04
 Iteration=  20
 Provisionally assigned core electron populations for the current iteration: 
     11.613543     11.613543     11.613543     11.613543     11.546074     11.556742     18.410723     18.410723     18.410723     18.410723
 change=   2.410512E-04
 Iteration=  21
 Provisionally assigned core electron populations for the current iteration: 
     11.613628     11.613628     11.613628     11.613628     11.546139     11.556519     18.410678     18.410678     18.410678     18.410678
 change=   2.230846E-04
 Iteration=  22
 Provisionally assigned core electron populations for the current iteration: 
     11.613707     11.613707     11.613707     11.613707     11.546200     11.556312     18.410635     18.410635     18.410635     18.410635
 change=   2.071066E-04
 Iteration=  23
 Provisionally assigned core electron populations for the current iteration: 
     11.613780     11.613780     11.613780     11.613780     11.546255     11.556119     18.410596     18.410596     18.410596     18.410596
 change=   1.927934E-04
 Iteration=  24
 Provisionally assigned core electron populations for the current iteration: 
     11.613849     11.613849     11.613849     11.613849     11.546307     11.555939     18.410560     18.410560     18.410560     18.410560
 change=   1.798909E-04
 Iteration=  25
 Provisionally assigned core electron populations for the current iteration: 
     11.613913     11.613913     11.613913     11.613913     11.546354     11.555771     18.410526     18.410526     18.410526     18.410526
 change=   1.682083E-04
 Iteration=  26
 Provisionally assigned core electron populations for the current iteration: 
     11.613973     11.613973     11.613973     11.613973     11.546399     11.555614     18.410495     18.410495     18.410495     18.410495
 change=   1.575444E-04
 Iteration=  27
 Provisionally assigned core electron populations for the current iteration: 
     11.614029     11.614029     11.614029     11.614029     11.546440     11.555466     18.410465     18.410465     18.410465     18.410465
 change=   1.475724E-04
 Iteration=  28
 Provisionally assigned core electron populations for the current iteration: 
     11.614081     11.614081     11.614081     11.614081     11.546479     11.555327     18.410437     18.410437     18.410437     18.410437
 change=   1.385726E-04
 Iteration=  29
 Provisionally assigned core electron populations for the current iteration: 
     11.614131     11.614131     11.614131     11.614131     11.546516     11.555196     18.410411     18.410411     18.410411     18.410411
 change=   1.314447E-04
 Iteration=  30
 Provisionally assigned core electron populations for the current iteration: 
     11.614179     11.614179     11.614179     11.614179     11.546551     11.555071     18.410386     18.410386     18.410386     18.410386
 change=   1.247773E-04
 Iteration=  31
 Provisionally assigned core electron populations for the current iteration: 
     11.614224     11.614224     11.614224     11.614224     11.546585     11.554953     18.410362     18.410362     18.410362     18.410362
 change=   1.186777E-04
 Iteration=  32
 Provisionally assigned core electron populations for the current iteration: 
     11.614268     11.614268     11.614268     11.614268     11.546618     11.554839     18.410338     18.410338     18.410338     18.410338
 change=   1.130487E-04
 Iteration=  33
 Provisionally assigned core electron populations for the current iteration: 
     11.614309     11.614309     11.614309     11.614309     11.546650     11.554732     18.410316     18.410316     18.410316     18.410316
 change=   1.078266E-04
 Iteration=  34
 Provisionally assigned core electron populations for the current iteration: 
     11.614349     11.614349     11.614349     11.614349     11.546680     11.554629     18.410294     18.410294     18.410294     18.410294
 change=   1.029635E-04
 Iteration=  35
 Provisionally assigned core electron populations for the current iteration: 
     11.614388     11.614388     11.614388     11.614388     11.546710     11.554530     18.410273     18.410273     18.410273     18.410273
 change=   9.842068E-05
 Iteration=  36
 Provisionally assigned core electron populations for the current iteration: 
     11.614424     11.614424     11.614424     11.614424     11.546738     11.554436     18.410252     18.410252     18.410252     18.410252
 change=   9.416595E-05
 Iteration=  37
 Provisionally assigned core electron populations for the current iteration: 
     11.614460     11.614460     11.614460     11.614460     11.546766     11.554346     18.410232     18.410232     18.410232     18.410232
 change=   9.017189E-05
 Iteration=  38
 Provisionally assigned core electron populations for the current iteration: 
     11.614494     11.614494     11.614494     11.614494     11.546793     11.554260     18.410213     18.410213     18.410213     18.410213
 change=   8.641488E-05
 Iteration=  39
 Provisionally assigned core electron populations for the current iteration: 
     11.614527     11.614527     11.614527     11.614527     11.546819     11.554177     18.410194     18.410194     18.410194     18.410194
 change=   8.287392E-05
 Iteration=  40
 Provisionally assigned core electron populations for the current iteration: 
     11.614559     11.614559     11.614559     11.614559     11.546844     11.554097     18.410176     18.410176     18.410176     18.410176
 change=   7.948445E-05
 Iteration=  41
 Provisionally assigned core electron populations for the current iteration: 
     11.614589     11.614589     11.614589     11.614589     11.546868     11.554021     18.410159     18.410159     18.410159     18.410159
 change=   7.651983E-05
 Iteration=  42
 Provisionally assigned core electron populations for the current iteration: 
     11.614619     11.614619     11.614619     11.614619     11.546892     11.553947     18.410142     18.410142     18.410142     18.410142
 change=   7.388999E-05
 Iteration=  43
 Provisionally assigned core electron populations for the current iteration: 
     11.614647     11.614647     11.614647     11.614647     11.546915     11.553875     18.410125     18.410125     18.410125     18.410125
 change=   7.139749E-05
 Iteration=  44
 Provisionally assigned core electron populations for the current iteration: 
     11.614675     11.614675     11.614675     11.614675     11.546938     11.553806     18.410109     18.410109     18.410109     18.410109
 change=   6.900866E-05
 Iteration=  45
 Provisionally assigned core electron populations for the current iteration: 
     11.614702     11.614702     11.614702     11.614702     11.546960     11.553740     18.410094     18.410094     18.410094     18.410094
 change=   6.670535E-05
 Iteration=  46
 Provisionally assigned core electron populations for the current iteration: 
     11.614728     11.614728     11.614728     11.614728     11.546981     11.553675     18.410078     18.410078     18.410078     18.410078
 change=   6.451189E-05
 Iteration=  47
 Provisionally assigned core electron populations for the current iteration: 
     11.614753     11.614753     11.614753     11.614753     11.547002     11.553613     18.410064     18.410064     18.410064     18.410064
 change=   6.241897E-05
 Iteration=  48
 Provisionally assigned core electron populations for the current iteration: 
     11.614777     11.614777     11.614777     11.614777     11.547022     11.553552     18.410049     18.410049     18.410049     18.410049
 change=   6.042153E-05
 Iteration=  49
 Provisionally assigned core electron populations for the current iteration: 
     11.614801     11.614801     11.614801     11.614801     11.547042     11.553494     18.410036     18.410036     18.410036     18.410036
 change=   5.851285E-05
 Iteration=  50
 Provisionally assigned core electron populations for the current iteration: 
     11.614824     11.614824     11.614824     11.614824     11.547062     11.553437     18.410022     18.410022     18.410022     18.410022
 change=   5.668681E-05
 Iteration=  51
 Provisionally assigned core electron populations for the current iteration: 
     11.614846     11.614846     11.614846     11.614846     11.547081     11.553382     18.410009     18.410009     18.410009     18.410009
 change=   5.493812E-05
 Iteration=  52
 Provisionally assigned core electron populations for the current iteration: 
     11.614867     11.614867     11.614867     11.614867     11.547099     11.553329     18.409996     18.409996     18.409996     18.409996
 change=   5.326208E-05
 Iteration=  53
 Provisionally assigned core electron populations for the current iteration: 
     11.614888     11.614888     11.614888     11.614888     11.547117     11.553277     18.409984     18.409984     18.409984     18.409984
 change=   5.165439E-05
 Iteration=  54
 Provisionally assigned core electron populations for the current iteration: 
     11.614908     11.614908     11.614908     11.614908     11.547135     11.553227     18.409972     18.409972     18.409972     18.409972
 change=   5.011114E-05
 Iteration=  55
 Provisionally assigned core electron populations for the current iteration: 
     11.614928     11.614928     11.614928     11.614928     11.547152     11.553179     18.409960     18.409960     18.409960     18.409960
 change=   4.862873E-05
 Iteration=  56
 Provisionally assigned core electron populations for the current iteration: 
     11.614947     11.614947     11.614947     11.614947     11.547169     11.553131     18.409948     18.409948     18.409948     18.409948
 change=   4.720385E-05
 Iteration=  57
 Provisionally assigned core electron populations for the current iteration: 
     11.614965     11.614965     11.614965     11.614965     11.547186     11.553085     18.409937     18.409937     18.409937     18.409937
 change=   4.583349E-05
 Iteration=  58
 Provisionally assigned core electron populations for the current iteration: 
     11.614983     11.614983     11.614983     11.614983     11.547202     11.553041     18.409926     18.409926     18.409926     18.409926
 change=   4.461444E-05
 Iteration=  59
 Provisionally assigned core electron populations for the current iteration: 
     11.615001     11.615001     11.615001     11.615001     11.547217     11.552997     18.409916     18.409916     18.409916     18.409916
 change=   4.350556E-05
 Iteration=  60
 Provisionally assigned core electron populations for the current iteration: 
     11.615018     11.615018     11.615018     11.615018     11.547233     11.552955     18.409905     18.409905     18.409905     18.409905
 change=   4.243799E-05
 Iteration=  61
 Provisionally assigned core electron populations for the current iteration: 
     11.615035     11.615035     11.615035     11.615035     11.547248     11.552914     18.409895     18.409895     18.409895     18.409895
 change=   4.140869E-05
 Iteration=  62
 Provisionally assigned core electron populations for the current iteration: 
     11.615051     11.615051     11.615051     11.615051     11.547263     11.552873     18.409885     18.409885     18.409885     18.409885
 change=   4.041525E-05
 Iteration=  63
 Provisionally assigned core electron populations for the current iteration: 
     11.615067     11.615067     11.615067     11.615067     11.547277     11.552834     18.409875     18.409875     18.409875     18.409875
 change=   3.945569E-05
 Iteration=  64
 Provisionally assigned core electron populations for the current iteration: 
     11.615082     11.615082     11.615082     11.615082     11.547292     11.552795     18.409866     18.409866     18.409866     18.409866
 change=   3.852819E-05
 Iteration=  65
 Provisionally assigned core electron populations for the current iteration: 
     11.615098     11.615098     11.615098     11.615098     11.547306     11.552757     18.409857     18.409857     18.409857     18.409857
 change=   3.763116E-05
 Iteration=  66
 Provisionally assigned core electron populations for the current iteration: 
     11.615112     11.615112     11.615112     11.615112     11.547319     11.552721     18.409848     18.409848     18.409848     18.409848
 change=   3.676314E-05
 Iteration=  67
 Provisionally assigned core electron populations for the current iteration: 
     11.615127     11.615127     11.615127     11.615127     11.547333     11.552685     18.409839     18.409839     18.409839     18.409839
 change=   3.592279E-05
 Iteration=  68
 Provisionally assigned core electron populations for the current iteration: 
     11.615141     11.615141     11.615141     11.615141     11.547346     11.552650     18.409831     18.409831     18.409831     18.409831
 change=   3.510887E-05
 Iteration=  69
 Provisionally assigned core electron populations for the current iteration: 
     11.615155     11.615155     11.615155     11.615155     11.547359     11.552615     18.409822     18.409822     18.409822     18.409822
 change=   3.432022E-05
 Iteration=  70
 Provisionally assigned core electron populations for the current iteration: 
     11.615168     11.615168     11.615168     11.615168     11.547371     11.552582     18.409814     18.409814     18.409814     18.409814
 change=   3.355575E-05
 Iteration=  71
 Provisionally assigned core electron populations for the current iteration: 
     11.615181     11.615181     11.615181     11.615181     11.547383     11.552549     18.409806     18.409806     18.409806     18.409806
 change=   3.281444E-05
 Iteration=  72
 Provisionally assigned core electron populations for the current iteration: 
     11.615194     11.615194     11.615194     11.615194     11.547396     11.552517     18.409798     18.409798     18.409798     18.409798
 change=   3.209534E-05
 Iteration=  73
 Provisionally assigned core electron populations for the current iteration: 
     11.615207     11.615207     11.615207     11.615207     11.547407     11.552485     18.409790     18.409790     18.409790     18.409790
 change=   3.139755E-05
 Iteration=  74
 Provisionally assigned core electron populations for the current iteration: 
     11.615219     11.615219     11.615219     11.615219     11.547419     11.552455     18.409783     18.409783     18.409783     18.409783
 change=   3.072022E-05
 Iteration=  75
 Provisionally assigned core electron populations for the current iteration: 
     11.615231     11.615231     11.615231     11.615231     11.547430     11.552425     18.409776     18.409776     18.409776     18.409776
 change=   3.006254E-05
 Iteration=  76
 Provisionally assigned core electron populations for the current iteration: 
     11.615243     11.615243     11.615243     11.615243     11.547442     11.552395     18.409768     18.409768     18.409768     18.409768
 change=   2.942376E-05
 Iteration=  77
 Provisionally assigned core electron populations for the current iteration: 
     11.615254     11.615254     11.615254     11.615254     11.547453     11.552366     18.409761     18.409761     18.409761     18.409761
 change=   2.880316E-05
 Iteration=  78
 Provisionally assigned core electron populations for the current iteration: 
     11.615265     11.615265     11.615265     11.615265     11.547463     11.552338     18.409755     18.409755     18.409755     18.409755
 change=   2.820008E-05
 Iteration=  79
 Provisionally assigned core electron populations for the current iteration: 
     11.615276     11.615276     11.615276     11.615276     11.547474     11.552311     18.409748     18.409748     18.409748     18.409748
 change=   2.761392E-05
 Iteration=  80
 Provisionally assigned core electron populations for the current iteration: 
     11.615287     11.615287     11.615287     11.615287     11.547484     11.552284     18.409741     18.409741     18.409741     18.409741
 change=   2.704403E-05
 Iteration=  81
 Provisionally assigned core electron populations for the current iteration: 
     11.615298     11.615298     11.615298     11.615298     11.547495     11.552257     18.409735     18.409735     18.409735     18.409735
 change=   2.648981E-05
 Iteration=  82
 Provisionally assigned core electron populations for the current iteration: 
     11.615308     11.615308     11.615308     11.615308     11.547505     11.552231     18.409728     18.409728     18.409728     18.409728
 change=   2.595068E-05
 Iteration=  83
 Provisionally assigned core electron populations for the current iteration: 
     11.615318     11.615318     11.615318     11.615318     11.547515     11.552206     18.409722     18.409722     18.409722     18.409722
 change=   2.542615E-05
 Iteration=  84
 Provisionally assigned core electron populations for the current iteration: 
     11.615328     11.615328     11.615328     11.615328     11.547524     11.552181     18.409716     18.409716     18.409716     18.409716
 change=   2.491586E-05
 Iteration=  85
 Provisionally assigned core electron populations for the current iteration: 
     11.615337     11.615337     11.615337     11.615337     11.547534     11.552156     18.409710     18.409710     18.409710     18.409710
 change=   2.441904E-05
 Iteration=  86
 Provisionally assigned core electron populations for the current iteration: 
     11.615347     11.615347     11.615347     11.615347     11.547543     11.552132     18.409704     18.409704     18.409704     18.409704
 change=   2.393533E-05
 Iteration=  87
 Provisionally assigned core electron populations for the current iteration: 
     11.615356     11.615356     11.615356     11.615356     11.547552     11.552109     18.409699     18.409699     18.409699     18.409699
 change=   2.346423E-05
 Iteration=  88
 Provisionally assigned core electron populations for the current iteration: 
     11.615365     11.615365     11.615365     11.615365     11.547561     11.552086     18.409693     18.409693     18.409693     18.409693
 change=   2.300534E-05
 Iteration=  89
 Provisionally assigned core electron populations for the current iteration: 
     11.615374     11.615374     11.615374     11.615374     11.547570     11.552063     18.409688     18.409688     18.409688     18.409688
 change=   2.255825E-05
 Iteration=  90
 Provisionally assigned core electron populations for the current iteration: 
     11.615383     11.615383     11.615383     11.615383     11.547579     11.552041     18.409682     18.409682     18.409682     18.409682
 change=   2.212258E-05
 Iteration=  91
 Provisionally assigned core electron populations for the current iteration: 
     11.615392     11.615392     11.615392     11.615392     11.547587     11.552020     18.409677     18.409677     18.409677     18.409677
 change=   2.169795E-05
 Iteration=  92
 Provisionally assigned core electron populations for the current iteration: 
     11.615400     11.615400     11.615400     11.615400     11.547596     11.551998     18.409672     18.409672     18.409672     18.409672
 change=   2.128401E-05
 Iteration=  93
 Provisionally assigned core electron populations for the current iteration: 
     11.615408     11.615408     11.615408     11.615408     11.547604     11.551977     18.409667     18.409667     18.409667     18.409667
 change=   2.088042E-05
 Iteration=  94
 Provisionally assigned core electron populations for the current iteration: 
     11.615416     11.615416     11.615416     11.615416     11.547612     11.551957     18.409662     18.409662     18.409662     18.409662
 change=   2.051775E-05
 Iteration=  95
 Provisionally assigned core electron populations for the current iteration: 
     11.615424     11.615424     11.615424     11.615424     11.547620     11.551937     18.409657     18.409657     18.409657     18.409657
 change=   2.018112E-05
 Iteration=  96
 Provisionally assigned core electron populations for the current iteration: 
     11.615432     11.615432     11.615432     11.615432     11.547628     11.551917     18.409652     18.409652     18.409652     18.409652
 change=   1.985009E-05
 Iteration=  97
 Provisionally assigned core electron populations for the current iteration: 
     11.615440     11.615440     11.615440     11.615440     11.547636     11.551897     18.409647     18.409647     18.409647     18.409647
 change=   1.952298E-05
 Iteration=  98
 Provisionally assigned core electron populations for the current iteration: 
     11.615447     11.615447     11.615447     11.615447     11.547643     11.551878     18.409643     18.409643     18.409643     18.409643
 change=   1.920404E-05
 Iteration=  99
 Provisionally assigned core electron populations for the current iteration: 
     11.615455     11.615455     11.615455     11.615455     11.547651     11.551859     18.409638     18.409638     18.409638     18.409638
 change=   1.889271E-05
 Iteration= 100
 Provisionally assigned core electron populations for the current iteration: 
     11.615462     11.615462     11.615462     11.615462     11.547658     11.551841     18.409634     18.409634     18.409634     18.409634
 change=   1.858864E-05
 Iteration= 101
 Provisionally assigned core electron populations for the current iteration: 
     11.615469     11.615469     11.615469     11.615469     11.547665     11.551822     18.409629     18.409629     18.409629     18.409629
 change=   1.829155E-05
 Iteration= 102
 Provisionally assigned core electron populations for the current iteration: 
     11.615476     11.615476     11.615476     11.615476     11.547672     11.551804     18.409625     18.409625     18.409625     18.409625
 change=   1.800119E-05
 Iteration= 103
 Provisionally assigned core electron populations for the current iteration: 
     11.615483     11.615483     11.615483     11.615483     11.547679     11.551787     18.409621     18.409621     18.409621     18.409621
 change=   1.771733E-05
 Iteration= 104
 Provisionally assigned core electron populations for the current iteration: 
     11.615490     11.615490     11.615490     11.615490     11.547686     11.551769     18.409617     18.409617     18.409617     18.409617
 change=   1.743977E-05
 Iteration= 105
 Provisionally assigned core electron populations for the current iteration: 
     11.615496     11.615496     11.615496     11.615496     11.547693     11.551752     18.409613     18.409613     18.409613     18.409613
 change=   1.716831E-05
 Iteration= 106
 Provisionally assigned core electron populations for the current iteration: 
     11.615503     11.615503     11.615503     11.615503     11.547700     11.551735     18.409609     18.409609     18.409609     18.409609
 change=   1.689748E-05
 Iteration= 107
 Provisionally assigned core electron populations for the current iteration: 
     11.615509     11.615509     11.615509     11.615509     11.547706     11.551719     18.409605     18.409605     18.409605     18.409605
 change=   1.663442E-05
 Iteration= 108
 Provisionally assigned core electron populations for the current iteration: 
     11.615516     11.615516     11.615516     11.615516     11.547713     11.551702     18.409601     18.409601     18.409601     18.409601
 change=   1.637927E-05
 Iteration= 109
 Provisionally assigned core electron populations for the current iteration: 
     11.615522     11.615522     11.615522     11.615522     11.547719     11.551686     18.409597     18.409597     18.409597     18.409597
 change=   1.613108E-05
 Iteration= 110
 Provisionally assigned core electron populations for the current iteration: 
     11.615528     11.615528     11.615528     11.615528     11.547726     11.551670     18.409593     18.409593     18.409593     18.409593
 change=   1.588887E-05
 Iteration= 111
 Provisionally assigned core electron populations for the current iteration: 
     11.615534     11.615534     11.615534     11.615534     11.547732     11.551655     18.409590     18.409590     18.409590     18.409590
 change=   1.565312E-05
 Iteration= 112
 Provisionally assigned core electron populations for the current iteration: 
     11.615540     11.615540     11.615540     11.615540     11.547738     11.551639     18.409586     18.409586     18.409586     18.409586
 change=   1.542320E-05
 Iteration= 113
 Provisionally assigned core electron populations for the current iteration: 
     11.615546     11.615546     11.615546     11.615546     11.547745     11.551624     18.409582     18.409582     18.409582     18.409582
 change=   1.519867E-05
 Iteration= 114
 Provisionally assigned core electron populations for the current iteration: 
     11.615552     11.615552     11.615552     11.615552     11.547751     11.551609     18.409579     18.409579     18.409579     18.409579
 change=   1.497931E-05
 Iteration= 115
 Provisionally assigned core electron populations for the current iteration: 
     11.615558     11.615558     11.615558     11.615558     11.547757     11.551594     18.409575     18.409575     18.409575     18.409575
 change=   1.476492E-05
 Iteration= 116
 Provisionally assigned core electron populations for the current iteration: 
     11.615563     11.615563     11.615563     11.615563     11.547763     11.551580     18.409572     18.409572     18.409572     18.409572
 change=   1.455531E-05
 Iteration= 117
 Provisionally assigned core electron populations for the current iteration: 
     11.615569     11.615569     11.615569     11.615569     11.547768     11.551565     18.409568     18.409568     18.409568     18.409568
 change=   1.435029E-05
 Iteration= 118
 Provisionally assigned core electron populations for the current iteration: 
     11.615574     11.615574     11.615574     11.615574     11.547774     11.551551     18.409565     18.409565     18.409565     18.409565
 change=   1.414969E-05
 Iteration= 119
 Provisionally assigned core electron populations for the current iteration: 
     11.615580     11.615580     11.615580     11.615580     11.547780     11.551537     18.409561     18.409561     18.409561     18.409561
 change=   1.395336E-05
 Iteration= 120
 Provisionally assigned core electron populations for the current iteration: 
     11.615585     11.615585     11.615585     11.615585     11.547786     11.551523     18.409558     18.409558     18.409558     18.409558
 change=   1.376116E-05
 Iteration= 121
 Provisionally assigned core electron populations for the current iteration: 
     11.615590     11.615590     11.615590     11.615590     11.547791     11.551510     18.409555     18.409555     18.409555     18.409555
 change=   1.357293E-05
 Iteration= 122
 Provisionally assigned core electron populations for the current iteration: 
     11.615596     11.615596     11.615596     11.615596     11.547797     11.551496     18.409551     18.409551     18.409551     18.409551
 change=   1.338856E-05
 Iteration= 123
 Provisionally assigned core electron populations for the current iteration: 
     11.615601     11.615601     11.615601     11.615601     11.547802     11.551483     18.409548     18.409548     18.409548     18.409548
 change=   1.320791E-05
 Iteration= 124
 Provisionally assigned core electron populations for the current iteration: 
     11.615606     11.615606     11.615606     11.615606     11.547808     11.551470     18.409545     18.409545     18.409545     18.409545
 change=   1.302924E-05
 Iteration= 125
 Provisionally assigned core electron populations for the current iteration: 
     11.615611     11.615611     11.615611     11.615611     11.547813     11.551457     18.409542     18.409542     18.409542     18.409542
 change=   1.285311E-05
 Iteration= 126
 Provisionally assigned core electron populations for the current iteration: 
     11.615616     11.615616     11.615616     11.615616     11.547819     11.551445     18.409539     18.409539     18.409539     18.409539
 change=   1.268049E-05
 Iteration= 127
 Provisionally assigned core electron populations for the current iteration: 
     11.615621     11.615621     11.615621     11.615621     11.547824     11.551432     18.409536     18.409536     18.409536     18.409536
 change=   1.251123E-05
 Iteration= 128
 Provisionally assigned core electron populations for the current iteration: 
     11.615626     11.615626     11.615626     11.615626     11.547829     11.551420     18.409532     18.409532     18.409532     18.409532
 change=   1.234519E-05
 Iteration= 129
 Provisionally assigned core electron populations for the current iteration: 
     11.615630     11.615630     11.615630     11.615630     11.547834     11.551408     18.409529     18.409529     18.409529     18.409529
 change=   1.218229E-05
 Iteration= 130
 Provisionally assigned core electron populations for the current iteration: 
     11.615635     11.615635     11.615635     11.615635     11.547839     11.551396     18.409527     18.409527     18.409527     18.409527
 change=   1.203167E-05
 Iteration= 131
 Provisionally assigned core electron populations for the current iteration: 
     11.615640     11.615640     11.615640     11.615640     11.547844     11.551384     18.409524     18.409524     18.409524     18.409524
 change=   1.189221E-05
 Iteration= 132
 Provisionally assigned core electron populations for the current iteration: 
     11.615644     11.615644     11.615644     11.615644     11.547849     11.551372     18.409521     18.409521     18.409521     18.409521
 change=   1.175451E-05
 Iteration= 133
 Provisionally assigned core electron populations for the current iteration: 
     11.615649     11.615649     11.615649     11.615649     11.547854     11.551360     18.409518     18.409518     18.409518     18.409518
 change=   1.162295E-05
 Iteration= 134
 Provisionally assigned core electron populations for the current iteration: 
     11.615653     11.615653     11.615653     11.615653     11.547859     11.551349     18.409515     18.409515     18.409515     18.409515
 change=   1.149302E-05
 Iteration= 135
 Provisionally assigned core electron populations for the current iteration: 
     11.615658     11.615658     11.615658     11.615658     11.547864     11.551337     18.409512     18.409512     18.409512     18.409512
 change=   1.136512E-05
 Iteration= 136
 Provisionally assigned core electron populations for the current iteration: 
     11.615662     11.615662     11.615662     11.615662     11.547868     11.551326     18.409509     18.409509     18.409509     18.409509
 change=   1.123935E-05
 Iteration= 137
 Provisionally assigned core electron populations for the current iteration: 
     11.615667     11.615667     11.615667     11.615667     11.547873     11.551315     18.409507     18.409507     18.409507     18.409507
 change=   1.111567E-05
 Iteration= 138
 Provisionally assigned core electron populations for the current iteration: 
     11.615671     11.615671     11.615671     11.615671     11.547878     11.551304     18.409504     18.409504     18.409504     18.409504
 change=   1.099410E-05
 Iteration= 139
 Provisionally assigned core electron populations for the current iteration: 
     11.615675     11.615675     11.615675     11.615675     11.547882     11.551293     18.409501     18.409501     18.409501     18.409501
 change=   1.087457E-05
 Iteration= 140
 Provisionally assigned core electron populations for the current iteration: 
     11.615679     11.615679     11.615679     11.615679     11.547887     11.551282     18.409499     18.409499     18.409499     18.409499
 change=   1.075703E-05
 Iteration= 141
 Provisionally assigned core electron populations for the current iteration: 
     11.615684     11.615684     11.615684     11.615684     11.547891     11.551272     18.409496     18.409496     18.409496     18.409496
 change=   1.064144E-05
 Iteration= 142
 Provisionally assigned core electron populations for the current iteration: 
     11.615688     11.615688     11.615688     11.615688     11.547895     11.551261     18.409493     18.409493     18.409493     18.409493
 change=   1.052775E-05
 Iteration= 143
 Provisionally assigned core electron populations for the current iteration: 
     11.615692     11.615692     11.615692     11.615692     11.547900     11.551251     18.409491     18.409491     18.409491     18.409491
 change=   1.041591E-05
 Iteration= 144
 Provisionally assigned core electron populations for the current iteration: 
     11.615696     11.615696     11.615696     11.615696     11.547904     11.551241     18.409488     18.409488     18.409488     18.409488
 change=   1.030587E-05
 Iteration= 145
 Provisionally assigned core electron populations for the current iteration: 
     11.615700     11.615700     11.615700     11.615700     11.547908     11.551230     18.409486     18.409486     18.409486     18.409486
 change=   1.019759E-05
 Iteration= 146
 Provisionally assigned core electron populations for the current iteration: 
     11.615704     11.615704     11.615704     11.615704     11.547913     11.551220     18.409483     18.409483     18.409483     18.409483
 change=   1.009103E-05
 Iteration= 147
 Provisionally assigned core electron populations for the current iteration: 
     11.615708     11.615708     11.615708     11.615708     11.547917     11.551210     18.409481     18.409481     18.409481     18.409481
 change=   9.986155E-06
 Correcting the core density grid
 Iteration=   1
 Provisionally assigned core electron populations for the current iteration: 
     10.780653     10.780653     10.780653     10.780653     10.732348     10.734688     14.612550     14.612550     14.612550     14.612550
 The residual difference between precise core electrons and current core electron populations: 
     -0.780653     -0.780653     -0.780653     -0.780653     -0.732348     -0.734688     -4.612550     -4.612550     -4.612550     -4.612550
 Iteration=   2
 Provisionally assigned core electron populations for the current iteration: 
     10.320251     10.320251     10.320251     10.320251     10.287982     10.289521     12.429498     12.429498     12.429498     12.429498
 The residual difference between precise core electrons and current core electron populations: 
     -0.320251     -0.320251     -0.320251     -0.320251     -0.287982     -0.289521     -2.429498     -2.429498     -2.429498     -2.429498
 Iteration=   3
 Provisionally assigned core electron populations for the current iteration: 
     10.092152     10.092152     10.092152     10.092152     10.075615     10.076372     11.185003     11.185003     11.185003     11.185003
 The residual difference between precise core electrons and current core electron populations: 
     -0.092152     -0.092152     -0.092152     -0.092152     -0.075615     -0.076372     -1.185003     -1.185003     -1.185003     -1.185003
 Iteration=   4
 Provisionally assigned core electron populations for the current iteration: 
     10.011737     10.011737     10.011737     10.011737     10.007822     10.007973     10.495169     10.495169     10.495169     10.495169
 The residual difference between precise core electrons and current core electron populations: 
     -0.011737     -0.011737     -0.011737     -0.011737     -0.007822     -0.007973     -0.495169     -0.495169     -0.495169     -0.495169
 Iteration=   5
 Provisionally assigned core electron populations for the current iteration: 
     10.000239     10.000239     10.000239     10.000239     10.000104     10.000094     10.148022     10.148022     10.148022     10.148022
 The residual difference between precise core electrons and current core electron populations: 
     -0.000239     -0.000239     -0.000239     -0.000239     -0.000104     -0.000094     -0.148022     -0.148022     -0.148022     -0.148022
 Iteration=   6
 Provisionally assigned core electron populations for the current iteration: 
     10.000004     10.000004     10.000004     10.000004     10.000004      9.999991     10.020501     10.020501     10.020501     10.020501
 The residual difference between precise core electrons and current core electron populations: 
     -0.000004     -0.000004     -0.000004     -0.000004     -0.000004      0.000009     -0.020501     -0.020501     -0.020501     -0.020501
 Iteration=   7
 Provisionally assigned core electron populations for the current iteration: 
     10.000004     10.000004     10.000004     10.000004     10.000004      9.999991     10.000490     10.000490     10.000490     10.000490
 The residual difference between precise core electrons and current core electron populations: 
     -0.000004     -0.000004     -0.000004     -0.000004     -0.000004      0.000009     -0.000490     -0.000490     -0.000490     -0.000490
 Iteration=   8
 Provisionally assigned core electron populations for the current iteration: 
     10.000004     10.000004     10.000004     10.000004     10.000004      9.999991      9.999998      9.999998      9.999998      9.999998
 The residual difference between precise core electrons and current core electron populations: 
     -0.000004     -0.000004     -0.000004     -0.000004     -0.000004      0.000009      0.000002      0.000002      0.000002      0.000002
 Core density grid corrected in the following number of iterations: 
 iter=            8
  
 ******************** TIME CONTROL ********************
 Finished core_iterator in    20.166999816894531      seconds
 ******************************************************
  
  
 ******************** TIME CONTROL ********************
 Starting DDEC6 valence_iterator
 ******************************************************
  
 Iteratively solving for the atomic partial charge distributions:
 Normalization =   1.0000000043857429     
 Information for noniterative Hirshfeld method will be printed now.
  
 ******************** TIME CONTROL ********************
 Starting local_multipole_moment_analysis
 ******************************************************
  
 Multipole analysis for each of the expansion sites.
 XYZ coordinates, net charges, and multipoles are in atomic units. Dipoles and quadrupoles are for valence electrons.
 center number, atomic number, x, y, z, net_charge, dipole_x, dipole_y, dipole_z, dipole_mag, Qxy, Qxz, Qyz, Q(x^2-y^2), Q(3z^2 - R^2),three eigenvalues of traceless quadrupole moment tensor
     1    11  9.795306  7.349197  2.664514  0.135354 -0.048028 -0.145949  0.000000  0.153649 -0.100299  0.000000 -0.000000  0.404265  0.221693 -0.262598  0.073898  0.188700
     2    11  1.076288  3.522396  2.664514  0.135354  0.048032  0.145947 -0.000000  0.153648 -0.100306  0.000000  0.000000  0.404251  0.221697 -0.262595  0.073899  0.188696
     3    11  3.522396  9.795306  2.664514  0.135351  0.145945 -0.048028 -0.000001  0.153644  0.100302  0.000001 -0.000001 -0.404262  0.221698 -0.262599  0.073899  0.188699
     4    11  7.349197  1.076288  2.664514  0.135351 -0.145951  0.048031  0.000000  0.153652  0.100304 -0.000000  0.000000 -0.404255  0.221688 -0.262594  0.073896  0.188698
     5    11  5.435797  5.435797  2.664514  0.190054 -0.000001 -0.000001  0.000000  0.000001  0.000001 -0.000000 -0.000000  0.000006  0.216568 -0.036097 -0.036092  0.072189
     6    11  0.000000  0.000000  0.000000 -0.024125  0.000006 -0.000000  0.000001  0.000006  0.000002  0.000000  0.000000 -0.000002 -1.662411 -0.554137  0.277068  0.277069
     7    17  8.686403  4.044233  0.000000 -0.176842 -0.034656  0.050401  0.000001  0.061166  0.068277  0.000001  0.000000  0.084282 -0.059740 -0.070278 -0.019913  0.090191
     8    17  2.185190  6.827361  0.000000 -0.176839  0.034653 -0.050400 -0.000003  0.061163  0.068273  0.000001 -0.000000  0.084265 -0.059724 -0.070273 -0.019908  0.090181
     9    17  6.827361  8.686403  0.000000 -0.176829 -0.050394 -0.034648 -0.000001  0.061156 -0.068285  0.000004 -0.000000 -0.084283 -0.059736 -0.070286 -0.019912  0.090198
    10    17  4.044233  2.185190  0.000000 -0.176829  0.050391  0.034647 -0.000000  0.061153 -0.068276  0.000000 -0.000004 -0.084274 -0.059740 -0.070275 -0.019913  0.090188
  
 ******************** TIME CONTROL ********************
 Finished local_multipole_moment_analysis in   0.10300000011920929      seconds
 ******************************************************
  
 Information for noniterative CM5 method will be printed now.
 The computed CM5 net atomic charges are:
     1.020103     1.020103     1.020100     1.020100     1.149884     0.403824    -1.408536    -1.408533    -1.408523    -1.408523
 Hirshfeld and CM5 analysis finished, calculation of iterative AIM will proceed.
 iter =            1
 Localized charges for the current iteration: 
      0.636240      0.636240      0.636238      0.636236      0.739925      0.200289     -0.871300     -0.871296     -0.871287     -0.871286
 Net atomic charges for the current iteration: 
      0.135354      0.135354      0.135351      0.135351      0.190054     -0.024125     -0.176842     -0.176839     -0.176829     -0.176829
 The updated reference ion charges will be: 
      0.469278      0.469278      0.469276      0.469274      0.556634      0.125484     -0.639814     -0.639810     -0.639801     -0.639801
 Normalization =   1.0000000043857138     
 iter =            2
 Localized charges for the current iteration: 
      0.779283      0.779282      0.779279      0.779278      0.867471      0.184848     -1.042371     -1.042365     -1.042355     -1.042353
 Net atomic charges for the current iteration: 
      0.567477      0.567476      0.567471      0.567470      0.709539     -0.030382     -0.737274     -0.737269     -0.737254     -0.737253
 The updated reference ion charges will be: 
      0.708681      0.708680      0.708676      0.708675      0.814827      0.113105     -0.940672     -0.940666     -0.940654     -0.940653
  
 ******************************************************
 Finished first 2 partitioning steps in   0.76700001955032349      seconds
 ******************************************************
  
 normalization=       1.000000
  
 ******************************************************
 Finished conditioned number of reference ion electrons in   0.12600000202655792      seconds
 ******************************************************
  
  
 ******************************************************
 Finished conditioned monotonic decay of reference density in    0.0000000000000000      seconds
 ******************************************************
  
 iter = 3
 Iterations to converge reshaping: 
           1
  
 ******************************************************
 Finished tau calculation in   0.13400000333786011      seconds
 ******************************************************
  
 Conditioned reference density computation complete.
  
 ******************************************************
 Finished 3rd partitioning step in   0.25999999046325684      seconds
 This is the number of second to condition the reference densities plus the calculation of tau
 ******************************************************
  
 iteration=            4
 Normalization:   1.000000004
 Net atomic charges for the current iteration: 
      0.791957      0.791955      0.791949      0.791947      0.964423     -0.286901     -0.961345     -0.961338     -0.961326     -0.961321
 Max change:  2.565195E-01
 Maximum density change:  4.217530E+02
 Iterations to converge reshaping: 
           2
 iteration=            5
 Normalization:   1.000000004
 Net atomic charges for the current iteration: 
      0.805323      0.805322      0.805317      0.805316      0.926377     -0.185650     -0.990512     -0.990506     -0.990496     -0.990491
 Max change:  1.012509E-01
 Maximum density change:  2.913253E-03
 Iterations to converge reshaping: 
           2
 iteration=            6
 Normalization:   1.000000004
 Net atomic charges for the current iteration: 
      0.790666      0.790666      0.790661      0.790659      0.914735     -0.208437     -0.967248     -0.967242     -0.967233     -0.967227
 Max change:  2.326427E-02
 Maximum density change:  3.934041E-04
 Iterations to converge reshaping: 
           2
 iteration=            7
 Normalization:   1.000000004
 Net atomic charges for the current iteration: 
      0.774356      0.774356      0.774352      0.774348      0.903879     -0.220773     -0.945140     -0.945134     -0.945126     -0.945118
 Max change:  2.210835E-02
 Maximum density change:  3.312391E-04
  
 ******************************************************
 Finished charge partitioning steps 4-7 in   0.51599997282028198      seconds
 ******************************************************
  
  
 ******************** TIME CONTROL ********************
 Finished valence_iterator in    1.5429999828338623      seconds
 ******************************************************
  
  
 ******************** TIME CONTROL ********************
 Starting local_multipole_moment_analysis
 ******************************************************
  
 Multipole analysis for each of the expansion sites.
 XYZ coordinates, net charges, and multipoles are in atomic units. Dipoles and quadrupoles are for valence electrons.
 center number, atomic number, x, y, z, net_charge, dipole_x, dipole_y, dipole_z, dipole_mag, Qxy, Qxz, Qyz, Q(x^2-y^2), Q(3z^2 - R^2),three eigenvalues of traceless quadrupole moment tensor
     1    11  9.795306  7.349197  2.664514  0.774356 -0.023887 -0.081887  0.000000  0.085300 -0.042313  0.000000 -0.000000  0.112141  0.219137 -0.106768  0.033722  0.073046
     2    11  1.076288  3.522396  2.664514  0.774356  0.023887  0.081886  0.000000  0.085299 -0.042315  0.000000  0.000000  0.112136  0.219135 -0.106766  0.033721  0.073045
     3    11  3.522396  9.795306  2.664514  0.774352  0.081885 -0.023886 -0.000001  0.085297  0.042314  0.000001 -0.000001 -0.112136  0.219135 -0.106766  0.033721  0.073045
     4    11  7.349197  1.076288  2.664514  0.774348 -0.081889  0.023888  0.000000  0.085302  0.042317 -0.000001  0.000000 -0.112143  0.219145 -0.106772  0.033723  0.073048
     5    11  5.435797  5.435797  2.664514  0.903879  0.000001 -0.000000  0.000000  0.000001  0.000000 -0.000000 -0.000000  0.000003  0.019759 -0.003295 -0.003292  0.006586
     6    11  0.000000  0.000000  0.000000 -0.220773  0.000006 -0.000000  0.000002  0.000006  0.000001  0.000000 -0.000000 -0.000001 -2.386485 -0.795495  0.397747  0.397748
     7    17  8.686403  4.044233  0.000000 -0.945140 -0.028817  0.041521  0.000001  0.050541  0.077963  0.000001  0.000000  0.069292 -0.302859 -0.100953 -0.034838  0.135791
     8    17  2.185190  6.827361  0.000000 -0.945134  0.028813 -0.041519 -0.000003  0.050537  0.077959  0.000002 -0.000000  0.069278 -0.302845 -0.100948 -0.034834  0.135782
     9    17  6.827361  8.686403  0.000000 -0.945126 -0.041514 -0.028808 -0.000001  0.050530 -0.077973  0.000005 -0.000000 -0.069300 -0.302857 -0.100952 -0.034849  0.135801
    10    17  4.044233  2.185190  0.000000 -0.945118  0.041512  0.028806 -0.000000  0.050528 -0.077962 -0.000000 -0.000005 -0.069284 -0.302867 -0.100956 -0.034834  0.135790
  
 ******************** TIME CONTROL ********************
 Finished local_multipole_moment_analysis in   0.10300000011920929      seconds
 ******************************************************
  
 Since the system is periodic, total multipole moment analysis will not be performed.
 Calculation of the electron cloud penetration terms
  
 ******************** TIME CONTROL ********************
 Starting perform_BO_analysis
 ******************************************************
  
 Starting Effective Bond Order (BO) Analysis
  
 ******************** TIME CONTROL ********************
 Starting prepare_BO_density_grids
 ******************************************************
  
 Preparing density grids for bond order analysis ...
 Total density grid corrected in the following number of iterations:     3
 The total integrated number of electrons is      134.000000
 Grid preparation complete.
  
 ******************** TIME CONTROL ********************
 Finished prepare_BO_density_grids in   0.21600000560283661      seconds
 ******************************************************
  
  
 ******************** TIME CONTROL ********************
 Starting compute_local_atomic_exchange_vectors
 ******************************************************
  
  
 ******************** TIME CONTROL ********************
 Finished compute_local_atomic_exchange_vectors in   0.12500000000000000      seconds
 ******************************************************
  
  
 ******************** TIME CONTROL ********************
 Starting initialize_bond_pair_matrix
 ******************************************************
  
 Initializing the bond pair matrix ...
 The total number of symmetry unique atom pairs to include in the bond pair matrix is
 num_sym_unique_bond_pairs:    208
 The bond pair matrix has been initialized.
  
 ******************** TIME CONTROL ********************
 Finished initialize_bond_pair_matrix in   0.36800000071525574      seconds
 ******************************************************
  
  
 ******************** TIME CONTROL ********************
 Starting compute_summed_contact_exchange
 ******************************************************
  
  
 ******************** TIME CONTROL ********************
 Finished compute_summed_contact_exchange in    6.8000003695487976E-002 seconds
 ******************************************************
  
  
 ******************** TIME CONTROL ********************
 Starting integrate_bonding_terms
 ******************************************************
  
  
 ******************** TIME CONTROL ********************
 Finished integrate_bonding_terms in    1.6380000114440918      seconds
 ******************************************************
  
  
 ******************** TIME CONTROL ********************
 Starting calculate_final_BOs
 ******************************************************
  
 Checking for consistency in the summed contact exchange
 The maximum error in the summed contact exchange is     0.008057
  
 The sum of contact exchanges for each atom are:
    1.219564
    1.219561
    1.219563
    1.219574
    0.983165
    2.036347
    2.687828
    2.687821
    2.687828
    2.687813
  
 The sum of BOs for each atom are:
    1.344070
    1.344066
    1.344068
    1.344081
    1.077041
    2.259534
    2.947373
    2.947365
    2.947373
    2.947356
  
 The final bond pair matrix is
     1     1    0.000000    0.000000    1.000000    2.000000  142.000000  -16.000000  124.000000  -11.000000   83.000000    0.007659    0.007659    0.007494    0.000088    0.708718    0.000098    0.000069    0.007728    0.007728
     1     2    1.000000    0.000000   -1.000000   17.000000  143.000000  -17.000000   97.000000  -47.000000   47.000000    0.000623    0.000623    0.000600    0.000000    0.708718    0.000000    0.000000    0.000623    0.000623
     1     2    1.000000    0.000000    0.000000   17.000000  143.000000  -17.000000   97.000000  -47.000000   83.000000    0.030648    0.030648    0.029322    0.001601    0.708718    0.001758    0.001246    0.031893    0.031893
     1     2    1.000000    0.000000    1.000000   17.000000  143.000000  -17.000000   97.000000  -11.000000   83.000000    0.000623    0.000623    0.000600    0.000000    0.708718    0.000000    0.000000    0.000623    0.000623
     1     2    1.000000    1.000000    0.000000   17.000000  143.000000   35.000000  125.000000  -44.000000   80.000000    0.000656    0.000656    0.000748    0.000000    0.708718    0.000001    0.000000    0.000657    0.000657
     1     3    0.000000    0.000000    0.000000    1.000000   97.000000    1.000000  125.000000  -45.000000   81.000000    0.000876    0.000876    0.000844    0.000001    0.708718    0.000001    0.000001    0.000877    0.000877
     1     3    1.000000    0.000000   -1.000000   35.000000  143.000000    1.000000  125.000000  -47.000000   47.000000    0.000300    0.000300    0.000305    0.000000    0.708718    0.000000    0.000000    0.000300    0.000300
     1     3    1.000000    0.000000    0.000000   35.000000  143.000000    1.000000  125.000000  -46.000000   82.000000    0.012424    0.012424    0.012812    0.000291    0.708718    0.000316    0.000224    0.012648    0.012648
     1     3    1.000000    0.000000    1.000000   35.000000  143.000000    1.000000  125.000000  -11.000000   83.000000    0.000300    0.000300    0.000305    0.000000    0.708718    0.000000    0.000000    0.000300    0.000300
     1     4    0.000000    0.000000    0.000000    1.000000  125.000000  -17.000000   79.000000  -45.000000   81.000000    0.000876    0.000876    0.000844    0.000001    0.708718    0.000001    0.000001    0.000877    0.000877
     1     4    0.000000    1.000000   -1.000000    1.000000  125.000000   17.000000  125.000000  -47.000000   47.000000    0.000300    0.000300    0.000305    0.000000    0.708718    0.000000    0.000000    0.000300    0.000300
     1     4    0.000000    1.000000    0.000000    1.000000  125.000000   17.000000  125.000000  -46.000000   82.000000    0.012424    0.012424    0.012813    0.000291    0.708718    0.000316    0.000224    0.012648    0.012648
     1     4    0.000000    1.000000    1.000000    1.000000  125.000000   17.000000  125.000000  -11.000000   83.000000    0.000300    0.000300    0.000305    0.000000    0.708718    0.000000    0.000000    0.000300    0.000300
     1     5    0.000000    0.000000    0.000000    1.000000  111.000000  -17.000000  111.000000  -47.000000   83.000000    0.014394    0.014394    0.014068    0.000443    0.694836    0.000477    0.000331    0.014726    0.014726
     1     5    1.000000    0.000000    0.000000   49.000000  143.000000  -17.000000  111.000000  -45.000000   81.000000    0.000566    0.000566    0.000559    0.000000    0.694836    0.000000    0.000000    0.000566    0.000566
     1     6    1.000000    0.000000    0.000000    9.000000  143.000000  -17.000000   71.000000  -47.000000   65.000000    0.000402    0.000402    0.000384    0.000000    0.605203    0.000000    0.000000    0.000402    0.000402
     1     6    1.000000    0.000000    1.000000    9.000000  143.000000  -17.000000   71.000000  -29.000000   83.000000    0.000402    0.000402    0.000384    0.000000    0.605203    0.000000    0.000000    0.000402    0.000402
     1     6    1.000000    1.000000    0.000000    9.000000  143.000000    9.000000  125.000000  -47.000000   65.000000    0.081782    0.081782    0.076395    0.011979    0.605203    0.013094    0.007925    0.089707    0.089707
     1     6    1.000000    1.000000    1.000000    9.000000  143.000000    9.000000  125.000000  -29.000000   83.000000    0.081783    0.081783    0.076395    0.011979    0.605203    0.013094    0.007925    0.089707    0.089707
     1     7    0.000000    0.000000    0.000000    1.000000  135.000000  -17.000000  101.000000  -47.000000   65.000000    0.135652    0.135652    0.134113    0.022918    0.523813    0.025985    0.013611    0.149263    0.149263
     1     7    0.000000    0.000000    1.000000    1.000000  135.000000  -17.000000  101.000000  -29.000000   83.000000    0.135652    0.135652    0.134113    0.022918    0.523813    0.025985    0.013611    0.149263    0.149263
     1     7    0.000000    1.000000    0.000000    2.000000  134.000000   39.000000  125.000000  -47.000000   65.000000    0.000824    0.000824    0.000885    0.000001    0.523813    0.000001    0.000000    0.000824    0.000824
     1     7    0.000000    1.000000    1.000000    2.000000  134.000000   39.000000  125.000000  -29.000000   83.000000    0.000824    0.000824    0.000885    0.000001    0.523813    0.000001    0.000000    0.000824    0.000824
     1     8    0.000000    0.000000    0.000000    1.000000   87.000000  -14.000000  118.000000  -47.000000   65.000000    0.000579    0.000579    0.000553    0.000000    0.523813    0.000000    0.000000    0.000579    0.000579
     1     8    0.000000    0.000000    1.000000    1.000000   87.000000  -14.000000  118.000000  -29.000000   83.000000    0.000579    0.000579    0.000553    0.000000    0.523813    0.000000    0.000000    0.000579    0.000579
     1     8    1.000000    0.000000    0.000000   25.000000  143.000000  -17.000000  121.000000  -47.000000   65.000000    0.166920    0.166920    0.168217    0.031906    0.523813    0.036549    0.019145    0.186065    0.186065
     1     8    1.000000    0.000000    1.000000   25.000000  143.000000  -17.000000  121.000000  -29.000000   83.000000    0.166920    0.166920    0.168217    0.031906    0.523813    0.036549    0.019145    0.186065    0.186065
     1     9    0.000000    0.000000    0.000000    1.000000  121.000000   -7.000000  125.000000  -47.000000   65.000000    0.174070    0.174070    0.175185    0.034062    0.523813    0.039112    0.020487    0.194557    0.194557
     1     9    0.000000    0.000000    1.000000    1.000000  121.000000   -7.000000  125.000000  -29.000000   83.000000    0.174070    0.174070    0.175185    0.034062    0.523813    0.039112    0.020487    0.194557    0.194557
     1     9    1.000000    0.000000    0.000000   59.000000  143.000000   -7.000000  125.000000  -47.000000   65.000000    0.000330    0.000330    0.000326    0.000000    0.523813    0.000000    0.000000    0.000330    0.000330
     1     9    1.000000    0.000000    1.000000   59.000000  143.000000   -7.000000  125.000000  -29.000000   83.000000    0.000330    0.000330    0.000326    0.000000    0.523813    0.000000    0.000000    0.000330    0.000330
     1    10    0.000000    0.000000    0.000000    1.000000  101.000000  -17.000000   87.000000  -47.000000   65.000000    0.000508    0.000508    0.000485    0.000000    0.523813    0.000000    0.000000    0.000508    0.000508
     1    10    0.000000    0.000000    1.000000    1.000000  101.000000  -17.000000   87.000000  -29.000000   83.000000    0.000508    0.000508    0.000485    0.000000    0.523813    0.000000    0.000000    0.000508    0.000508
     1    10    0.000000    1.000000    0.000000    1.000000  101.000000   25.000000  125.000000  -47.000000   65.000000    0.000293    0.000293    0.000290    0.000000    0.523813    0.000000    0.000000    0.000293    0.000293
     1    10    0.000000    1.000000    1.000000    1.000000  101.000000   25.000000  125.000000  -29.000000   83.000000    0.000293    0.000293    0.000290    0.000000    0.523813    0.000000    0.000000    0.000293    0.000293
     1    10    1.000000    0.000000    0.000000   39.000000  143.000000  -17.000000   87.000000  -47.000000   65.000000    0.000933    0.000933    0.000902    0.000001    0.523813    0.000001    0.000000    0.000933    0.000933
     1    10    1.000000    0.000000    1.000000   39.000000  143.000000  -17.000000   87.000000  -29.000000   83.000000    0.000933    0.000933    0.000902    0.000001    0.523813    0.000001    0.000000    0.000933    0.000933
     1    10    1.000000    1.000000    0.000000   39.000000  143.000000   25.000000  125.000000  -47.000000   65.000000    0.000804    0.000804    0.000865    0.000001    0.523813    0.000001    0.000000    0.000804    0.000804
     1    10    1.000000    1.000000    1.000000   39.000000  143.000000   25.000000  125.000000  -29.000000   83.000000    0.000804    0.000804    0.000865    0.000001    0.523813    0.000001    0.000000    0.000804    0.000804
     2     2    0.000000    0.000000    1.000000  -62.000000   78.000000  -44.000000   96.000000  -11.000000   83.000000    0.007659    0.007659    0.007494    0.000088    0.708718    0.000098    0.000069    0.007728    0.007728
     2     3    0.000000   -1.000000   -1.000000  -45.000000   79.000000  -45.000000   63.000000  -47.000000   47.000000    0.000300    0.000300    0.000305    0.000000    0.708717    0.000000    0.000000    0.000300    0.000300
     2     3    0.000000   -1.000000    0.000000  -45.000000   79.000000  -45.000000   63.000000  -46.000000   82.000000    0.012424    0.012424    0.012812    0.000291    0.708717    0.000316    0.000224    0.012648    0.012648
     2     3    0.000000   -1.000000    1.000000  -45.000000   79.000000  -45.000000   63.000000  -11.000000   83.000000    0.000300    0.000300    0.000305    0.000000    0.708717    0.000000    0.000000    0.000300    0.000300
     2     3    0.000000    0.000000    0.000000  -45.000000   79.000000    1.000000   97.000000  -45.000000   81.000000    0.000876    0.000876    0.000844    0.000001    0.708717    0.000001    0.000001    0.000877    0.000877
     2     4   -1.000000    0.000000   -1.000000  -63.000000   45.000000  -45.000000   79.000000  -47.000000   47.000000    0.000300    0.000300    0.000305    0.000000    0.708717    0.000000    0.000000    0.000300    0.000300
     2     4   -1.000000    0.000000    0.000000  -63.000000   45.000000  -45.000000   79.000000  -46.000000   82.000000    0.012424    0.012424    0.012813    0.000291    0.708717    0.000316    0.000224    0.012648    0.012648
     2     4   -1.000000    0.000000    1.000000  -63.000000   45.000000  -45.000000   79.000000  -11.000000   83.000000    0.000300    0.000300    0.000305    0.000000    0.708717    0.000000    0.000000    0.000300    0.000300
     2     4    0.000000    0.000000    0.000000  -17.000000   79.000000  -45.000000   79.000000  -45.000000   81.000000    0.000876    0.000876    0.000844    0.000001    0.708717    0.000001    0.000001    0.000877    0.000877
     2     5   -1.000000    0.000000    0.000000  -63.000000   31.000000  -31.000000   97.000000  -45.000000   81.000000    0.000566    0.000566    0.000559    0.000000    0.694836    0.000000    0.000000    0.000566    0.000566
     2     5    0.000000    0.000000    0.000000  -31.000000   79.000000  -31.000000   97.000000  -47.000000   83.000000    0.014394    0.014394    0.014068    0.000443    0.694836    0.000477    0.000331    0.014726    0.014726
     2     6    0.000000    0.000000    0.000000  -63.000000   71.000000  -45.000000   71.000000  -47.000000   65.000000    0.081782    0.081782    0.076395    0.011979    0.605202    0.013094    0.007925    0.089707    0.089707
     2     6    0.000000    0.000000    1.000000  -63.000000   71.000000  -45.000000   71.000000  -29.000000   83.000000    0.081782    0.081782    0.076395    0.011979    0.605202    0.013094    0.007925    0.089707    0.089707
     2     6    0.000000    1.000000    0.000000  -63.000000   71.000000    9.000000   97.000000  -47.000000   65.000000    0.000402    0.000402    0.000384    0.000000    0.605202    0.000000    0.000000    0.000402    0.000402
     2     6    0.000000    1.000000    1.000000  -63.000000   71.000000    9.000000   97.000000  -29.000000   83.000000    0.000402    0.000402    0.000384    0.000000    0.605202    0.000000    0.000000    0.000402    0.000402
     2     7   -1.000000    0.000000    0.000000  -63.000000   55.000000  -41.000000   97.000000  -47.000000   65.000000    0.166920    0.166920    0.168217    0.031906    0.523813    0.036549    0.019145    0.186065    0.186065
     2     7   -1.000000    0.000000    1.000000  -63.000000   55.000000  -41.000000   97.000000  -29.000000   83.000000    0.166920    0.166920    0.168218    0.031906    0.523813    0.036550    0.019145    0.186065    0.186065
     2     7    0.000000    0.000000    0.000000   -7.000000   79.000000  -38.000000   94.000000  -47.000000   65.000000    0.000579    0.000579    0.000553    0.000000    0.523813    0.000000    0.000000    0.000579    0.000579
     2     7    0.000000    0.000000    1.000000   -7.000000   79.000000  -38.000000   94.000000  -29.000000   83.000000    0.000579    0.000579    0.000553    0.000000    0.523813    0.000000    0.000000    0.000579    0.000579
     2     8    0.000000   -1.000000    0.000000  -54.000000   78.000000  -45.000000   41.000000  -47.000000   65.000000    0.000824    0.000824    0.000885    0.000001    0.523813    0.000001    0.000000    0.000824    0.000824
     2     8    0.000000   -1.000000    1.000000  -54.000000   78.000000  -45.000000   41.000000  -29.000000   83.000000    0.000824    0.000824    0.000885    0.000001    0.523813    0.000001    0.000000    0.000824    0.000824
     2     8    0.000000    0.000000    0.000000  -55.000000   79.000000  -21.000000   97.000000  -47.000000   65.000000    0.135651    0.135651    0.134112    0.022918    0.523813    0.025984    0.013611    0.149262    0.149262
     2     8    0.000000    0.000000    1.000000  -55.000000   79.000000  -21.000000   97.000000  -29.000000   83.000000    0.135651    0.135651    0.134112    0.022918    0.523813    0.025984    0.013611    0.149262    0.149262
     2     9   -1.000000   -1.000000    0.000000  -63.000000   41.000000  -45.000000   55.000000  -47.000000   65.000000    0.000804    0.000804    0.000865    0.000001    0.523813    0.000001    0.000000    0.000804    0.000804
     2     9   -1.000000   -1.000000    1.000000  -63.000000   41.000000  -45.000000   55.000000  -29.000000   83.000000    0.000804    0.000804    0.000865    0.000001    0.523813    0.000001    0.000000    0.000804    0.000804
     2     9   -1.000000    0.000000    0.000000  -63.000000   41.000000   -7.000000   97.000000  -47.000000   65.000000    0.000933    0.000933    0.000902    0.000001    0.523813    0.000001    0.000000    0.000933    0.000933
     2     9   -1.000000    0.000000    1.000000  -63.000000   41.000000   -7.000000   97.000000  -29.000000   83.000000    0.000933    0.000933    0.000902    0.000001    0.523813    0.000001    0.000000    0.000933    0.000933
     2     9    0.000000   -1.000000    0.000000  -21.000000   79.000000  -45.000000   55.000000  -47.000000   65.000000    0.000293    0.000293    0.000290    0.000000    0.523813    0.000000    0.000000    0.000293    0.000293
     2     9    0.000000   -1.000000    1.000000  -21.000000   79.000000  -45.000000   55.000000  -29.000000   83.000000    0.000293    0.000293    0.000290    0.000000    0.523813    0.000000    0.000000    0.000293    0.000293
     2     9    0.000000    0.000000    0.000000  -21.000000   79.000000   -7.000000   97.000000  -47.000000   65.000000    0.000508    0.000508    0.000485    0.000000    0.523813    0.000000    0.000000    0.000508    0.000508
     2     9    0.000000    0.000000    1.000000  -21.000000   79.000000   -7.000000   97.000000  -29.000000   83.000000    0.000508    0.000508    0.000485    0.000000    0.523813    0.000000    0.000000    0.000508    0.000508
     2    10   -1.000000    0.000000    0.000000  -63.000000   21.000000  -45.000000   87.000000  -47.000000   65.000000    0.000330    0.000330    0.000326    0.000000    0.523813    0.000000    0.000000    0.000330    0.000330
     2    10   -1.000000    0.000000    1.000000  -63.000000   21.000000  -45.000000   87.000000  -29.000000   83.000000    0.000330    0.000330    0.000326    0.000000    0.523813    0.000000    0.000000    0.000330    0.000330
     2    10    0.000000    0.000000    0.000000  -41.000000   79.000000  -45.000000   87.000000  -47.000000   65.000000    0.174069    0.174069    0.175184    0.034062    0.523813    0.039112    0.020487    0.194556    0.194556
     2    10    0.000000    0.000000    1.000000  -41.000000   79.000000  -45.000000   87.000000  -29.000000   83.000000    0.174069    0.174069    0.175184    0.034062    0.523813    0.039112    0.020487    0.194556    0.194556
     3     3    0.000000    0.000000    1.000000  -44.000000   96.000000    2.000000  142.000000  -11.000000   83.000000    0.007659    0.007659    0.007494    0.000088    0.708717    0.000098    0.000069    0.007728    0.007728
     3     4   -1.000000    1.000000    0.000000  -45.000000   45.000000   17.000000  143.000000  -44.000000   80.000000    0.000656    0.000656    0.000748    0.000000    0.708717    0.000001    0.000000    0.000657    0.000657
     3     4    0.000000    1.000000   -1.000000  -17.000000   97.000000   17.000000  143.000000  -47.000000   47.000000    0.000623    0.000623    0.000600    0.000000    0.708717    0.000000    0.000000    0.000623    0.000623
     3     4    0.000000    1.000000    0.000000  -17.000000   97.000000   17.000000  143.000000  -47.000000   83.000000    0.030648    0.030648    0.029322    0.001601    0.708717    0.001758    0.001246    0.031894    0.031894
     3     4    0.000000    1.000000    1.000000  -17.000000   97.000000   17.000000  143.000000  -11.000000   83.000000    0.000623    0.000623    0.000600    0.000000    0.708717    0.000000    0.000000    0.000623    0.000623
     3     5    0.000000    0.000000    0.000000  -31.000000   97.000000    1.000000  111.000000  -47.000000   83.000000    0.014394    0.014394    0.014068    0.000443    0.694836    0.000477    0.000331    0.014726    0.014726
     3     5    0.000000    1.000000    0.000000  -31.000000   97.000000   49.000000  143.000000  -45.000000   81.000000    0.000566    0.000566    0.000559    0.000000    0.694836    0.000000    0.000000    0.000566    0.000566
     3     6    0.000000    1.000000    0.000000  -45.000000   71.000000    9.000000  143.000000  -47.000000   65.000000    0.081782    0.081782    0.076395    0.011979    0.605202    0.013094    0.007925    0.089707    0.089707
     3     6    0.000000    1.000000    1.000000  -45.000000   71.000000    9.000000  143.000000  -29.000000   83.000000    0.081782    0.081782    0.076395    0.011979    0.605202    0.013094    0.007925    0.089707    0.089707
     3     6    1.000000    1.000000    0.000000    9.000000   97.000000    9.000000  143.000000  -47.000000   65.000000    0.000402    0.000402    0.000384    0.000000    0.605202    0.000000    0.000000    0.000402    0.000402
     3     6    1.000000    1.000000    1.000000    9.000000   97.000000    9.000000  143.000000  -29.000000   83.000000    0.000402    0.000402    0.000384    0.000000    0.605202    0.000000    0.000000    0.000402    0.000402
     3     7   -1.000000    0.000000    0.000000  -45.000000   55.000000    1.000000  101.000000  -47.000000   65.000000    0.000293    0.000293    0.000290    0.000000    0.523813    0.000000    0.000000    0.000293    0.000293
     3     7   -1.000000    0.000000    1.000000  -45.000000   55.000000    1.000000  101.000000  -29.000000   83.000000    0.000293    0.000293    0.000290    0.000000    0.523813    0.000000    0.000000    0.000293    0.000293
     3     7   -1.000000    1.000000    0.000000  -45.000000   55.000000   39.000000  143.000000  -47.000000   65.000000    0.000804    0.000804    0.000865    0.000001    0.523813    0.000001    0.000000    0.000804    0.000804
     3     7   -1.000000    1.000000    1.000000  -45.000000   55.000000   39.000000  143.000000  -29.000000   83.000000    0.000804    0.000804    0.000865    0.000001    0.523813    0.000001    0.000000    0.000804    0.000804
     3     7    0.000000    0.000000    0.000000   -7.000000   97.000000    1.000000  101.000000  -47.000000   65.000000    0.000508    0.000508    0.000485    0.000000    0.523813    0.000000    0.000000    0.000508    0.000508
     3     7    0.000000    0.000000    1.000000   -7.000000   97.000000    1.000000  101.000000  -29.000000   83.000000    0.000508    0.000508    0.000485    0.000000    0.523813    0.000000    0.000000    0.000508    0.000508
     3     7    0.000000    1.000000    0.000000   -7.000000   97.000000   39.000000  143.000000  -47.000000   65.000000    0.000933    0.000933    0.000902    0.000001    0.523813    0.000001    0.000000    0.000933    0.000933
     3     7    0.000000    1.000000    1.000000   -7.000000   97.000000   39.000000  143.000000  -29.000000   83.000000    0.000933    0.000933    0.000902    0.000001    0.523813    0.000001    0.000000    0.000933    0.000933
     3     8    0.000000    0.000000    0.000000  -45.000000   87.000000    1.000000  121.000000  -47.000000   65.000000    0.174070    0.174070    0.175185    0.034062    0.523813    0.039112    0.020487    0.194557    0.194557
     3     8    0.000000    0.000000    1.000000  -45.000000   87.000000    1.000000  121.000000  -29.000000   83.000000    0.174070    0.174070    0.175185    0.034062    0.523813    0.039112    0.020487    0.194557    0.194557
     3     8    0.000000    1.000000    0.000000  -45.000000   87.000000   59.000000  143.000000  -47.000000   65.000000    0.000330    0.000330    0.000326    0.000000    0.523813    0.000000    0.000000    0.000330    0.000330
     3     8    0.000000    1.000000    1.000000  -45.000000   87.000000   59.000000  143.000000  -29.000000   83.000000    0.000330    0.000330    0.000326    0.000000    0.523813    0.000000    0.000000    0.000330    0.000330
     3     9   -1.000000    0.000000    0.000000  -45.000000   41.000000    2.000000  134.000000  -47.000000   65.000000    0.000824    0.000824    0.000885    0.000001    0.523813    0.000001    0.000000    0.000824    0.000824
     3     9   -1.000000    0.000000    1.000000  -45.000000   41.000000    2.000000  134.000000  -29.000000   83.000000    0.000824    0.000824    0.000885    0.000001    0.523813    0.000001    0.000000    0.000824    0.000824
     3     9    0.000000    0.000000    0.000000  -21.000000   97.000000    1.000000  135.000000  -47.000000   65.000000    0.135652    0.135652    0.134113    0.022918    0.523813    0.025985    0.013611    0.149263    0.149263
     3     9    0.000000    0.000000    1.000000  -21.000000   97.000000    1.000000  135.000000  -29.000000   83.000000    0.135652    0.135652    0.134113    0.022918    0.523813    0.025985    0.013611    0.149263    0.149263
     3    10    0.000000    0.000000    0.000000  -38.000000   94.000000    1.000000   87.000000  -47.000000   65.000000    0.000579    0.000579    0.000553    0.000000    0.523813    0.000000    0.000000    0.000579    0.000579
     3    10    0.000000    0.000000    1.000000  -38.000000   94.000000    1.000000   87.000000  -29.000000   83.000000    0.000579    0.000579    0.000553    0.000000    0.523813    0.000000    0.000000    0.000579    0.000579
     3    10    0.000000    1.000000    0.000000  -41.000000   97.000000   25.000000  143.000000  -47.000000   65.000000    0.166919    0.166919    0.168217    0.031906    0.523813    0.036549    0.019145    0.186064    0.186064
     3    10    0.000000    1.000000    1.000000  -41.000000   97.000000   25.000000  143.000000  -29.000000   83.000000    0.166919    0.166919    0.168217    0.031906    0.523813    0.036549    0.019145    0.186064    0.186064
     4     4    0.000000    0.000000    1.000000  -16.000000  124.000000  -62.000000   78.000000  -11.000000   83.000000    0.007659    0.007659    0.007494    0.000088    0.708717    0.000098    0.000069    0.007728    0.007728
     4     5    0.000000   -1.000000    0.000000  -17.000000  111.000000  -63.000000   31.000000  -45.000000   81.000000    0.000566    0.000566    0.000559    0.000000    0.694836    0.000000    0.000000    0.000566    0.000566
     4     5    0.000000    0.000000    0.000000  -17.000000  111.000000  -31.000000   79.000000  -47.000000   83.000000    0.014394    0.014394    0.014068    0.000443    0.694836    0.000477    0.000331    0.014726    0.014726
     4     6    0.000000    0.000000    0.000000  -17.000000   71.000000  -63.000000   71.000000  -47.000000   65.000000    0.000402    0.000402    0.000384    0.000000    0.605202    0.000000    0.000000    0.000402    0.000402
     4     6    0.000000    0.000000    1.000000  -17.000000   71.000000  -63.000000   71.000000  -29.000000   83.000000    0.000402    0.000402    0.000384    0.000000    0.605202    0.000000    0.000000    0.000402    0.000402
     4     6    1.000000    0.000000    0.000000    9.000000  125.000000  -63.000000   71.000000  -47.000000   65.000000    0.081783    0.081783    0.076396    0.011980    0.605202    0.013094    0.007925    0.089708    0.089708
     4     6    1.000000    0.000000    1.000000    9.000000  125.000000  -63.000000   71.000000  -29.000000   83.000000    0.081784    0.081784    0.076396    0.011980    0.605202    0.013094    0.007925    0.089708    0.089708
     4     7    0.000000   -1.000000    0.000000   -7.000000  125.000000  -63.000000   21.000000  -47.000000   65.000000    0.000330    0.000330    0.000326    0.000000    0.523813    0.000000    0.000000    0.000330    0.000330
     4     7    0.000000   -1.000000    1.000000   -7.000000  125.000000  -63.000000   21.000000  -29.000000   83.000000    0.000330    0.000330    0.000326    0.000000    0.523813    0.000000    0.000000    0.000330    0.000330
     4     7    0.000000    0.000000    0.000000   -7.000000  125.000000  -41.000000   79.000000  -47.000000   65.000000    0.174071    0.174071    0.175186    0.034062    0.523813    0.039112    0.020488    0.194559    0.194559
     4     7    0.000000    0.000000    1.000000   -7.000000  125.000000  -41.000000   79.000000  -29.000000   83.000000    0.174071    0.174071    0.175186    0.034062    0.523813    0.039112    0.020488    0.194559    0.194559
     4     8    0.000000   -1.000000    0.000000  -17.000000   87.000000  -63.000000   41.000000  -47.000000   65.000000    0.000933    0.000933    0.000902    0.000001    0.523813    0.000001    0.000000    0.000933    0.000933
     4     8    0.000000   -1.000000    1.000000  -17.000000   87.000000  -63.000000   41.000000  -29.000000   83.000000    0.000933    0.000933    0.000902    0.000001    0.523813    0.000001    0.000000    0.000933    0.000933
     4     8    0.000000    0.000000    0.000000  -17.000000   87.000000  -21.000000   79.000000  -47.000000   65.000000    0.000508    0.000508    0.000485    0.000000    0.523813    0.000000    0.000000    0.000508    0.000508
     4     8    0.000000    0.000000    1.000000  -17.000000   87.000000  -21.000000   79.000000  -29.000000   83.000000    0.000508    0.000508    0.000485    0.000000    0.523813    0.000000    0.000000    0.000508    0.000508
     4     8    1.000000   -1.000000    0.000000   25.000000  125.000000  -63.000000   41.000000  -47.000000   65.000000    0.000804    0.000804    0.000865    0.000001    0.523813    0.000001    0.000000    0.000804    0.000804
     4     8    1.000000   -1.000000    1.000000   25.000000  125.000000  -63.000000   41.000000  -29.000000   83.000000    0.000804    0.000804    0.000865    0.000001    0.523813    0.000001    0.000000    0.000804    0.000804
     4     8    1.000000    0.000000    0.000000   25.000000  125.000000  -21.000000   79.000000  -47.000000   65.000000    0.000293    0.000293    0.000290    0.000000    0.523813    0.000000    0.000000    0.000293    0.000293
     4     8    1.000000    0.000000    1.000000   25.000000  125.000000  -21.000000   79.000000  -29.000000   83.000000    0.000293    0.000293    0.000290    0.000000    0.523813    0.000000    0.000000    0.000293    0.000293
     4     9    0.000000   -1.000000    0.000000  -17.000000  121.000000  -63.000000   55.000000  -47.000000   65.000000    0.166921    0.166921    0.168219    0.031906    0.523813    0.036550    0.019145    0.186067    0.186067
     4     9    0.000000   -1.000000    1.000000  -17.000000  121.000000  -63.000000   55.000000  -29.000000   83.000000    0.166921    0.166921    0.168219    0.031906    0.523813    0.036550    0.019145    0.186067    0.186067
     4     9    0.000000    0.000000    0.000000  -14.000000  118.000000   -7.000000   79.000000  -47.000000   65.000000    0.000579    0.000579    0.000553    0.000000    0.523813    0.000000    0.000000    0.000579    0.000579
     4     9    0.000000    0.000000    1.000000  -14.000000  118.000000   -7.000000   79.000000  -29.000000   83.000000    0.000579    0.000579    0.000553    0.000000    0.523813    0.000000    0.000000    0.000579    0.000579
     4    10    0.000000    0.000000    0.000000  -17.000000  101.000000  -55.000000   79.000000  -47.000000   65.000000    0.135652    0.135652    0.134113    0.022918    0.523813    0.025985    0.013611    0.149263    0.149263
     4    10    0.000000    0.000000    1.000000  -17.000000  101.000000  -55.000000   79.000000  -29.000000   83.000000    0.135652    0.135652    0.134113    0.022918    0.523813    0.025985    0.013611    0.149263    0.149263
     4    10    1.000000    0.000000    0.000000   39.000000  125.000000  -54.000000   78.000000  -47.000000   65.000000    0.000824    0.000824    0.000885    0.000001    0.523813    0.000001    0.000000    0.000824    0.000824
     4    10    1.000000    0.000000    1.000000   39.000000  125.000000  -54.000000   78.000000  -29.000000   83.000000    0.000824    0.000824    0.000885    0.000001    0.523813    0.000001    0.000000    0.000824    0.000824
     5     5    0.000000    0.000000    1.000000  -30.000000  110.000000  -30.000000  110.000000  -11.000000   83.000000    0.004080    0.004080    0.004105    0.000030    0.680916    0.000033    0.000023    0.004102    0.004102
     5     7    0.000000    0.000000    0.000000   -7.000000  111.000000  -31.000000  101.000000  -47.000000   65.000000    0.113389    0.113389    0.114814    0.020494    0.510794    0.022637    0.011563    0.124952    0.124952
     5     7    0.000000    0.000000    1.000000   -7.000000  111.000000  -31.000000  101.000000  -29.000000   83.000000    0.113389    0.113389    0.114814    0.020494    0.510794    0.022637    0.011563    0.124952    0.124952
     5     8    0.000000    0.000000    0.000000  -31.000000   87.000000  -21.000000  111.000000  -47.000000   65.000000    0.113389    0.113389    0.114814    0.020494    0.510794    0.022637    0.011563    0.124952    0.124952
     5     8    0.000000    0.000000    1.000000  -31.000000   87.000000  -21.000000  111.000000  -29.000000   83.000000    0.113389    0.113389    0.114814    0.020494    0.510794    0.022637    0.011563    0.124951    0.124951
     5     9    0.000000    0.000000    0.000000  -21.000000  111.000000   -7.000000  111.000000  -47.000000   65.000000    0.113389    0.113389    0.114814    0.020494    0.510794    0.022637    0.011563    0.124952    0.124952
     5     9    0.000000    0.000000    1.000000  -21.000000  111.000000   -7.000000  111.000000  -29.000000   83.000000    0.113389    0.113389    0.114814    0.020494    0.510794    0.022637    0.011563    0.124952    0.124952
     5    10    0.000000    0.000000    0.000000  -31.000000  101.000000  -31.000000   87.000000  -47.000000   65.000000    0.113388    0.113388    0.114813    0.020494    0.510794    0.022637    0.011563    0.124951    0.124951
     5    10    0.000000    0.000000    1.000000  -31.000000  101.000000  -31.000000   87.000000  -29.000000   83.000000    0.113388    0.113388    0.114813    0.020494    0.510794    0.022637    0.011563    0.124951    0.124951
     6     6    0.000000    0.000000    1.000000  -70.000000   70.000000  -70.000000   70.000000  -29.000000   65.000000    0.120778    0.120778    0.107966    0.029270    0.505540    0.031701    0.016026    0.136804    0.136804
     6     7   -1.000000   -1.000000   -1.000000  -71.000000   55.000000  -71.000000   21.000000  -65.000000   29.000000    0.000494    0.000494    0.000481    0.000000    0.430947    0.000000    0.000000    0.000494    0.000494
     6     7   -1.000000   -1.000000    0.000000  -71.000000   55.000000  -71.000000   21.000000  -62.000000   62.000000    0.006654    0.006654    0.006280    0.000053    0.430947    0.000061    0.000026    0.006680    0.006680
     6     7   -1.000000   -1.000000    1.000000  -71.000000   55.000000  -71.000000   21.000000  -29.000000   65.000000    0.000494    0.000494    0.000481    0.000000    0.430947    0.000000    0.000000    0.000494    0.000494
     6     7   -1.000000    0.000000   -1.000000  -71.000000   55.000000  -41.000000   71.000000  -65.000000   29.000000    0.012519    0.012519    0.012448    0.000266    0.430947    0.000292    0.000126    0.012645    0.012645
     6     7   -1.000000    0.000000    0.000000  -71.000000   55.000000  -41.000000   71.000000  -65.000000   65.000000    0.250739    0.250739    0.233404    0.062979    0.430947    0.073458    0.031656    0.282396    0.282396
     6     7   -1.000000    0.000000    1.000000  -71.000000   55.000000  -41.000000   71.000000  -29.000000   65.000000    0.012519    0.012519    0.012448    0.000266    0.430947    0.000292    0.000126    0.012645    0.012645
     6     8    0.000000   -1.000000   -1.000000  -55.000000   71.000000  -71.000000   41.000000  -65.000000   29.000000    0.012519    0.012519    0.012448    0.000266    0.430947    0.000292    0.000126    0.012645    0.012645
     6     8    0.000000   -1.000000    0.000000  -55.000000   71.000000  -71.000000   41.000000  -65.000000   65.000000    0.250738    0.250738    0.233403    0.062979    0.430947    0.073458    0.031656    0.282395    0.282395
     6     8    0.000000   -1.000000    1.000000  -55.000000   71.000000  -71.000000   41.000000  -29.000000   65.000000    0.012519    0.012519    0.012448    0.000266    0.430947    0.000292    0.000126    0.012645    0.012645
     6     8    0.000000    0.000000   -1.000000  -55.000000   71.000000  -21.000000   71.000000  -65.000000   29.000000    0.000494    0.000494    0.000481    0.000000    0.430947    0.000000    0.000000    0.000494    0.000494
     6     8    0.000000    0.000000    0.000000  -55.000000   71.000000  -21.000000   71.000000  -62.000000   62.000000    0.006654    0.006654    0.006280    0.000053    0.430947    0.000061    0.000026    0.006680    0.006680
     6     8    0.000000    0.000000    1.000000  -55.000000   71.000000  -21.000000   71.000000  -29.000000   65.000000    0.000494    0.000494    0.000481    0.000000    0.430947    0.000000    0.000000    0.000494    0.000494
     6     9   -1.000000   -1.000000   -1.000000  -71.000000   41.000000  -71.000000   55.000000  -65.000000   29.000000    0.012519    0.012519    0.012448    0.000266    0.430947    0.000292    0.000126    0.012645    0.012645
     6     9   -1.000000   -1.000000    0.000000  -71.000000   41.000000  -71.000000   55.000000  -65.000000   65.000000    0.250739    0.250739    0.233404    0.062979    0.430947    0.073458    0.031656    0.282395    0.282395
     6     9   -1.000000   -1.000000    1.000000  -71.000000   41.000000  -71.000000   55.000000  -29.000000   65.000000    0.012519    0.012519    0.012448    0.000266    0.430947    0.000292    0.000126    0.012645    0.012645
     6     9    0.000000   -1.000000   -1.000000  -21.000000   71.000000  -71.000000   55.000000  -65.000000   29.000000    0.000494    0.000494    0.000481    0.000000    0.430947    0.000000    0.000000    0.000494    0.000494
     6     9    0.000000   -1.000000    0.000000  -21.000000   71.000000  -71.000000   55.000000  -62.000000   62.000000    0.006654    0.006654    0.006280    0.000053    0.430947    0.000061    0.000026    0.006680    0.006680
     6     9    0.000000   -1.000000    1.000000  -21.000000   71.000000  -71.000000   55.000000  -29.000000   65.000000    0.000494    0.000494    0.000481    0.000000    0.430947    0.000000    0.000000    0.000494    0.000494
     6    10   -1.000000    0.000000   -1.000000  -71.000000   21.000000  -55.000000   71.000000  -65.000000   29.000000    0.000494    0.000494    0.000481    0.000000    0.430947    0.000000    0.000000    0.000494    0.000494
     6    10   -1.000000    0.000000    0.000000  -71.000000   21.000000  -55.000000   71.000000  -62.000000   62.000000    0.006654    0.006654    0.006280    0.000053    0.430947    0.000061    0.000026    0.006680    0.006680
     6    10   -1.000000    0.000000    1.000000  -71.000000   21.000000  -55.000000   71.000000  -29.000000   65.000000    0.000494    0.000494    0.000481    0.000000    0.430947    0.000000    0.000000    0.000494    0.000494
     6    10    0.000000    0.000000   -1.000000  -41.000000   71.000000  -55.000000   71.000000  -65.000000   29.000000    0.012519    0.012519    0.012448    0.000266    0.430947    0.000292    0.000126    0.012645    0.012645
     6    10    0.000000    0.000000    0.000000  -41.000000   71.000000  -55.000000   71.000000  -65.000000   65.000000    0.250737    0.250737    0.233402    0.062979    0.430947    0.073457    0.031656    0.282393    0.282393
     6    10    0.000000    0.000000    1.000000  -41.000000   71.000000  -55.000000   71.000000  -29.000000   65.000000    0.012519    0.012519    0.012448    0.000266    0.430947    0.000292    0.000126    0.012645    0.012645
     7     7    0.000000    0.000000    1.000000   -6.000000  134.000000  -40.000000  100.000000  -29.000000   65.000000    0.176530    0.176530    0.178476    0.033856    0.363584    0.039050    0.014198    0.190728    0.190728
     7     8    0.000000    0.000000   -1.000000   -7.000000   87.000000  -21.000000  101.000000  -65.000000   29.000000    0.000964    0.000964    0.000924    0.000000    0.363584    0.000001    0.000000    0.000964    0.000964
     7     8    0.000000    0.000000    0.000000   -7.000000   87.000000  -21.000000  101.000000  -62.000000   62.000000    0.015665    0.015665    0.015097    0.000339    0.363584    0.000380    0.000138    0.015803    0.015803
     7     8    0.000000    0.000000    1.000000   -7.000000   87.000000  -21.000000  101.000000  -29.000000   65.000000    0.000964    0.000964    0.000924    0.000000    0.363584    0.000001    0.000000    0.000964    0.000964
     7     8    1.000000   -1.000000    0.000000   25.000000  135.000000  -41.000000   41.000000  -59.000000   59.000000    0.000653    0.000653    0.000688    0.000000    0.363584    0.000000    0.000000    0.000653    0.000653
     7     8    1.000000    0.000000   -1.000000   25.000000  135.000000  -21.000000  101.000000  -65.000000   29.000000    0.008284    0.008284    0.008092    0.000063    0.363584    0.000075    0.000027    0.008311    0.008311
     7     8    1.000000    0.000000    0.000000   25.000000  135.000000  -21.000000  101.000000  -65.000000   65.000000    0.200665    0.200665    0.202978    0.040779    0.363584    0.047490    0.017266    0.217931    0.217931
     7     8    1.000000    0.000000    1.000000   25.000000  135.000000  -21.000000  101.000000  -29.000000   65.000000    0.008284    0.008284    0.008092    0.000063    0.363584    0.000075    0.000027    0.008311    0.008311
     7     9    0.000000   -1.000000   -1.000000   -7.000000  121.000000  -41.000000   55.000000  -65.000000   29.000000    0.002010    0.002010    0.002053    0.000002    0.363584    0.000003    0.000001    0.002011    0.002011
     7     9    0.000000   -1.000000    0.000000   -7.000000  121.000000  -41.000000   55.000000  -63.000000   63.000000    0.034000    0.034000    0.034776    0.001373    0.363584    0.001566    0.000569    0.034569    0.034569
     7     9    0.000000   -1.000000    1.000000   -7.000000  121.000000  -41.000000   55.000000  -29.000000   65.000000    0.002010    0.002010    0.002053    0.000002    0.363584    0.000003    0.000001    0.002011    0.002011
     7     9    0.000000    0.000000   -1.000000   -7.000000  121.000000   -7.000000  101.000000  -65.000000   29.000000    0.010694    0.010694    0.010362    0.000131    0.363584    0.000150    0.000055    0.010749    0.010749
     7     9    0.000000    0.000000    0.000000   -7.000000  121.000000   -7.000000  101.000000  -65.000000   65.000000    0.252398    0.252398    0.253977    0.059212    0.363584    0.069829    0.025389    0.277786    0.277786
     7     9    0.000000    0.000000    1.000000   -7.000000  121.000000   -7.000000  101.000000  -29.000000   65.000000    0.010694    0.010694    0.010362    0.000131    0.363584    0.000150    0.000055    0.010749    0.010749
     7    10    0.000000    0.000000   -1.000000   -7.000000  101.000000  -41.000000   87.000000  -65.000000   29.000000    0.010694    0.010694    0.010362    0.000131    0.363584    0.000150    0.000055    0.010749    0.010749
     7    10    0.000000    0.000000    0.000000   -7.000000  101.000000  -41.000000   87.000000  -65.000000   65.000000    0.252397    0.252397    0.253976    0.059211    0.363584    0.069829    0.025389    0.277785    0.277785
     7    10    0.000000    0.000000    1.000000   -7.000000  101.000000  -41.000000   87.000000  -29.000000   65.000000    0.010694    0.010694    0.010362    0.000131    0.363584    0.000150    0.000055    0.010749    0.010749
     7    10    1.000000    0.000000   -1.000000   39.000000  135.000000  -41.000000   87.000000  -65.000000   29.000000    0.002010    0.002010    0.002053    0.000002    0.363584    0.000003    0.000001    0.002011    0.002011
     7    10    1.000000    0.000000    0.000000   39.000000  135.000000  -41.000000   87.000000  -63.000000   63.000000    0.034000    0.034000    0.034776    0.001373    0.363584    0.001566    0.000569    0.034569    0.034569
     7    10    1.000000    0.000000    1.000000   39.000000  135.000000  -41.000000   87.000000  -29.000000   65.000000    0.002010    0.002010    0.002053    0.000002    0.363584    0.000003    0.000001    0.002011    0.002011
     8     8    0.000000    0.000000    1.000000  -54.000000   86.000000  -20.000000  120.000000  -29.000000   65.000000    0.176529    0.176529    0.178476    0.033856    0.363584    0.039050    0.014198    0.190727    0.190727
     8     9   -1.000000    0.000000   -1.000000  -55.000000   41.000000   -7.000000  121.000000  -65.000000   29.000000    0.002010    0.002010    0.002053    0.000002    0.363584    0.000003    0.000001    0.002011    0.002011
     8     9   -1.000000    0.000000    0.000000  -55.000000   41.000000   -7.000000  121.000000  -63.000000   63.000000    0.034000    0.034000    0.034776    0.001373    0.363584    0.001566    0.000569    0.034569    0.034569
     8     9   -1.000000    0.000000    1.000000  -55.000000   41.000000   -7.000000  121.000000  -29.000000   65.000000    0.002010    0.002010    0.002053    0.000002    0.363584    0.000003    0.000001    0.002011    0.002011
     8     9    0.000000    0.000000   -1.000000  -21.000000   87.000000   -7.000000  121.000000  -65.000000   29.000000    0.010694    0.010694    0.010362    0.000131    0.363584    0.000150    0.000055    0.010749    0.010749
     8     9    0.000000    0.000000    0.000000  -21.000000   87.000000   -7.000000  121.000000  -65.000000   65.000000    0.252398    0.252398    0.253977    0.059212    0.363584    0.069829    0.025389    0.277787    0.277787
     8     9    0.000000    0.000000    1.000000  -21.000000   87.000000   -7.000000  121.000000  -29.000000   65.000000    0.010694    0.010694    0.010362    0.000131    0.363584    0.000150    0.000055    0.010749    0.010749
     8    10    0.000000    0.000000   -1.000000  -41.000000   87.000000  -21.000000   87.000000  -65.000000   29.000000    0.010694    0.010694    0.010362    0.000131    0.363584    0.000150    0.000055    0.010749    0.010749
     8    10    0.000000    0.000000    0.000000  -41.000000   87.000000  -21.000000   87.000000  -65.000000   65.000000    0.252396    0.252396    0.253976    0.059211    0.363584    0.069829    0.025389    0.277785    0.277785
     8    10    0.000000    0.000000    1.000000  -41.000000   87.000000  -21.000000   87.000000  -29.000000   65.000000    0.010694    0.010694    0.010362    0.000131    0.363584    0.000150    0.000055    0.010749    0.010749
     8    10    0.000000    1.000000   -1.000000  -41.000000   87.000000   25.000000  121.000000  -65.000000   29.000000    0.002010    0.002010    0.002053    0.000002    0.363584    0.000003    0.000001    0.002011    0.002011
     8    10    0.000000    1.000000    0.000000  -41.000000   87.000000   25.000000  121.000000  -63.000000   63.000000    0.034000    0.034000    0.034776    0.001373    0.363584    0.001566    0.000569    0.034569    0.034569
     8    10    0.000000    1.000000    1.000000  -41.000000   87.000000   25.000000  121.000000  -29.000000   65.000000    0.002010    0.002010    0.002053    0.000002    0.363584    0.000003    0.000001    0.002011    0.002011
     9     9    0.000000    0.000000    1.000000  -20.000000  120.000000   -6.000000  134.000000  -29.000000   65.000000    0.176530    0.176530    0.178476    0.033856    0.363584    0.039050    0.014198    0.190727    0.190727
     9    10    0.000000    0.000000   -1.000000  -21.000000  101.000000   -7.000000   87.000000  -65.000000   29.000000    0.000964    0.000964    0.000924    0.000000    0.363584    0.000001    0.000000    0.000964    0.000964
     9    10    0.000000    0.000000    0.000000  -21.000000  101.000000   -7.000000   87.000000  -62.000000   62.000000    0.015665    0.015665    0.015097    0.000339    0.363584    0.000380    0.000138    0.015803    0.015803
     9    10    0.000000    0.000000    1.000000  -21.000000  101.000000   -7.000000   87.000000  -29.000000   65.000000    0.000964    0.000964    0.000924    0.000000    0.363584    0.000001    0.000000    0.000964    0.000964
     9    10    0.000000    1.000000   -1.000000  -21.000000  101.000000   25.000000  135.000000  -65.000000   29.000000    0.008284    0.008284    0.008092    0.000063    0.363584    0.000075    0.000027    0.008311    0.008311
     9    10    0.000000    1.000000    0.000000  -21.000000  101.000000   25.000000  135.000000  -65.000000   65.000000    0.200664    0.200664    0.202977    0.040778    0.363584    0.047489    0.017266    0.217930    0.217930
     9    10    0.000000    1.000000    1.000000  -21.000000  101.000000   25.000000  135.000000  -29.000000   65.000000    0.008284    0.008284    0.008092    0.000063    0.363584    0.000075    0.000027    0.008311    0.008311
     9    10    1.000000    1.000000    0.000000   39.000000  121.000000   25.000000  135.000000  -59.000000   59.000000    0.000653    0.000653    0.000688    0.000000    0.363584    0.000000    0.000000    0.000653    0.000653
    10    10    0.000000    0.000000    1.000000  -40.000000  100.000000  -54.000000   86.000000  -29.000000   65.000000    0.176528    0.176528    0.178475    0.033856    0.363584    0.039050    0.014198    0.190726    0.190726
 The legend for the bond pair matrix follows:
 Columns 1 and 2 = atom numbers
 Columns 3 to 5 = repeata, repeatb, repeatc (i.e., periodic translation of second atom)
 Columns 6 to 11 = corners of the shared parallepiped: min na, max na, min nb, max nb, min nc, max nc
 Columns 12 =  contact exchange
 Columns 13 =  a term for computing average spin polarization of bonding
 Columns 14 =  overlap population
 Columns 15 =  the integrated second order atomic exchange propensities for computing bond order
 Columns 16 =  the coordination term constructed from tanh function
 Columns 17 =  the pairwise term
 Columns 18 =  expansion term combining coordination and pairwise terms
 Columns 19 =  bond index before imposing the atom self-exchange constraint
 Columns 20 =  final bond order
 
 The atom self-exchange constraint affected (by at least 0.1_dp*BO_print_cutoff)      0 bond orders.
 
  
 ******************** TIME CONTROL ********************
 Finished calculate_final_BOs in    2.8000000864267349E-002 seconds
 ******************************************************
  
 Bond order analysis complete.
  
 ******************** TIME CONTROL ********************
 Finished perform_BO_analysis in    2.4430000782012939      seconds
 ******************************************************
  
 The computed Rsquared moments of the atoms (in bohr^2) are: 
     9.075201     9.075193     9.075208     9.075256     7.913436    16.609607    33.852750    33.852687    33.852745    33.852610
 The computed Rcubed moments of the atoms (in bohr^3) are: 
    17.435456    17.435428    17.435485    17.435629    13.210431    41.598415    87.496832    87.496605    87.496788    87.496302
 The computed Rfourth moments of the atoms (in bohr^4) are: 
    48.675033    48.674941    48.675170    48.675648    32.116299   134.914571   280.911590   280.910697   280.911354   280.909428
 The tau weighted Rfourth moments of the atoms (in bohr^4) are: 
     8.522591     8.522586     8.522601     8.522653     7.584740    26.284420    82.769745    82.769586    82.769710    82.769379
 The atom volumes (in bohr^3) are: 
    35.314325    35.314322    35.314362    35.314465    33.035109    67.494580    97.014781    97.014720    97.014741    97.014578
 Normal termination of Chargemol program.
 Copyright (c) 2014, 2015, 2016, 2017, 2018, 2019, 2020, 2021 by Thomas A. Manz and Nidia Gabaldon Limas. Rights reserved.
 Use and distribution of this program is subject to certain licensing restrictions.
 Please see ddec.sourceforge.net for details.
  
 Please cite the following journal article as a general reference to the Chargemol program:
 N. Gabaldon Limas and T. A. Manz,  "Introducing DDEC6 atomic population analysis: part 4.
 Efficient parallel computation of net atomic charges, atomic spin moments, bond orders, and more," RSC Advances, Vol. 8 (2018) 2678-2707.
  
 Please cite the following journal references when using this program to compute DDEC6 charges:
 (1) T. A. Manz and N. Gabaldon Limas, "Introducing DDEC6 atomic population analysis: part 1.
 Charge partitioning theory and methodology," RSC Advances, Vol. 6 (2016) 47771-47801.
 (2) N. Gabaldon Limas and T. A. Manz, "Introducing DDEC6 atomic population analysis: part 2. 
 Computed results for a wide range of periodic and nonperiodic materials," RSC Advances, Vol. 6 (2016) 45727-45747.
 If desired, you can also cite references listed below for the DDEC3 and earlier methods.
  
 Please cite the following journal references when using this program to compute DDEC, Hirshfeld, or ISA charges:
 Thomas A. Manz and David S. Sholl, "Improved Atoms-in-Molecule Charge Partitioning Functional for Simultaneously Reproducing the Electrostatic
 Potential and Chemical States in Periodic and Non-Periodic Materials", J. Chem. Theory Comput., Vol. 8 (2012) 2844-2867.
 Thomas A. Manz and David S. Sholl, "Chemically Meaningful Atomic Charges that Reproduce the Electrostatic Potential in Periodic and Nonperiodic
 Materials", J. Chem. Theory Comput., Vol. 6 (2010) 2455-2468.
  
 Please cite the following journal reference when using this program to compute atomic spin moments:
 Thomas A. Manz and David S. Sholl, "Methods for Computing Accurate Atomic Spin Moments for Collinear and Noncollinear Magnetism in Periodic and
 Nonperiodic Materials", J. Chem. Theory Comput., Vol. 7 (2011) 4146-4164.
  
 Please cite the following reference when using this program to compute bond orders:
 Thomas A. Manz, "Introducing DDEC6 atomic population analysis: part 3. Comprehensive method to compute bond orders.", RSC Advances, Vol. 7 (2017) 45552-45581.
  
 Exiting Chargemol
 2025/02/06  10:10:04
  
 ******************** TIME CONTROL ********************
 Finished chargemol in    25.000000000000000      seconds
 ******************************************************
  
