# Supplementary material for: How well do various QM-derived net atomic charges reproduce the electrostatic potential surrounding a material across multiple geometric conformations?
Source: RSC Adv. 2025 Jul 7;15(29):23223–65. doi: 10.1039/d4ra07900k (PMC12230677; doi:10.1039/d4ra07900k)
Supplement: RA-015-D4RA07900K-s002 [file RA-015-D4RA07900K-s002.zip › 11_sodium_chloride_crystals/P4m_Na3Cl2/2_core_electrons/DDEC6_bond_orders.xyz]

   10
jmolscript: load "" {1 1 1} spacegroup "x,y,z" unitcell [{      5.753000     0.000000     0.000000 }, {      0.000000     5.753000     0.000000 }, {      0.000000     0.000000     2.820000 }]
Na      5.183453      3.889028      1.410000       1.358299
Na      0.569547      1.863972      1.410000       1.358272
Na      1.863972      5.183453      1.410000       1.358264
Na      3.889028      0.569547      1.410000       1.358269
Na      2.876500      2.876500      1.410000       1.058345
Na      0.000000      0.000000      0.000000       2.410199
Cl      4.596647      2.140116      0.000000       3.021653
Cl      1.156353      3.612884      0.000000       3.021645
Cl      3.612884      4.596647      0.000000       3.021678
Cl      2.140116      1.156353      0.000000       3.021649
    
 Chargemol development version January 4, 2022     
 See ddec.sourceforge.net for latest version.
    
    
 The sum of bond orders (SBO) for each atom in the unit cell are listed above.
 All bond orders greater than     0.001000 are printed below.
  
  
 ===================================================================================
 Printing BOs for ATOM #      1 ( Na ) in the reference unit cell.
  
 Bonded to the (  0,   0,   1) translated image of atom number     1 ( Na ) with bond order =     0.0075    The average spin polarization of this bonding =     0.0000
 Bonded to the (  0,   0,  -1) translated image of atom number     1 ( Na ) with bond order =     0.0075    The average spin polarization of this bonding =     0.0000
 Bonded to the (  1,   0,   0) translated image of atom number     2 ( Na ) with bond order =     0.0315    The average spin polarization of this bonding =     0.0000
 Bonded to the (  1,   0,   0) translated image of atom number     3 ( Na ) with bond order =     0.0121    The average spin polarization of this bonding =     0.0000
 Bonded to the (  0,   1,   0) translated image of atom number     4 ( Na ) with bond order =     0.0121    The average spin polarization of this bonding =     0.0000
 Bonded to the (  0,   0,   0) translated image of atom number     5 ( Na ) with bond order =     0.0140    The average spin polarization of this bonding =     0.0000
 Bonded to the (  1,   1,   0) translated image of atom number     6 ( Na ) with bond order =     0.0936    The average spin polarization of this bonding =     0.0000
 Bonded to the (  1,   1,   1) translated image of atom number     6 ( Na ) with bond order =     0.0936    The average spin polarization of this bonding =     0.0000
 Bonded to the (  0,   0,   0) translated image of atom number     7 ( Cl ) with bond order =     0.1514    The average spin polarization of this bonding =     0.0000
 Bonded to the (  0,   0,   1) translated image of atom number     7 ( Cl ) with bond order =     0.1514    The average spin polarization of this bonding =     0.0000
 Bonded to the (  1,   0,   0) translated image of atom number     8 ( Cl ) with bond order =     0.1872    The average spin polarization of this bonding =     0.0000
 Bonded to the (  1,   0,   1) translated image of atom number     8 ( Cl ) with bond order =     0.1872    The average spin polarization of this bonding =     0.0000
 Bonded to the (  0,   0,   0) translated image of atom number     9 ( Cl ) with bond order =     0.1957    The average spin polarization of this bonding =     0.0000
 Bonded to the (  0,   0,   1) translated image of atom number     9 ( Cl ) with bond order =     0.1957    The average spin polarization of this bonding =     0.0000
 The sum of bond orders for this atom is SBO =        1.358299
  
  
 ===================================================================================
 Printing BOs for ATOM #      2 ( Na ) in the reference unit cell.
  
 Bonded to the ( -1,   0,   0) translated image of atom number     1 ( Na ) with bond order =     0.0315    The average spin polarization of this bonding =     0.0000
 Bonded to the (  0,   0,   1) translated image of atom number     2 ( Na ) with bond order =     0.0075    The average spin polarization of this bonding =     0.0000
 Bonded to the (  0,   0,  -1) translated image of atom number     2 ( Na ) with bond order =     0.0075    The average spin polarization of this bonding =     0.0000
 Bonded to the (  0,  -1,   0) translated image of atom number     3 ( Na ) with bond order =     0.0121    The average spin polarization of this bonding =     0.0000
 Bonded to the ( -1,   0,   0) translated image of atom number     4 ( Na ) with bond order =     0.0121    The average spin polarization of this bonding =     0.0000
 Bonded to the (  0,   0,   0) translated image of atom number     5 ( Na ) with bond order =     0.0140    The average spin polarization of this bonding =     0.0000
 Bonded to the (  0,   0,   0) translated image of atom number     6 ( Na ) with bond order =     0.0936    The average spin polarization of this bonding =     0.0000
 Bonded to the (  0,   0,   1) translated image of atom number     6 ( Na ) with bond order =     0.0936    The average spin polarization of this bonding =     0.0000
 Bonded to the ( -1,   0,   0) translated image of atom number     7 ( Cl ) with bond order =     0.1872    The average spin polarization of this bonding =     0.0000
 Bonded to the ( -1,   0,   1) translated image of atom number     7 ( Cl ) with bond order =     0.1872    The average spin polarization of this bonding =     0.0000
 Bonded to the (  0,   0,   0) translated image of atom number     8 ( Cl ) with bond order =     0.1514    The average spin polarization of this bonding =     0.0000
 Bonded to the (  0,   0,   1) translated image of atom number     8 ( Cl ) with bond order =     0.1514    The average spin polarization of this bonding =     0.0000
 Bonded to the (  0,   0,   0) translated image of atom number    10 ( Cl ) with bond order =     0.1957    The average spin polarization of this bonding =     0.0000
 Bonded to the (  0,   0,   1) translated image of atom number    10 ( Cl ) with bond order =     0.1957    The average spin polarization of this bonding =     0.0000
 The sum of bond orders for this atom is SBO =        1.358272
  
  
 ===================================================================================
 Printing BOs for ATOM #      3 ( Na ) in the reference unit cell.
  
 Bonded to the ( -1,   0,   0) translated image of atom number     1 ( Na ) with bond order =     0.0121    The average spin polarization of this bonding =     0.0000
 Bonded to the (  0,   1,   0) translated image of atom number     2 ( Na ) with bond order =     0.0121    The average spin polarization of this bonding =     0.0000
 Bonded to the (  0,   0,   1) translated image of atom number     3 ( Na ) with bond order =     0.0075    The average spin polarization of this bonding =     0.0000
 Bonded to the (  0,   0,  -1) translated image of atom number     3 ( Na ) with bond order =     0.0075    The average spin polarization of this bonding =     0.0000
 Bonded to the (  0,   1,   0) translated image of atom number     4 ( Na ) with bond order =     0.0315    The average spin polarization of this bonding =     0.0000
 Bonded to the (  0,   0,   0) translated image of atom number     5 ( Na ) with bond order =     0.0140    The average spin polarization of this bonding =     0.0000
 Bonded to the (  0,   1,   0) translated image of atom number     6 ( Na ) with bond order =     0.0936    The average spin polarization of this bonding =     0.0000
 Bonded to the (  0,   1,   1) translated image of atom number     6 ( Na ) with bond order =     0.0936    The average spin polarization of this bonding =     0.0000
 Bonded to the (  0,   0,   0) translated image of atom number     8 ( Cl ) with bond order =     0.1957    The average spin polarization of this bonding =     0.0000
 Bonded to the (  0,   0,   1) translated image of atom number     8 ( Cl ) with bond order =     0.1957    The average spin polarization of this bonding =     0.0000
 Bonded to the (  0,   0,   0) translated image of atom number     9 ( Cl ) with bond order =     0.1514    The average spin polarization of this bonding =     0.0000
 Bonded to the (  0,   0,   1) translated image of atom number     9 ( Cl ) with bond order =     0.1514    The average spin polarization of this bonding =     0.0000
 Bonded to the (  0,   1,   0) translated image of atom number    10 ( Cl ) with bond order =     0.1872    The average spin polarization of this bonding =     0.0000
 Bonded to the (  0,   1,   1) translated image of atom number    10 ( Cl ) with bond order =     0.1872    The average spin polarization of this bonding =     0.0000
 The sum of bond orders for this atom is SBO =        1.358264
  
  
 ===================================================================================
 Printing BOs for ATOM #      4 ( Na ) in the reference unit cell.
  
 Bonded to the (  0,  -1,   0) translated image of atom number     1 ( Na ) with bond order =     0.0121    The average spin polarization of this bonding =     0.0000
 Bonded to the (  1,   0,   0) translated image of atom number     2 ( Na ) with bond order =     0.0121    The average spin polarization of this bonding =     0.0000
 Bonded to the (  0,  -1,   0) translated image of atom number     3 ( Na ) with bond order =     0.0315    The average spin polarization of this bonding =     0.0000
 Bonded to the (  0,   0,   1) translated image of atom number     4 ( Na ) with bond order =     0.0075    The average spin polarization of this bonding =     0.0000
 Bonded to the (  0,   0,  -1) translated image of atom number     4 ( Na ) with bond order =     0.0075    The average spin polarization of this bonding =     0.0000
 Bonded to the (  0,   0,   0) translated image of atom number     5 ( Na ) with bond order =     0.0140    The average spin polarization of this bonding =     0.0000
 Bonded to the (  1,   0,   0) translated image of atom number     6 ( Na ) with bond order =     0.0936    The average spin polarization of this bonding =     0.0000
 Bonded to the (  1,   0,   1) translated image of atom number     6 ( Na ) with bond order =     0.0936    The average spin polarization of this bonding =     0.0000
 Bonded to the (  0,   0,   0) translated image of atom number     7 ( Cl ) with bond order =     0.1957    The average spin polarization of this bonding =     0.0000
 Bonded to the (  0,   0,   1) translated image of atom number     7 ( Cl ) with bond order =     0.1957    The average spin polarization of this bonding =     0.0000
 Bonded to the (  0,  -1,   0) translated image of atom number     9 ( Cl ) with bond order =     0.1872    The average spin polarization of this bonding =     0.0000
 Bonded to the (  0,  -1,   1) translated image of atom number     9 ( Cl ) with bond order =     0.1872    The average spin polarization of this bonding =     0.0000
 Bonded to the (  0,   0,   0) translated image of atom number    10 ( Cl ) with bond order =     0.1514    The average spin polarization of this bonding =     0.0000
 Bonded to the (  0,   0,   1) translated image of atom number    10 ( Cl ) with bond order =     0.1514    The average spin polarization of this bonding =     0.0000
 The sum of bond orders for this atom is SBO =        1.358269
  
  
 ===================================================================================
 Printing BOs for ATOM #      5 ( Na ) in the reference unit cell.
  
 Bonded to the (  0,   0,   0) translated image of atom number     1 ( Na ) with bond order =     0.0140    The average spin polarization of this bonding =     0.0000
 Bonded to the (  0,   0,   0) translated image of atom number     2 ( Na ) with bond order =     0.0140    The average spin polarization of this bonding =     0.0000
 Bonded to the (  0,   0,   0) translated image of atom number     3 ( Na ) with bond order =     0.0140    The average spin polarization of this bonding =     0.0000
 Bonded to the (  0,   0,   0) translated image of atom number     4 ( Na ) with bond order =     0.0140    The average spin polarization of this bonding =     0.0000
 Bonded to the (  0,   0,   1) translated image of atom number     5 ( Na ) with bond order =     0.0038    The average spin polarization of this bonding =     0.0000
 Bonded to the (  0,   0,  -1) translated image of atom number     5 ( Na ) with bond order =     0.0038    The average spin polarization of this bonding =     0.0000
 Bonded to the (  0,   0,   0) translated image of atom number     7 ( Cl ) with bond order =     0.1230    The average spin polarization of this bonding =     0.0000
 Bonded to the (  0,   0,   1) translated image of atom number     7 ( Cl ) with bond order =     0.1230    The average spin polarization of this bonding =     0.0000
 Bonded to the (  0,   0,   0) translated image of atom number     8 ( Cl ) with bond order =     0.1230    The average spin polarization of this bonding =     0.0000
 Bonded to the (  0,   0,   1) translated image of atom number     8 ( Cl ) with bond order =     0.1230    The average spin polarization of this bonding =     0.0000
 Bonded to the (  0,   0,   0) translated image of atom number     9 ( Cl ) with bond order =     0.1230    The average spin polarization of this bonding =     0.0000
 Bonded to the (  0,   0,   1) translated image of atom number     9 ( Cl ) with bond order =     0.1230    The average spin polarization of this bonding =     0.0000
 Bonded to the (  0,   0,   0) translated image of atom number    10 ( Cl ) with bond order =     0.1230    The average spin polarization of this bonding =     0.0000
 Bonded to the (  0,   0,   1) translated image of atom number    10 ( Cl ) with bond order =     0.1230    The average spin polarization of this bonding =     0.0000
 The sum of bond orders for this atom is SBO =        1.058345
  
  
 ===================================================================================
 Printing BOs for ATOM #      6 ( Na ) in the reference unit cell.
  
 Bonded to the ( -1,  -1,   0) translated image of atom number     1 ( Na ) with bond order =     0.0936    The average spin polarization of this bonding =     0.0000
 Bonded to the ( -1,  -1,  -1) translated image of atom number     1 ( Na ) with bond order =     0.0936    The average spin polarization of this bonding =     0.0000
 Bonded to the (  0,   0,   0) translated image of atom number     2 ( Na ) with bond order =     0.0936    The average spin polarization of this bonding =     0.0000
 Bonded to the (  0,   0,  -1) translated image of atom number     2 ( Na ) with bond order =     0.0936    The average spin polarization of this bonding =     0.0000
 Bonded to the (  0,  -1,   0) translated image of atom number     3 ( Na ) with bond order =     0.0936    The average spin polarization of this bonding =     0.0000
 Bonded to the (  0,  -1,  -1) translated image of atom number     3 ( Na ) with bond order =     0.0936    The average spin polarization of this bonding =     0.0000
 Bonded to the ( -1,   0,   0) translated image of atom number     4 ( Na ) with bond order =     0.0936    The average spin polarization of this bonding =     0.0000
 Bonded to the ( -1,   0,  -1) translated image of atom number     4 ( Na ) with bond order =     0.0936    The average spin polarization of this bonding =     0.0000
 Bonded to the (  0,   0,   1) translated image of atom number     6 ( Na ) with bond order =     0.1520    The average spin polarization of this bonding =     0.0000
 Bonded to the (  0,   0,  -1) translated image of atom number     6 ( Na ) with bond order =     0.1520    The average spin polarization of this bonding =     0.0000
 Bonded to the ( -1,  -1,   0) translated image of atom number     7 ( Cl ) with bond order =     0.0073    The average spin polarization of this bonding =     0.0000
 Bonded to the ( -1,   0,  -1) translated image of atom number     7 ( Cl ) with bond order =     0.0136    The average spin polarization of this bonding =     0.0000
 Bonded to the ( -1,   0,   0) translated image of atom number     7 ( Cl ) with bond order =     0.3018    The average spin polarization of this bonding =     0.0000
 Bonded to the ( -1,   0,   1) translated image of atom number     7 ( Cl ) with bond order =     0.0136    The average spin polarization of this bonding =     0.0000
 Bonded to the (  0,  -1,  -1) translated image of atom number     8 ( Cl ) with bond order =     0.0136    The average spin polarization of this bonding =     0.0000
 Bonded to the (  0,  -1,   0) translated image of atom number     8 ( Cl ) with bond order =     0.3018    The average spin polarization of this bonding =     0.0000
 Bonded to the (  0,  -1,   1) translated image of atom number     8 ( Cl ) with bond order =     0.0136    The average spin polarization of this bonding =     0.0000
 Bonded to the (  0,   0,   0) translated image of atom number     8 ( Cl ) with bond order =     0.0073    The average spin polarization of this bonding =     0.0000
 Bonded to the ( -1,  -1,  -1) translated image of atom number     9 ( Cl ) with bond order =     0.0136    The average spin polarization of this bonding =     0.0000
 Bonded to the ( -1,  -1,   0) translated image of atom number     9 ( Cl ) with bond order =     0.3019    The average spin polarization of this bonding =     0.0000
 Bonded to the ( -1,  -1,   1) translated image of atom number     9 ( Cl ) with bond order =     0.0136    The average spin polarization of this bonding =     0.0000
 Bonded to the (  0,  -1,   0) translated image of atom number     9 ( Cl ) with bond order =     0.0073    The average spin polarization of this bonding =     0.0000
 Bonded to the ( -1,   0,   0) translated image of atom number    10 ( Cl ) with bond order =     0.0073    The average spin polarization of this bonding =     0.0000
 Bonded to the (  0,   0,  -1) translated image of atom number    10 ( Cl ) with bond order =     0.0136    The average spin polarization of this bonding =     0.0000
 Bonded to the (  0,   0,   0) translated image of atom number    10 ( Cl ) with bond order =     0.3018    The average spin polarization of this bonding =     0.0000
 Bonded to the (  0,   0,   1) translated image of atom number    10 ( Cl ) with bond order =     0.0136    The average spin polarization of this bonding =     0.0000
 The sum of bond orders for this atom is SBO =        2.410199
  
  
 ===================================================================================
 Printing BOs for ATOM #      7 ( Cl ) in the reference unit cell.
  
 Bonded to the (  0,   0,   0) translated image of atom number     1 ( Na ) with bond order =     0.1514    The average spin polarization of this bonding =     0.0000
 Bonded to the (  0,   0,  -1) translated image of atom number     1 ( Na ) with bond order =     0.1514    The average spin polarization of this bonding =     0.0000
 Bonded to the (  1,   0,   0) translated image of atom number     2 ( Na ) with bond order =     0.1872    The average spin polarization of this bonding =     0.0000
 Bonded to the (  1,   0,  -1) translated image of atom number     2 ( Na ) with bond order =     0.1872    The average spin polarization of this bonding =     0.0000
 Bonded to the (  0,   0,   0) translated image of atom number     4 ( Na ) with bond order =     0.1957    The average spin polarization of this bonding =     0.0000
 Bonded to the (  0,   0,  -1) translated image of atom number     4 ( Na ) with bond order =     0.1957    The average spin polarization of this bonding =     0.0000
 Bonded to the (  0,   0,   0) translated image of atom number     5 ( Na ) with bond order =     0.1230    The average spin polarization of this bonding =     0.0000
 Bonded to the (  0,   0,  -1) translated image of atom number     5 ( Na ) with bond order =     0.1230    The average spin polarization of this bonding =     0.0000
 Bonded to the (  1,   1,   0) translated image of atom number     6 ( Na ) with bond order =     0.0073    The average spin polarization of this bonding =     0.0000
 Bonded to the (  1,   0,   1) translated image of atom number     6 ( Na ) with bond order =     0.0136    The average spin polarization of this bonding =     0.0000
 Bonded to the (  1,   0,   0) translated image of atom number     6 ( Na ) with bond order =     0.3018    The average spin polarization of this bonding =     0.0000
 Bonded to the (  1,   0,  -1) translated image of atom number     6 ( Na ) with bond order =     0.0136    The average spin polarization of this bonding =     0.0000
 Bonded to the (  0,   0,   1) translated image of atom number     7 ( Cl ) with bond order =     0.1974    The average spin polarization of this bonding =     0.0000
 Bonded to the (  0,   0,  -1) translated image of atom number     7 ( Cl ) with bond order =     0.1974    The average spin polarization of this bonding =     0.0000
 Bonded to the (  0,   0,  -1) translated image of atom number     8 ( Cl ) with bond order =     0.0010    The average spin polarization of this bonding =     0.0000
 Bonded to the (  0,   0,   0) translated image of atom number     8 ( Cl ) with bond order =     0.0167    The average spin polarization of this bonding =     0.0000
 Bonded to the (  0,   0,   1) translated image of atom number     8 ( Cl ) with bond order =     0.0010    The average spin polarization of this bonding =     0.0000
 Bonded to the (  1,   0,  -1) translated image of atom number     8 ( Cl ) with bond order =     0.0087    The average spin polarization of this bonding =     0.0000
 Bonded to the (  1,   0,   0) translated image of atom number     8 ( Cl ) with bond order =     0.2246    The average spin polarization of this bonding =     0.0000
 Bonded to the (  1,   0,   1) translated image of atom number     8 ( Cl ) with bond order =     0.0087    The average spin polarization of this bonding =     0.0000
 Bonded to the (  0,  -1,  -1) translated image of atom number     9 ( Cl ) with bond order =     0.0021    The average spin polarization of this bonding =     0.0000
 Bonded to the (  0,  -1,   0) translated image of atom number     9 ( Cl ) with bond order =     0.0355    The average spin polarization of this bonding =     0.0000
 Bonded to the (  0,  -1,   1) translated image of atom number     9 ( Cl ) with bond order =     0.0021    The average spin polarization of this bonding =     0.0000
 Bonded to the (  0,   0,  -1) translated image of atom number     9 ( Cl ) with bond order =     0.0113    The average spin polarization of this bonding =     0.0000
 Bonded to the (  0,   0,   0) translated image of atom number     9 ( Cl ) with bond order =     0.2880    The average spin polarization of this bonding =     0.0000
 Bonded to the (  0,   0,   1) translated image of atom number     9 ( Cl ) with bond order =     0.0113    The average spin polarization of this bonding =     0.0000
 Bonded to the (  0,   0,  -1) translated image of atom number    10 ( Cl ) with bond order =     0.0113    The average spin polarization of this bonding =     0.0000
 Bonded to the (  0,   0,   0) translated image of atom number    10 ( Cl ) with bond order =     0.2880    The average spin polarization of this bonding =     0.0000
 Bonded to the (  0,   0,   1) translated image of atom number    10 ( Cl ) with bond order =     0.0113    The average spin polarization of this bonding =     0.0000
 Bonded to the (  1,   0,  -1) translated image of atom number    10 ( Cl ) with bond order =     0.0021    The average spin polarization of this bonding =     0.0000
 Bonded to the (  1,   0,   0) translated image of atom number    10 ( Cl ) with bond order =     0.0355    The average spin polarization of this bonding =     0.0000
 Bonded to the (  1,   0,   1) translated image of atom number    10 ( Cl ) with bond order =     0.0021    The average spin polarization of this bonding =     0.0000
 The sum of bond orders for this atom is SBO =        3.021653
  
  
 ===================================================================================
 Printing BOs for ATOM #      8 ( Cl ) in the reference unit cell.
  
 Bonded to the ( -1,   0,   0) translated image of atom number     1 ( Na ) with bond order =     0.1872    The average spin polarization of this bonding =     0.0000
 Bonded to the ( -1,   0,  -1) translated image of atom number     1 ( Na ) with bond order =     0.1872    The average spin polarization of this bonding =     0.0000
 Bonded to the (  0,   0,   0) translated image of atom number     2 ( Na ) with bond order =     0.1514    The average spin polarization of this bonding =     0.0000
 Bonded to the (  0,   0,  -1) translated image of atom number     2 ( Na ) with bond order =     0.1514    The average spin polarization of this bonding =     0.0000
 Bonded to the (  0,   0,   0) translated image of atom number     3 ( Na ) with bond order =     0.1957    The average spin polarization of this bonding =     0.0000
 Bonded to the (  0,   0,  -1) translated image of atom number     3 ( Na ) with bond order =     0.1957    The average spin polarization of this bonding =     0.0000
 Bonded to the (  0,   0,   0) translated image of atom number     5 ( Na ) with bond order =     0.1230    The average spin polarization of this bonding =     0.0000
 Bonded to the (  0,   0,  -1) translated image of atom number     5 ( Na ) with bond order =     0.1230    The average spin polarization of this bonding =     0.0000
 Bonded to the (  0,   1,   1) translated image of atom number     6 ( Na ) with bond order =     0.0136    The average spin polarization of this bonding =     0.0000
 Bonded to the (  0,   1,   0) translated image of atom number     6 ( Na ) with bond order =     0.3018    The average spin polarization of this bonding =     0.0000
 Bonded to the (  0,   1,  -1) translated image of atom number     6 ( Na ) with bond order =     0.0136    The average spin polarization of this bonding =     0.0000
 Bonded to the (  0,   0,   0) translated image of atom number     6 ( Na ) with bond order =     0.0073    The average spin polarization of this bonding =     0.0000
 Bonded to the (  0,   0,   1) translated image of atom number     7 ( Cl ) with bond order =     0.0010    The average spin polarization of this bonding =     0.0000
 Bonded to the (  0,   0,   0) translated image of atom number     7 ( Cl ) with bond order =     0.0167    The average spin polarization of this bonding =     0.0000
 Bonded to the (  0,   0,  -1) translated image of atom number     7 ( Cl ) with bond order =     0.0010    The average spin polarization of this bonding =     0.0000
 Bonded to the ( -1,   0,   1) translated image of atom number     7 ( Cl ) with bond order =     0.0087    The average spin polarization of this bonding =     0.0000
 Bonded to the ( -1,   0,   0) translated image of atom number     7 ( Cl ) with bond order =     0.2246    The average spin polarization of this bonding =     0.0000
 Bonded to the ( -1,   0,  -1) translated image of atom number     7 ( Cl ) with bond order =     0.0087    The average spin polarization of this bonding =     0.0000
 Bonded to the (  0,   0,   1) translated image of atom number     8 ( Cl ) with bond order =     0.1974    The average spin polarization of this bonding =     0.0000
 Bonded to the (  0,   0,  -1) translated image of atom number     8 ( Cl ) with bond order =     0.1974    The average spin polarization of this bonding =     0.0000
 Bonded to the ( -1,   0,  -1) translated image of atom number     9 ( Cl ) with bond order =     0.0021    The average spin polarization of this bonding =     0.0000
 Bonded to the ( -1,   0,   0) translated image of atom number     9 ( Cl ) with bond order =     0.0355    The average spin polarization of this bonding =     0.0000
 Bonded to the ( -1,   0,   1) translated image of atom number     9 ( Cl ) with bond order =     0.0021    The average spin polarization of this bonding =     0.0000
 Bonded to the (  0,   0,  -1) translated image of atom number     9 ( Cl ) with bond order =     0.0113    The average spin polarization of this bonding =     0.0000
 Bonded to the (  0,   0,   0) translated image of atom number     9 ( Cl ) with bond order =     0.2880    The average spin polarization of this bonding =     0.0000
 Bonded to the (  0,   0,   1) translated image of atom number     9 ( Cl ) with bond order =     0.0113    The average spin polarization of this bonding =     0.0000
 Bonded to the (  0,   0,  -1) translated image of atom number    10 ( Cl ) with bond order =     0.0113    The average spin polarization of this bonding =     0.0000
 Bonded to the (  0,   0,   0) translated image of atom number    10 ( Cl ) with bond order =     0.2880    The average spin polarization of this bonding =     0.0000
 Bonded to the (  0,   0,   1) translated image of atom number    10 ( Cl ) with bond order =     0.0113    The average spin polarization of this bonding =     0.0000
 Bonded to the (  0,   1,  -1) translated image of atom number    10 ( Cl ) with bond order =     0.0021    The average spin polarization of this bonding =     0.0000
 Bonded to the (  0,   1,   0) translated image of atom number    10 ( Cl ) with bond order =     0.0355    The average spin polarization of this bonding =     0.0000
 Bonded to the (  0,   1,   1) translated image of atom number    10 ( Cl ) with bond order =     0.0021    The average spin polarization of this bonding =     0.0000
 The sum of bond orders for this atom is SBO =        3.021645
  
  
 ===================================================================================
 Printing BOs for ATOM #      9 ( Cl ) in the reference unit cell.
  
 Bonded to the (  0,   0,   0) translated image of atom number     1 ( Na ) with bond order =     0.1957    The average spin polarization of this bonding =     0.0000
 Bonded to the (  0,   0,  -1) translated image of atom number     1 ( Na ) with bond order =     0.1957    The average spin polarization of this bonding =     0.0000
 Bonded to the (  0,   0,   0) translated image of atom number     3 ( Na ) with bond order =     0.1514    The average spin polarization of this bonding =     0.0000
 Bonded to the (  0,   0,  -1) translated image of atom number     3 ( Na ) with bond order =     0.1514    The average spin polarization of this bonding =     0.0000
 Bonded to the (  0,   1,   0) translated image of atom number     4 ( Na ) with bond order =     0.1872    The average spin polarization of this bonding =     0.0000
 Bonded to the (  0,   1,  -1) translated image of atom number     4 ( Na ) with bond order =     0.1872    The average spin polarization of this bonding =     0.0000
 Bonded to the (  0,   0,   0) translated image of atom number     5 ( Na ) with bond order =     0.1230    The average spin polarization of this bonding =     0.0000
 Bonded to the (  0,   0,  -1) translated image of atom number     5 ( Na ) with bond order =     0.1230    The average spin polarization of this bonding =     0.0000
 Bonded to the (  1,   1,   1) translated image of atom number     6 ( Na ) with bond order =     0.0136    The average spin polarization of this bonding =     0.0000
 Bonded to the (  1,   1,   0) translated image of atom number     6 ( Na ) with bond order =     0.3019    The average spin polarization of this bonding =     0.0000
 Bonded to the (  1,   1,  -1) translated image of atom number     6 ( Na ) with bond order =     0.0136    The average spin polarization of this bonding =     0.0000
 Bonded to the (  0,   1,   0) translated image of atom number     6 ( Na ) with bond order =     0.0073    The average spin polarization of this bonding =     0.0000
 Bonded to the (  0,   1,   1) translated image of atom number     7 ( Cl ) with bond order =     0.0021    The average spin polarization of this bonding =     0.0000
 Bonded to the (  0,   1,   0) translated image of atom number     7 ( Cl ) with bond order =     0.0355    The average spin polarization of this bonding =     0.0000
 Bonded to the (  0,   1,  -1) translated image of atom number     7 ( Cl ) with bond order =     0.0021    The average spin polarization of this bonding =     0.0000
 Bonded to the (  0,   0,   1) translated image of atom number     7 ( Cl ) with bond order =     0.0113    The average spin polarization of this bonding =     0.0000
 Bonded to the (  0,   0,   0) translated image of atom number     7 ( Cl ) with bond order =     0.2880    The average spin polarization of this bonding =     0.0000
 Bonded to the (  0,   0,  -1) translated image of atom number     7 ( Cl ) with bond order =     0.0113    The average spin polarization of this bonding =     0.0000
 Bonded to the (  1,   0,   1) translated image of atom number     8 ( Cl ) with bond order =     0.0021    The average spin polarization of this bonding =     0.0000
 Bonded to the (  1,   0,   0) translated image of atom number     8 ( Cl ) with bond order =     0.0355    The average spin polarization of this bonding =     0.0000
 Bonded to the (  1,   0,  -1) translated image of atom number     8 ( Cl ) with bond order =     0.0021    The average spin polarization of this bonding =     0.0000
 Bonded to the (  0,   0,   1) translated image of atom number     8 ( Cl ) with bond order =     0.0113    The average spin polarization of this bonding =     0.0000
 Bonded to the (  0,   0,   0) translated image of atom number     8 ( Cl ) with bond order =     0.2880    The average spin polarization of this bonding =     0.0000
 Bonded to the (  0,   0,  -1) translated image of atom number     8 ( Cl ) with bond order =     0.0113    The average spin polarization of this bonding =     0.0000
 Bonded to the (  0,   0,   1) translated image of atom number     9 ( Cl ) with bond order =     0.1974    The average spin polarization of this bonding =     0.0000
 Bonded to the (  0,   0,  -1) translated image of atom number     9 ( Cl ) with bond order =     0.1974    The average spin polarization of this bonding =     0.0000
 Bonded to the (  0,   0,  -1) translated image of atom number    10 ( Cl ) with bond order =     0.0010    The average spin polarization of this bonding =     0.0000
 Bonded to the (  0,   0,   0) translated image of atom number    10 ( Cl ) with bond order =     0.0167    The average spin polarization of this bonding =     0.0000
 Bonded to the (  0,   0,   1) translated image of atom number    10 ( Cl ) with bond order =     0.0010    The average spin polarization of this bonding =     0.0000
 Bonded to the (  0,   1,  -1) translated image of atom number    10 ( Cl ) with bond order =     0.0087    The average spin polarization of this bonding =     0.0000
 Bonded to the (  0,   1,   0) translated image of atom number    10 ( Cl ) with bond order =     0.2246    The average spin polarization of this bonding =     0.0000
 Bonded to the (  0,   1,   1) translated image of atom number    10 ( Cl ) with bond order =     0.0087    The average spin polarization of this bonding =     0.0000
 The sum of bond orders for this atom is SBO =        3.021678
  
  
 ===================================================================================
 Printing BOs for ATOM #     10 ( Cl ) in the reference unit cell.
  
 Bonded to the (  0,   0,   0) translated image of atom number     2 ( Na ) with bond order =     0.1957    The average spin polarization of this bonding =     0.0000
 Bonded to the (  0,   0,  -1) translated image of atom number     2 ( Na ) with bond order =     0.1957    The average spin polarization of this bonding =     0.0000
 Bonded to the (  0,  -1,   0) translated image of atom number     3 ( Na ) with bond order =     0.1872    The average spin polarization of this bonding =     0.0000
 Bonded to the (  0,  -1,  -1) translated image of atom number     3 ( Na ) with bond order =     0.1872    The average spin polarization of this bonding =     0.0000
 Bonded to the (  0,   0,   0) translated image of atom number     4 ( Na ) with bond order =     0.1514    The average spin polarization of this bonding =     0.0000
 Bonded to the (  0,   0,  -1) translated image of atom number     4 ( Na ) with bond order =     0.1514    The average spin polarization of this bonding =     0.0000
 Bonded to the (  0,   0,   0) translated image of atom number     5 ( Na ) with bond order =     0.1230    The average spin polarization of this bonding =     0.0000
 Bonded to the (  0,   0,  -1) translated image of atom number     5 ( Na ) with bond order =     0.1230    The average spin polarization of this bonding =     0.0000
 Bonded to the (  1,   0,   0) translated image of atom number     6 ( Na ) with bond order =     0.0073    The average spin polarization of this bonding =     0.0000
 Bonded to the (  0,   0,   1) translated image of atom number     6 ( Na ) with bond order =     0.0136    The average spin polarization of this bonding =     0.0000
 Bonded to the (  0,   0,   0) translated image of atom number     6 ( Na ) with bond order =     0.3018    The average spin polarization of this bonding =     0.0000
 Bonded to the (  0,   0,  -1) translated image of atom number     6 ( Na ) with bond order =     0.0136    The average spin polarization of this bonding =     0.0000
 Bonded to the (  0,   0,   1) translated image of atom number     7 ( Cl ) with bond order =     0.0113    The average spin polarization of this bonding =     0.0000
 Bonded to the (  0,   0,   0) translated image of atom number     7 ( Cl ) with bond order =     0.2880    The average spin polarization of this bonding =     0.0000
 Bonded to the (  0,   0,  -1) translated image of atom number     7 ( Cl ) with bond order =     0.0113    The average spin polarization of this bonding =     0.0000
 Bonded to the ( -1,   0,   1) translated image of atom number     7 ( Cl ) with bond order =     0.0021    The average spin polarization of this bonding =     0.0000
 Bonded to the ( -1,   0,   0) translated image of atom number     7 ( Cl ) with bond order =     0.0355    The average spin polarization of this bonding =     0.0000
 Bonded to the ( -1,   0,  -1) translated image of atom number     7 ( Cl ) with bond order =     0.0021    The average spin polarization of this bonding =     0.0000
 Bonded to the (  0,   0,   1) translated image of atom number     8 ( Cl ) with bond order =     0.0113    The average spin polarization of this bonding =     0.0000
 Bonded to the (  0,   0,   0) translated image of atom number     8 ( Cl ) with bond order =     0.2880    The average spin polarization of this bonding =     0.0000
 Bonded to the (  0,   0,  -1) translated image of atom number     8 ( Cl ) with bond order =     0.0113    The average spin polarization of this bonding =     0.0000
 Bonded to the (  0,  -1,   1) translated image of atom number     8 ( Cl ) with bond order =     0.0021    The average spin polarization of this bonding =     0.0000
 Bonded to the (  0,  -1,   0) translated image of atom number     8 ( Cl ) with bond order =     0.0355    The average spin polarization of this bonding =     0.0000
 Bonded to the (  0,  -1,  -1) translated image of atom number     8 ( Cl ) with bond order =     0.0021    The average spin polarization of this bonding =     0.0000
 Bonded to the (  0,   0,   1) translated image of atom number     9 ( Cl ) with bond order =     0.0010    The average spin polarization of this bonding =     0.0000
 Bonded to the (  0,   0,   0) translated image of atom number     9 ( Cl ) with bond order =     0.0167    The average spin polarization of this bonding =     0.0000
 Bonded to the (  0,   0,  -1) translated image of atom number     9 ( Cl ) with bond order =     0.0010    The average spin polarization of this bonding =     0.0000
 Bonded to the (  0,  -1,   1) translated image of atom number     9 ( Cl ) with bond order =     0.0087    The average spin polarization of this bonding =     0.0000
 Bonded to the (  0,  -1,   0) translated image of atom number     9 ( Cl ) with bond order =     0.2246    The average spin polarization of this bonding =     0.0000
 Bonded to the (  0,  -1,  -1) translated image of atom number     9 ( Cl ) with bond order =     0.0087    The average spin polarization of this bonding =     0.0000
 Bonded to the (  0,   0,   1) translated image of atom number    10 ( Cl ) with bond order =     0.1974    The average spin polarization of this bonding =     0.0000
 Bonded to the (  0,   0,  -1) translated image of atom number    10 ( Cl ) with bond order =     0.1974    The average spin polarization of this bonding =     0.0000
 The sum of bond orders for this atom is SBO =        3.021649
    
 2025/02/06  10:08:41
