# Supplementary material for: How well do various QM-derived net atomic charges reproduce the electrostatic potential surrounding a material across multiple geometric conformations?
Source: RSC Adv. 2025 Jul 7;15(29):23223–65. doi: 10.1039/d4ra07900k (PMC12230677; doi:10.1039/d4ra07900k)
Supplement: RA-015-D4RA07900K-s002 [file RA-015-D4RA07900K-s002.zip › 11_sodium_chloride_crystals/P4m_Na3Cl2/2_core_electrons/DDEC6_net_atomic_charges.xyz]

   10
jmolscript: load "" {1 1 1} spacegroup "x,y,z" unitcell [{      5.753000     0.000000     0.000000 }, {      0.000000     5.753000     0.000000 }, {      0.000000     0.000000     2.820000 }]
Na     5.183453     3.889028     1.410000     0.803371
Na     0.569547     1.863972     1.410000     0.803376
Na     1.863972     5.183453     1.410000     0.803389
Na     3.889028     0.569547     1.410000     0.803408
Na     2.876500     2.876500     1.410000     0.953601
Na     0.000000     0.000000     0.000000    -0.307084
Cl     4.596647     2.140116     0.000000    -0.965015
Cl     1.156353     3.612884     0.000000    -0.965003
Cl     3.612884     4.596647     0.000000    -0.965017
Cl     2.140116     1.156353     0.000000    -0.965027
 
Chargemol development version January 4, 2022     
See ddec.sourceforge.net for latest version.
 
Computational parameters:
Number of radial integration shells =    100
Cutoff radius (pm) =    500
Error in the integrated total number of electrons before renormalization (e) =    4.5398E-07
Charge convergence tolerance =    1.0000E-05
Maximum density for electron cloud penetration fitting (pm) =    1.0000E-02
Minimum density for electron cloud penetration fitting (pm) =    1.0000E-04
Minimum decay exponent for electron density of buried atom tails =   1.7500
Maximum decay exponent for electron density of buried atom tails =  2.5000
Number of iterations to convergence =      7
 
The following XYZ coordinates are in angstroms. The atomic dipoles and quadrupoles are in atomic units.
atom #   symbol            x            y            z   net_charge     dipole_x     dipole_y     dipole_z   dipole_mag          Qxy          Qxz          Qyz   Q(x^2-y^2)  Q(3z^2-R^2)  3 traceless quadrupole moment tensor eigenvalues
     1       Na     5.183453     3.889028     1.410000     0.803371    -0.020716    -0.065536     0.000002     0.068732    -0.038728    -0.000000     0.000002     0.105118     0.221475    -0.102199     0.028374     0.073825
     2       Na     0.569547     1.863972     1.410000     0.803376     0.020716     0.065528    -0.000002     0.068725    -0.038729     0.000001     0.000001     0.105107     0.221468    -0.102194     0.028372     0.073823
     3       Na     1.863972     5.183453     1.410000     0.803389     0.065524    -0.020712    -0.000000     0.068719     0.038725    -0.000001     0.000001    -0.105103     0.221457    -0.102188     0.028369     0.073819
     4       Na     3.889028     0.569547     1.410000     0.803408    -0.065529     0.020716     0.000000     0.068726     0.038731    -0.000000    -0.000000    -0.105109     0.221458    -0.102194     0.028375     0.073819
     5       Na     2.876500     2.876500     1.410000     0.953601     0.000000    -0.000001     0.000000     0.000001     0.000001     0.000000    -0.000001    -0.000001     0.020666    -0.003445    -0.003444     0.006889
     6       Na     0.000000     0.000000     0.000000    -0.307084     0.000015     0.000007    -0.000004     0.000017    -0.000003    -0.000000     0.000011    -0.000001    -2.489552    -0.829851     0.414922     0.414929
     7       Cl     4.596647     2.140116     0.000000    -0.965015    -0.011143     0.026977     0.000001     0.029188     0.076661     0.000009    -0.000007     0.038312    -0.340076    -0.113359    -0.022339     0.135698
     8       Cl     1.156353     3.612884     0.000000    -0.965003     0.011148    -0.026983     0.000001     0.029195     0.076662     0.000004     0.000003     0.038287    -0.340094    -0.113365    -0.022334     0.135698
     9       Cl     3.612884     4.596647     0.000000    -0.965017    -0.026988    -0.011164    -0.000001     0.029206    -0.076670    -0.000008    -0.000000    -0.038322    -0.340059    -0.113353    -0.022351     0.135704
    10       Cl     2.140116     1.156353     0.000000    -0.965027     0.026954     0.011158    -0.000003     0.029173    -0.076655    -0.000000    -0.000003    -0.038308    -0.340087    -0.113362    -0.022331     0.135693
 
The spherically averaged atomic electron density fit to a function exp(a - br) for r values having spherically averaged atomic electron density values between min_density_cloud_penetration and max_density_cloud_penetration.
atom #   symbol            x            y            z            a            b     Rsquared  where a and b are in atomic units and Rsquared is the squared correlation coefficient
     1       Na     5.183453     3.889028     1.410000    -1.164340     1.821253     0.998411
     2       Na     0.569547     1.863972     1.410000    -1.164399     1.821242     0.998411
     3       Na     1.863972     5.183453     1.410000    -1.164406     1.821244     0.998411
     4       Na     3.889028     0.569547     1.410000    -1.164359     1.821260     0.998411
     5       Na     2.876500     2.876500     1.410000    -0.687229     2.144789     0.991309
     6       Na     0.000000     0.000000     0.000000     0.339606     1.883540     0.999538
     7       Cl     4.596647     2.140116     0.000000     0.268871     1.721094     0.999817
     8       Cl     1.156353     3.612884     0.000000     0.268868     1.721095     0.999817
     9       Cl     3.612884     4.596647     0.000000     0.268886     1.721095     0.999817
    10       Cl     2.140116     1.156353     0.000000     0.268875     1.721096     0.999817
 
 2025/02/06  10:08:39
