# Supplementary material for: How well do various QM-derived net atomic charges reproduce the electrostatic potential surrounding a material across multiple geometric conformations?
Source: RSC Adv. 2025 Jul 7;15(29):23223–65. doi: 10.1039/d4ra07900k (PMC12230677; doi:10.1039/d4ra07900k)
Supplement: RA-015-D4RA07900K-s002 [file RA-015-D4RA07900K-s002.zip › 11_sodium_chloride_crystals/P4m_Na3Cl2/2_core_electrons/DDEC_atomic_Rcubed_moments.xyz]

   10
jmolscript: load "" {1 1 1} spacegroup "x,y,z" unitcell [{      5.753000     0.000000     0.000000 }, {      0.000000     5.753000     0.000000 }, {      0.000000     0.000000     2.820000 }]
Na      5.183453     3.889028     1.410000    17.276712
Na      0.569547     1.863972     1.410000    17.276454
Na      1.863972     5.183453     1.410000    17.276284
Na      3.889028     0.569547     1.410000    17.276171
Na      2.876500     2.876500     1.410000    12.651044
Na      0.000000     0.000000     0.000000    45.032890
Cl      4.596647     2.140116     0.000000    88.987696
Cl      1.156353     3.612884     0.000000    88.987366
Cl      3.612884     4.596647     0.000000    88.988389
Cl      2.140116     1.156353     0.000000    88.987723
  
Same information as above printed with atom number.
atom #   symbol            x            y            z   Rcubed_moment
     1       Na     5.183453     3.889028     1.410000       17.276712
     2       Na     0.569547     1.863972     1.410000       17.276454
     3       Na     1.863972     5.183453     1.410000       17.276284
     4       Na     3.889028     0.569547     1.410000       17.276171
     5       Na     2.876500     2.876500     1.410000       12.651044
     6       Na     0.000000     0.000000     0.000000       45.032890
     7       Cl     4.596647     2.140116     0.000000       88.987696
     8       Cl     1.156353     3.612884     0.000000       88.987366
     9       Cl     3.612884     4.596647     0.000000       88.988389
    10       Cl     2.140116     1.156353     0.000000       88.987723
