# Supplementary material for: How well do various QM-derived net atomic charges reproduce the electrostatic potential surrounding a material across multiple geometric conformations?
Source: RSC Adv. 2025 Jul 7;15(29):23223–65. doi: 10.1039/d4ra07900k (PMC12230677; doi:10.1039/d4ra07900k)
Supplement: RA-015-D4RA07900K-s002 [file RA-015-D4RA07900K-s002.zip › 11_sodium_chloride_crystals/P4m_Na3Cl2/2_core_electrons/DDEC_atomic_Rfourth_moments.xyz]

   10
jmolscript: load "" {1 1 1} spacegroup "x,y,z" unitcell [{      5.753000     0.000000     0.000000 }, {      0.000000     5.753000     0.000000 }, {      0.000000     0.000000     2.820000 }]
Na      5.183453     3.889028     1.410000    48.420290
Na      0.569547     1.863972     1.410000    48.419549
Na      1.863972     5.183453     1.410000    48.418913
Na      3.889028     0.569547     1.410000    48.418273
Na      2.876500     2.876500     1.410000    30.735809
Na      0.000000     0.000000     0.000000   147.971028
Cl      4.596647     2.140116     0.000000   286.914250
Cl      1.156353     3.612884     0.000000   286.912934
Cl      3.612884     4.596647     0.000000   286.916971
Cl      2.140116     1.156353     0.000000   286.914330
  
Same information as above printed with atom number.
atom #   symbol            x            y            z   Rfourth_moment
     1       Na     5.183453     3.889028     1.410000        48.420290
     2       Na     0.569547     1.863972     1.410000        48.419549
     3       Na     1.863972     5.183453     1.410000        48.418913
     4       Na     3.889028     0.569547     1.410000        48.418273
     5       Na     2.876500     2.876500     1.410000        30.735809
     6       Na     0.000000     0.000000     0.000000       147.971028
     7       Cl     4.596647     2.140116     0.000000       286.914250
     8       Cl     1.156353     3.612884     0.000000       286.912934
     9       Cl     3.612884     4.596647     0.000000       286.916971
    10       Cl     2.140116     1.156353     0.000000       286.914330
