# Supplementary material for: How well do various QM-derived net atomic charges reproduce the electrostatic potential surrounding a material across multiple geometric conformations?
Source: RSC Adv. 2025 Jul 7;15(29):23223–65. doi: 10.1039/d4ra07900k (PMC12230677; doi:10.1039/d4ra07900k)
Supplement: RA-015-D4RA07900K-s002 [file RA-015-D4RA07900K-s002.zip › 11_sodium_chloride_crystals/P4m_Na3Cl2/2_core_electrons/DDEC_atomic_Rsquared_moments.xyz]

   10
jmolscript: load "" {1 1 1} spacegroup "x,y,z" unitcell [{      5.753000     0.000000     0.000000 }, {      0.000000     5.753000     0.000000 }, {      0.000000     0.000000     2.820000 }]
Na      5.183453     3.889028     1.410000     9.025081
Na      0.569547     1.863972     1.410000     9.024985
Na      1.863972     5.183453     1.410000     9.024933
Na      3.889028     0.569547     1.410000     9.024917
Na      2.876500     2.876500     1.410000     7.688065
Na      0.000000     0.000000     0.000000    17.611280
Cl      4.596647     2.140116     0.000000    34.235141
Cl      1.156353     3.612884     0.000000    34.235050
Cl      3.612884     4.596647     0.000000    34.235337
Cl      2.140116     1.156353     0.000000    34.235148
  
Same information as above printed with atom number.
atom #   symbol            x            y            z   Rsquared_moment
     1       Na     5.183453     3.889028     1.410000          9.025081
     2       Na     0.569547     1.863972     1.410000          9.024985
     3       Na     1.863972     5.183453     1.410000          9.024933
     4       Na     3.889028     0.569547     1.410000          9.024917
     5       Na     2.876500     2.876500     1.410000          7.688065
     6       Na     0.000000     0.000000     0.000000         17.611280
     7       Cl     4.596647     2.140116     0.000000         34.235141
     8       Cl     1.156353     3.612884     0.000000         34.235050
     9       Cl     3.612884     4.596647     0.000000         34.235337
    10       Cl     2.140116     1.156353     0.000000         34.235148
