# Supplementary material for: How well do various QM-derived net atomic charges reproduce the electrostatic potential surrounding a material across multiple geometric conformations?
Source: RSC Adv. 2025 Jul 7;15(29):23223–65. doi: 10.1039/d4ra07900k (PMC12230677; doi:10.1039/d4ra07900k)
Supplement: RA-015-D4RA07900K-s002 [file RA-015-D4RA07900K-s002.zip › 11_sodium_chloride_crystals/P4m_Na3Cl2/2_core_electrons/DDEC_atom_volumes.xyz]

   10
jmolscript: load "" {1 1 1} spacegroup "x,y,z" unitcell [{      5.753000     0.000000     0.000000 }, {      0.000000     5.753000     0.000000 }, {      0.000000     0.000000     2.820000 }]
Na      5.183453     3.889028     1.410000    34.489719
Na      0.569547     1.863972     1.410000    34.489443
Na      1.863972     5.183453     1.410000    34.489274
Na      3.889028     0.569547     1.410000    34.489229
Na      2.876500     2.876500     1.410000    31.432341
Na      0.000000     0.000000     0.000000    69.586942
Cl      4.596647     2.140116     0.000000    97.717193
Cl      1.156353     3.612884     0.000000    97.717054
Cl      3.612884     4.596647     0.000000    97.717460
Cl      2.140116     1.156353     0.000000    97.717328
  
Same information as above printed with atom number.
atom #   symbol            x            y            z   atom_volume
     1       Na     5.183453     3.889028     1.410000     34.489719
     2       Na     0.569547     1.863972     1.410000     34.489443
     3       Na     1.863972     5.183453     1.410000     34.489274
     4       Na     3.889028     0.569547     1.410000     34.489229
     5       Na     2.876500     2.876500     1.410000     31.432341
     6       Na     0.000000     0.000000     0.000000     69.586942
     7       Cl     4.596647     2.140116     0.000000     97.717193
     8       Cl     1.156353     3.612884     0.000000     97.717054
     9       Cl     3.612884     4.596647     0.000000     97.717460
    10       Cl     2.140116     1.156353     0.000000     97.717328
