# Supplementary material for: How well do various QM-derived net atomic charges reproduce the electrostatic potential surrounding a material across multiple geometric conformations?
Source: RSC Adv. 2025 Jul 7;15(29):23223–65. doi: 10.1039/d4ra07900k (PMC12230677; doi:10.1039/d4ra07900k)
Supplement: RA-015-D4RA07900K-s002 [file RA-015-D4RA07900K-s002.zip › 11_sodium_chloride_crystals/P4m_Na3Cl2/2_core_electrons/DDEC_weighted_Rfourth_moments.xyz]

   10
jmolscript: load "" {1 1 1} spacegroup "x,y,z" unitcell [{      5.753000     0.000000     0.000000 }, {      0.000000     5.753000     0.000000 }, {      0.000000     0.000000     2.820000 }]
Na      5.183453     3.889028     1.410000     8.102618
Na      0.569547     1.863972     1.410000     8.102488
Na      1.863972     5.183453     1.410000     8.102425
Na      3.889028     0.569547     1.410000     8.102430
Na      2.876500     2.876500     1.410000     6.959789
Na      0.000000     0.000000     0.000000    28.428486
Cl      4.596647     2.140116     0.000000    83.313849
Cl      1.156353     3.612884     0.000000    83.313561
Cl      3.612884     4.596647     0.000000    83.314351
Cl      2.140116     1.156353     0.000000    83.314004
  
Same information as above printed with atom number.
atom #   symbol            x            y            z   weighted_Rfourth_moment
     1       Na     5.183453     3.889028     1.410000                  8.102618
     2       Na     0.569547     1.863972     1.410000                  8.102488
     3       Na     1.863972     5.183453     1.410000                  8.102425
     4       Na     3.889028     0.569547     1.410000                  8.102430
     5       Na     2.876500     2.876500     1.410000                  6.959789
     6       Na     0.000000     0.000000     0.000000                 28.428486
     7       Cl     4.596647     2.140116     0.000000                 83.313849
     8       Cl     1.156353     3.612884     0.000000                 83.313561
     9       Cl     3.612884     4.596647     0.000000                 83.314351
    10       Cl     2.140116     1.156353     0.000000                 83.314004
