# Supplementary material for: How well do various QM-derived net atomic charges reproduce the electrostatic potential surrounding a material across multiple geometric conformations?
Source: RSC Adv. 2025 Jul 7;15(29):23223–65. doi: 10.1039/d4ra07900k (PMC12230677; doi:10.1039/d4ra07900k)
Supplement: RA-015-D4RA07900K-s002 [file RA-015-D4RA07900K-s002.zip › 11_sodium_chloride_crystals/P4m_Na3Cl2/2_core_electrons/overlap_populations_and_contact_exchanges.txt]

  400
jmolscript: load "" {1 1 1} spacegroup "x,y,z" unitcell [{      5.753000     0.000000     0.000000 }, {      0.000000     5.753000     0.000000 }, {      0.000000     0.000000     2.820000 }]
 atom1  atom2  translation A  translation B  translation C  overlap population  contact exchange
     1      1              0              0              1            0.007318          0.007461
     1      1              0              0             -1            0.007318          0.007461
     1      2              1              0             -1            0.000600          0.000622
     2      1             -1              0              1            0.000600          0.000622
     1      2              1              0              0            0.029057          0.030241
     2      1             -1              0              0            0.029057          0.030241
     1      2              1              0              1            0.000600          0.000622
     2      1             -1              0             -1            0.000600          0.000622
     1      2              1              1              0            0.000705          0.000625
     2      1             -1             -1              0            0.000705          0.000625
     1      3              0              0              0            0.000844          0.000875
     3      1              0              0              0            0.000844          0.000875
     1      3              1              0             -1            0.000299          0.000295
     3      1             -1              0              1            0.000299          0.000295
     1      3              1              0              0            0.012302          0.011909
     3      1             -1              0              0            0.012302          0.011909
     1      3              1              0              1            0.000299          0.000295
     3      1             -1              0             -1            0.000299          0.000295
     1      4              0              0              0            0.000844          0.000875
     4      1              0              0              0            0.000844          0.000875
     1      4              0              1             -1            0.000299          0.000295
     4      1              0             -1              1            0.000299          0.000295
     1      4              0              1              0            0.012302          0.011909
     4      1              0             -1              0            0.012302          0.011909
     1      4              0              1              1            0.000299          0.000295
     4      1              0             -1             -1            0.000299          0.000295
     1      5              0              0              0            0.013424          0.013736
     5      1              0              0              0            0.013424          0.013736
     1      5              1              0              0            0.000540          0.000549
     5      1             -1              0              0            0.000540          0.000549
     1      6              1              0              0            0.000420          0.000438
     6      1             -1              0              0            0.000420          0.000438
     1      6              1              0              1            0.000420          0.000438
     6      1             -1              0             -1            0.000420          0.000438
     1      6              1              1              0            0.080035          0.085105
     6      1             -1             -1              0            0.080035          0.085105
     1      6              1              1              1            0.080034          0.085104
     6      1             -1             -1             -1            0.080034          0.085104
     1      7              0              0              0            0.135302          0.137124
     7      1              0              0              0            0.135302          0.137124
     1      7              0              0              1            0.135301          0.137124
     7      1              0              0             -1            0.135301          0.137124
     1      7              0              1              0            0.000869          0.000813
     7      1              0             -1              0            0.000869          0.000813
     1      7              0              1              1            0.000869          0.000813
     7      1              0             -1             -1            0.000869          0.000813
     1      8              0              0              0            0.000576          0.000598
     8      1              0              0              0            0.000576          0.000598
     1      8              0              0              1            0.000576          0.000598
     8      1              0              0             -1            0.000576          0.000598
     1      8              1              0              0            0.168169          0.167429
     8      1             -1              0              0            0.168169          0.167429
     1      8              1              0              1            0.168169          0.167429
     8      1             -1              0             -1            0.168169          0.167429
     1      9              0              0              0            0.175207          0.174647
     9      1              0              0              0            0.175207          0.174647
     1      9              0              0              1            0.175206          0.174646
     9      1              0              0             -1            0.175206          0.174646
     1      9              1              0              0            0.000332          0.000335
     9      1             -1              0              0            0.000332          0.000335
     1      9              1              0              1            0.000332          0.000335
     9      1             -1              0             -1            0.000332          0.000335
     1     10              0              0              0            0.000506          0.000526
    10      1              0              0              0            0.000506          0.000526
     1     10              0              0              1            0.000506          0.000526
    10      1              0              0             -1            0.000506          0.000526
     1     10              1              0              0            0.000929          0.000957
    10      1             -1              0              0            0.000929          0.000957
     1     10              1              0              1            0.000929          0.000957
    10      1             -1              0             -1            0.000929          0.000957
     1     10              1              1              0            0.000849          0.000793
    10      1             -1             -1              0            0.000849          0.000793
     1     10              1              1              1            0.000849          0.000793
    10      1             -1             -1             -1            0.000849          0.000793
     2      2              0              0              1            0.007318          0.007461
     2      2              0              0             -1            0.007318          0.007461
     2      3              0             -1             -1            0.000299          0.000295
     3      2              0              1              1            0.000299          0.000295
     2      3              0             -1              0            0.012302          0.011909
     3      2              0              1              0            0.012302          0.011909
     2      3              0             -1              1            0.000299          0.000295
     3      2              0              1             -1            0.000299          0.000295
     2      3              0              0              0            0.000844          0.000875
     3      2              0              0              0            0.000844          0.000875
     2      4             -1              0             -1            0.000299          0.000295
     4      2              1              0              1            0.000299          0.000295
     2      4             -1              0              0            0.012302          0.011909
     4      2              1              0              0            0.012302          0.011909
     2      4             -1              0              1            0.000299          0.000295
     4      2              1              0             -1            0.000299          0.000295
     2      4              0              0              0            0.000844          0.000875
     4      2              0              0              0            0.000844          0.000875
     2      5             -1              0              0            0.000540          0.000549
     5      2              1              0              0            0.000540          0.000549
     2      5              0              0              0            0.013424          0.013736
     5      2              0              0              0            0.013424          0.013736
     2      6              0              0              0            0.080033          0.085102
     6      2              0              0              0            0.080033          0.085102
     2      6              0              0              1            0.080033          0.085103
     6      2              0              0             -1            0.080033          0.085103
     2      6              0              1              0            0.000420          0.000438
     6      2              0             -1              0            0.000420          0.000438
     2      6              0              1              1            0.000420          0.000438
     6      2              0             -1             -1            0.000420          0.000438
     2      7             -1              0              0            0.168167          0.167427
     7      2              1              0              0            0.168167          0.167427
     2      7             -1              0              1            0.168167          0.167427
     7      2              1              0             -1            0.168167          0.167427
     2      7              0              0              0            0.000576          0.000598
     7      2              0              0              0            0.000576          0.000598
     2      7              0              0              1            0.000576          0.000598
     7      2              0              0             -1            0.000576          0.000598
     2      8              0             -1              0            0.000869          0.000813
     8      2              0              1              0            0.000869          0.000813
     2      8              0             -1              1            0.000869          0.000813
     8      2              0              1             -1            0.000869          0.000813
     2      8              0              0              0            0.135299          0.137122
     8      2              0              0              0            0.135299          0.137122
     2      8              0              0              1            0.135299          0.137121
     8      2              0              0             -1            0.135299          0.137121
     2      9             -1             -1              0            0.000849          0.000793
     9      2              1              1              0            0.000849          0.000793
     2      9             -1             -1              1            0.000849          0.000793
     9      2              1              1             -1            0.000849          0.000793
     2      9             -1              0              0            0.000929          0.000957
     9      2              1              0              0            0.000929          0.000957
     2      9             -1              0              1            0.000929          0.000957
     9      2              1              0             -1            0.000929          0.000957
     2      9              0              0              0            0.000506          0.000526
     9      2              0              0              0            0.000506          0.000526
     2      9              0              0              1            0.000506          0.000526
     9      2              0              0             -1            0.000506          0.000526
     2     10             -1              0              0            0.000332          0.000335
    10      2              1              0              0            0.000332          0.000335
     2     10             -1              0              1            0.000332          0.000335
    10      2              1              0             -1            0.000332          0.000335
     2     10              0              0              0            0.175203          0.174642
    10      2              0              0              0            0.175203          0.174642
     2     10              0              0              1            0.175203          0.174643
    10      2              0              0             -1            0.175203          0.174643
     3      3              0              0              1            0.007317          0.007460
     3      3              0              0             -1            0.007317          0.007460
     3      4             -1              1              0            0.000705          0.000625
     4      3              1             -1              0            0.000705          0.000625
     3      4              0              1             -1            0.000600          0.000622
     4      3              0             -1              1            0.000600          0.000622
     3      4              0              1              0            0.029056          0.030240
     4      3              0             -1              0            0.029056          0.030240
     3      4              0              1              1            0.000600          0.000622
     4      3              0             -1             -1            0.000600          0.000622
     3      5              0              0              0            0.013424          0.013736
     5      3              0              0              0            0.013424          0.013736
     3      5              0              1              0            0.000540          0.000549
     5      3              0             -1              0            0.000540          0.000549
     3      6              0              1              0            0.080032          0.085101
     6      3              0             -1              0            0.080032          0.085101
     3      6              0              1              1            0.080031          0.085101
     6      3              0             -1             -1            0.080031          0.085101
     3      6              1              1              0            0.000420          0.000438
     6      3             -1             -1              0            0.000420          0.000438
     3      6              1              1              1            0.000420          0.000438
     6      3             -1             -1             -1            0.000420          0.000438
     3      7             -1              1              0            0.000848          0.000793
     7      3              1             -1              0            0.000848          0.000793
     3      7             -1              1              1            0.000848          0.000793
     7      3              1             -1             -1            0.000848          0.000793
     3      7              0              0              0            0.000506          0.000526
     7      3              0              0              0            0.000506          0.000526
     3      7              0              0              1            0.000506          0.000526
     7      3              0              0             -1            0.000506          0.000526
     3      7              0              1              0            0.000929          0.000957
     7      3              0             -1              0            0.000929          0.000957
     3      7              0              1              1            0.000929          0.000957
     7      3              0             -1             -1            0.000929          0.000957
     3      8              0              0              0            0.175201          0.174641
     8      3              0              0              0            0.175201          0.174641
     3      8              0              0              1            0.175201          0.174641
     8      3              0              0             -1            0.175201          0.174641
     3      8              0              1              0            0.000332          0.000335
     8      3              0             -1              0            0.000332          0.000335
     3      8              0              1              1            0.000332          0.000335
     8      3              0             -1             -1            0.000332          0.000335
     3      9             -1              0              0            0.000869          0.000813
     9      3              1              0              0            0.000869          0.000813
     3      9             -1              0              1            0.000869          0.000813
     9      3              1              0             -1            0.000869          0.000813
     3      9              0              0              0            0.135300          0.137122
     9      3              0              0              0            0.135300          0.137122
     3      9              0              0              1            0.135300          0.137122
     9      3              0              0             -1            0.135300          0.137122
     3     10              0              0              0            0.000576          0.000598
    10      3              0              0              0            0.000576          0.000598
     3     10              0              0              1            0.000576          0.000598
    10      3              0              0             -1            0.000576          0.000598
     3     10              0              1              0            0.168166          0.167426
    10      3              0             -1              0            0.168166          0.167426
     3     10              0              1              1            0.168166          0.167426
    10      3              0             -1             -1            0.168166          0.167426
     4      4              0              0              1            0.007317          0.007460
     4      4              0              0             -1            0.007317          0.007460
     4      5              0             -1              0            0.000540          0.000549
     5      4              0              1              0            0.000540          0.000549
     4      5              0              0              0            0.013424          0.013736
     5      4              0              0              0            0.013424          0.013736
     4      6              0              0              0            0.000420          0.000438
     6      4              0              0              0            0.000420          0.000438
     4      6              0              0              1            0.000420          0.000438
     6      4              0              0             -1            0.000420          0.000438
     4      6              1              0              0            0.080032          0.085102
     6      4             -1              0              0            0.080032          0.085102
     4      6              1              0              1            0.080032          0.085102
     6      4             -1              0             -1            0.080032          0.085102
     4      7              0             -1              0            0.000332          0.000335
     7      4              0              1              0            0.000332          0.000335
     4      7              0             -1              1            0.000332          0.000335
     7      4              0              1             -1            0.000332          0.000335
     4      7              0              0              0            0.175201          0.174642
     7      4              0              0              0            0.175201          0.174642
     4      7              0              0              1            0.175201          0.174642
     7      4              0              0             -1            0.175201          0.174642
     4      8              0             -1              0            0.000929          0.000957
     8      4              0              1              0            0.000929          0.000957
     4      8              0             -1              1            0.000929          0.000957
     8      4              0              1             -1            0.000929          0.000957
     4      8              0              0              0            0.000506          0.000526
     8      4              0              0              0            0.000506          0.000526
     4      8              0              0              1            0.000506          0.000526
     8      4              0              0             -1            0.000506          0.000526
     4      8              1             -1              0            0.000848          0.000793
     8      4             -1              1              0            0.000848          0.000793
     4      8              1             -1              1            0.000848          0.000793
     8      4             -1              1             -1            0.000848          0.000793
     4      9              0             -1              0            0.168167          0.167427
     9      4              0              1              0            0.168167          0.167427
     4      9              0             -1              1            0.168167          0.167427
     9      4              0              1             -1            0.168167          0.167427
     4      9              0              0              0            0.000576          0.000598
     9      4              0              0              0            0.000576          0.000598
     4      9              0              0              1            0.000576          0.000598
     9      4              0              0             -1            0.000576          0.000598
     4     10              0              0              0            0.135299          0.137122
    10      4              0              0              0            0.135299          0.137122
     4     10              0              0              1            0.135299          0.137122
    10      4              0              0             -1            0.135299          0.137122
     4     10              1              0              0            0.000869          0.000813
    10      4             -1              0              0            0.000869          0.000813
     4     10              1              0              1            0.000869          0.000813
    10      4             -1              0             -1            0.000869          0.000813
     5      5              0              0              1            0.003817          0.003814
     5      5              0              0             -1            0.003817          0.003814
     5      7              0              0              0            0.111857          0.111507
     7      5              0              0              0            0.111857          0.111507
     5      7              0              0              1            0.111857          0.111506
     7      5              0              0             -1            0.111857          0.111506
     5      8              0              0              0            0.111857          0.111506
     8      5              0              0              0            0.111857          0.111506
     5      8              0              0              1            0.111857          0.111506
     8      5              0              0             -1            0.111857          0.111506
     5      9              0              0              0            0.111857          0.111507
     9      5              0              0              0            0.111857          0.111507
     5      9              0              0              1            0.111857          0.111507
     9      5              0              0             -1            0.111857          0.111507
     5     10              0              0              0            0.111857          0.111507
    10      5              0              0              0            0.111857          0.111507
     5     10              0              0              1            0.111857          0.111506
    10      5              0              0             -1            0.111857          0.111506
     6      6              0              0              1            0.120426          0.133581
     6      6              0              0             -1            0.120426          0.133581
     6      7             -1             -1             -1            0.000535          0.000546
     7      6              1              1              1            0.000535          0.000546
     6      7             -1             -1              0            0.006927          0.007295
     7      6              1              1              0            0.006927          0.007295
     6      7             -1             -1              1            0.000535          0.000546
     7      6              1              1             -1            0.000535          0.000546
     6      7             -1              0             -1            0.013424          0.013477
     7      6              1              0              1            0.013424          0.013477
     6      7             -1              0              0            0.249486          0.266931
     7      6              1              0              0            0.249486          0.266931
     6      7             -1              0              1            0.013424          0.013477
     7      6              1              0             -1            0.013424          0.013477
     6      8              0             -1             -1            0.013424          0.013477
     8      6              0              1              1            0.013424          0.013477
     6      8              0             -1              0            0.249485          0.266929
     8      6              0              1              0            0.249485          0.266929
     6      8              0             -1              1            0.013424          0.013477
     8      6              0              1             -1            0.013424          0.013477
     6      8              0              0             -1            0.000535          0.000546
     8      6              0              0              1            0.000535          0.000546
     6      8              0              0              0            0.006927          0.007295
     8      6              0              0              0            0.006927          0.007295
     6      8              0              0              1            0.000535          0.000546
     8      6              0              0             -1            0.000535          0.000546
     6      9             -1             -1             -1            0.013424          0.013477
     9      6              1              1              1            0.013424          0.013477
     6      9             -1             -1              0            0.249489          0.266934
     9      6              1              1              0            0.249489          0.266934
     6      9             -1             -1              1            0.013424          0.013477
     9      6              1              1             -1            0.013424          0.013477
     6      9              0             -1             -1            0.000535          0.000546
     9      6              0              1              1            0.000535          0.000546
     6      9              0             -1              0            0.006927          0.007295
     9      6              0              1              0            0.006927          0.007295
     6      9              0             -1              1            0.000535          0.000546
     9      6              0              1             -1            0.000535          0.000546
     6     10             -1              0             -1            0.000535          0.000546
    10      6              1              0              1            0.000535          0.000546
     6     10             -1              0              0            0.006927          0.007295
    10      6              1              0              0            0.006927          0.007295
     6     10             -1              0              1            0.000535          0.000546
    10      6              1              0             -1            0.000535          0.000546
     6     10              0              0             -1            0.013424          0.013477
    10      6              0              0              1            0.013424          0.013477
     6     10              0              0              0            0.249485          0.266929
    10      6              0              0              0            0.249485          0.266929
     6     10              0              0              1            0.013424          0.013477
    10      6              0              0             -1            0.013424          0.013477
     7      7              0              0              1            0.183917          0.182425
     7      7              0              0             -1            0.183917          0.182425
     7      8              0              0             -1            0.001003          0.001033
     8      7              0              0              1            0.001003          0.001033
     7      8              0              0              0            0.016101          0.016586
     8      7              0              0              0            0.016101          0.016586
     7      8              0              0              1            0.001003          0.001033
     8      7              0              0             -1            0.001003          0.001033
     7      8              1             -1              0            0.000693          0.000663
     8      7             -1              1              0            0.000693          0.000663
     7      8              1              0             -1            0.008529          0.008701
     8      7             -1              0              1            0.008529          0.008701
     7      8              1              0              0            0.208128          0.206560
     8      7             -1              0              0            0.208128          0.206560
     7      8              1              0              1            0.008529          0.008701
     8      7             -1              0             -1            0.008529          0.008701
     7      9              0             -1             -1            0.002131          0.002086
     9      7              0              1              1            0.002131          0.002086
     7      9              0             -1              0            0.035623          0.034943
     9      7              0              1              0            0.035623          0.034943
     7      9              0             -1              1            0.002131          0.002086
     9      7              0              1             -1            0.002131          0.002086
     7      9              0              0             -1            0.010999          0.011280
     9      7              0              0              1            0.010999          0.011280
     7      9              0              0              0            0.262181          0.261106
     9      7              0              0              0            0.262181          0.261106
     7      9              0              0              1            0.010999          0.011280
     9      7              0              0             -1            0.010999          0.011280
     7     10              0              0             -1            0.010999          0.011280
    10      7              0              0              1            0.010999          0.011280
     7     10              0              0              0            0.262181          0.261105
    10      7              0              0              0            0.262181          0.261105
     7     10              0              0              1            0.010999          0.011280
    10      7              0              0             -1            0.010999          0.011280
     7     10              1              0             -1            0.002131          0.002086
    10      7             -1              0              1            0.002131          0.002086
     7     10              1              0              0            0.035622          0.034943
    10      7             -1              0              0            0.035622          0.034943
     7     10              1              0              1            0.002131          0.002086
    10      7             -1              0             -1            0.002131          0.002086
     8      8              0              0              1            0.183916          0.182424
     8      8              0              0             -1            0.183916          0.182424
     8      9             -1              0             -1            0.002131          0.002086
     9      8              1              0              1            0.002131          0.002086
     8      9             -1              0              0            0.035622          0.034943
     9      8              1              0              0            0.035622          0.034943
     8      9             -1              0              1            0.002131          0.002086
     9      8              1              0             -1            0.002131          0.002086
     8      9              0              0             -1            0.010999          0.011280
     9      8              0              0              1            0.010999          0.011280
     8      9              0              0              0            0.262182          0.261106
     9      8              0              0              0            0.262182          0.261106
     8      9              0              0              1            0.010999          0.011280
     9      8              0              0             -1            0.010999          0.011280
     8     10              0              0             -1            0.010999          0.011280
    10      8              0              0              1            0.010999          0.011280
     8     10              0              0              0            0.262180          0.261104
    10      8              0              0              0            0.262180          0.261104
     8     10              0              0              1            0.010999          0.011280
    10      8              0              0             -1            0.010999          0.011280
     8     10              0              1             -1            0.002131          0.002086
    10      8              0             -1              1            0.002131          0.002086
     8     10              0              1              0            0.035622          0.034943
    10      8              0             -1              0            0.035622          0.034943
     8     10              0              1              1            0.002131          0.002086
    10      8              0             -1             -1            0.002131          0.002086
     9      9              0              0              1            0.183919          0.182427
     9      9              0              0             -1            0.183919          0.182427
     9     10              0              0             -1            0.001003          0.001033
    10      9              0              0              1            0.001003          0.001033
     9     10              0              0              0            0.016101          0.016586
    10      9              0              0              0            0.016101          0.016586
     9     10              0              0              1            0.001003          0.001033
    10      9              0              0             -1            0.001003          0.001033
     9     10              0              1             -1            0.008529          0.008701
    10      9              0             -1              1            0.008529          0.008701
     9     10              0              1              0            0.208131          0.206564
    10      9              0             -1              0            0.208131          0.206564
     9     10              0              1              1            0.008529          0.008701
    10      9              0             -1             -1            0.008529          0.008701
     9     10              1              1              0            0.000693          0.000663
    10      9             -1             -1              0            0.000693          0.000663
    10     10              0              0              1            0.183917          0.182425
    10     10              0              0             -1            0.183917          0.182425
  
