# Supplementary material for: How well do various QM-derived net atomic charges reproduce the electrostatic potential surrounding a material across multiple geometric conformations?
Source: RSC Adv. 2025 Jul 7;15(29):23223–65. doi: 10.1039/d4ra07900k (PMC12230677; doi:10.1039/d4ra07900k)
Supplement: RA-015-D4RA07900K-s002 [file RA-015-D4RA07900K-s002.zip › 11_sodium_chloride_crystals/P4m_Na3Cl2/2_core_electrons/VASP_DDEC_analysis.output]

  
 ******************** TIME CONTROL ********************
 Starting Chargemol development version January 4, 2022     
 ******************************************************
  
 Starting DDEC program
 2025/02/06  10:08:34
 Copyright (c) 2014, 2015, 2016, 2017, 2018, 2019, 2020, 2021 by Thomas A. Manz and Nidia Gabaldon Limas. Rights reserved.
  
 **************** THREAD INFORMATION ******************
 Job running using OpenMP.
 The number of parallel threads is:            8
  
 ******************************************************
  
 /home/tamanz/bin/atomic_densities/                                                                                                                                                                      
  
 ******************** TIME CONTROL ********************
 Starting format_vasp_densities
 ******************************************************
  
 inputfile = AECCAR2
 vectors
 10.871594  0.000000  0.000000
  0.000000 10.871594  0.000000
  0.000000  0.000000  5.329027
 direct_coords
  0.901000  0.676000  0.500000
  0.099000  0.324000  0.500000
  0.324000  0.901000  0.500000
  0.676000  0.099000  0.500000
  0.500000  0.500000  0.500000
  0.000000  0.000000  0.000000
  0.799000  0.372000  0.000000
  0.201000  0.628000  0.000000
  0.628000  0.799000  0.000000
  0.372000  0.201000  0.000000
 totnumA=     80
 totnumB=     80
 totnumC=     36
 core_available F
 inputfile = CHGCAR
 valence_grid_correct = T
  
 ******************** TIME CONTROL ********************
 Read input files in   0.22800000011920929      seconds
 ******************************************************
  
 The maximum pixel electron correction was:   0.108903
 The number of pixel corrections was:      6
 sum_negative_density: -0.000012
 POTCAR
  
 ******************** TIME CONTROL ********************
 Starting add_missing_core_density
 ******************************************************
  
 center_nabc =
          72          54          18
           8          26          18
          26          72          18
          54           8          18
          40          40          18
           0           0           0
          64          30           0
          16          50           0
          50          64           0
          30          16           0
 delta_na=     71
 delta_nb=     71
 delta_nc=     65
  
 ******************** TIME CONTROL ********************
 Starting check_grid_spacing
 ******************************************************
  
 The grid spacing in your electron density input file is adequate.
  
 ******************** TIME CONTROL ********************
 Finished check_grid_spacing in    7.0000000298023224E-002 seconds
 ******************************************************
  
 Checking to see that all core electrons are accounted for:
  
 Printing atom number, atomic number, core electrons, and missing core for each atom.
 (Missing core electrons will be inserted using stored core electron reference densities.)
    1   11     2.000000    2
    2   11     2.000000    2
    3   11     2.000000    2
    4   11     2.000000    2
    5   11     2.000000    2
    6   11     2.000000    2
    7   17    10.000000   10
    8   17    10.000000   10
    9   17    10.000000   10
   10   17    10.000000   10
 Finished the check for missing core electrons.
  
 ******************** TIME CONTROL ********************
 Finished add_missing_core_density in   0.13300000131130219      seconds
 ******************************************************
  
 The CHGCAR               file size is:               4199169 bytes.
 non_collinear = F
 spin_available = F
  
 ******************** TIME CONTROL ********************
 Starting compute_dominant_atom_volumes
 ******************************************************
  
  
 ******************** TIME CONTROL ********************
 Finished compute_dominant_atom_volumes in    6.8999998271465302E-002 seconds
 ******************************************************
  
 The largest occupancy correction was
   1.2662964607427996E-002
  
 ******************** TIME CONTROL ********************
 Finished format_vasp_densities in   0.44100001454353333      seconds
 ******************************************************
  
 ncore =       52.0000
 nvalence =       82.0000
 pixelvolume =    2.7337E-03
 numerically integrated valence density =    8.1972E+01
 sum_valence_occupancy_correction =    2.8258E-02
 checkme =    4.5398E-07
 The grid spacing is adequate and all electrons are properly accounted for.
 Calculation will proceed.
 Making sure the atomic coordinates for periodic directions are inside the reference unit cell.
 The adjusted atomic coordinates are
    9.7953    7.3492    2.6645
    1.0763    3.5224    2.6645
    3.5224    9.7953    2.6645
    7.3492    1.0763    2.6645
    5.4358    5.4358    2.6645
    0.0000    0.0000    0.0000
    8.6864    4.0442    0.0000
    2.1852    6.8274    0.0000
    6.8274    8.6864    0.0000
    4.0442    2.1852    0.0000
  
 The adjusted center_nabc is
          72          54          18
           8          26          18
          26          72          18
          54           8          18
          40          40          18
           0           0           0
          64          30           0
          16          50           0
          50          64           0
          30          16           0
  
 ******************** TIME CONTROL ********************
 Starting core_iterator
 ******************************************************
  
 Iteratively solving for the core charge distributions:
 Iteration=   1
 Provisionally assigned core electron populations for the current iteration: 
      3.576361      3.576361      3.576361      3.576361      3.472678      3.462809     18.381747     18.381747     18.381747     18.381747
 change=   1.838175E+01
 Iteration=   2
 Provisionally assigned core electron populations for the current iteration: 
      3.557429      3.557429      3.557429      3.557429      3.450966      3.450966     18.409068     18.409068     18.409068     18.409068
 change=   2.732151E-02
 Iteration=   3
 Provisionally assigned core electron populations for the current iteration: 
      3.557429      3.557429      3.557429      3.557429      3.450966      3.450966     18.409068     18.409068     18.409068     18.409068
 change=   9.495456E-09
 Iteration=   4
 Provisionally assigned core electron populations for the current iteration: 
      3.557429      3.557429      3.557429      3.557429      3.450966      3.450966     18.409068     18.409068     18.409068     18.409068
 change=   1.839519E-08
 Iteration=   5
 Provisionally assigned core electron populations for the current iteration: 
      3.557429      3.557429      3.557429      3.557429      3.450966      3.450966     18.409068     18.409068     18.409068     18.409068
 change=   1.014638E-08
 Iteration=   6
 Provisionally assigned core electron populations for the current iteration: 
      3.557429      3.557429      3.557429      3.557429      3.450966      3.450966     18.409068     18.409068     18.409068     18.409068
 change=   5.290264E-09
 Correcting the core density grid
 Iteration=   1
 Provisionally assigned core electron populations for the current iteration: 
      2.760878      2.760878      2.760878      2.760878      2.684649      2.684649     14.612227     14.612227     14.612227     14.612227
 The residual difference between precise core electrons and current core electron populations: 
     -0.760878     -0.760878     -0.760878     -0.760878     -0.684649     -0.684649     -4.612227     -4.612227     -4.612227     -4.612227
 Iteration=   2
 Provisionally assigned core electron populations for the current iteration: 
      2.319408      2.319408      2.319408      2.319408      2.267895      2.267895     12.429237     12.429237     12.429237     12.429237
 The residual difference between precise core electrons and current core electron populations: 
     -0.319408     -0.319408     -0.319408     -0.319408     -0.267895     -0.267895     -2.429237     -2.429237     -2.429237     -2.429237
 Iteration=   3
 Provisionally assigned core electron populations for the current iteration: 
      2.096773      2.096773      2.096773      2.096773      2.069660      2.069660     11.184792     11.184792     11.184792     11.184792
 The residual difference between precise core electrons and current core electron populations: 
     -0.096773     -0.096773     -0.096773     -0.096773     -0.069660     -0.069660     -1.184792     -1.184792     -1.184792     -1.184792
 Iteration=   4
 Provisionally assigned core electron populations for the current iteration: 
      2.013897      2.013897      2.013897      2.013897      2.007055      2.007055     10.495012     10.495012     10.495012     10.495012
 The residual difference between precise core electrons and current core electron populations: 
     -0.013897     -0.013897     -0.013897     -0.013897     -0.007055     -0.007055     -0.495012     -0.495012     -0.495012     -0.495012
 Iteration=   5
 Provisionally assigned core electron populations for the current iteration: 
      2.000363      2.000363      2.000363      2.000363      2.000086      2.000086     10.147932     10.147932     10.147932     10.147932
 The residual difference between precise core electrons and current core electron populations: 
     -0.000363     -0.000363     -0.000363     -0.000363     -0.000086     -0.000086     -0.147932     -0.147932     -0.147932     -0.147932
 Iteration=   6
 Provisionally assigned core electron populations for the current iteration: 
      2.000000      2.000000      2.000000      2.000000      2.000000      2.000000     10.020477     10.020477     10.020477     10.020477
 The residual difference between precise core electrons and current core electron populations: 
     -0.000000     -0.000000     -0.000000     -0.000000     -0.000000     -0.000000     -0.020477     -0.020477     -0.020477     -0.020477
 Iteration=   7
 Provisionally assigned core electron populations for the current iteration: 
      2.000000      2.000000      2.000000      2.000000      2.000000      2.000000     10.000491     10.000491     10.000491     10.000491
 The residual difference between precise core electrons and current core electron populations: 
     -0.000000     -0.000000     -0.000000     -0.000000     -0.000000     -0.000000     -0.000491     -0.000491     -0.000491     -0.000491
 Iteration=   8
 Provisionally assigned core electron populations for the current iteration: 
      2.000000      2.000000      2.000000      2.000000      2.000000      2.000000     10.000000     10.000000     10.000000     10.000000
 The residual difference between precise core electrons and current core electron populations: 
     -0.000000     -0.000000     -0.000000     -0.000000     -0.000000     -0.000000     -0.000000     -0.000000     -0.000000     -0.000000
 Core density grid corrected in the following number of iterations: 
 iter=            8
  
 ******************** TIME CONTROL ********************
 Finished core_iterator in    2.9530000686645508      seconds
 ******************************************************
  
  
 ******************** TIME CONTROL ********************
 Starting DDEC6 valence_iterator
 ******************************************************
  
 Iteratively solving for the atomic partial charge distributions:
 Normalization =   1.0000000055363560     
 Information for noniterative Hirshfeld method will be printed now.
  
 ******************** TIME CONTROL ********************
 Starting local_multipole_moment_analysis
 ******************************************************
  
 Multipole analysis for each of the expansion sites.
 XYZ coordinates, net charges, and multipoles are in atomic units. Dipoles and quadrupoles are for valence electrons.
 center number, atomic number, x, y, z, net_charge, dipole_x, dipole_y, dipole_z, dipole_mag, Qxy, Qxz, Qyz, Q(x^2-y^2), Q(3z^2 - R^2),three eigenvalues of traceless quadrupole moment tensor
     1    11  9.795306  7.349197  2.664514  0.130901 -0.051831 -0.148594  0.000002  0.157374 -0.107349 -0.000000  0.000002  0.451121  0.233331 -0.288691  0.077777  0.210914
     2    11  1.076288  3.522396  2.664514  0.130898  0.051837  0.148584 -0.000002  0.157367 -0.107355  0.000001  0.000001  0.451105  0.233367 -0.288693  0.077789  0.210904
     3    11  3.522396  9.795306  2.664514  0.130904  0.148579 -0.051830  0.000000  0.157360  0.107347 -0.000001  0.000001 -0.451124  0.233358 -0.288696  0.077786  0.210910
     4    11  7.349197  1.076288  2.664514  0.130920 -0.148589  0.051839  0.000000  0.157372  0.107362 -0.000000 -0.000000 -0.451096  0.233330 -0.288685  0.077777  0.210908
     5    11  5.435797  5.435797  2.664514  0.187222 -0.000003 -0.000002  0.000000  0.000004 -0.000001  0.000000 -0.000001  0.000003  0.251149 -0.041860 -0.041857  0.083716
     6    11  0.000000  0.000000  0.000000 -0.027675  0.000013  0.000007 -0.000001  0.000015 -0.000004 -0.000000  0.000004 -0.000002 -1.777717 -0.592572  0.296285  0.296287
     7    17  8.686403  4.044233  0.000000 -0.170794 -0.036020  0.054625  0.000001  0.065432  0.074750  0.000008 -0.000006  0.096382 -0.045024 -0.081434 -0.015008  0.096442
     8    17  2.185190  6.827361  0.000000 -0.170789  0.036028 -0.054636  0.000001  0.065445  0.074751  0.000003  0.000002  0.096350 -0.045032 -0.081424 -0.015011  0.096435
     9    17  6.827361  8.686403  0.000000 -0.170785 -0.054646 -0.036035 -0.000001  0.065457 -0.074753 -0.000006 -0.000000 -0.096389 -0.045018 -0.081439 -0.015006  0.096446
    10    17  4.044233  2.185190  0.000000 -0.170802  0.054612  0.036033 -0.000002  0.065428 -0.074743  0.000000 -0.000003 -0.096376 -0.045032 -0.081425 -0.015011  0.096436
  
 ******************** TIME CONTROL ********************
 Finished local_multipole_moment_analysis in   0.10700000077486038      seconds
 ******************************************************
  
 Information for noniterative CM5 method will be printed now.
 The computed CM5 net atomic charges are:
     1.015650     1.015647     1.015653     1.015669     1.147053     0.400273    -1.402488    -1.402482    -1.402478    -1.402496
 Hirshfeld and CM5 analysis finished, calculation of iterative AIM will proceed.
 iter =            1
 Localized charges for the current iteration: 
      0.642082      0.642079      0.642089      0.642104      0.748783      0.191083     -0.877057     -0.877051     -0.877048     -0.877065
 Net atomic charges for the current iteration: 
      0.130901      0.130898      0.130904      0.130920      0.187222     -0.027675     -0.170794     -0.170789     -0.170785     -0.170802
 The updated reference ion charges will be: 
      0.471688      0.471686      0.471694      0.471709      0.561596      0.118164     -0.641636     -0.641630     -0.641627     -0.641644
 Normalization =   1.0000000055363552     
 iter =            2
 Localized charges for the current iteration: 
      0.792196      0.792192      0.792202      0.792221      0.882485      0.173041     -1.056087     -1.056078     -1.056078     -1.056096
 Net atomic charges for the current iteration: 
      0.567544      0.567539      0.567552      0.567584      0.711613     -0.042246     -0.734899     -0.734888     -0.734889     -0.734910
 The updated reference ion charges will be: 
      0.717312      0.717308      0.717319      0.717342      0.825528      0.101279     -0.949024     -0.949015     -0.949015     -0.949034
  
 ******************************************************
 Finished first 2 partitioning steps in   0.78799998760223389      seconds
 ******************************************************
  
 normalization=       1.000000
  
 ******************************************************
 Finished conditioned number of reference ion electrons in   0.13199999928474426      seconds
 ******************************************************
  
  
 ******************************************************
 Finished conditioned monotonic decay of reference density in    0.0000000000000000      seconds
 ******************************************************
  
 iter = 3
 Iterations to converge reshaping: 
           1
  
 ******************************************************
 Finished tau calculation in   0.13899999856948853      seconds
 ******************************************************
  
 Conditioned reference density computation complete.
  
 ******************************************************
 Finished 3rd partitioning step in   0.27099999785423279      seconds
 This is the number of second to condition the reference densities plus the calculation of tau
 ******************************************************
  
 iteration=            4
 Normalization:   1.000000006
 Net atomic charges for the current iteration: 
      0.802710      0.802704      0.802722      0.802759      0.978744     -0.323848     -0.966450     -0.966436     -0.966445     -0.966460
 Max change:  2.816018E-01
 Maximum density change:  4.218958E+02
 Iterations to converge reshaping: 
           2
 iteration=            5
 Normalization:   1.000000006
 Net atomic charges for the current iteration: 
      0.828094      0.828095      0.828108      0.828133      0.972332     -0.270576     -1.003548     -1.003535     -1.003546     -1.003558
 Max change:  5.327121E-02
 Maximum density change:  3.275528E-03
 Iterations to converge reshaping: 
           2
 iteration=            6
 Normalization:   1.000000006
 Net atomic charges for the current iteration: 
      0.816767      0.816770      0.816783      0.816805      0.963723     -0.295106     -0.983936     -0.983923     -0.983936     -0.983947
 Max change:  2.453007E-02
 Maximum density change:  2.261901E-04
 Iterations to converge reshaping: 
           2
 iteration=            7
 Normalization:   1.000000006
 Net atomic charges for the current iteration: 
      0.803371      0.803376      0.803389      0.803408      0.953601     -0.307084     -0.965015     -0.965003     -0.965017     -0.965027
 Max change:  1.892088E-02
 Maximum density change:  2.200887E-04
  
 ******************************************************
 Finished charge partitioning steps 4-7 in   0.54400002956390381      seconds
 ******************************************************
  
  
 ******************** TIME CONTROL ********************
 Finished valence_iterator in    1.6030000448226929      seconds
 ******************************************************
  
  
 ******************** TIME CONTROL ********************
 Starting local_multipole_moment_analysis
 ******************************************************
  
 Multipole analysis for each of the expansion sites.
 XYZ coordinates, net charges, and multipoles are in atomic units. Dipoles and quadrupoles are for valence electrons.
 center number, atomic number, x, y, z, net_charge, dipole_x, dipole_y, dipole_z, dipole_mag, Qxy, Qxz, Qyz, Q(x^2-y^2), Q(3z^2 - R^2),three eigenvalues of traceless quadrupole moment tensor
     1    11  9.795306  7.349197  2.664514  0.803371 -0.020716 -0.065536  0.000002  0.068732 -0.038728 -0.000000  0.000002  0.105118  0.221475 -0.102199  0.028374  0.073825
     2    11  1.076288  3.522396  2.664514  0.803376  0.020716  0.065528 -0.000002  0.068725 -0.038729  0.000001  0.000001  0.105107  0.221468 -0.102194  0.028372  0.073823
     3    11  3.522396  9.795306  2.664514  0.803389  0.065524 -0.020712 -0.000000  0.068719  0.038725 -0.000001  0.000001 -0.105103  0.221457 -0.102188  0.028369  0.073819
     4    11  7.349197  1.076288  2.664514  0.803408 -0.065529  0.020716  0.000000  0.068726  0.038731 -0.000000 -0.000000 -0.105109  0.221458 -0.102194  0.028375  0.073819
     5    11  5.435797  5.435797  2.664514  0.953601  0.000000 -0.000001  0.000000  0.000001  0.000001  0.000000 -0.000001 -0.000001  0.020666 -0.003445 -0.003444  0.006889
     6    11  0.000000  0.000000  0.000000 -0.307084  0.000015  0.000007 -0.000004  0.000017 -0.000003 -0.000000  0.000011 -0.000001 -2.489552 -0.829851  0.414922  0.414929
     7    17  8.686403  4.044233  0.000000 -0.965015 -0.011143  0.026977  0.000001  0.029188  0.076661  0.000009 -0.000007  0.038312 -0.340076 -0.113359 -0.022339  0.135698
     8    17  2.185190  6.827361  0.000000 -0.965003  0.011148 -0.026983  0.000001  0.029195  0.076662  0.000004  0.000003  0.038287 -0.340094 -0.113365 -0.022334  0.135698
     9    17  6.827361  8.686403  0.000000 -0.965017 -0.026988 -0.011164 -0.000001  0.029206 -0.076670 -0.000008 -0.000000 -0.038322 -0.340059 -0.113353 -0.022351  0.135704
    10    17  4.044233  2.185190  0.000000 -0.965027  0.026954  0.011158 -0.000003  0.029173 -0.076655 -0.000000 -0.000003 -0.038308 -0.340087 -0.113362 -0.022331  0.135693
  
 ******************** TIME CONTROL ********************
 Finished local_multipole_moment_analysis in   0.10599999874830246      seconds
 ******************************************************
  
 Since the system is periodic, total multipole moment analysis will not be performed.
 Calculation of the electron cloud penetration terms
  
 ******************** TIME CONTROL ********************
 Starting perform_BO_analysis
 ******************************************************
  
 Starting Effective Bond Order (BO) Analysis
  
 ******************** TIME CONTROL ********************
 Starting prepare_BO_density_grids
 ******************************************************
  
 Preparing density grids for bond order analysis ...
 Total density grid corrected in the following number of iterations:     3
 The total integrated number of electrons is      134.000000
 Grid preparation complete.
  
 ******************** TIME CONTROL ********************
 Finished prepare_BO_density_grids in   0.22100000083446503      seconds
 ******************************************************
  
  
 ******************** TIME CONTROL ********************
 Starting compute_local_atomic_exchange_vectors
 ******************************************************
  
  
 ******************** TIME CONTROL ********************
 Finished compute_local_atomic_exchange_vectors in   0.12999999523162842      seconds
 ******************************************************
  
  
 ******************** TIME CONTROL ********************
 Starting initialize_bond_pair_matrix
 ******************************************************
  
 Initializing the bond pair matrix ...
 The total number of symmetry unique atom pairs to include in the bond pair matrix is
 num_sym_unique_bond_pairs:    200
 The bond pair matrix has been initialized.
  
 ******************** TIME CONTROL ********************
 Finished initialize_bond_pair_matrix in   0.37400001287460327      seconds
 ******************************************************
  
  
 ******************** TIME CONTROL ********************
 Starting compute_summed_contact_exchange
 ******************************************************
  
  
 ******************** TIME CONTROL ********************
 Finished compute_summed_contact_exchange in    7.0000000298023224E-002 seconds
 ******************************************************
  
  
 ******************** TIME CONTROL ********************
 Starting integrate_bonding_terms
 ******************************************************
  
  
 ******************** TIME CONTROL ********************
 Finished integrate_bonding_terms in    1.6039999723434448      seconds
 ******************************************************
  
  
 ******************** TIME CONTROL ********************
 Starting calculate_final_BOs
 ******************************************************
  
 Checking for consistency in the summed contact exchange
 The maximum error in the summed contact exchange is     0.008043
  
 The sum of contact exchanges for each atom are:
    1.228967
    1.228944
    1.228936
    1.228940
    0.964863
    2.164481
    2.749731
    2.749723
    2.749753
    2.749728
  
 The sum of BOs for each atom are:
    1.358299
    1.358272
    1.358264
    1.358269
    1.058345
    2.410199
    3.021653
    3.021645
    3.021678
    3.021649
  
 The final bond pair matrix is
     1     1    0.000000    0.000000    1.000000    2.000000  142.000000  -16.000000  124.000000  -11.000000   83.000000    0.007461    0.007461    0.007318    0.000081    0.708652    0.000090    0.000064    0.007524    0.007524
     1     2    1.000000    0.000000   -1.000000   17.000000  143.000000  -17.000000   97.000000  -47.000000   47.000000    0.000622    0.000622    0.000600    0.000000    0.708652    0.000000    0.000000    0.000622    0.000622
     1     2    1.000000    0.000000    0.000000   17.000000  143.000000  -17.000000   97.000000  -47.000000   83.000000    0.030241    0.030241    0.029057    0.001598    0.708652    0.001751    0.001241    0.031482    0.031482
     1     2    1.000000    0.000000    1.000000   17.000000  143.000000  -17.000000   97.000000  -11.000000   83.000000    0.000622    0.000622    0.000600    0.000000    0.708652    0.000000    0.000000    0.000622    0.000622
     1     2    1.000000    1.000000    0.000000   17.000000  143.000000   35.000000  125.000000  -44.000000   80.000000    0.000625    0.000625    0.000705    0.000000    0.708652    0.000000    0.000000    0.000625    0.000625
     1     3    0.000000    0.000000    0.000000    1.000000   97.000000    1.000000  125.000000  -45.000000   81.000000    0.000875    0.000875    0.000844    0.000001    0.708653    0.000001    0.000001    0.000875    0.000875
     1     3    1.000000    0.000000   -1.000000   35.000000  143.000000    1.000000  125.000000  -47.000000   47.000000    0.000295    0.000295    0.000299    0.000000    0.708653    0.000000    0.000000    0.000295    0.000295
     1     3    1.000000    0.000000    0.000000   35.000000  143.000000    1.000000  125.000000  -46.000000   82.000000    0.011909    0.011909    0.012302    0.000255    0.708653    0.000279    0.000197    0.012106    0.012106
     1     3    1.000000    0.000000    1.000000   35.000000  143.000000    1.000000  125.000000  -11.000000   83.000000    0.000295    0.000295    0.000299    0.000000    0.708653    0.000000    0.000000    0.000295    0.000295
     1     4    0.000000    0.000000    0.000000    1.000000  125.000000  -17.000000   79.000000  -45.000000   81.000000    0.000875    0.000875    0.000844    0.000001    0.708653    0.000001    0.000001    0.000875    0.000875
     1     4    0.000000    1.000000   -1.000000    1.000000  125.000000   17.000000  125.000000  -47.000000   47.000000    0.000295    0.000295    0.000299    0.000000    0.708653    0.000000    0.000000    0.000295    0.000295
     1     4    0.000000    1.000000    0.000000    1.000000  125.000000   17.000000  125.000000  -46.000000   82.000000    0.011909    0.011909    0.012302    0.000255    0.708653    0.000279    0.000197    0.012106    0.012106
     1     4    0.000000    1.000000    1.000000    1.000000  125.000000   17.000000  125.000000  -11.000000   83.000000    0.000295    0.000295    0.000299    0.000000    0.708653    0.000000    0.000000    0.000295    0.000295
     1     5    0.000000    0.000000    0.000000    1.000000  111.000000  -17.000000  111.000000  -47.000000   83.000000    0.013736    0.013736    0.013424    0.000394    0.695795    0.000425    0.000296    0.014032    0.014032
     1     5    1.000000    0.000000    0.000000   49.000000  143.000000  -17.000000  111.000000  -45.000000   81.000000    0.000549    0.000549    0.000540    0.000000    0.695795    0.000000    0.000000    0.000549    0.000549
     1     6    1.000000    0.000000    0.000000    9.000000  143.000000  -17.000000   71.000000  -47.000000   65.000000    0.000438    0.000438    0.000420    0.000000    0.606261    0.000000    0.000000    0.000438    0.000438
     1     6    1.000000    0.000000    1.000000    9.000000  143.000000  -17.000000   71.000000  -29.000000   83.000000    0.000438    0.000438    0.000420    0.000000    0.606261    0.000000    0.000000    0.000438    0.000438
     1     6    1.000000    1.000000    0.000000    9.000000  143.000000    9.000000  125.000000  -47.000000   65.000000    0.085105    0.085105    0.080035    0.012809    0.606261    0.014017    0.008498    0.093603    0.093603
     1     6    1.000000    1.000000    1.000000    9.000000  143.000000    9.000000  125.000000  -29.000000   83.000000    0.085104    0.085104    0.080034    0.012809    0.606261    0.014016    0.008498    0.093602    0.093602
     1     7    0.000000    0.000000    0.000000    1.000000  135.000000  -17.000000  101.000000  -47.000000   65.000000    0.137124    0.137124    0.135302    0.024023    0.526146    0.027157    0.014288    0.151412    0.151412
     1     7    0.000000    0.000000    1.000000    1.000000  135.000000  -17.000000  101.000000  -29.000000   83.000000    0.137124    0.137124    0.135301    0.024023    0.526146    0.027156    0.014288    0.151412    0.151412
     1     7    0.000000    1.000000    0.000000    2.000000  134.000000   39.000000  125.000000  -47.000000   65.000000    0.000813    0.000813    0.000869    0.000001    0.526146    0.000001    0.000000    0.000814    0.000814
     1     7    0.000000    1.000000    1.000000    2.000000  134.000000   39.000000  125.000000  -29.000000   83.000000    0.000813    0.000813    0.000869    0.000001    0.526146    0.000001    0.000000    0.000814    0.000814
     1     8    0.000000    0.000000    0.000000    1.000000   87.000000  -14.000000  118.000000  -47.000000   65.000000    0.000598    0.000598    0.000576    0.000000    0.526146    0.000000    0.000000    0.000598    0.000598
     1     8    0.000000    0.000000    1.000000    1.000000   87.000000  -14.000000  118.000000  -29.000000   83.000000    0.000598    0.000598    0.000576    0.000000    0.526146    0.000000    0.000000    0.000598    0.000598
     1     8    1.000000    0.000000    0.000000   25.000000  143.000000  -17.000000  121.000000  -47.000000   65.000000    0.167429    0.167429    0.168169    0.032856    0.526146    0.037528    0.019745    0.187174    0.187174
     1     8    1.000000    0.000000    1.000000   25.000000  143.000000  -17.000000  121.000000  -29.000000   83.000000    0.167429    0.167429    0.168169    0.032856    0.526146    0.037528    0.019745    0.187174    0.187174
     1     9    0.000000    0.000000    0.000000    1.000000  121.000000   -7.000000  125.000000  -47.000000   65.000000    0.174647    0.174647    0.175207    0.035025    0.526146    0.040109    0.021103    0.195750    0.195750
     1     9    0.000000    0.000000    1.000000    1.000000  121.000000   -7.000000  125.000000  -29.000000   83.000000    0.174646    0.174646    0.175206    0.035025    0.526146    0.040108    0.021103    0.195749    0.195749
     1     9    1.000000    0.000000    0.000000   59.000000  143.000000   -7.000000  125.000000  -47.000000   65.000000    0.000335    0.000335    0.000332    0.000000    0.526146    0.000000    0.000000    0.000335    0.000335
     1     9    1.000000    0.000000    1.000000   59.000000  143.000000   -7.000000  125.000000  -29.000000   83.000000    0.000335    0.000335    0.000332    0.000000    0.526146    0.000000    0.000000    0.000335    0.000335
     1    10    0.000000    0.000000    0.000000    1.000000  101.000000  -17.000000   87.000000  -47.000000   65.000000    0.000526    0.000526    0.000506    0.000000    0.526146    0.000000    0.000000    0.000526    0.000526
     1    10    0.000000    0.000000    1.000000    1.000000  101.000000  -17.000000   87.000000  -29.000000   83.000000    0.000526    0.000526    0.000506    0.000000    0.526146    0.000000    0.000000    0.000526    0.000526
     1    10    1.000000    0.000000    0.000000   39.000000  143.000000  -17.000000   87.000000  -47.000000   65.000000    0.000957    0.000957    0.000929    0.000001    0.526146    0.000001    0.000000    0.000957    0.000957
     1    10    1.000000    0.000000    1.000000   39.000000  143.000000  -17.000000   87.000000  -29.000000   83.000000    0.000957    0.000957    0.000929    0.000001    0.526146    0.000001    0.000000    0.000957    0.000957
     1    10    1.000000    1.000000    0.000000   39.000000  143.000000   25.000000  125.000000  -47.000000   65.000000    0.000793    0.000793    0.000849    0.000001    0.526146    0.000001    0.000000    0.000794    0.000794
     1    10    1.000000    1.000000    1.000000   39.000000  143.000000   25.000000  125.000000  -29.000000   83.000000    0.000793    0.000793    0.000849    0.000001    0.526146    0.000001    0.000000    0.000794    0.000794
     2     2    0.000000    0.000000    1.000000  -62.000000   78.000000  -44.000000   96.000000  -11.000000   83.000000    0.007461    0.007461    0.007318    0.000081    0.708652    0.000090    0.000064    0.007524    0.007524
     2     3    0.000000   -1.000000   -1.000000  -45.000000   79.000000  -45.000000   63.000000  -47.000000   47.000000    0.000295    0.000295    0.000299    0.000000    0.708653    0.000000    0.000000    0.000295    0.000295
     2     3    0.000000   -1.000000    0.000000  -45.000000   79.000000  -45.000000   63.000000  -46.000000   82.000000    0.011909    0.011909    0.012302    0.000255    0.708653    0.000279    0.000197    0.012106    0.012106
     2     3    0.000000   -1.000000    1.000000  -45.000000   79.000000  -45.000000   63.000000  -11.000000   83.000000    0.000295    0.000295    0.000299    0.000000    0.708653    0.000000    0.000000    0.000295    0.000295
     2     3    0.000000    0.000000    0.000000  -45.000000   79.000000    1.000000   97.000000  -45.000000   81.000000    0.000875    0.000875    0.000844    0.000001    0.708653    0.000001    0.000001    0.000875    0.000875
     2     4   -1.000000    0.000000   -1.000000  -63.000000   45.000000  -45.000000   79.000000  -47.000000   47.000000    0.000295    0.000295    0.000299    0.000000    0.708653    0.000000    0.000000    0.000295    0.000295
     2     4   -1.000000    0.000000    0.000000  -63.000000   45.000000  -45.000000   79.000000  -46.000000   82.000000    0.011909    0.011909    0.012302    0.000255    0.708653    0.000279    0.000197    0.012106    0.012106
     2     4   -1.000000    0.000000    1.000000  -63.000000   45.000000  -45.000000   79.000000  -11.000000   83.000000    0.000295    0.000295    0.000299    0.000000    0.708653    0.000000    0.000000    0.000295    0.000295
     2     4    0.000000    0.000000    0.000000  -17.000000   79.000000  -45.000000   79.000000  -45.000000   81.000000    0.000875    0.000875    0.000844    0.000001    0.708653    0.000001    0.000001    0.000875    0.000875
     2     5   -1.000000    0.000000    0.000000  -63.000000   31.000000  -31.000000   97.000000  -45.000000   81.000000    0.000549    0.000549    0.000540    0.000000    0.695795    0.000000    0.000000    0.000549    0.000549
     2     5    0.000000    0.000000    0.000000  -31.000000   79.000000  -31.000000   97.000000  -47.000000   83.000000    0.013736    0.013736    0.013424    0.000394    0.695795    0.000425    0.000296    0.014032    0.014032
     2     6    0.000000    0.000000    0.000000  -63.000000   71.000000  -45.000000   71.000000  -47.000000   65.000000    0.085102    0.085102    0.080033    0.012809    0.606261    0.014016    0.008497    0.093600    0.093600
     2     6    0.000000    0.000000    1.000000  -63.000000   71.000000  -45.000000   71.000000  -29.000000   83.000000    0.085103    0.085103    0.080033    0.012809    0.606261    0.014016    0.008497    0.093600    0.093600
     2     6    0.000000    1.000000    0.000000  -63.000000   71.000000    9.000000   97.000000  -47.000000   65.000000    0.000438    0.000438    0.000420    0.000000    0.606261    0.000000    0.000000    0.000438    0.000438
     2     6    0.000000    1.000000    1.000000  -63.000000   71.000000    9.000000   97.000000  -29.000000   83.000000    0.000438    0.000438    0.000420    0.000000    0.606261    0.000000    0.000000    0.000438    0.000438
     2     7   -1.000000    0.000000    0.000000  -63.000000   55.000000  -41.000000   97.000000  -47.000000   65.000000    0.167427    0.167427    0.168167    0.032855    0.526146    0.037527    0.019745    0.187171    0.187171
     2     7   -1.000000    0.000000    1.000000  -63.000000   55.000000  -41.000000   97.000000  -29.000000   83.000000    0.167427    0.167427    0.168167    0.032855    0.526146    0.037527    0.019745    0.187172    0.187172
     2     7    0.000000    0.000000    0.000000   -7.000000   79.000000  -38.000000   94.000000  -47.000000   65.000000    0.000598    0.000598    0.000576    0.000000    0.526146    0.000000    0.000000    0.000598    0.000598
     2     7    0.000000    0.000000    1.000000   -7.000000   79.000000  -38.000000   94.000000  -29.000000   83.000000    0.000598    0.000598    0.000576    0.000000    0.526146    0.000000    0.000000    0.000598    0.000598
     2     8    0.000000   -1.000000    0.000000  -54.000000   78.000000  -45.000000   41.000000  -47.000000   65.000000    0.000813    0.000813    0.000869    0.000001    0.526146    0.000001    0.000000    0.000813    0.000813
     2     8    0.000000   -1.000000    1.000000  -54.000000   78.000000  -45.000000   41.000000  -29.000000   83.000000    0.000813    0.000813    0.000869    0.000001    0.526146    0.000001    0.000000    0.000813    0.000813
     2     8    0.000000    0.000000    0.000000  -55.000000   79.000000  -21.000000   97.000000  -47.000000   65.000000    0.137122    0.137122    0.135299    0.024022    0.526146    0.027156    0.014288    0.151409    0.151409
     2     8    0.000000    0.000000    1.000000  -55.000000   79.000000  -21.000000   97.000000  -29.000000   83.000000    0.137121    0.137121    0.135299    0.024022    0.526146    0.027156    0.014288    0.151409    0.151409
     2     9   -1.000000   -1.000000    0.000000  -63.000000   41.000000  -45.000000   55.000000  -47.000000   65.000000    0.000793    0.000793    0.000849    0.000001    0.526146    0.000001    0.000000    0.000794    0.000794
     2     9   -1.000000   -1.000000    1.000000  -63.000000   41.000000  -45.000000   55.000000  -29.000000   83.000000    0.000793    0.000793    0.000849    0.000001    0.526146    0.000001    0.000000    0.000794    0.000794
     2     9   -1.000000    0.000000    0.000000  -63.000000   41.000000   -7.000000   97.000000  -47.000000   65.000000    0.000957    0.000957    0.000929    0.000001    0.526146    0.000001    0.000000    0.000957    0.000957
     2     9   -1.000000    0.000000    1.000000  -63.000000   41.000000   -7.000000   97.000000  -29.000000   83.000000    0.000957    0.000957    0.000929    0.000001    0.526146    0.000001    0.000000    0.000957    0.000957
     2     9    0.000000    0.000000    0.000000  -21.000000   79.000000   -7.000000   97.000000  -47.000000   65.000000    0.000526    0.000526    0.000506    0.000000    0.526146    0.000000    0.000000    0.000526    0.000526
     2     9    0.000000    0.000000    1.000000  -21.000000   79.000000   -7.000000   97.000000  -29.000000   83.000000    0.000526    0.000526    0.000506    0.000000    0.526146    0.000000    0.000000    0.000526    0.000526
     2    10   -1.000000    0.000000    0.000000  -63.000000   21.000000  -45.000000   87.000000  -47.000000   65.000000    0.000335    0.000335    0.000332    0.000000    0.526146    0.000000    0.000000    0.000335    0.000335
     2    10   -1.000000    0.000000    1.000000  -63.000000   21.000000  -45.000000   87.000000  -29.000000   83.000000    0.000335    0.000335    0.000332    0.000000    0.526146    0.000000    0.000000    0.000335    0.000335
     2    10    0.000000    0.000000    0.000000  -41.000000   79.000000  -45.000000   87.000000  -47.000000   65.000000    0.174642    0.174642    0.175203    0.035024    0.526146    0.040107    0.021102    0.195745    0.195745
     2    10    0.000000    0.000000    1.000000  -41.000000   79.000000  -45.000000   87.000000  -29.000000   83.000000    0.174643    0.174643    0.175203    0.035024    0.526146    0.040107    0.021102    0.195745    0.195745
     3     3    0.000000    0.000000    1.000000  -44.000000   96.000000    2.000000  142.000000  -11.000000   83.000000    0.007460    0.007460    0.007317    0.000081    0.708653    0.000090    0.000064    0.007524    0.007524
     3     4   -1.000000    1.000000    0.000000  -45.000000   45.000000   17.000000  143.000000  -44.000000   80.000000    0.000625    0.000625    0.000705    0.000000    0.708653    0.000000    0.000000    0.000625    0.000625
     3     4    0.000000    1.000000   -1.000000  -17.000000   97.000000   17.000000  143.000000  -47.000000   47.000000    0.000622    0.000622    0.000600    0.000000    0.708653    0.000000    0.000000    0.000622    0.000622
     3     4    0.000000    1.000000    0.000000  -17.000000   97.000000   17.000000  143.000000  -47.000000   83.000000    0.030240    0.030240    0.029056    0.001598    0.708653    0.001751    0.001241    0.031481    0.031481
     3     4    0.000000    1.000000    1.000000  -17.000000   97.000000   17.000000  143.000000  -11.000000   83.000000    0.000622    0.000622    0.000600    0.000000    0.708653    0.000000    0.000000    0.000622    0.000622
     3     5    0.000000    0.000000    0.000000  -31.000000   97.000000    1.000000  111.000000  -47.000000   83.000000    0.013736    0.013736    0.013424    0.000394    0.695795    0.000425    0.000296    0.014032    0.014032
     3     5    0.000000    1.000000    0.000000  -31.000000   97.000000   49.000000  143.000000  -45.000000   81.000000    0.000549    0.000549    0.000540    0.000000    0.695795    0.000000    0.000000    0.000549    0.000549
     3     6    0.000000    1.000000    0.000000  -45.000000   71.000000    9.000000  143.000000  -47.000000   65.000000    0.085101    0.085101    0.080032    0.012809    0.606261    0.014016    0.008497    0.093599    0.093599
     3     6    0.000000    1.000000    1.000000  -45.000000   71.000000    9.000000  143.000000  -29.000000   83.000000    0.085101    0.085101    0.080031    0.012808    0.606261    0.014016    0.008497    0.093598    0.093598
     3     6    1.000000    1.000000    0.000000    9.000000   97.000000    9.000000  143.000000  -47.000000   65.000000    0.000438    0.000438    0.000420    0.000000    0.606261    0.000000    0.000000    0.000438    0.000438
     3     6    1.000000    1.000000    1.000000    9.000000   97.000000    9.000000  143.000000  -29.000000   83.000000    0.000438    0.000438    0.000420    0.000000    0.606261    0.000000    0.000000    0.000438    0.000438
     3     7   -1.000000    1.000000    0.000000  -45.000000   55.000000   39.000000  143.000000  -47.000000   65.000000    0.000793    0.000793    0.000848    0.000001    0.526146    0.000001    0.000000    0.000794    0.000794
     3     7   -1.000000    1.000000    1.000000  -45.000000   55.000000   39.000000  143.000000  -29.000000   83.000000    0.000793    0.000793    0.000848    0.000001    0.526146    0.000001    0.000000    0.000794    0.000794
     3     7    0.000000    0.000000    0.000000   -7.000000   97.000000    1.000000  101.000000  -47.000000   65.000000    0.000526    0.000526    0.000506    0.000000    0.526146    0.000000    0.000000    0.000526    0.000526
     3     7    0.000000    0.000000    1.000000   -7.000000   97.000000    1.000000  101.000000  -29.000000   83.000000    0.000526    0.000526    0.000506    0.000000    0.526146    0.000000    0.000000    0.000526    0.000526
     3     7    0.000000    1.000000    0.000000   -7.000000   97.000000   39.000000  143.000000  -47.000000   65.000000    0.000957    0.000957    0.000929    0.000001    0.526146    0.000001    0.000000    0.000957    0.000957
     3     7    0.000000    1.000000    1.000000   -7.000000   97.000000   39.000000  143.000000  -29.000000   83.000000    0.000957    0.000957    0.000929    0.000001    0.526146    0.000001    0.000000    0.000957    0.000957
     3     8    0.000000    0.000000    0.000000  -45.000000   87.000000    1.000000  121.000000  -47.000000   65.000000    0.174641    0.174641    0.175201    0.035023    0.526146    0.040107    0.021102    0.195743    0.195743
     3     8    0.000000    0.000000    1.000000  -45.000000   87.000000    1.000000  121.000000  -29.000000   83.000000    0.174641    0.174641    0.175201    0.035024    0.526146    0.040107    0.021102    0.195743    0.195743
     3     8    0.000000    1.000000    0.000000  -45.000000   87.000000   59.000000  143.000000  -47.000000   65.000000    0.000335    0.000335    0.000332    0.000000    0.526146    0.000000    0.000000    0.000335    0.000335
     3     8    0.000000    1.000000    1.000000  -45.000000   87.000000   59.000000  143.000000  -29.000000   83.000000    0.000335    0.000335    0.000332    0.000000    0.526146    0.000000    0.000000    0.000335    0.000335
     3     9   -1.000000    0.000000    0.000000  -45.000000   41.000000    2.000000  134.000000  -47.000000   65.000000    0.000813    0.000813    0.000869    0.000001    0.526146    0.000001    0.000000    0.000813    0.000813
     3     9   -1.000000    0.000000    1.000000  -45.000000   41.000000    2.000000  134.000000  -29.000000   83.000000    0.000813    0.000813    0.000869    0.000001    0.526146    0.000001    0.000000    0.000813    0.000813
     3     9    0.000000    0.000000    0.000000  -21.000000   97.000000    1.000000  135.000000  -47.000000   65.000000    0.137122    0.137122    0.135300    0.024022    0.526146    0.027156    0.014288    0.151410    0.151410
     3     9    0.000000    0.000000    1.000000  -21.000000   97.000000    1.000000  135.000000  -29.000000   83.000000    0.137122    0.137122    0.135300    0.024022    0.526146    0.027156    0.014288    0.151410    0.151410
     3    10    0.000000    0.000000    0.000000  -38.000000   94.000000    1.000000   87.000000  -47.000000   65.000000    0.000598    0.000598    0.000576    0.000000    0.526146    0.000000    0.000000    0.000598    0.000598
     3    10    0.000000    0.000000    1.000000  -38.000000   94.000000    1.000000   87.000000  -29.000000   83.000000    0.000598    0.000598    0.000576    0.000000    0.526146    0.000000    0.000000    0.000598    0.000598
     3    10    0.000000    1.000000    0.000000  -41.000000   97.000000   25.000000  143.000000  -47.000000   65.000000    0.167426    0.167426    0.168166    0.032855    0.526146    0.037527    0.019744    0.187170    0.187170
     3    10    0.000000    1.000000    1.000000  -41.000000   97.000000   25.000000  143.000000  -29.000000   83.000000    0.167426    0.167426    0.168166    0.032855    0.526146    0.037527    0.019744    0.187170    0.187170
     4     4    0.000000    0.000000    1.000000  -16.000000  124.000000  -62.000000   78.000000  -11.000000   83.000000    0.007460    0.007460    0.007317    0.000081    0.708654    0.000090    0.000064    0.007524    0.007524
     4     5    0.000000   -1.000000    0.000000  -17.000000  111.000000  -63.000000   31.000000  -45.000000   81.000000    0.000549    0.000549    0.000540    0.000000    0.695796    0.000000    0.000000    0.000549    0.000549
     4     5    0.000000    0.000000    0.000000  -17.000000  111.000000  -31.000000   79.000000  -47.000000   83.000000    0.013736    0.013736    0.013424    0.000394    0.695796    0.000425    0.000296    0.014032    0.014032
     4     6    0.000000    0.000000    0.000000  -17.000000   71.000000  -63.000000   71.000000  -47.000000   65.000000    0.000438    0.000438    0.000420    0.000000    0.606262    0.000000    0.000000    0.000438    0.000438
     4     6    0.000000    0.000000    1.000000  -17.000000   71.000000  -63.000000   71.000000  -29.000000   83.000000    0.000438    0.000438    0.000420    0.000000    0.606262    0.000000    0.000000    0.000438    0.000438
     4     6    1.000000    0.000000    0.000000    9.000000  125.000000  -63.000000   71.000000  -47.000000   65.000000    0.085102    0.085102    0.080032    0.012809    0.606262    0.014016    0.008497    0.093599    0.093599
     4     6    1.000000    0.000000    1.000000    9.000000  125.000000  -63.000000   71.000000  -29.000000   83.000000    0.085102    0.085102    0.080032    0.012809    0.606262    0.014016    0.008497    0.093599    0.093599
     4     7    0.000000   -1.000000    0.000000   -7.000000  125.000000  -63.000000   21.000000  -47.000000   65.000000    0.000335    0.000335    0.000332    0.000000    0.526146    0.000000    0.000000    0.000335    0.000335
     4     7    0.000000   -1.000000    1.000000   -7.000000  125.000000  -63.000000   21.000000  -29.000000   83.000000    0.000335    0.000335    0.000332    0.000000    0.526146    0.000000    0.000000    0.000335    0.000335
     4     7    0.000000    0.000000    0.000000   -7.000000  125.000000  -41.000000   79.000000  -47.000000   65.000000    0.174642    0.174642    0.175201    0.035024    0.526146    0.040107    0.021102    0.195744    0.195744
     4     7    0.000000    0.000000    1.000000   -7.000000  125.000000  -41.000000   79.000000  -29.000000   83.000000    0.174642    0.174642    0.175201    0.035024    0.526146    0.040107    0.021102    0.195744    0.195744
     4     8    0.000000   -1.000000    0.000000  -17.000000   87.000000  -63.000000   41.000000  -47.000000   65.000000    0.000957    0.000957    0.000929    0.000001    0.526147    0.000001    0.000000    0.000957    0.000957
     4     8    0.000000   -1.000000    1.000000  -17.000000   87.000000  -63.000000   41.000000  -29.000000   83.000000    0.000957    0.000957    0.000929    0.000001    0.526147    0.000001    0.000000    0.000957    0.000957
     4     8    0.000000    0.000000    0.000000  -17.000000   87.000000  -21.000000   79.000000  -47.000000   65.000000    0.000526    0.000526    0.000506    0.000000    0.526147    0.000000    0.000000    0.000526    0.000526
     4     8    0.000000    0.000000    1.000000  -17.000000   87.000000  -21.000000   79.000000  -29.000000   83.000000    0.000526    0.000526    0.000506    0.000000    0.526147    0.000000    0.000000    0.000526    0.000526
     4     8    1.000000   -1.000000    0.000000   25.000000  125.000000  -63.000000   41.000000  -47.000000   65.000000    0.000793    0.000793    0.000848    0.000001    0.526147    0.000001    0.000000    0.000794    0.000794
     4     8    1.000000   -1.000000    1.000000   25.000000  125.000000  -63.000000   41.000000  -29.000000   83.000000    0.000793    0.000793    0.000848    0.000001    0.526147    0.000001    0.000000    0.000794    0.000794
     4     9    0.000000   -1.000000    0.000000  -17.000000  121.000000  -63.000000   55.000000  -47.000000   65.000000    0.167427    0.167427    0.168167    0.032855    0.526147    0.037527    0.019745    0.187172    0.187172
     4     9    0.000000   -1.000000    1.000000  -17.000000  121.000000  -63.000000   55.000000  -29.000000   83.000000    0.167427    0.167427    0.168167    0.032855    0.526147    0.037527    0.019745    0.187172    0.187172
     4     9    0.000000    0.000000    0.000000  -14.000000  118.000000   -7.000000   79.000000  -47.000000   65.000000    0.000598    0.000598    0.000576    0.000000    0.526147    0.000000    0.000000    0.000598    0.000598
     4     9    0.000000    0.000000    1.000000  -14.000000  118.000000   -7.000000   79.000000  -29.000000   83.000000    0.000598    0.000598    0.000576    0.000000    0.526147    0.000000    0.000000    0.000598    0.000598
     4    10    0.000000    0.000000    0.000000  -17.000000  101.000000  -55.000000   79.000000  -47.000000   65.000000    0.137122    0.137122    0.135299    0.024022    0.526146    0.027156    0.014288    0.151410    0.151410
     4    10    0.000000    0.000000    1.000000  -17.000000  101.000000  -55.000000   79.000000  -29.000000   83.000000    0.137122    0.137122    0.135299    0.024022    0.526146    0.027156    0.014288    0.151410    0.151410
     4    10    1.000000    0.000000    0.000000   39.000000  125.000000  -54.000000   78.000000  -47.000000   65.000000    0.000813    0.000813    0.000869    0.000001    0.526146    0.000001    0.000000    0.000813    0.000813
     4    10    1.000000    0.000000    1.000000   39.000000  125.000000  -54.000000   78.000000  -29.000000   83.000000    0.000813    0.000813    0.000869    0.000001    0.526146    0.000001    0.000000    0.000813    0.000813
     5     5    0.000000    0.000000    1.000000  -30.000000  110.000000  -30.000000  110.000000  -11.000000   83.000000    0.003814    0.003814    0.003817    0.000025    0.682903    0.000028    0.000019    0.003833    0.003833
     5     7    0.000000    0.000000    0.000000   -7.000000  111.000000  -31.000000  101.000000  -47.000000   65.000000    0.111507    0.111507    0.111857    0.020362    0.514056    0.022434    0.011532    0.123039    0.123039
     5     7    0.000000    0.000000    1.000000   -7.000000  111.000000  -31.000000  101.000000  -29.000000   83.000000    0.111506    0.111506    0.111857    0.020362    0.514056    0.022434    0.011532    0.123039    0.123039
     5     8    0.000000    0.000000    0.000000  -31.000000   87.000000  -21.000000  111.000000  -47.000000   65.000000    0.111506    0.111506    0.111857    0.020362    0.514057    0.022434    0.011532    0.123039    0.123039
     5     8    0.000000    0.000000    1.000000  -31.000000   87.000000  -21.000000  111.000000  -29.000000   83.000000    0.111506    0.111506    0.111857    0.020362    0.514057    0.022434    0.011532    0.123039    0.123039
     5     9    0.000000    0.000000    0.000000  -21.000000  111.000000   -7.000000  111.000000  -47.000000   65.000000    0.111507    0.111507    0.111857    0.020362    0.514057    0.022434    0.011532    0.123039    0.123039
     5     9    0.000000    0.000000    1.000000  -21.000000  111.000000   -7.000000  111.000000  -29.000000   83.000000    0.111507    0.111507    0.111857    0.020362    0.514057    0.022434    0.011532    0.123039    0.123039
     5    10    0.000000    0.000000    0.000000  -31.000000  101.000000  -31.000000   87.000000  -47.000000   65.000000    0.111507    0.111507    0.111857    0.020362    0.514056    0.022434    0.011532    0.123039    0.123039
     5    10    0.000000    0.000000    1.000000  -31.000000  101.000000  -31.000000   87.000000  -29.000000   83.000000    0.111506    0.111506    0.111857    0.020362    0.514056    0.022434    0.011532    0.123039    0.123039
     6     6    0.000000    0.000000    1.000000  -70.000000   70.000000  -70.000000   70.000000  -29.000000   65.000000    0.133581    0.133581    0.120426    0.033298    0.507581    0.036272    0.018411    0.151992    0.151992
     6     7   -1.000000   -1.000000   -1.000000  -71.000000   55.000000  -71.000000   21.000000  -65.000000   29.000000    0.000546    0.000546    0.000535    0.000000    0.434010    0.000000    0.000000    0.000546    0.000546
     6     7   -1.000000   -1.000000    0.000000  -71.000000   55.000000  -71.000000   21.000000  -62.000000   62.000000    0.007295    0.007295    0.006927    0.000061    0.434010    0.000070    0.000030    0.007326    0.007326
     6     7   -1.000000   -1.000000    1.000000  -71.000000   55.000000  -71.000000   21.000000  -29.000000   65.000000    0.000546    0.000546    0.000535    0.000000    0.434010    0.000000    0.000000    0.000546    0.000546
     6     7   -1.000000    0.000000   -1.000000  -71.000000   55.000000  -41.000000   71.000000  -65.000000   29.000000    0.013477    0.013477    0.013424    0.000291    0.434010    0.000321    0.000140    0.013616    0.013616
     6     7   -1.000000    0.000000    0.000000  -71.000000   55.000000  -41.000000   71.000000  -65.000000   65.000000    0.266931    0.266931    0.249486    0.068582    0.434010    0.080458    0.034919    0.301850    0.301850
     6     7   -1.000000    0.000000    1.000000  -71.000000   55.000000  -41.000000   71.000000  -29.000000   65.000000    0.013477    0.013477    0.013424    0.000291    0.434010    0.000321    0.000140    0.013616    0.013616
     6     8    0.000000   -1.000000   -1.000000  -55.000000   71.000000  -71.000000   41.000000  -65.000000   29.000000    0.013477    0.013477    0.013424    0.000291    0.434010    0.000321    0.000140    0.013616    0.013616
     6     8    0.000000   -1.000000    0.000000  -55.000000   71.000000  -71.000000   41.000000  -65.000000   65.000000    0.266929    0.266929    0.249485    0.068582    0.434010    0.080457    0.034919    0.301848    0.301848
     6     8    0.000000   -1.000000    1.000000  -55.000000   71.000000  -71.000000   41.000000  -29.000000   65.000000    0.013477    0.013477    0.013424    0.000291    0.434010    0.000321    0.000140    0.013616    0.013616
     6     8    0.000000    0.000000   -1.000000  -55.000000   71.000000  -21.000000   71.000000  -65.000000   29.000000    0.000546    0.000546    0.000535    0.000000    0.434010    0.000000    0.000000    0.000546    0.000546
     6     8    0.000000    0.000000    0.000000  -55.000000   71.000000  -21.000000   71.000000  -62.000000   62.000000    0.007295    0.007295    0.006927    0.000061    0.434010    0.000070    0.000030    0.007326    0.007326
     6     8    0.000000    0.000000    1.000000  -55.000000   71.000000  -21.000000   71.000000  -29.000000   65.000000    0.000546    0.000546    0.000535    0.000000    0.434010    0.000000    0.000000    0.000546    0.000546
     6     9   -1.000000   -1.000000   -1.000000  -71.000000   41.000000  -71.000000   55.000000  -65.000000   29.000000    0.013477    0.013477    0.013424    0.000291    0.434010    0.000321    0.000140    0.013616    0.013616
     6     9   -1.000000   -1.000000    0.000000  -71.000000   41.000000  -71.000000   55.000000  -65.000000   65.000000    0.266934    0.266934    0.249489    0.068583    0.434010    0.080459    0.034920    0.301854    0.301854
     6     9   -1.000000   -1.000000    1.000000  -71.000000   41.000000  -71.000000   55.000000  -29.000000   65.000000    0.013477    0.013477    0.013424    0.000291    0.434010    0.000321    0.000140    0.013616    0.013616
     6     9    0.000000   -1.000000   -1.000000  -21.000000   71.000000  -71.000000   55.000000  -65.000000   29.000000    0.000546    0.000546    0.000535    0.000000    0.434010    0.000000    0.000000    0.000546    0.000546
     6     9    0.000000   -1.000000    0.000000  -21.000000   71.000000  -71.000000   55.000000  -62.000000   62.000000    0.007295    0.007295    0.006927    0.000061    0.434010    0.000070    0.000030    0.007326    0.007326
     6     9    0.000000   -1.000000    1.000000  -21.000000   71.000000  -71.000000   55.000000  -29.000000   65.000000    0.000546    0.000546    0.000535    0.000000    0.434010    0.000000    0.000000    0.000546    0.000546
     6    10   -1.000000    0.000000   -1.000000  -71.000000   21.000000  -55.000000   71.000000  -65.000000   29.000000    0.000546    0.000546    0.000535    0.000000    0.434010    0.000000    0.000000    0.000546    0.000546
     6    10   -1.000000    0.000000    0.000000  -71.000000   21.000000  -55.000000   71.000000  -62.000000   62.000000    0.007295    0.007295    0.006927    0.000061    0.434010    0.000070    0.000030    0.007326    0.007326
     6    10   -1.000000    0.000000    1.000000  -71.000000   21.000000  -55.000000   71.000000  -29.000000   65.000000    0.000546    0.000546    0.000535    0.000000    0.434010    0.000000    0.000000    0.000546    0.000546
     6    10    0.000000    0.000000   -1.000000  -41.000000   71.000000  -55.000000   71.000000  -65.000000   29.000000    0.013477    0.013477    0.013424    0.000291    0.434010    0.000321    0.000140    0.013616    0.013616
     6    10    0.000000    0.000000    0.000000  -41.000000   71.000000  -55.000000   71.000000  -65.000000   65.000000    0.266929    0.266929    0.249485    0.068582    0.434010    0.080457    0.034919    0.301849    0.301849
     6    10    0.000000    0.000000    1.000000  -41.000000   71.000000  -55.000000   71.000000  -29.000000   65.000000    0.013477    0.013477    0.013424    0.000291    0.434010    0.000321    0.000140    0.013616    0.013616
     7     7    0.000000    0.000000    1.000000   -6.000000  134.000000  -40.000000  100.000000  -29.000000   65.000000    0.182425    0.182425    0.183917    0.035208    0.367388    0.040754    0.014973    0.197397    0.197397
     7     8    0.000000    0.000000   -1.000000   -7.000000   87.000000  -21.000000  101.000000  -65.000000   29.000000    0.001033    0.001033    0.001003    0.000001    0.367388    0.000001    0.000000    0.001034    0.001034
     7     8    0.000000    0.000000    0.000000   -7.000000   87.000000  -21.000000  101.000000  -62.000000   62.000000    0.016586    0.016586    0.016101    0.000377    0.367388    0.000423    0.000155    0.016741    0.016741
     7     8    0.000000    0.000000    1.000000   -7.000000   87.000000  -21.000000  101.000000  -29.000000   65.000000    0.001033    0.001033    0.001003    0.000001    0.367388    0.000001    0.000000    0.001034    0.001034
     7     8    1.000000   -1.000000    0.000000   25.000000  135.000000  -41.000000   41.000000  -59.000000   59.000000    0.000663    0.000663    0.000693    0.000000    0.367388    0.000000    0.000000    0.000663    0.000663
     7     8    1.000000    0.000000   -1.000000   25.000000  135.000000  -21.000000  101.000000  -65.000000   29.000000    0.008701    0.008701    0.008529    0.000068    0.367388    0.000081    0.000030    0.008731    0.008731
     7     8    1.000000    0.000000    0.000000   25.000000  135.000000  -21.000000  101.000000  -65.000000   65.000000    0.206560    0.206560    0.208128    0.042088    0.367388    0.049199    0.018075    0.224635    0.224635
     7     8    1.000000    0.000000    1.000000   25.000000  135.000000  -21.000000  101.000000  -29.000000   65.000000    0.008701    0.008701    0.008529    0.000068    0.367388    0.000081    0.000030    0.008731    0.008731
     7     9    0.000000   -1.000000   -1.000000   -7.000000  121.000000  -41.000000   55.000000  -65.000000   29.000000    0.002086    0.002086    0.002131    0.000002    0.367388    0.000003    0.000001    0.002087    0.002087
     7     9    0.000000   -1.000000    0.000000   -7.000000  121.000000  -41.000000   55.000000  -63.000000   63.000000    0.034943    0.034943    0.035623    0.001397    0.367388    0.001600    0.000588    0.035531    0.035531
     7     9    0.000000   -1.000000    1.000000   -7.000000  121.000000  -41.000000   55.000000  -29.000000   65.000000    0.002086    0.002086    0.002131    0.000002    0.367388    0.000003    0.000001    0.002087    0.002087
     7     9    0.000000    0.000000   -1.000000   -7.000000  121.000000   -7.000000  101.000000  -65.000000   29.000000    0.011280    0.011280    0.010999    0.000144    0.367388    0.000166    0.000061    0.011341    0.011341
     7     9    0.000000    0.000000    0.000000   -7.000000  121.000000   -7.000000  101.000000  -65.000000   65.000000    0.261106    0.261106    0.262181    0.061715    0.367388    0.073077    0.026848    0.287953    0.287953
     7     9    0.000000    0.000000    1.000000   -7.000000  121.000000   -7.000000  101.000000  -29.000000   65.000000    0.011280    0.011280    0.010999    0.000144    0.367388    0.000166    0.000061    0.011341    0.011341
     7    10    0.000000    0.000000   -1.000000   -7.000000  101.000000  -41.000000   87.000000  -65.000000   29.000000    0.011280    0.011280    0.010999    0.000144    0.367388    0.000166    0.000061    0.011341    0.011341
     7    10    0.000000    0.000000    0.000000   -7.000000  101.000000  -41.000000   87.000000  -65.000000   65.000000    0.261105    0.261105    0.262181    0.061715    0.367388    0.073077    0.026848    0.287953    0.287953
     7    10    0.000000    0.000000    1.000000   -7.000000  101.000000  -41.000000   87.000000  -29.000000   65.000000    0.011280    0.011280    0.010999    0.000144    0.367388    0.000166    0.000061    0.011341    0.011341
     7    10    1.000000    0.000000   -1.000000   39.000000  135.000000  -41.000000   87.000000  -65.000000   29.000000    0.002086    0.002086    0.002131    0.000002    0.367388    0.000003    0.000001    0.002087    0.002087
     7    10    1.000000    0.000000    0.000000   39.000000  135.000000  -41.000000   87.000000  -63.000000   63.000000    0.034943    0.034943    0.035622    0.001397    0.367388    0.001600    0.000588    0.035531    0.035531
     7    10    1.000000    0.000000    1.000000   39.000000  135.000000  -41.000000   87.000000  -29.000000   65.000000    0.002086    0.002086    0.002131    0.000002    0.367388    0.000003    0.000001    0.002087    0.002087
     8     8    0.000000    0.000000    1.000000  -54.000000   86.000000  -20.000000  120.000000  -29.000000   65.000000    0.182424    0.182424    0.183916    0.035208    0.367388    0.040754    0.014973    0.197396    0.197396
     8     9   -1.000000    0.000000   -1.000000  -55.000000   41.000000   -7.000000  121.000000  -65.000000   29.000000    0.002086    0.002086    0.002131    0.000002    0.367388    0.000003    0.000001    0.002087    0.002087
     8     9   -1.000000    0.000000    0.000000  -55.000000   41.000000   -7.000000  121.000000  -63.000000   63.000000    0.034943    0.034943    0.035622    0.001397    0.367388    0.001600    0.000588    0.035531    0.035531
     8     9   -1.000000    0.000000    1.000000  -55.000000   41.000000   -7.000000  121.000000  -29.000000   65.000000    0.002086    0.002086    0.002131    0.000002    0.367388    0.000003    0.000001    0.002087    0.002087
     8     9    0.000000    0.000000   -1.000000  -21.000000   87.000000   -7.000000  121.000000  -65.000000   29.000000    0.011280    0.011280    0.010999    0.000144    0.367388    0.000166    0.000061    0.011341    0.011341
     8     9    0.000000    0.000000    0.000000  -21.000000   87.000000   -7.000000  121.000000  -65.000000   65.000000    0.261106    0.261106    0.262182    0.061715    0.367388    0.073078    0.026848    0.287954    0.287954
     8     9    0.000000    0.000000    1.000000  -21.000000   87.000000   -7.000000  121.000000  -29.000000   65.000000    0.011280    0.011280    0.010999    0.000144    0.367388    0.000166    0.000061    0.011341    0.011341
     8    10    0.000000    0.000000   -1.000000  -41.000000   87.000000  -21.000000   87.000000  -65.000000   29.000000    0.011280    0.011280    0.010999    0.000144    0.367388    0.000166    0.000061    0.011341    0.011341
     8    10    0.000000    0.000000    0.000000  -41.000000   87.000000  -21.000000   87.000000  -65.000000   65.000000    0.261104    0.261104    0.262180    0.061714    0.367388    0.073077    0.026848    0.287951    0.287951
     8    10    0.000000    0.000000    1.000000  -41.000000   87.000000  -21.000000   87.000000  -29.000000   65.000000    0.011280    0.011280    0.010999    0.000144    0.367388    0.000166    0.000061    0.011341    0.011341
     8    10    0.000000    1.000000   -1.000000  -41.000000   87.000000   25.000000  121.000000  -65.000000   29.000000    0.002086    0.002086    0.002131    0.000002    0.367388    0.000003    0.000001    0.002087    0.002087
     8    10    0.000000    1.000000    0.000000  -41.000000   87.000000   25.000000  121.000000  -63.000000   63.000000    0.034943    0.034943    0.035622    0.001397    0.367388    0.001600    0.000588    0.035531    0.035531
     8    10    0.000000    1.000000    1.000000  -41.000000   87.000000   25.000000  121.000000  -29.000000   65.000000    0.002086    0.002086    0.002131    0.000002    0.367388    0.000003    0.000001    0.002087    0.002087
     9     9    0.000000    0.000000    1.000000  -20.000000  120.000000   -6.000000  134.000000  -29.000000   65.000000    0.182427    0.182427    0.183919    0.035208    0.367388    0.040755    0.014973    0.197400    0.197400
     9    10    0.000000    0.000000   -1.000000  -21.000000  101.000000   -7.000000   87.000000  -65.000000   29.000000    0.001033    0.001033    0.001003    0.000001    0.367388    0.000001    0.000000    0.001034    0.001034
     9    10    0.000000    0.000000    0.000000  -21.000000  101.000000   -7.000000   87.000000  -62.000000   62.000000    0.016586    0.016586    0.016101    0.000377    0.367388    0.000423    0.000155    0.016741    0.016741
     9    10    0.000000    0.000000    1.000000  -21.000000  101.000000   -7.000000   87.000000  -29.000000   65.000000    0.001033    0.001033    0.001003    0.000001    0.367388    0.000001    0.000000    0.001034    0.001034
     9    10    0.000000    1.000000   -1.000000  -21.000000  101.000000   25.000000  135.000000  -65.000000   29.000000    0.008701    0.008701    0.008529    0.000068    0.367388    0.000081    0.000030    0.008731    0.008731
     9    10    0.000000    1.000000    0.000000  -21.000000  101.000000   25.000000  135.000000  -65.000000   65.000000    0.206564    0.206564    0.208131    0.042089    0.367388    0.049200    0.018076    0.224639    0.224639
     9    10    0.000000    1.000000    1.000000  -21.000000  101.000000   25.000000  135.000000  -29.000000   65.000000    0.008701    0.008701    0.008529    0.000068    0.367388    0.000081    0.000030    0.008731    0.008731
     9    10    1.000000    1.000000    0.000000   39.000000  121.000000   25.000000  135.000000  -59.000000   59.000000    0.000663    0.000663    0.000693    0.000000    0.367388    0.000000    0.000000    0.000663    0.000663
    10    10    0.000000    0.000000    1.000000  -40.000000  100.000000  -54.000000   86.000000  -29.000000   65.000000    0.182425    0.182425    0.183917    0.035208    0.367388    0.040755    0.014973    0.197398    0.197398
 The legend for the bond pair matrix follows:
 Columns 1 and 2 = atom numbers
 Columns 3 to 5 = repeata, repeatb, repeatc (i.e., periodic translation of second atom)
 Columns 6 to 11 = corners of the shared parallepiped: min na, max na, min nb, max nb, min nc, max nc
 Columns 12 =  contact exchange
 Columns 13 =  a term for computing average spin polarization of bonding
 Columns 14 =  overlap population
 Columns 15 =  the integrated second order atomic exchange propensities for computing bond order
 Columns 16 =  the coordination term constructed from tanh function
 Columns 17 =  the pairwise term
 Columns 18 =  expansion term combining coordination and pairwise terms
 Columns 19 =  bond index before imposing the atom self-exchange constraint
 Columns 20 =  final bond order
 
 The atom self-exchange constraint affected (by at least 0.1_dp*BO_print_cutoff)      0 bond orders.
 
  
 ******************** TIME CONTROL ********************
 Finished calculate_final_BOs in    4.1999999433755875E-002 seconds
 ******************************************************
  
 Bond order analysis complete.
  
 ******************** TIME CONTROL ********************
 Finished perform_BO_analysis in    2.4419999122619629      seconds
 ******************************************************
  
 The computed Rsquared moments of the atoms (in bohr^2) are: 
     9.025081     9.024985     9.024933     9.024917     7.688065    17.611280    34.235141    34.235050    34.235337    34.235148
 The computed Rcubed moments of the atoms (in bohr^3) are: 
    17.276712    17.276454    17.276284    17.276171    12.651044    45.032890    88.987696    88.987366    88.988389    88.987723
 The computed Rfourth moments of the atoms (in bohr^4) are: 
    48.420290    48.419549    48.418913    48.418273    30.735809   147.971028   286.914250   286.912934   286.916971   286.914330
 The tau weighted Rfourth moments of the atoms (in bohr^4) are: 
     8.102618     8.102488     8.102425     8.102430     6.959789    28.428486    83.313849    83.313561    83.314351    83.314004
 The atom volumes (in bohr^3) are: 
    34.489719    34.489443    34.489274    34.489229    31.432341    69.586942    97.717193    97.717054    97.717460    97.717328
 Normal termination of Chargemol program.
 Copyright (c) 2014, 2015, 2016, 2017, 2018, 2019, 2020, 2021 by Thomas A. Manz and Nidia Gabaldon Limas. Rights reserved.
 Use and distribution of this program is subject to certain licensing restrictions.
 Please see ddec.sourceforge.net for details.
  
 Please cite the following journal article as a general reference to the Chargemol program:
 N. Gabaldon Limas and T. A. Manz,  "Introducing DDEC6 atomic population analysis: part 4.
 Efficient parallel computation of net atomic charges, atomic spin moments, bond orders, and more," RSC Advances, Vol. 8 (2018) 2678-2707.
  
 Please cite the following journal references when using this program to compute DDEC6 charges:
 (1) T. A. Manz and N. Gabaldon Limas, "Introducing DDEC6 atomic population analysis: part 1.
 Charge partitioning theory and methodology," RSC Advances, Vol. 6 (2016) 47771-47801.
 (2) N. Gabaldon Limas and T. A. Manz, "Introducing DDEC6 atomic population analysis: part 2. 
 Computed results for a wide range of periodic and nonperiodic materials," RSC Advances, Vol. 6 (2016) 45727-45747.
 If desired, you can also cite references listed below for the DDEC3 and earlier methods.
  
 Please cite the following journal references when using this program to compute DDEC, Hirshfeld, or ISA charges:
 Thomas A. Manz and David S. Sholl, "Improved Atoms-in-Molecule Charge Partitioning Functional for Simultaneously Reproducing the Electrostatic
 Potential and Chemical States in Periodic and Non-Periodic Materials", J. Chem. Theory Comput., Vol. 8 (2012) 2844-2867.
 Thomas A. Manz and David S. Sholl, "Chemically Meaningful Atomic Charges that Reproduce the Electrostatic Potential in Periodic and Nonperiodic
 Materials", J. Chem. Theory Comput., Vol. 6 (2010) 2455-2468.
  
 Please cite the following journal reference when using this program to compute atomic spin moments:
 Thomas A. Manz and David S. Sholl, "Methods for Computing Accurate Atomic Spin Moments for Collinear and Noncollinear Magnetism in Periodic and
 Nonperiodic Materials", J. Chem. Theory Comput., Vol. 7 (2011) 4146-4164.
  
 Please cite the following reference when using this program to compute bond orders:
 Thomas A. Manz, "Introducing DDEC6 atomic population analysis: part 3. Comprehensive method to compute bond orders.", RSC Advances, Vol. 7 (2017) 45552-45581.
  
 Exiting Chargemol
 2025/02/06  10:08:42
  
 ******************** TIME CONTROL ********************
 Finished chargemol in    7.9270000457763672      seconds
 ******************************************************
  
