# Supplementary material for: How well do various QM-derived net atomic charges reproduce the electrostatic potential surrounding a material across multiple geometric conformations?
Source: RSC Adv. 2025 Jul 7;15(29):23223–65. doi: 10.1039/d4ra07900k (PMC12230677; doi:10.1039/d4ra07900k)
Supplement: RA-015-D4RA07900K-s002 [file RA-015-D4RA07900K-s002.zip › 11_sodium_chloride_crystals/Pm3m_NaCl/10_core_electrons/DDEC_atomic_Rsquared_moments.xyz]

    2
jmolscript: load "" {1 1 1} spacegroup "x,y,z" unitcell [{      2.667000     0.000000     0.000000 }, {      0.000000     2.667000     0.000000 }, {      0.000000     0.000000     2.667000 }]
Na      0.000000     0.000000     0.000000     7.859775
Cl      1.333500     1.333500     1.333500    32.925251
  
Same information as above printed with atom number.
atom #   symbol            x            y            z   Rsquared_moment
     1       Na     0.000000     0.000000     0.000000          7.859775
     2       Cl     1.333500     1.333500     1.333500         32.925251
