# Supplementary material for: How well do various QM-derived net atomic charges reproduce the electrostatic potential surrounding a material across multiple geometric conformations?
Source: RSC Adv. 2025 Jul 7;15(29):23223–65. doi: 10.1039/d4ra07900k (PMC12230677; doi:10.1039/d4ra07900k)
Supplement: RA-015-D4RA07900K-s002 [file RA-015-D4RA07900K-s002.zip › 11_sodium_chloride_crystals/Pm3m_NaCl/10_core_electrons/overlap_populations_and_contact_exchanges.txt]

   48
jmolscript: load "" {1 1 1} spacegroup "x,y,z" unitcell [{      2.667000     0.000000     0.000000 }, {      0.000000     2.667000     0.000000 }, {      0.000000     0.000000     2.667000 }]
 atom1  atom2  translation A  translation B  translation C  overlap population  contact exchange
     1      1              0              0              1            0.006205          0.006200
     1      1              0              0             -1            0.006205          0.006200
     1      1              0              1              0            0.006205          0.006200
     1      1              0             -1              0            0.006205          0.006200
     1      1              1              0              0            0.006205          0.006200
     1      1             -1              0              0            0.006205          0.006200
     1      2             -1             -1             -1            0.118078          0.116004
     2      1              1              1              1            0.118078          0.116004
     1      2             -1             -1              0            0.118078          0.116004
     2      1              1              1              0            0.118078          0.116004
     1      2             -1              0             -1            0.118078          0.116004
     2      1              1              0              1            0.118078          0.116004
     1      2             -1              0              0            0.118078          0.116004
     2      1              1              0              0            0.118078          0.116004
     1      2              0             -1             -1            0.118078          0.116004
     2      1              0              1              1            0.118078          0.116004
     1      2              0             -1              0            0.118078          0.116004
     2      1              0              1              0            0.118078          0.116004
     1      2              0              0             -1            0.118078          0.116004
     2      1              0              0              1            0.118078          0.116004
     1      2              0              0              0            0.118078          0.116005
     2      1              0              0              0            0.118078          0.116005
     2      2              0              0              1            0.235103          0.232211
     2      2              0              0             -1            0.235103          0.232211
     2      2              0              1             -1            0.012315          0.012333
     2      2              0             -1              1            0.012315          0.012333
     2      2              0              1              0            0.235104          0.232212
     2      2              0             -1              0            0.235104          0.232212
     2      2              0              1              1            0.012315          0.012333
     2      2              0             -1             -1            0.012315          0.012333
     2      2              1             -1             -1            0.000972          0.000974
     2      2             -1              1              1            0.000972          0.000974
     2      2              1             -1              0            0.012315          0.012333
     2      2             -1              1              0            0.012315          0.012333
     2      2              1             -1              1            0.000972          0.000974
     2      2             -1              1             -1            0.000972          0.000974
     2      2              1              0             -1            0.012315          0.012333
     2      2             -1              0              1            0.012315          0.012333
     2      2              1              0              0            0.235103          0.232211
     2      2             -1              0              0            0.235103          0.232211
     2      2              1              0              1            0.012315          0.012333
     2      2             -1              0             -1            0.012315          0.012333
     2      2              1              1             -1            0.000972          0.000974
     2      2             -1             -1              1            0.000972          0.000974
     2      2              1              1              0            0.012315          0.012333
     2      2             -1             -1              0            0.012315          0.012333
     2      2              1              1              1            0.000972          0.000974
     2      2             -1             -1             -1            0.000972          0.000974
  
