# Supplementary material for: How well do various QM-derived net atomic charges reproduce the electrostatic potential surrounding a material across multiple geometric conformations?
Source: RSC Adv. 2025 Jul 7;15(29):23223–65. doi: 10.1039/d4ra07900k (PMC12230677; doi:10.1039/d4ra07900k)
Supplement: RA-015-D4RA07900K-s002 [file RA-015-D4RA07900K-s002.zip › 11_sodium_chloride_crystals/Pm3m_NaCl/10_core_electrons/VASP_DDEC_analysis.output]

  
 ******************** TIME CONTROL ********************
 Starting Chargemol development version January 4, 2022     
 ******************************************************
  
 Starting DDEC program
 2025/02/06  10:12:47
 Copyright (c) 2014, 2015, 2016, 2017, 2018, 2019, 2020, 2021 by Thomas A. Manz and Nidia Gabaldon Limas. Rights reserved.
  
 **************** THREAD INFORMATION ******************
 Job running using OpenMP.
 The number of parallel threads is:            8
  
 ******************************************************
  
 /home/tamanz/bin/atomic_densities/                                                                                                                                                                      
  
 ******************** TIME CONTROL ********************
 Starting format_vasp_densities
 ******************************************************
  
 inputfile = AECCAR2
 vectors
  5.039899  0.000000  0.000000
  0.000000  5.039899  0.000000
  0.000000  0.000000  5.039899
 direct_coords
  0.000000  0.000000  0.000000
  0.500000  0.500000  0.500000
 totnumA=     36
 totnumB=     36
 totnumC=     36
 core_available F
 inputfile = CHGCAR
 valence_grid_correct = T
  
 ******************** TIME CONTROL ********************
 Read input files in    4.6999998390674591E-002 seconds
 ******************************************************
  
 The maximum pixel electron correction was:   0.040655
 The number of pixel corrections was:      1
 sum_negative_density: -0.000001
 POTCAR
  
 ******************** TIME CONTROL ********************
 Starting add_missing_core_density
 ******************************************************
  
 center_nabc =
           0           0           0
          18          18          18
 delta_na=     69
 delta_nb=     69
 delta_nc=     69
  
 ******************** TIME CONTROL ********************
 Starting check_grid_spacing
 ******************************************************
  
 The grid spacing in your electron density input file is adequate.
  
 ******************** TIME CONTROL ********************
 Finished check_grid_spacing in    1.3000000268220901E-002 seconds
 ******************************************************
  
 Checking to see that all core electrons are accounted for:
  
 Printing atom number, atomic number, core electrons, and missing core for each atom.
 (Missing core electrons will be inserted using stored core electron reference densities.)
    1   11    10.000000   10
    2   17    10.000000   10
 Finished the check for missing core electrons.
  
 ******************** TIME CONTROL ********************
 Finished add_missing_core_density in    2.5000000372529030E-002 seconds
 ******************************************************
  
 The CHGCAR               file size is:                850229 bytes.
 non_collinear = F
 spin_available = F
  
 ******************** TIME CONTROL ********************
 Starting compute_dominant_atom_volumes
 ******************************************************
  
  
 ******************** TIME CONTROL ********************
 Finished compute_dominant_atom_volumes in    1.2000000104308128E-002 seconds
 ******************************************************
  
 The largest occupancy correction was
   2.0560337746132730E-002
  
 ******************** TIME CONTROL ********************
 Finished format_vasp_densities in    9.0000003576278687E-002 seconds
 ******************************************************
  
 ncore =       20.0000
 nvalence =        8.0000
 pixelvolume =    2.7438E-03
 numerically integrated valence density =    8.0227E+00
 sum_valence_occupancy_correction =   -2.2657E-02
 checkme =    6.6452E-07
 The grid spacing is adequate and all electrons are properly accounted for.
 Calculation will proceed.
 Making sure the atomic coordinates for periodic directions are inside the reference unit cell.
 The adjusted atomic coordinates are
    0.0000    0.0000    0.0000
    2.5199    2.5199    2.5199
  
 The adjusted center_nabc is
           0           0           0
          18          18          18
  
 ******************** TIME CONTROL ********************
 Starting core_iterator
 ******************************************************
  
 Iteratively solving for the core charge distributions:
 Iteration=   1
 Provisionally assigned core electron populations for the current iteration: 
     11.359441     18.227360
 change=   1.822736E+01
 Iteration=   2
 Provisionally assigned core electron populations for the current iteration: 
     11.579429     18.007373
 change=   2.199875E-01
 Iteration=   3
 Provisionally assigned core electron populations for the current iteration: 
     11.596461     17.990340
 change=   1.703253E-02
 Iteration=   4
 Provisionally assigned core electron populations for the current iteration: 
     11.600119     17.986683
 change=   3.657762E-03
 Iteration=   5
 Provisionally assigned core electron populations for the current iteration: 
     11.601612     17.985189
 change=   1.493232E-03
 Iteration=   6
 Provisionally assigned core electron populations for the current iteration: 
     11.602496     17.984306
 change=   8.832431E-04
 Iteration=   7
 Provisionally assigned core electron populations for the current iteration: 
     11.603094     17.983707
 change=   5.987718E-04
 Iteration=   8
 Provisionally assigned core electron populations for the current iteration: 
     11.603528     17.983274
 change=   4.338259E-04
 Iteration=   9
 Provisionally assigned core electron populations for the current iteration: 
     11.603857     17.982944
 change=   3.293333E-04
 Iteration=  10
 Provisionally assigned core electron populations for the current iteration: 
     11.604116     17.982686
 change=   2.583774E-04
 Iteration=  11
 Provisionally assigned core electron populations for the current iteration: 
     11.604324     17.982478
 change=   2.077219E-04
 Iteration=  12
 Provisionally assigned core electron populations for the current iteration: 
     11.604494     17.982308
 change=   1.701726E-04
 Iteration=  13
 Provisionally assigned core electron populations for the current iteration: 
     11.604644     17.982158
 change=   1.501347E-04
 Iteration=  14
 Provisionally assigned core electron populations for the current iteration: 
     11.604779     17.982023
 change=   1.346784E-04
 Iteration=  15
 Provisionally assigned core electron populations for the current iteration: 
     11.604900     17.981902
 change=   1.216202E-04
 Iteration=  16
 Provisionally assigned core electron populations for the current iteration: 
     11.605011     17.981791
 change=   1.105011E-04
 Iteration=  17
 Provisionally assigned core electron populations for the current iteration: 
     11.605112     17.981690
 change=   1.009531E-04
 Iteration=  18
 Provisionally assigned core electron populations for the current iteration: 
     11.605204     17.981597
 change=   9.269064E-05
 Iteration=  19
 Provisionally assigned core electron populations for the current iteration: 
     11.605290     17.981512
 change=   8.549017E-05
 Iteration=  20
 Provisionally assigned core electron populations for the current iteration: 
     11.605369     17.981433
 change=   7.917488E-05
 Iteration=  21
 Provisionally assigned core electron populations for the current iteration: 
     11.605443     17.981359
 change=   7.360332E-05
 Iteration=  22
 Provisionally assigned core electron populations for the current iteration: 
     11.605511     17.981290
 change=   6.866117E-05
 Iteration=  23
 Provisionally assigned core electron populations for the current iteration: 
     11.605575     17.981226
 change=   6.425526E-05
 Iteration=  24
 Provisionally assigned core electron populations for the current iteration: 
     11.605636     17.981166
 change=   6.030903E-05
 Iteration=  25
 Provisionally assigned core electron populations for the current iteration: 
     11.605693     17.981109
 change=   5.675910E-05
 Iteration=  26
 Provisionally assigned core electron populations for the current iteration: 
     11.605746     17.981056
 change=   5.353019E-05
 Iteration=  27
 Provisionally assigned core electron populations for the current iteration: 
     11.605797     17.981005
 change=   5.054560E-05
 Iteration=  28
 Provisionally assigned core electron populations for the current iteration: 
     11.605844     17.980957
 change=   4.771069E-05
 Iteration=  29
 Provisionally assigned core electron populations for the current iteration: 
     11.605889     17.980912
 change=   4.509872E-05
 Iteration=  30
 Provisionally assigned core electron populations for the current iteration: 
     11.605932     17.980870
 change=   4.270055E-05
 Iteration=  31
 Provisionally assigned core electron populations for the current iteration: 
     11.605973     17.980829
 change=   4.048878E-05
 Iteration=  32
 Provisionally assigned core electron populations for the current iteration: 
     11.606011     17.980791
 change=   3.844557E-05
 Iteration=  33
 Provisionally assigned core electron populations for the current iteration: 
     11.606048     17.980754
 change=   3.655121E-05
 Iteration=  34
 Provisionally assigned core electron populations for the current iteration: 
     11.606083     17.980719
 change=   3.534504E-05
 Iteration=  35
 Provisionally assigned core electron populations for the current iteration: 
     11.606117     17.980684
 change=   3.425935E-05
 Iteration=  36
 Provisionally assigned core electron populations for the current iteration: 
     11.606150     17.980651
 change=   3.322259E-05
 Iteration=  37
 Provisionally assigned core electron populations for the current iteration: 
     11.606183     17.980619
 change=   3.223206E-05
 Iteration=  38
 Provisionally assigned core electron populations for the current iteration: 
     11.606214     17.980588
 change=   3.128493E-05
 Iteration=  39
 Provisionally assigned core electron populations for the current iteration: 
     11.606244     17.980557
 change=   3.037854E-05
 Iteration=  40
 Provisionally assigned core electron populations for the current iteration: 
     11.606274     17.980528
 change=   2.951041E-05
 Iteration=  41
 Provisionally assigned core electron populations for the current iteration: 
     11.606303     17.980499
 change=   2.867827E-05
 Iteration=  42
 Provisionally assigned core electron populations for the current iteration: 
     11.606330     17.980471
 change=   2.788002E-05
 Iteration=  43
 Provisionally assigned core electron populations for the current iteration: 
     11.606358     17.980444
 change=   2.711369E-05
 Iteration=  44
 Provisionally assigned core electron populations for the current iteration: 
     11.606384     17.980418
 change=   2.637748E-05
 Iteration=  45
 Provisionally assigned core electron populations for the current iteration: 
     11.606410     17.980392
 change=   2.566971E-05
 Iteration=  46
 Provisionally assigned core electron populations for the current iteration: 
     11.606435     17.980367
 change=   2.498881E-05
 Iteration=  47
 Provisionally assigned core electron populations for the current iteration: 
     11.606459     17.980343
 change=   2.433335E-05
 Iteration=  48
 Provisionally assigned core electron populations for the current iteration: 
     11.606483     17.980319
 change=   2.370196E-05
 Iteration=  49
 Provisionally assigned core electron populations for the current iteration: 
     11.606506     17.980296
 change=   2.309339E-05
 Iteration=  50
 Provisionally assigned core electron populations for the current iteration: 
     11.606528     17.980273
 change=   2.250648E-05
 Iteration=  51
 Provisionally assigned core electron populations for the current iteration: 
     11.606550     17.980252
 change=   2.194014E-05
 Iteration=  52
 Provisionally assigned core electron populations for the current iteration: 
     11.606572     17.980230
 change=   2.139336E-05
 Iteration=  53
 Provisionally assigned core electron populations for the current iteration: 
     11.606592     17.980209
 change=   2.086518E-05
 Iteration=  54
 Provisionally assigned core electron populations for the current iteration: 
     11.606613     17.980189
 change=   2.035473E-05
 Iteration=  55
 Provisionally assigned core electron populations for the current iteration: 
     11.606633     17.980169
 change=   1.986118E-05
 Iteration=  56
 Provisionally assigned core electron populations for the current iteration: 
     11.606652     17.980150
 change=   1.938376E-05
 Iteration=  57
 Provisionally assigned core electron populations for the current iteration: 
     11.606671     17.980131
 change=   1.892173E-05
 Iteration=  58
 Provisionally assigned core electron populations for the current iteration: 
     11.606689     17.980112
 change=   1.847443E-05
 Iteration=  59
 Provisionally assigned core electron populations for the current iteration: 
     11.606707     17.980094
 change=   1.804120E-05
 Iteration=  60
 Provisionally assigned core electron populations for the current iteration: 
     11.606725     17.980077
 change=   1.762146E-05
 Iteration=  61
 Provisionally assigned core electron populations for the current iteration: 
     11.606742     17.980059
 change=   1.721463E-05
 Iteration=  62
 Provisionally assigned core electron populations for the current iteration: 
     11.606759     17.980043
 change=   1.682018E-05
 Iteration=  63
 Provisionally assigned core electron populations for the current iteration: 
     11.606776     17.980026
 change=   1.643761E-05
 Iteration=  64
 Provisionally assigned core electron populations for the current iteration: 
     11.606792     17.980010
 change=   1.606643E-05
 Iteration=  65
 Provisionally assigned core electron populations for the current iteration: 
     11.606807     17.979994
 change=   1.570621E-05
 Iteration=  66
 Provisionally assigned core electron populations for the current iteration: 
     11.606823     17.979979
 change=   1.535652E-05
 Iteration=  67
 Provisionally assigned core electron populations for the current iteration: 
     11.606838     17.979964
 change=   1.501694E-05
 Iteration=  68
 Provisionally assigned core electron populations for the current iteration: 
     11.606852     17.979949
 change=   1.468711E-05
 Iteration=  69
 Provisionally assigned core electron populations for the current iteration: 
     11.606867     17.979935
 change=   1.436665E-05
 Iteration=  70
 Provisionally assigned core electron populations for the current iteration: 
     11.606881     17.979921
 change=   1.405522E-05
 Iteration=  71
 Provisionally assigned core electron populations for the current iteration: 
     11.606895     17.979907
 change=   1.375249E-05
 Iteration=  72
 Provisionally assigned core electron populations for the current iteration: 
     11.606908     17.979894
 change=   1.345815E-05
 Iteration=  73
 Provisionally assigned core electron populations for the current iteration: 
     11.606921     17.979881
 change=   1.317190E-05
 Iteration=  74
 Provisionally assigned core electron populations for the current iteration: 
     11.606934     17.979868
 change=   1.289345E-05
 Iteration=  75
 Provisionally assigned core electron populations for the current iteration: 
     11.606947     17.979855
 change=   1.262254E-05
 Iteration=  76
 Provisionally assigned core electron populations for the current iteration: 
     11.606959     17.979843
 change=   1.235889E-05
 Iteration=  77
 Provisionally assigned core electron populations for the current iteration: 
     11.606971     17.979831
 change=   1.210228E-05
 Iteration=  78
 Provisionally assigned core electron populations for the current iteration: 
     11.606983     17.979819
 change=   1.185245E-05
 Iteration=  79
 Provisionally assigned core electron populations for the current iteration: 
     11.606995     17.979807
 change=   1.160918E-05
 Iteration=  80
 Provisionally assigned core electron populations for the current iteration: 
     11.607006     17.979796
 change=   1.137225E-05
 Iteration=  81
 Provisionally assigned core electron populations for the current iteration: 
     11.607017     17.979785
 change=   1.114146E-05
 Iteration=  82
 Provisionally assigned core electron populations for the current iteration: 
     11.607028     17.979774
 change=   1.091660E-05
 Iteration=  83
 Provisionally assigned core electron populations for the current iteration: 
     11.607039     17.979763
 change=   1.069749E-05
 Iteration=  84
 Provisionally assigned core electron populations for the current iteration: 
     11.607049     17.979752
 change=   1.048393E-05
 Iteration=  85
 Provisionally assigned core electron populations for the current iteration: 
     11.607059     17.979742
 change=   1.027576E-05
 Iteration=  86
 Provisionally assigned core electron populations for the current iteration: 
     11.607070     17.979732
 change=   1.007280E-05
 Iteration=  87
 Provisionally assigned core electron populations for the current iteration: 
     11.607079     17.979722
 change=   9.874892E-06
 Correcting the core density grid
 Iteration=   1
 Provisionally assigned core electron populations for the current iteration: 
     10.773221     14.271753
 The residual difference between precise core electrons and current core electron populations: 
     -0.773221     -4.271753
 Iteration=   2
 Provisionally assigned core electron populations for the current iteration: 
     10.314685     12.151082
 The residual difference between precise core electrons and current core electron populations: 
     -0.314685     -2.151082
 Iteration=   3
 Provisionally assigned core electron populations for the current iteration: 
     10.089117     10.962086
 The residual difference between precise core electrons and current core electron populations: 
     -0.089117     -0.962086
 Iteration=   4
 Provisionally assigned core electron populations for the current iteration: 
     10.010970     10.336619
 The residual difference between precise core electrons and current core electron populations: 
     -0.010970     -0.336619
 Iteration=   5
 Provisionally assigned core electron populations for the current iteration: 
     10.000213     10.068062
 The residual difference between precise core electrons and current core electron populations: 
     -0.000213     -0.068062
 Iteration=   6
 Provisionally assigned core electron populations for the current iteration: 
     10.000009     10.003863
 The residual difference between precise core electrons and current core electron populations: 
     -0.000009     -0.003863
 Iteration=   7
 Provisionally assigned core electron populations for the current iteration: 
     10.000009     10.000005
 The residual difference between precise core electrons and current core electron populations: 
     -0.000009     -0.000005
 Core density grid corrected in the following number of iterations: 
 iter=            7
  
 ******************** TIME CONTROL ********************
 Finished core_iterator in    2.4509999752044678      seconds
 ******************************************************
  
  
 ******************** TIME CONTROL ********************
 Starting DDEC6 valence_iterator
 ******************************************************
  
 Iteratively solving for the atomic partial charge distributions:
 Normalization =  0.99999991693446399     
 Information for noniterative Hirshfeld method will be printed now.
  
 ******************** TIME CONTROL ********************
 Starting local_multipole_moment_analysis
 ******************************************************
  
 Multipole analysis for each of the expansion sites.
 XYZ coordinates, net charges, and multipoles are in atomic units. Dipoles and quadrupoles are for valence electrons.
 center number, atomic number, x, y, z, net_charge, dipole_x, dipole_y, dipole_z, dipole_mag, Qxy, Qxz, Qyz, Q(x^2-y^2), Q(3z^2 - R^2),three eigenvalues of traceless quadrupole moment tensor
     1    11  0.000000  0.000000  0.000000  0.194122 -0.000000 -0.000000 -0.000000  0.000000 -0.000001 -0.000000 -0.000000 -0.000000 -0.000002 -0.000001  0.000000  0.000001
     2    17  2.519950  2.519950  2.519950 -0.194122 -0.000003  0.000005  0.000005  0.000008 -0.000000 -0.000002 -0.000001  0.000009  0.000002 -0.000005  0.000001  0.000004
  
 ******************** TIME CONTROL ********************
 Finished local_multipole_moment_analysis in    1.9999999552965164E-002 seconds
 ******************************************************
  
 Information for noniterative CM5 method will be printed now.
 The computed CM5 net atomic charges are:
     1.241612    -1.241612
 Hirshfeld and CM5 analysis finished, calculation of iterative AIM will proceed.
 iter =            1
 Localized charges for the current iteration: 
      0.776275     -0.776289
 Net atomic charges for the current iteration: 
      0.194122     -0.194122
 The updated reference ion charges will be: 
      0.582224     -0.582233
 Normalization =  0.99999991693444268     
 iter =            2
 Localized charges for the current iteration: 
      0.893154     -0.893168
 Net atomic charges for the current iteration: 
      0.727242     -0.727242
 The updated reference ion charges will be: 
      0.837850     -0.837860
  
 ******************************************************
 Finished first 2 partitioning steps in   0.15199999511241913      seconds
 ******************************************************
  
 normalization=       1.000000
  
 ******************************************************
 Finished conditioned number of reference ion electrons in    2.4000000208616257E-002 seconds
 ******************************************************
  
  
 ******************************************************
 Finished conditioned monotonic decay of reference density in    0.0000000000000000      seconds
 ******************************************************
  
 iter = 3
 Iterations to converge reshaping: 
           1
  
 ******************************************************
 Finished tau calculation in    2.6000000536441803E-002 seconds
 ******************************************************
  
 Conditioned reference density computation complete.
  
 ******************************************************
 Finished 3rd partitioning step in    5.0000000745058060E-002 seconds
 This is the number of second to condition the reference densities plus the calculation of tau
 ******************************************************
  
 iteration=            4
 Normalization:   0.999999917
 Net atomic charges for the current iteration: 
      0.963233     -0.963233
 Max change:  2.359907E-01
 Maximum density change:  5.878933E+02
 Iterations to converge reshaping: 
           2
 iteration=            5
 Normalization:   0.999999917
 Net atomic charges for the current iteration: 
      0.938299     -0.938299
 Max change:  2.493397E-02
 Maximum density change:  1.400330E-03
 Iterations to converge reshaping: 
           2
 iteration=            6
 Normalization:   0.999999917
 Net atomic charges for the current iteration: 
      0.924975     -0.924975
 Max change:  1.332395E-02
 Maximum density change:  4.494389E-04
 Iterations to converge reshaping: 
           2
 iteration=            7
 Normalization:   0.999999917
 Net atomic charges for the current iteration: 
      0.911922     -0.911922
 Max change:  1.305317E-02
 Maximum density change:  3.821917E-04
  
 ******************************************************
 Finished charge partitioning steps 4-7 in    9.8999999463558197E-002 seconds
 ******************************************************
  
  
 ******************** TIME CONTROL ********************
 Finished valence_iterator in   0.30099999904632568      seconds
 ******************************************************
  
  
 ******************** TIME CONTROL ********************
 Starting local_multipole_moment_analysis
 ******************************************************
  
 Multipole analysis for each of the expansion sites.
 XYZ coordinates, net charges, and multipoles are in atomic units. Dipoles and quadrupoles are for valence electrons.
 center number, atomic number, x, y, z, net_charge, dipole_x, dipole_y, dipole_z, dipole_mag, Qxy, Qxz, Qyz, Q(x^2-y^2), Q(3z^2 - R^2),three eigenvalues of traceless quadrupole moment tensor
     1    11  0.000000  0.000000  0.000000  0.911922 -0.000000 -0.000000 -0.000000  0.000000 -0.000001 -0.000000 -0.000000  0.000000 -0.000002 -0.000001  0.000000  0.000000
     2    17  2.519950  2.519950  2.519950 -0.911922 -0.000003  0.000005  0.000006  0.000008 -0.000000 -0.000003 -0.000001  0.000010  0.000004 -0.000006  0.000001  0.000004
  
 ******************** TIME CONTROL ********************
 Finished local_multipole_moment_analysis in    1.9999999552965164E-002 seconds
 ******************************************************
  
 Since the system is periodic, total multipole moment analysis will not be performed.
 Calculation of the electron cloud penetration terms
  
 ******************** TIME CONTROL ********************
 Starting perform_BO_analysis
 ******************************************************
  
 Starting Effective Bond Order (BO) Analysis
  
 ******************** TIME CONTROL ********************
 Starting prepare_BO_density_grids
 ******************************************************
  
 Preparing density grids for bond order analysis ...
 Total density grid corrected in the following number of iterations:     3
 The total integrated number of electrons is       28.000000
 Grid preparation complete.
  
 ******************** TIME CONTROL ********************
 Finished prepare_BO_density_grids in    4.1999999433755875E-002 seconds
 ******************************************************
  
  
 ******************** TIME CONTROL ********************
 Starting compute_local_atomic_exchange_vectors
 ******************************************************
  
  
 ******************** TIME CONTROL ********************
 Finished compute_local_atomic_exchange_vectors in    2.4000000208616257E-002 seconds
 ******************************************************
  
  
 ******************** TIME CONTROL ********************
 Starting initialize_bond_pair_matrix
 ******************************************************
  
 Initializing the bond pair matrix ...
 The total number of symmetry unique atom pairs to include in the bond pair matrix is
 num_sym_unique_bond_pairs:     24
 The bond pair matrix has been initialized.
  
 ******************** TIME CONTROL ********************
 Finished initialize_bond_pair_matrix in    6.8999998271465302E-002 seconds
 ******************************************************
  
  
 ******************** TIME CONTROL ********************
 Starting compute_summed_contact_exchange
 ******************************************************
  
  
 ******************** TIME CONTROL ********************
 Finished compute_summed_contact_exchange in    1.4000000432133675E-002 seconds
 ******************************************************
  
  
 ******************** TIME CONTROL ********************
 Starting integrate_bonding_terms
 ******************************************************
  
  
 ******************** TIME CONTROL ********************
 Finished integrate_bonding_terms in   0.20900000631809235      seconds
 ******************************************************
  
  
 ******************** TIME CONTROL ********************
 Starting calculate_final_BOs
 ******************************************************
  
 Checking for consistency in the summed contact exchange
 The maximum error in the summed contact exchange is     0.007889
  
 The sum of contact exchanges for each atom are:
    0.973124
    2.483579
  
 The sum of BOs for each atom are:
    1.081284
    2.754430
  
 The final bond pair matrix is
     1     1    0.000000    0.000000    1.000000  -69.000000   69.000000  -69.000000   69.000000  -33.000000   69.000000    0.006200    0.006200    0.006205    0.000084    0.712903    0.000091    0.000065    0.006265    0.006265
     1     1    0.000000    1.000000    0.000000  -69.000000   69.000000  -33.000000   69.000000  -69.000000   69.000000    0.006200    0.006200    0.006205    0.000084    0.712903    0.000091    0.000065    0.006265    0.006265
     1     1    1.000000    0.000000    0.000000  -33.000000   69.000000  -69.000000   69.000000  -69.000000   69.000000    0.006200    0.006200    0.006205    0.000084    0.712903    0.000091    0.000065    0.006265    0.006265
     1     2   -1.000000   -1.000000   -1.000000  -69.000000   51.000000  -69.000000   51.000000  -69.000000   51.000000    0.116004    0.116004    0.118078    0.022130    0.552732    0.024373    0.013471    0.129476    0.129476
     1     2   -1.000000   -1.000000    0.000000  -69.000000   51.000000  -69.000000   51.000000  -51.000000   69.000000    0.116004    0.116004    0.118078    0.022130    0.552732    0.024373    0.013471    0.129476    0.129476
     1     2   -1.000000    0.000000   -1.000000  -69.000000   51.000000  -51.000000   69.000000  -69.000000   51.000000    0.116004    0.116004    0.118078    0.022130    0.552732    0.024372    0.013471    0.129476    0.129476
     1     2   -1.000000    0.000000    0.000000  -69.000000   51.000000  -51.000000   69.000000  -51.000000   69.000000    0.116004    0.116004    0.118078    0.022130    0.552732    0.024372    0.013471    0.129476    0.129476
     1     2    0.000000   -1.000000   -1.000000  -51.000000   69.000000  -69.000000   51.000000  -69.000000   51.000000    0.116004    0.116004    0.118078    0.022130    0.552732    0.024372    0.013471    0.129476    0.129476
     1     2    0.000000   -1.000000    0.000000  -51.000000   69.000000  -69.000000   51.000000  -51.000000   69.000000    0.116004    0.116004    0.118078    0.022130    0.552732    0.024372    0.013471    0.129476    0.129476
     1     2    0.000000    0.000000   -1.000000  -51.000000   69.000000  -51.000000   69.000000  -69.000000   51.000000    0.116004    0.116004    0.118078    0.022130    0.552732    0.024373    0.013471    0.129476    0.129476
     1     2    0.000000    0.000000    0.000000  -51.000000   69.000000  -51.000000   69.000000  -51.000000   69.000000    0.116005    0.116005    0.118078    0.022130    0.552732    0.024373    0.013472    0.129476    0.129476
     2     2    0.000000    0.000000    1.000000  -51.000000   87.000000  -51.000000   87.000000  -15.000000   87.000000    0.232211    0.232211    0.235103    0.057169    0.408056    0.066156    0.026995    0.259206    0.259206
     2     2    0.000000    1.000000   -1.000000  -48.000000   84.000000  -15.000000   87.000000  -51.000000   51.000000    0.012333    0.012333    0.012315    0.000200    0.408056    0.000226    0.000092    0.012425    0.012425
     2     2    0.000000    1.000000    0.000000  -51.000000   87.000000  -15.000000   87.000000  -51.000000   87.000000    0.232212    0.232212    0.235104    0.057169    0.408056    0.066156    0.026995    0.259207    0.259207
     2     2    0.000000    1.000000    1.000000  -48.000000   84.000000  -15.000000   87.000000  -15.000000   87.000000    0.012333    0.012333    0.012315    0.000200    0.408056    0.000226    0.000092    0.012425    0.012425
     2     2    1.000000   -1.000000   -1.000000  -15.000000   87.000000  -51.000000   51.000000  -51.000000   51.000000    0.000974    0.000974    0.000972    0.000001    0.408056    0.000001    0.000000    0.000974    0.000974
     2     2    1.000000   -1.000000    0.000000  -15.000000   87.000000  -51.000000   51.000000  -48.000000   84.000000    0.012333    0.012333    0.012315    0.000200    0.408056    0.000226    0.000092    0.012425    0.012425
     2     2    1.000000   -1.000000    1.000000  -15.000000   87.000000  -51.000000   51.000000  -15.000000   87.000000    0.000974    0.000974    0.000972    0.000001    0.408056    0.000001    0.000000    0.000974    0.000974
     2     2    1.000000    0.000000   -1.000000  -15.000000   87.000000  -48.000000   84.000000  -51.000000   51.000000    0.012333    0.012333    0.012315    0.000200    0.408056    0.000226    0.000092    0.012425    0.012425
     2     2    1.000000    0.000000    0.000000  -15.000000   87.000000  -51.000000   87.000000  -51.000000   87.000000    0.232211    0.232211    0.235103    0.057169    0.408056    0.066156    0.026995    0.259207    0.259207
     2     2    1.000000    0.000000    1.000000  -15.000000   87.000000  -48.000000   84.000000  -15.000000   87.000000    0.012333    0.012333    0.012315    0.000200    0.408056    0.000226    0.000092    0.012425    0.012425
     2     2    1.000000    1.000000   -1.000000  -15.000000   87.000000  -15.000000   87.000000  -51.000000   51.000000    0.000974    0.000974    0.000972    0.000001    0.408056    0.000001    0.000000    0.000974    0.000974
     2     2    1.000000    1.000000    0.000000  -15.000000   87.000000  -15.000000   87.000000  -48.000000   84.000000    0.012333    0.012333    0.012315    0.000200    0.408056    0.000226    0.000092    0.012425    0.012425
     2     2    1.000000    1.000000    1.000000  -15.000000   87.000000  -15.000000   87.000000  -15.000000   87.000000    0.000974    0.000974    0.000972    0.000001    0.408056    0.000001    0.000000    0.000974    0.000974
 The legend for the bond pair matrix follows:
 Columns 1 and 2 = atom numbers
 Columns 3 to 5 = repeata, repeatb, repeatc (i.e., periodic translation of second atom)
 Columns 6 to 11 = corners of the shared parallepiped: min na, max na, min nb, max nb, min nc, max nc
 Columns 12 =  contact exchange
 Columns 13 =  a term for computing average spin polarization of bonding
 Columns 14 =  overlap population
 Columns 15 =  the integrated second order atomic exchange propensities for computing bond order
 Columns 16 =  the coordination term constructed from tanh function
 Columns 17 =  the pairwise term
 Columns 18 =  expansion term combining coordination and pairwise terms
 Columns 19 =  bond index before imposing the atom self-exchange constraint
 Columns 20 =  final bond order
 
 The atom self-exchange constraint affected (by at least 0.1_dp*BO_print_cutoff)      0 bond orders.
 
  
 ******************** TIME CONTROL ********************
 Finished calculate_final_BOs in    2.6000000536441803E-002 seconds
 ******************************************************
  
 Bond order analysis complete.
  
 ******************** TIME CONTROL ********************
 Finished perform_BO_analysis in   0.38400000333786011      seconds
 ******************************************************
  
 The computed Rsquared moments of the atoms (in bohr^2) are: 
     7.859775    32.925251
 The computed Rcubed moments of the atoms (in bohr^3) are: 
    12.977327    83.371795
 The computed Rfourth moments of the atoms (in bohr^4) are: 
    31.081406   261.908497
 The tau weighted Rfourth moments of the atoms (in bohr^4) are: 
     7.560029    81.589027
 The atom volumes (in bohr^3) are: 
    32.455566    95.560818
 Normal termination of Chargemol program.
 Copyright (c) 2014, 2015, 2016, 2017, 2018, 2019, 2020, 2021 by Thomas A. Manz and Nidia Gabaldon Limas. Rights reserved.
 Use and distribution of this program is subject to certain licensing restrictions.
 Please see ddec.sourceforge.net for details.
  
 Please cite the following journal article as a general reference to the Chargemol program:
 N. Gabaldon Limas and T. A. Manz,  "Introducing DDEC6 atomic population analysis: part 4.
 Efficient parallel computation of net atomic charges, atomic spin moments, bond orders, and more," RSC Advances, Vol. 8 (2018) 2678-2707.
  
 Please cite the following journal references when using this program to compute DDEC6 charges:
 (1) T. A. Manz and N. Gabaldon Limas, "Introducing DDEC6 atomic population analysis: part 1.
 Charge partitioning theory and methodology," RSC Advances, Vol. 6 (2016) 47771-47801.
 (2) N. Gabaldon Limas and T. A. Manz, "Introducing DDEC6 atomic population analysis: part 2. 
 Computed results for a wide range of periodic and nonperiodic materials," RSC Advances, Vol. 6 (2016) 45727-45747.
 If desired, you can also cite references listed below for the DDEC3 and earlier methods.
  
 Please cite the following journal references when using this program to compute DDEC, Hirshfeld, or ISA charges:
 Thomas A. Manz and David S. Sholl, "Improved Atoms-in-Molecule Charge Partitioning Functional for Simultaneously Reproducing the Electrostatic
 Potential and Chemical States in Periodic and Non-Periodic Materials", J. Chem. Theory Comput., Vol. 8 (2012) 2844-2867.
 Thomas A. Manz and David S. Sholl, "Chemically Meaningful Atomic Charges that Reproduce the Electrostatic Potential in Periodic and Nonperiodic
 Materials", J. Chem. Theory Comput., Vol. 6 (2010) 2455-2468.
  
 Please cite the following journal reference when using this program to compute atomic spin moments:
 Thomas A. Manz and David S. Sholl, "Methods for Computing Accurate Atomic Spin Moments for Collinear and Noncollinear Magnetism in Periodic and
 Nonperiodic Materials", J. Chem. Theory Comput., Vol. 7 (2011) 4146-4164.
  
 Please cite the following reference when using this program to compute bond orders:
 Thomas A. Manz, "Introducing DDEC6 atomic population analysis: part 3. Comprehensive method to compute bond orders.", RSC Advances, Vol. 7 (2017) 45552-45581.
  
 Exiting Chargemol
 2025/02/06  10:12:51
  
 ******************** TIME CONTROL ********************
 Finished chargemol in    3.4000000953674316      seconds
 ******************************************************
  
