# Supplementary material for: How well do various QM-derived net atomic charges reproduce the electrostatic potential surrounding a material across multiple geometric conformations?
Source: RSC Adv. 2025 Jul 7;15(29):23223–65. doi: 10.1039/d4ra07900k (PMC12230677; doi:10.1039/d4ra07900k)
Supplement: RA-015-D4RA07900K-s002 [file RA-015-D4RA07900K-s002.zip › 11_sodium_chloride_crystals/Pm3m_NaCl/2_core_electrons/VASP_DDEC_analysis.output]

  
 ******************** TIME CONTROL ********************
 Starting Chargemol development version January 4, 2022     
 ******************************************************
  
 Starting DDEC program
 2025/02/06  10:10:41
 Copyright (c) 2014, 2015, 2016, 2017, 2018, 2019, 2020, 2021 by Thomas A. Manz and Nidia Gabaldon Limas. Rights reserved.
  
 **************** THREAD INFORMATION ******************
 Job running using OpenMP.
 The number of parallel threads is:            8
  
 ******************************************************
  
 /home/tamanz/bin/atomic_densities/                                                                                                                                                                      
  
 ******************** TIME CONTROL ********************
 Starting format_vasp_densities
 ******************************************************
  
 inputfile = AECCAR2
 vectors
  5.039899  0.000000  0.000000
  0.000000  5.039899  0.000000
  0.000000  0.000000  5.039899
 direct_coords
  0.000000  0.000000  0.000000
  0.500000  0.500000  0.500000
 totnumA=     36
 totnumB=     36
 totnumC=     36
 core_available F
 inputfile = CHGCAR
 valence_grid_correct = T
  
 ******************** TIME CONTROL ********************
 Read input files in    4.8000000417232513E-002 seconds
 ******************************************************
  
 The maximum pixel electron correction was:   0.106916
 The number of pixel corrections was:      2
 sum_negative_density:  0.000000
 POTCAR
  
 ******************** TIME CONTROL ********************
 Starting add_missing_core_density
 ******************************************************
  
 center_nabc =
           0           0           0
          18          18          18
 delta_na=     69
 delta_nb=     69
 delta_nc=     69
  
 ******************** TIME CONTROL ********************
 Starting check_grid_spacing
 ******************************************************
  
 The grid spacing in your electron density input file is adequate.
  
 ******************** TIME CONTROL ********************
 Finished check_grid_spacing in    1.3000000268220901E-002 seconds
 ******************************************************
  
 Checking to see that all core electrons are accounted for:
  
 Printing atom number, atomic number, core electrons, and missing core for each atom.
 (Missing core electrons will be inserted using stored core electron reference densities.)
    1   11     2.000000    2
    2   17    10.000000   10
 Finished the check for missing core electrons.
  
 ******************** TIME CONTROL ********************
 Finished add_missing_core_density in    2.5000000372529030E-002 seconds
 ******************************************************
  
 The CHGCAR               file size is:                850503 bytes.
 non_collinear = F
 spin_available = F
  
 ******************** TIME CONTROL ********************
 Starting compute_dominant_atom_volumes
 ******************************************************
  
  
 ******************** TIME CONTROL ********************
 Finished compute_dominant_atom_volumes in    1.3000000268220901E-002 seconds
 ******************************************************
  
 The largest occupancy correction was
   2.0713011878783671E-002
  
 ******************** TIME CONTROL ********************
 Finished format_vasp_densities in    9.7000002861022949E-002 seconds
 ******************************************************
  
 ncore =       12.0000
 nvalence =       16.0000
 pixelvolume =    2.7438E-03
 numerically integrated valence density =    1.6009E+01
 sum_valence_occupancy_correction =   -8.5875E-03
 checkme =    1.9962E-06
 The grid spacing is adequate and all electrons are properly accounted for.
 Calculation will proceed.
 Making sure the atomic coordinates for periodic directions are inside the reference unit cell.
 The adjusted atomic coordinates are
    0.0000    0.0000    0.0000
    2.5199    2.5199    2.5199
  
 The adjusted center_nabc is
           0           0           0
          18          18          18
  
 ******************** TIME CONTROL ********************
 Starting core_iterator
 ******************************************************
  
 Iteratively solving for the core charge distributions:
 Iteration=   1
 Provisionally assigned core electron populations for the current iteration: 
      3.513699     17.954885
 change=   1.795488E+01
 Iteration=   2
 Provisionally assigned core electron populations for the current iteration: 
      3.490182     17.978401
 change=   2.351677E-02
 Iteration=   3
 Provisionally assigned core electron populations for the current iteration: 
      3.490182     17.978401
 change=   1.429184E-08
 Iteration=   4
 Provisionally assigned core electron populations for the current iteration: 
      3.490182     17.978401
 change=   2.661065E-08
 Iteration=   5
 Provisionally assigned core electron populations for the current iteration: 
      3.490182     17.978401
 change=   1.383045E-08
 Iteration=   6
 Provisionally assigned core electron populations for the current iteration: 
      3.490182     17.978401
 change=   7.508641E-09
 Correcting the core density grid
 Iteration=   1
 Provisionally assigned core electron populations for the current iteration: 
      2.711269     14.270735
 The residual difference between precise core electrons and current core electron populations: 
     -0.711269     -4.270735
 Iteration=   2
 Provisionally assigned core electron populations for the current iteration: 
      2.284946     12.150285
 The residual difference between precise core electrons and current core electron populations: 
     -0.284946     -2.150285
 Iteration=   3
 Provisionally assigned core electron populations for the current iteration: 
      2.078056     10.961482
 The residual difference between precise core electrons and current core electron populations: 
     -0.078056     -0.961482
 Iteration=   4
 Provisionally assigned core electron populations for the current iteration: 
      2.008912     10.336229
 The residual difference between precise core electrons and current core electron populations: 
     -0.008912     -0.336229
 Iteration=   5
 Provisionally assigned core electron populations for the current iteration: 
      2.000141     10.067906
 The residual difference between precise core electrons and current core electron populations: 
     -0.000141     -0.067906
 Iteration=   6
 Provisionally assigned core electron populations for the current iteration: 
      2.000000     10.003852
 The residual difference between precise core electrons and current core electron populations: 
     -0.000000     -0.003852
 Iteration=   7
 Provisionally assigned core electron populations for the current iteration: 
      2.000000     10.000014
 The residual difference between precise core electrons and current core electron populations: 
     -0.000000     -0.000014
 Iteration=   8
 Provisionally assigned core electron populations for the current iteration: 
      2.000000     10.000000
 The residual difference between precise core electrons and current core electron populations: 
     -0.000000      0.000000
 Core density grid corrected in the following number of iterations: 
 iter=            8
  
 ******************** TIME CONTROL ********************
 Finished core_iterator in   0.62400001287460327      seconds
 ******************************************************
  
  
 ******************** TIME CONTROL ********************
 Starting DDEC6 valence_iterator
 ******************************************************
  
 Iteratively solving for the atomic partial charge distributions:
 Normalization =  0.99999987523736511     
 Information for noniterative Hirshfeld method will be printed now.
  
 ******************** TIME CONTROL ********************
 Starting local_multipole_moment_analysis
 ******************************************************
  
 Multipole analysis for each of the expansion sites.
 XYZ coordinates, net charges, and multipoles are in atomic units. Dipoles and quadrupoles are for valence electrons.
 center number, atomic number, x, y, z, net_charge, dipole_x, dipole_y, dipole_z, dipole_mag, Qxy, Qxz, Qyz, Q(x^2-y^2), Q(3z^2 - R^2),three eigenvalues of traceless quadrupole moment tensor
     1    11  0.000000  0.000000  0.000000  0.189135 -0.000001  0.000001 -0.000000  0.000002 -0.000000  0.000001 -0.000001 -0.000000 -0.000001 -0.000000  0.000000  0.000000
     2    17  2.519950  2.519950  2.519950 -0.189135  0.000004 -0.000002  0.000003  0.000006 -0.000000 -0.000000 -0.000002  0.000003 -0.000001 -0.000001 -0.000000  0.000002
  
 ******************** TIME CONTROL ********************
 Finished local_multipole_moment_analysis in    1.9999999552965164E-002 seconds
 ******************************************************
  
 Information for noniterative CM5 method will be printed now.
 The computed CM5 net atomic charges are:
     1.236626    -1.236626
 Hirshfeld and CM5 analysis finished, calculation of iterative AIM will proceed.
 iter =            1
 Localized charges for the current iteration: 
      0.783259     -0.783259
 Net atomic charges for the current iteration: 
      0.189135     -0.189135
 The updated reference ion charges will be: 
      0.585218     -0.585218
 Normalization =  0.99999987523736911     
 iter =            2
 Localized charges for the current iteration: 
      0.906104     -0.906104
 Net atomic charges for the current iteration: 
      0.724936     -0.724936
 The updated reference ion charges will be: 
      0.845715     -0.845715
  
 ******************************************************
 Finished first 2 partitioning steps in   0.15099999308586121      seconds
 ******************************************************
  
 normalization=       1.000000
  
 ******************************************************
 Finished conditioned number of reference ion electrons in    2.5000000372529030E-002 seconds
 ******************************************************
  
  
 ******************************************************
 Finished conditioned monotonic decay of reference density in    0.0000000000000000      seconds
 ******************************************************
  
 iter = 3
 Iterations to converge reshaping: 
           1
  
 ******************************************************
 Finished tau calculation in    2.6000000536441803E-002 seconds
 ******************************************************
  
 Conditioned reference density computation complete.
  
 ******************************************************
 Finished 3rd partitioning step in    5.0999999046325684E-002 seconds
 This is the number of second to condition the reference densities plus the calculation of tau
 ******************************************************
  
 iteration=            4
 Normalization:   0.999999875
 Net atomic charges for the current iteration: 
      0.970509     -0.970509
 Max change:  2.455726E-01
 Maximum density change:  5.883480E+02
 Iterations to converge reshaping: 
           2
 iteration=            5
 Normalization:   0.999999875
 Net atomic charges for the current iteration: 
      0.977247     -0.977247
 Max change:  6.738631E-03
 Maximum density change:  8.440906E-04
 Iterations to converge reshaping: 
           2
 iteration=            6
 Normalization:   0.999999875
 Net atomic charges for the current iteration: 
      0.971460     -0.971460
 Max change:  5.787010E-03
 Maximum density change:  2.327729E-04
 Iterations to converge reshaping: 
           2
 iteration=            7
 Normalization:   0.999999875
 Net atomic charges for the current iteration: 
      0.964180     -0.964180
 Max change:  7.280141E-03
 Maximum density change:  2.173718E-04
  
 ******************************************************
 Finished charge partitioning steps 4-7 in   0.10000000149011612      seconds
 ******************************************************
  
  
 ******************** TIME CONTROL ********************
 Finished valence_iterator in   0.30199998617172241      seconds
 ******************************************************
  
  
 ******************** TIME CONTROL ********************
 Starting local_multipole_moment_analysis
 ******************************************************
  
 Multipole analysis for each of the expansion sites.
 XYZ coordinates, net charges, and multipoles are in atomic units. Dipoles and quadrupoles are for valence electrons.
 center number, atomic number, x, y, z, net_charge, dipole_x, dipole_y, dipole_z, dipole_mag, Qxy, Qxz, Qyz, Q(x^2-y^2), Q(3z^2 - R^2),three eigenvalues of traceless quadrupole moment tensor
     1    11  0.000000  0.000000  0.000000  0.964180 -0.000001  0.000001 -0.000000  0.000002 -0.000000  0.000001 -0.000001  0.000000 -0.000000 -0.000000  0.000000  0.000000
     2    17  2.519950  2.519950  2.519950 -0.964180  0.000005 -0.000002  0.000003  0.000006 -0.000000  0.000000 -0.000002  0.000003 -0.000001 -0.000001 -0.000000  0.000002
  
 ******************** TIME CONTROL ********************
 Finished local_multipole_moment_analysis in    1.9999999552965164E-002 seconds
 ******************************************************
  
 Since the system is periodic, total multipole moment analysis will not be performed.
 Calculation of the electron cloud penetration terms
  
 ******************** TIME CONTROL ********************
 Starting perform_BO_analysis
 ******************************************************
  
 Starting Effective Bond Order (BO) Analysis
  
 ******************** TIME CONTROL ********************
 Starting prepare_BO_density_grids
 ******************************************************
  
 Preparing density grids for bond order analysis ...
 Total density grid corrected in the following number of iterations:     3
 The total integrated number of electrons is       28.000000
 Grid preparation complete.
  
 ******************** TIME CONTROL ********************
 Finished prepare_BO_density_grids in    4.1999999433755875E-002 seconds
 ******************************************************
  
  
 ******************** TIME CONTROL ********************
 Starting compute_local_atomic_exchange_vectors
 ******************************************************
  
  
 ******************** TIME CONTROL ********************
 Finished compute_local_atomic_exchange_vectors in    2.5000000372529030E-002 seconds
 ******************************************************
  
  
 ******************** TIME CONTROL ********************
 Starting initialize_bond_pair_matrix
 ******************************************************
  
 Initializing the bond pair matrix ...
 The total number of symmetry unique atom pairs to include in the bond pair matrix is
 num_sym_unique_bond_pairs:     24
 The bond pair matrix has been initialized.
  
 ******************** TIME CONTROL ********************
 Finished initialize_bond_pair_matrix in    6.8999998271465302E-002 seconds
 ******************************************************
  
  
 ******************** TIME CONTROL ********************
 Starting compute_summed_contact_exchange
 ******************************************************
  
  
 ******************** TIME CONTROL ********************
 Finished compute_summed_contact_exchange in    1.4000000432133675E-002 seconds
 ******************************************************
  
  
 ******************** TIME CONTROL ********************
 Starting integrate_bonding_terms
 ******************************************************
  
  
 ******************** TIME CONTROL ********************
 Finished integrate_bonding_terms in   0.20900000631809235      seconds
 ******************************************************
  
  
 ******************** TIME CONTROL ********************
 Starting calculate_final_BOs
 ******************************************************
  
 Checking for consistency in the summed contact exchange
 The maximum error in the summed contact exchange is     0.007900
  
 The sum of contact exchanges for each atom are:
    0.956058
    2.559577
  
 The sum of BOs for each atom are:
    1.064016
    2.847341
  
 The final bond pair matrix is
     1     1    0.000000    0.000000    1.000000  -69.000000   69.000000  -69.000000   69.000000  -33.000000   69.000000    0.005709    0.005709    0.005714    0.000065    0.715184    0.000071    0.000051    0.005759    0.005759
     1     1    0.000000    1.000000    0.000000  -69.000000   69.000000  -33.000000   69.000000  -69.000000   69.000000    0.005709    0.005709    0.005714    0.000065    0.715184    0.000071    0.000051    0.005759    0.005759
     1     1    1.000000    0.000000    0.000000  -33.000000   69.000000  -69.000000   69.000000  -69.000000   69.000000    0.005709    0.005709    0.005714    0.000065    0.715184    0.000071    0.000051    0.005759    0.005759
     1     2   -1.000000   -1.000000   -1.000000  -69.000000   51.000000  -69.000000   51.000000  -69.000000   51.000000    0.114238    0.114238    0.115247    0.021861    0.559866    0.024036    0.013457    0.127695    0.127695
     1     2   -1.000000   -1.000000    0.000000  -69.000000   51.000000  -69.000000   51.000000  -51.000000   69.000000    0.114238    0.114238    0.115247    0.021861    0.559866    0.024036    0.013457    0.127695    0.127695
     1     2   -1.000000    0.000000   -1.000000  -69.000000   51.000000  -51.000000   69.000000  -69.000000   51.000000    0.114238    0.114238    0.115247    0.021861    0.559866    0.024036    0.013457    0.127695    0.127695
     1     2   -1.000000    0.000000    0.000000  -69.000000   51.000000  -51.000000   69.000000  -51.000000   69.000000    0.114238    0.114238    0.115247    0.021861    0.559866    0.024036    0.013457    0.127695    0.127695
     1     2    0.000000   -1.000000   -1.000000  -51.000000   69.000000  -69.000000   51.000000  -69.000000   51.000000    0.114238    0.114238    0.115247    0.021861    0.559866    0.024036    0.013457    0.127695    0.127695
     1     2    0.000000   -1.000000    0.000000  -51.000000   69.000000  -69.000000   51.000000  -51.000000   69.000000    0.114238    0.114238    0.115247    0.021861    0.559866    0.024036    0.013457    0.127695    0.127695
     1     2    0.000000    0.000000   -1.000000  -51.000000   69.000000  -51.000000   69.000000  -69.000000   51.000000    0.114238    0.114238    0.115247    0.021861    0.559866    0.024036    0.013457    0.127695    0.127695
     1     2    0.000000    0.000000    0.000000  -51.000000   69.000000  -51.000000   69.000000  -51.000000   69.000000    0.114238    0.114238    0.115247    0.021861    0.559866    0.024036    0.013457    0.127695    0.127695
     2     2    0.000000    0.000000    1.000000  -51.000000   87.000000  -51.000000   87.000000  -15.000000   87.000000    0.245054    0.245054    0.246950    0.061218    0.418353    0.071226    0.029798    0.274852    0.274852
     2     2    0.000000    1.000000   -1.000000  -48.000000   84.000000  -15.000000   87.000000  -51.000000   51.000000    0.013344    0.013344    0.013370    0.000233    0.418353    0.000263    0.000110    0.013454    0.013454
     2     2    0.000000    1.000000    0.000000  -51.000000   87.000000  -15.000000   87.000000  -51.000000   87.000000    0.245055    0.245055    0.246950    0.061218    0.418353    0.071226    0.029798    0.274852    0.274852
     2     2    0.000000    1.000000    1.000000  -48.000000   84.000000  -15.000000   87.000000  -15.000000   87.000000    0.013344    0.013344    0.013370    0.000233    0.418353    0.000263    0.000110    0.013454    0.013454
     2     2    1.000000   -1.000000   -1.000000  -15.000000   87.000000  -51.000000   51.000000  -51.000000   51.000000    0.001068    0.001068    0.001073    0.000001    0.418353    0.000001    0.000000    0.001068    0.001068
     2     2    1.000000   -1.000000    0.000000  -15.000000   87.000000  -51.000000   51.000000  -48.000000   84.000000    0.013344    0.013344    0.013370    0.000233    0.418353    0.000263    0.000110    0.013454    0.013454
     2     2    1.000000   -1.000000    1.000000  -15.000000   87.000000  -51.000000   51.000000  -15.000000   87.000000    0.001068    0.001068    0.001073    0.000001    0.418353    0.000001    0.000000    0.001068    0.001068
     2     2    1.000000    0.000000   -1.000000  -15.000000   87.000000  -48.000000   84.000000  -51.000000   51.000000    0.013344    0.013344    0.013370    0.000233    0.418353    0.000263    0.000110    0.013454    0.013454
     2     2    1.000000    0.000000    0.000000  -15.000000   87.000000  -51.000000   87.000000  -51.000000   87.000000    0.245054    0.245054    0.246950    0.061218    0.418353    0.071226    0.029798    0.274852    0.274852
     2     2    1.000000    0.000000    1.000000  -15.000000   87.000000  -48.000000   84.000000  -15.000000   87.000000    0.013344    0.013344    0.013370    0.000233    0.418353    0.000263    0.000110    0.013454    0.013454
     2     2    1.000000    1.000000   -1.000000  -15.000000   87.000000  -15.000000   87.000000  -51.000000   51.000000    0.001068    0.001068    0.001073    0.000001    0.418353    0.000001    0.000000    0.001068    0.001068
     2     2    1.000000    1.000000    0.000000  -15.000000   87.000000  -15.000000   87.000000  -48.000000   84.000000    0.013344    0.013344    0.013370    0.000233    0.418353    0.000263    0.000110    0.013454    0.013454
     2     2    1.000000    1.000000    1.000000  -15.000000   87.000000  -15.000000   87.000000  -15.000000   87.000000    0.001068    0.001068    0.001073    0.000001    0.418353    0.000001    0.000000    0.001068    0.001068
 The legend for the bond pair matrix follows:
 Columns 1 and 2 = atom numbers
 Columns 3 to 5 = repeata, repeatb, repeatc (i.e., periodic translation of second atom)
 Columns 6 to 11 = corners of the shared parallepiped: min na, max na, min nb, max nb, min nc, max nc
 Columns 12 =  contact exchange
 Columns 13 =  a term for computing average spin polarization of bonding
 Columns 14 =  overlap population
 Columns 15 =  the integrated second order atomic exchange propensities for computing bond order
 Columns 16 =  the coordination term constructed from tanh function
 Columns 17 =  the pairwise term
 Columns 18 =  expansion term combining coordination and pairwise terms
 Columns 19 =  bond index before imposing the atom self-exchange constraint
 Columns 20 =  final bond order
 
 The atom self-exchange constraint affected (by at least 0.1_dp*BO_print_cutoff)      0 bond orders.
 
  
 ******************** TIME CONTROL ********************
 Finished calculate_final_BOs in    1.8999999389052391E-002 seconds
 ******************************************************
  
 Bond order analysis complete.
  
 ******************** TIME CONTROL ********************
 Finished perform_BO_analysis in   0.37799999117851257      seconds
 ******************************************************
  
 The computed Rsquared moments of the atoms (in bohr^2) are: 
     7.616611    33.584253
 The computed Rcubed moments of the atoms (in bohr^3) are: 
    12.422557    85.809960
 The computed Rfourth moments of the atoms (in bohr^4) are: 
    29.882073   271.480221
 The tau weighted Rfourth moments of the atoms (in bohr^4) are: 
     6.884517    83.842504
 The atom volumes (in bohr^3) are: 
    30.732036    97.284347
 Normal termination of Chargemol program.
 Copyright (c) 2014, 2015, 2016, 2017, 2018, 2019, 2020, 2021 by Thomas A. Manz and Nidia Gabaldon Limas. Rights reserved.
 Use and distribution of this program is subject to certain licensing restrictions.
 Please see ddec.sourceforge.net for details.
  
 Please cite the following journal article as a general reference to the Chargemol program:
 N. Gabaldon Limas and T. A. Manz,  "Introducing DDEC6 atomic population analysis: part 4.
 Efficient parallel computation of net atomic charges, atomic spin moments, bond orders, and more," RSC Advances, Vol. 8 (2018) 2678-2707.
  
 Please cite the following journal references when using this program to compute DDEC6 charges:
 (1) T. A. Manz and N. Gabaldon Limas, "Introducing DDEC6 atomic population analysis: part 1.
 Charge partitioning theory and methodology," RSC Advances, Vol. 6 (2016) 47771-47801.
 (2) N. Gabaldon Limas and T. A. Manz, "Introducing DDEC6 atomic population analysis: part 2. 
 Computed results for a wide range of periodic and nonperiodic materials," RSC Advances, Vol. 6 (2016) 45727-45747.
 If desired, you can also cite references listed below for the DDEC3 and earlier methods.
  
 Please cite the following journal references when using this program to compute DDEC, Hirshfeld, or ISA charges:
 Thomas A. Manz and David S. Sholl, "Improved Atoms-in-Molecule Charge Partitioning Functional for Simultaneously Reproducing the Electrostatic
 Potential and Chemical States in Periodic and Non-Periodic Materials", J. Chem. Theory Comput., Vol. 8 (2012) 2844-2867.
 Thomas A. Manz and David S. Sholl, "Chemically Meaningful Atomic Charges that Reproduce the Electrostatic Potential in Periodic and Nonperiodic
 Materials", J. Chem. Theory Comput., Vol. 6 (2010) 2455-2468.
  
 Please cite the following journal reference when using this program to compute atomic spin moments:
 Thomas A. Manz and David S. Sholl, "Methods for Computing Accurate Atomic Spin Moments for Collinear and Noncollinear Magnetism in Periodic and
 Nonperiodic Materials", J. Chem. Theory Comput., Vol. 7 (2011) 4146-4164.
  
 Please cite the following reference when using this program to compute bond orders:
 Thomas A. Manz, "Introducing DDEC6 atomic population analysis: part 3. Comprehensive method to compute bond orders.", RSC Advances, Vol. 7 (2017) 45552-45581.
  
 Exiting Chargemol
 2025/02/06  10:10:42
  
 ******************** TIME CONTROL ********************
 Finished chargemol in    1.5590000152587891      seconds
 ******************************************************
  
