# Supplementary material for: How well do various QM-derived net atomic charges reproduce the electrostatic potential surrounding a material across multiple geometric conformations?
Source: RSC Adv. 2025 Jul 7;15(29):23223–65. doi: 10.1039/d4ra07900k (PMC12230677; doi:10.1039/d4ra07900k)
Supplement: RA-015-D4RA07900K-s002 [file RA-015-D4RA07900K-s002.zip › 11_sodium_chloride_crystals/Pm3n_NaCl3/10_core_electrons/DDEC6_bond_orders.xyz]

    8
jmolscript: load "" {1 1 1} spacegroup "x,y,z" unitcell [{      4.114000     0.000000     0.000000 }, {      0.000000     4.114000     0.000000 }, {      0.000000     0.000000     4.114000 }]
Na      0.000000      0.000000      0.000000       1.284384
Na      2.057000      2.057000      2.057000       1.284385
Cl      1.028500      2.057000      0.000000       3.969257
Cl      3.085500      2.057000      0.000000       3.969350
Cl      0.000000      1.028500      2.057000       3.969262
Cl      0.000000      3.085500      2.057000       3.969333
Cl      2.057000      0.000000      1.028500       3.969143
Cl      2.057000      0.000000      3.085500       3.969218
    
 Chargemol development version January 4, 2022     
 See ddec.sourceforge.net for latest version.
    
    
 The sum of bond orders (SBO) for each atom in the unit cell are listed above.
 All bond orders greater than     0.001000 are printed below.
  
  
 ===================================================================================
 Printing BOs for ATOM #      1 ( Na ) in the reference unit cell.
  
 Bonded to the ( -1,  -1,   0) translated image of atom number     3 ( Cl ) with bond order =     0.0012    The average spin polarization of this bonding =     0.0000
 Bonded to the ( -1,   0,   0) translated image of atom number     3 ( Cl ) with bond order =     0.0012    The average spin polarization of this bonding =     0.0000
 Bonded to the (  0,  -1,   0) translated image of atom number     3 ( Cl ) with bond order =     0.1054    The average spin polarization of this bonding =     0.0000
 Bonded to the (  0,   0,   0) translated image of atom number     3 ( Cl ) with bond order =     0.1054    The average spin polarization of this bonding =     0.0000
 Bonded to the ( -1,  -1,   0) translated image of atom number     4 ( Cl ) with bond order =     0.1054    The average spin polarization of this bonding =     0.0000
 Bonded to the ( -1,   0,   0) translated image of atom number     4 ( Cl ) with bond order =     0.1054    The average spin polarization of this bonding =     0.0000
 Bonded to the (  0,  -1,   0) translated image of atom number     4 ( Cl ) with bond order =     0.0012    The average spin polarization of this bonding =     0.0000
 Bonded to the (  0,   0,   0) translated image of atom number     4 ( Cl ) with bond order =     0.0012    The average spin polarization of this bonding =     0.0000
 Bonded to the (  0,  -1,  -1) translated image of atom number     5 ( Cl ) with bond order =     0.0012    The average spin polarization of this bonding =     0.0000
 Bonded to the (  0,  -1,   0) translated image of atom number     5 ( Cl ) with bond order =     0.0012    The average spin polarization of this bonding =     0.0000
 Bonded to the (  0,   0,  -1) translated image of atom number     5 ( Cl ) with bond order =     0.1054    The average spin polarization of this bonding =     0.0000
 Bonded to the (  0,   0,   0) translated image of atom number     5 ( Cl ) with bond order =     0.1054    The average spin polarization of this bonding =     0.0000
 Bonded to the (  0,  -1,  -1) translated image of atom number     6 ( Cl ) with bond order =     0.1054    The average spin polarization of this bonding =     0.0000
 Bonded to the (  0,  -1,   0) translated image of atom number     6 ( Cl ) with bond order =     0.1054    The average spin polarization of this bonding =     0.0000
 Bonded to the (  0,   0,  -1) translated image of atom number     6 ( Cl ) with bond order =     0.0012    The average spin polarization of this bonding =     0.0000
 Bonded to the (  0,   0,   0) translated image of atom number     6 ( Cl ) with bond order =     0.0012    The average spin polarization of this bonding =     0.0000
 Bonded to the ( -1,   0,  -1) translated image of atom number     7 ( Cl ) with bond order =     0.0012    The average spin polarization of this bonding =     0.0000
 Bonded to the ( -1,   0,   0) translated image of atom number     7 ( Cl ) with bond order =     0.1054    The average spin polarization of this bonding =     0.0000
 Bonded to the (  0,   0,  -1) translated image of atom number     7 ( Cl ) with bond order =     0.0012    The average spin polarization of this bonding =     0.0000
 Bonded to the (  0,   0,   0) translated image of atom number     7 ( Cl ) with bond order =     0.1054    The average spin polarization of this bonding =     0.0000
 Bonded to the ( -1,   0,  -1) translated image of atom number     8 ( Cl ) with bond order =     0.1054    The average spin polarization of this bonding =     0.0000
 Bonded to the ( -1,   0,   0) translated image of atom number     8 ( Cl ) with bond order =     0.0012    The average spin polarization of this bonding =     0.0000
 Bonded to the (  0,   0,  -1) translated image of atom number     8 ( Cl ) with bond order =     0.1054    The average spin polarization of this bonding =     0.0000
 Bonded to the (  0,   0,   0) translated image of atom number     8 ( Cl ) with bond order =     0.0012    The average spin polarization of this bonding =     0.0000
 The sum of bond orders for this atom is SBO =        1.284384
  
  
 ===================================================================================
 Printing BOs for ATOM #      2 ( Na ) in the reference unit cell.
  
 Bonded to the (  0,   0,   0) translated image of atom number     3 ( Cl ) with bond order =     0.1054    The average spin polarization of this bonding =     0.0000
 Bonded to the (  0,   0,   1) translated image of atom number     3 ( Cl ) with bond order =     0.1054    The average spin polarization of this bonding =     0.0000
 Bonded to the (  1,   0,   0) translated image of atom number     3 ( Cl ) with bond order =     0.0012    The average spin polarization of this bonding =     0.0000
 Bonded to the (  1,   0,   1) translated image of atom number     3 ( Cl ) with bond order =     0.0012    The average spin polarization of this bonding =     0.0000
 Bonded to the ( -1,   0,   0) translated image of atom number     4 ( Cl ) with bond order =     0.0012    The average spin polarization of this bonding =     0.0000
 Bonded to the ( -1,   0,   1) translated image of atom number     4 ( Cl ) with bond order =     0.0012    The average spin polarization of this bonding =     0.0000
 Bonded to the (  0,   0,   0) translated image of atom number     4 ( Cl ) with bond order =     0.1054    The average spin polarization of this bonding =     0.0000
 Bonded to the (  0,   0,   1) translated image of atom number     4 ( Cl ) with bond order =     0.1054    The average spin polarization of this bonding =     0.0000
 Bonded to the (  0,   0,   0) translated image of atom number     5 ( Cl ) with bond order =     0.1054    The average spin polarization of this bonding =     0.0000
 Bonded to the (  0,   1,   0) translated image of atom number     5 ( Cl ) with bond order =     0.0012    The average spin polarization of this bonding =     0.0000
 Bonded to the (  1,   0,   0) translated image of atom number     5 ( Cl ) with bond order =     0.1054    The average spin polarization of this bonding =     0.0000
 Bonded to the (  1,   1,   0) translated image of atom number     5 ( Cl ) with bond order =     0.0012    The average spin polarization of this bonding =     0.0000
 Bonded to the (  0,  -1,   0) translated image of atom number     6 ( Cl ) with bond order =     0.0012    The average spin polarization of this bonding =     0.0000
 Bonded to the (  0,   0,   0) translated image of atom number     6 ( Cl ) with bond order =     0.1054    The average spin polarization of this bonding =     0.0000
 Bonded to the (  1,  -1,   0) translated image of atom number     6 ( Cl ) with bond order =     0.0012    The average spin polarization of this bonding =     0.0000
 Bonded to the (  1,   0,   0) translated image of atom number     6 ( Cl ) with bond order =     0.1054    The average spin polarization of this bonding =     0.0000
 Bonded to the (  0,   0,   0) translated image of atom number     7 ( Cl ) with bond order =     0.1054    The average spin polarization of this bonding =     0.0000
 Bonded to the (  0,   0,   1) translated image of atom number     7 ( Cl ) with bond order =     0.0012    The average spin polarization of this bonding =     0.0000
 Bonded to the (  0,   1,   0) translated image of atom number     7 ( Cl ) with bond order =     0.1054    The average spin polarization of this bonding =     0.0000
 Bonded to the (  0,   1,   1) translated image of atom number     7 ( Cl ) with bond order =     0.0012    The average spin polarization of this bonding =     0.0000
 Bonded to the (  0,   0,  -1) translated image of atom number     8 ( Cl ) with bond order =     0.0012    The average spin polarization of this bonding =     0.0000
 Bonded to the (  0,   0,   0) translated image of atom number     8 ( Cl ) with bond order =     0.1054    The average spin polarization of this bonding =     0.0000
 Bonded to the (  0,   1,  -1) translated image of atom number     8 ( Cl ) with bond order =     0.0012    The average spin polarization of this bonding =     0.0000
 Bonded to the (  0,   1,   0) translated image of atom number     8 ( Cl ) with bond order =     0.1054    The average spin polarization of this bonding =     0.0000
 The sum of bond orders for this atom is SBO =        1.284385
  
  
 ===================================================================================
 Printing BOs for ATOM #      3 ( Cl ) in the reference unit cell.
  
 Bonded to the (  1,   1,   0) translated image of atom number     1 ( Na ) with bond order =     0.0012    The average spin polarization of this bonding =     0.0000
 Bonded to the (  1,   0,   0) translated image of atom number     1 ( Na ) with bond order =     0.0012    The average spin polarization of this bonding =     0.0000
 Bonded to the (  0,   1,   0) translated image of atom number     1 ( Na ) with bond order =     0.1054    The average spin polarization of this bonding =     0.0000
 Bonded to the (  0,   0,   0) translated image of atom number     1 ( Na ) with bond order =     0.1054    The average spin polarization of this bonding =     0.0000
 Bonded to the (  0,   0,   0) translated image of atom number     2 ( Na ) with bond order =     0.1054    The average spin polarization of this bonding =     0.0000
 Bonded to the (  0,   0,  -1) translated image of atom number     2 ( Na ) with bond order =     0.1054    The average spin polarization of this bonding =     0.0000
 Bonded to the ( -1,   0,   0) translated image of atom number     2 ( Na ) with bond order =     0.0012    The average spin polarization of this bonding =     0.0000
 Bonded to the ( -1,   0,  -1) translated image of atom number     2 ( Na ) with bond order =     0.0012    The average spin polarization of this bonding =     0.0000
 Bonded to the (  0,   0,   1) translated image of atom number     3 ( Cl ) with bond order =     0.0022    The average spin polarization of this bonding =     0.0000
 Bonded to the (  0,   0,  -1) translated image of atom number     3 ( Cl ) with bond order =     0.0022    The average spin polarization of this bonding =     0.0000
 Bonded to the (  0,   1,   0) translated image of atom number     3 ( Cl ) with bond order =     0.0022    The average spin polarization of this bonding =     0.0000
 Bonded to the (  0,  -1,   0) translated image of atom number     3 ( Cl ) with bond order =     0.0022    The average spin polarization of this bonding =     0.0000
 Bonded to the (  1,   0,   0) translated image of atom number     3 ( Cl ) with bond order =     0.0015    The average spin polarization of this bonding =     0.0000
 Bonded to the ( -1,   0,   0) translated image of atom number     3 ( Cl ) with bond order =     0.0015    The average spin polarization of this bonding =     0.0000
 Bonded to the ( -1,   0,   0) translated image of atom number     4 ( Cl ) with bond order =     0.7387    The average spin polarization of this bonding =     0.0000
 Bonded to the (  0,   0,   0) translated image of atom number     4 ( Cl ) with bond order =     0.7387    The average spin polarization of this bonding =     0.0000
 Bonded to the (  0,   0,  -1) translated image of atom number     5 ( Cl ) with bond order =     0.2464    The average spin polarization of this bonding =     0.0000
 Bonded to the (  0,   0,   0) translated image of atom number     5 ( Cl ) with bond order =     0.2464    The average spin polarization of this bonding =     0.0000
 Bonded to the (  0,   1,  -1) translated image of atom number     5 ( Cl ) with bond order =     0.0047    The average spin polarization of this bonding =     0.0000
 Bonded to the (  0,   1,   0) translated image of atom number     5 ( Cl ) with bond order =     0.0047    The average spin polarization of this bonding =     0.0000
 Bonded to the (  1,   0,  -1) translated image of atom number     5 ( Cl ) with bond order =     0.0047    The average spin polarization of this bonding =     0.0000
 Bonded to the (  1,   0,   0) translated image of atom number     5 ( Cl ) with bond order =     0.0047    The average spin polarization of this bonding =     0.0000
 Bonded to the (  0,  -1,  -1) translated image of atom number     6 ( Cl ) with bond order =     0.0047    The average spin polarization of this bonding =     0.0000
 Bonded to the (  0,  -1,   0) translated image of atom number     6 ( Cl ) with bond order =     0.0047    The average spin polarization of this bonding =     0.0000
 Bonded to the (  0,   0,  -1) translated image of atom number     6 ( Cl ) with bond order =     0.2464    The average spin polarization of this bonding =     0.0000
 Bonded to the (  0,   0,   0) translated image of atom number     6 ( Cl ) with bond order =     0.2464    The average spin polarization of this bonding =     0.0000
 Bonded to the (  1,   0,  -1) translated image of atom number     6 ( Cl ) with bond order =     0.0047    The average spin polarization of this bonding =     0.0000
 Bonded to the (  1,   0,   0) translated image of atom number     6 ( Cl ) with bond order =     0.0047    The average spin polarization of this bonding =     0.0000
 Bonded to the ( -1,   0,   0) translated image of atom number     7 ( Cl ) with bond order =     0.0047    The average spin polarization of this bonding =     0.0000
 Bonded to the ( -1,   1,   0) translated image of atom number     7 ( Cl ) with bond order =     0.0047    The average spin polarization of this bonding =     0.0000
 Bonded to the (  0,   0,  -1) translated image of atom number     7 ( Cl ) with bond order =     0.0047    The average spin polarization of this bonding =     0.0000
 Bonded to the (  0,   0,   0) translated image of atom number     7 ( Cl ) with bond order =     0.2464    The average spin polarization of this bonding =     0.0000
 Bonded to the (  0,   1,  -1) translated image of atom number     7 ( Cl ) with bond order =     0.0047    The average spin polarization of this bonding =     0.0000
 Bonded to the (  0,   1,   0) translated image of atom number     7 ( Cl ) with bond order =     0.2464    The average spin polarization of this bonding =     0.0000
 Bonded to the ( -1,   0,  -1) translated image of atom number     8 ( Cl ) with bond order =     0.0047    The average spin polarization of this bonding =     0.0000
 Bonded to the ( -1,   1,  -1) translated image of atom number     8 ( Cl ) with bond order =     0.0047    The average spin polarization of this bonding =     0.0000
 Bonded to the (  0,   0,  -1) translated image of atom number     8 ( Cl ) with bond order =     0.2464    The average spin polarization of this bonding =     0.0000
 Bonded to the (  0,   0,   0) translated image of atom number     8 ( Cl ) with bond order =     0.0047    The average spin polarization of this bonding =     0.0000
 Bonded to the (  0,   1,  -1) translated image of atom number     8 ( Cl ) with bond order =     0.2464    The average spin polarization of this bonding =     0.0000
 Bonded to the (  0,   1,   0) translated image of atom number     8 ( Cl ) with bond order =     0.0047    The average spin polarization of this bonding =     0.0000
 The sum of bond orders for this atom is SBO =        3.969257
  
  
 ===================================================================================
 Printing BOs for ATOM #      4 ( Cl ) in the reference unit cell.
  
 Bonded to the (  1,   1,   0) translated image of atom number     1 ( Na ) with bond order =     0.1054    The average spin polarization of this bonding =     0.0000
 Bonded to the (  1,   0,   0) translated image of atom number     1 ( Na ) with bond order =     0.1054    The average spin polarization of this bonding =     0.0000
 Bonded to the (  0,   1,   0) translated image of atom number     1 ( Na ) with bond order =     0.0012    The average spin polarization of this bonding =     0.0000
 Bonded to the (  0,   0,   0) translated image of atom number     1 ( Na ) with bond order =     0.0012    The average spin polarization of this bonding =     0.0000
 Bonded to the (  1,   0,   0) translated image of atom number     2 ( Na ) with bond order =     0.0012    The average spin polarization of this bonding =     0.0000
 Bonded to the (  1,   0,  -1) translated image of atom number     2 ( Na ) with bond order =     0.0012    The average spin polarization of this bonding =     0.0000
 Bonded to the (  0,   0,   0) translated image of atom number     2 ( Na ) with bond order =     0.1054    The average spin polarization of this bonding =     0.0000
 Bonded to the (  0,   0,  -1) translated image of atom number     2 ( Na ) with bond order =     0.1054    The average spin polarization of this bonding =     0.0000
 Bonded to the (  1,   0,   0) translated image of atom number     3 ( Cl ) with bond order =     0.7387    The average spin polarization of this bonding =     0.0000
 Bonded to the (  0,   0,   0) translated image of atom number     3 ( Cl ) with bond order =     0.7387    The average spin polarization of this bonding =     0.0000
 Bonded to the (  0,   0,   1) translated image of atom number     4 ( Cl ) with bond order =     0.0022    The average spin polarization of this bonding =     0.0000
 Bonded to the (  0,   0,  -1) translated image of atom number     4 ( Cl ) with bond order =     0.0022    The average spin polarization of this bonding =     0.0000
 Bonded to the (  0,   1,   0) translated image of atom number     4 ( Cl ) with bond order =     0.0022    The average spin polarization of this bonding =     0.0000
 Bonded to the (  0,  -1,   0) translated image of atom number     4 ( Cl ) with bond order =     0.0022    The average spin polarization of this bonding =     0.0000
 Bonded to the (  1,   0,   0) translated image of atom number     4 ( Cl ) with bond order =     0.0015    The average spin polarization of this bonding =     0.0000
 Bonded to the ( -1,   0,   0) translated image of atom number     4 ( Cl ) with bond order =     0.0015    The average spin polarization of this bonding =     0.0000
 Bonded to the (  0,   0,  -1) translated image of atom number     5 ( Cl ) with bond order =     0.0047    The average spin polarization of this bonding =     0.0000
 Bonded to the (  0,   0,   0) translated image of atom number     5 ( Cl ) with bond order =     0.0047    The average spin polarization of this bonding =     0.0000
 Bonded to the (  1,   0,  -1) translated image of atom number     5 ( Cl ) with bond order =     0.2464    The average spin polarization of this bonding =     0.0000
 Bonded to the (  1,   0,   0) translated image of atom number     5 ( Cl ) with bond order =     0.2464    The average spin polarization of this bonding =     0.0000
 Bonded to the (  1,   1,  -1) translated image of atom number     5 ( Cl ) with bond order =     0.0047    The average spin polarization of this bonding =     0.0000
 Bonded to the (  1,   1,   0) translated image of atom number     5 ( Cl ) with bond order =     0.0047    The average spin polarization of this bonding =     0.0000
 Bonded to the (  0,   0,  -1) translated image of atom number     6 ( Cl ) with bond order =     0.0047    The average spin polarization of this bonding =     0.0000
 Bonded to the (  0,   0,   0) translated image of atom number     6 ( Cl ) with bond order =     0.0047    The average spin polarization of this bonding =     0.0000
 Bonded to the (  1,  -1,  -1) translated image of atom number     6 ( Cl ) with bond order =     0.0047    The average spin polarization of this bonding =     0.0000
 Bonded to the (  1,  -1,   0) translated image of atom number     6 ( Cl ) with bond order =     0.0047    The average spin polarization of this bonding =     0.0000
 Bonded to the (  1,   0,  -1) translated image of atom number     6 ( Cl ) with bond order =     0.2464    The average spin polarization of this bonding =     0.0000
 Bonded to the (  1,   0,   0) translated image of atom number     6 ( Cl ) with bond order =     0.2464    The average spin polarization of this bonding =     0.0000
 Bonded to the (  0,   0,  -1) translated image of atom number     7 ( Cl ) with bond order =     0.0047    The average spin polarization of this bonding =     0.0000
 Bonded to the (  0,   0,   0) translated image of atom number     7 ( Cl ) with bond order =     0.2464    The average spin polarization of this bonding =     0.0000
 Bonded to the (  0,   1,  -1) translated image of atom number     7 ( Cl ) with bond order =     0.0047    The average spin polarization of this bonding =     0.0000
 Bonded to the (  0,   1,   0) translated image of atom number     7 ( Cl ) with bond order =     0.2464    The average spin polarization of this bonding =     0.0000
 Bonded to the (  1,   0,   0) translated image of atom number     7 ( Cl ) with bond order =     0.0047    The average spin polarization of this bonding =     0.0000
 Bonded to the (  1,   1,   0) translated image of atom number     7 ( Cl ) with bond order =     0.0047    The average spin polarization of this bonding =     0.0000
 Bonded to the (  0,   0,  -1) translated image of atom number     8 ( Cl ) with bond order =     0.2464    The average spin polarization of this bonding =     0.0000
 Bonded to the (  0,   0,   0) translated image of atom number     8 ( Cl ) with bond order =     0.0047    The average spin polarization of this bonding =     0.0000
 Bonded to the (  0,   1,  -1) translated image of atom number     8 ( Cl ) with bond order =     0.2464    The average spin polarization of this bonding =     0.0000
 Bonded to the (  0,   1,   0) translated image of atom number     8 ( Cl ) with bond order =     0.0047    The average spin polarization of this bonding =     0.0000
 Bonded to the (  1,   0,  -1) translated image of atom number     8 ( Cl ) with bond order =     0.0047    The average spin polarization of this bonding =     0.0000
 Bonded to the (  1,   1,  -1) translated image of atom number     8 ( Cl ) with bond order =     0.0047    The average spin polarization of this bonding =     0.0000
 The sum of bond orders for this atom is SBO =        3.969350
  
  
 ===================================================================================
 Printing BOs for ATOM #      5 ( Cl ) in the reference unit cell.
  
 Bonded to the (  0,   1,   1) translated image of atom number     1 ( Na ) with bond order =     0.0012    The average spin polarization of this bonding =     0.0000
 Bonded to the (  0,   1,   0) translated image of atom number     1 ( Na ) with bond order =     0.0012    The average spin polarization of this bonding =     0.0000
 Bonded to the (  0,   0,   1) translated image of atom number     1 ( Na ) with bond order =     0.1054    The average spin polarization of this bonding =     0.0000
 Bonded to the (  0,   0,   0) translated image of atom number     1 ( Na ) with bond order =     0.1054    The average spin polarization of this bonding =     0.0000
 Bonded to the (  0,   0,   0) translated image of atom number     2 ( Na ) with bond order =     0.1054    The average spin polarization of this bonding =     0.0000
 Bonded to the (  0,  -1,   0) translated image of atom number     2 ( Na ) with bond order =     0.0012    The average spin polarization of this bonding =     0.0000
 Bonded to the ( -1,   0,   0) translated image of atom number     2 ( Na ) with bond order =     0.1054    The average spin polarization of this bonding =     0.0000
 Bonded to the ( -1,  -1,   0) translated image of atom number     2 ( Na ) with bond order =     0.0012    The average spin polarization of this bonding =     0.0000
 Bonded to the (  0,   0,   1) translated image of atom number     3 ( Cl ) with bond order =     0.2464    The average spin polarization of this bonding =     0.0000
 Bonded to the (  0,   0,   0) translated image of atom number     3 ( Cl ) with bond order =     0.2464    The average spin polarization of this bonding =     0.0000
 Bonded to the (  0,  -1,   1) translated image of atom number     3 ( Cl ) with bond order =     0.0047    The average spin polarization of this bonding =     0.0000
 Bonded to the (  0,  -1,   0) translated image of atom number     3 ( Cl ) with bond order =     0.0047    The average spin polarization of this bonding =     0.0000
 Bonded to the ( -1,   0,   1) translated image of atom number     3 ( Cl ) with bond order =     0.0047    The average spin polarization of this bonding =     0.0000
 Bonded to the ( -1,   0,   0) translated image of atom number     3 ( Cl ) with bond order =     0.0047    The average spin polarization of this bonding =     0.0000
 Bonded to the (  0,   0,   1) translated image of atom number     4 ( Cl ) with bond order =     0.0047    The average spin polarization of this bonding =     0.0000
 Bonded to the (  0,   0,   0) translated image of atom number     4 ( Cl ) with bond order =     0.0047    The average spin polarization of this bonding =     0.0000
 Bonded to the ( -1,   0,   1) translated image of atom number     4 ( Cl ) with bond order =     0.2464    The average spin polarization of this bonding =     0.0000
 Bonded to the ( -1,   0,   0) translated image of atom number     4 ( Cl ) with bond order =     0.2464    The average spin polarization of this bonding =     0.0000
 Bonded to the ( -1,  -1,   1) translated image of atom number     4 ( Cl ) with bond order =     0.0047    The average spin polarization of this bonding =     0.0000
 Bonded to the ( -1,  -1,   0) translated image of atom number     4 ( Cl ) with bond order =     0.0047    The average spin polarization of this bonding =     0.0000
 Bonded to the (  0,   0,   1) translated image of atom number     5 ( Cl ) with bond order =     0.0022    The average spin polarization of this bonding =     0.0000
 Bonded to the (  0,   0,  -1) translated image of atom number     5 ( Cl ) with bond order =     0.0022    The average spin polarization of this bonding =     0.0000
 Bonded to the (  0,   1,   0) translated image of atom number     5 ( Cl ) with bond order =     0.0015    The average spin polarization of this bonding =     0.0000
 Bonded to the (  0,  -1,   0) translated image of atom number     5 ( Cl ) with bond order =     0.0015    The average spin polarization of this bonding =     0.0000
 Bonded to the (  1,   0,   0) translated image of atom number     5 ( Cl ) with bond order =     0.0022    The average spin polarization of this bonding =     0.0000
 Bonded to the ( -1,   0,   0) translated image of atom number     5 ( Cl ) with bond order =     0.0022    The average spin polarization of this bonding =     0.0000
 Bonded to the (  0,  -1,   0) translated image of atom number     6 ( Cl ) with bond order =     0.7387    The average spin polarization of this bonding =     0.0000
 Bonded to the (  0,   0,   0) translated image of atom number     6 ( Cl ) with bond order =     0.7387    The average spin polarization of this bonding =     0.0000
 Bonded to the ( -1,   0,   0) translated image of atom number     7 ( Cl ) with bond order =     0.2464    The average spin polarization of this bonding =     0.0000
 Bonded to the ( -1,   0,   1) translated image of atom number     7 ( Cl ) with bond order =     0.0047    The average spin polarization of this bonding =     0.0000
 Bonded to the ( -1,   1,   0) translated image of atom number     7 ( Cl ) with bond order =     0.0047    The average spin polarization of this bonding =     0.0000
 Bonded to the (  0,   0,   0) translated image of atom number     7 ( Cl ) with bond order =     0.2464    The average spin polarization of this bonding =     0.0000
 Bonded to the (  0,   0,   1) translated image of atom number     7 ( Cl ) with bond order =     0.0047    The average spin polarization of this bonding =     0.0000
 Bonded to the (  0,   1,   0) translated image of atom number     7 ( Cl ) with bond order =     0.0047    The average spin polarization of this bonding =     0.0000
 Bonded to the ( -1,   0,  -1) translated image of atom number     8 ( Cl ) with bond order =     0.0047    The average spin polarization of this bonding =     0.0000
 Bonded to the ( -1,   0,   0) translated image of atom number     8 ( Cl ) with bond order =     0.2464    The average spin polarization of this bonding =     0.0000
 Bonded to the ( -1,   1,   0) translated image of atom number     8 ( Cl ) with bond order =     0.0047    The average spin polarization of this bonding =     0.0000
 Bonded to the (  0,   0,  -1) translated image of atom number     8 ( Cl ) with bond order =     0.0047    The average spin polarization of this bonding =     0.0000
 Bonded to the (  0,   0,   0) translated image of atom number     8 ( Cl ) with bond order =     0.2464    The average spin polarization of this bonding =     0.0000
 Bonded to the (  0,   1,   0) translated image of atom number     8 ( Cl ) with bond order =     0.0047    The average spin polarization of this bonding =     0.0000
 The sum of bond orders for this atom is SBO =        3.969262
  
  
 ===================================================================================
 Printing BOs for ATOM #      6 ( Cl ) in the reference unit cell.
  
 Bonded to the (  0,   1,   1) translated image of atom number     1 ( Na ) with bond order =     0.1054    The average spin polarization of this bonding =     0.0000
 Bonded to the (  0,   1,   0) translated image of atom number     1 ( Na ) with bond order =     0.1054    The average spin polarization of this bonding =     0.0000
 Bonded to the (  0,   0,   1) translated image of atom number     1 ( Na ) with bond order =     0.0012    The average spin polarization of this bonding =     0.0000
 Bonded to the (  0,   0,   0) translated image of atom number     1 ( Na ) with bond order =     0.0012    The average spin polarization of this bonding =     0.0000
 Bonded to the (  0,   1,   0) translated image of atom number     2 ( Na ) with bond order =     0.0012    The average spin polarization of this bonding =     0.0000
 Bonded to the (  0,   0,   0) translated image of atom number     2 ( Na ) with bond order =     0.1054    The average spin polarization of this bonding =     0.0000
 Bonded to the ( -1,   1,   0) translated image of atom number     2 ( Na ) with bond order =     0.0012    The average spin polarization of this bonding =     0.0000
 Bonded to the ( -1,   0,   0) translated image of atom number     2 ( Na ) with bond order =     0.1054    The average spin polarization of this bonding =     0.0000
 Bonded to the (  0,   1,   1) translated image of atom number     3 ( Cl ) with bond order =     0.0047    The average spin polarization of this bonding =     0.0000
 Bonded to the (  0,   1,   0) translated image of atom number     3 ( Cl ) with bond order =     0.0047    The average spin polarization of this bonding =     0.0000
 Bonded to the (  0,   0,   1) translated image of atom number     3 ( Cl ) with bond order =     0.2464    The average spin polarization of this bonding =     0.0000
 Bonded to the (  0,   0,   0) translated image of atom number     3 ( Cl ) with bond order =     0.2464    The average spin polarization of this bonding =     0.0000
 Bonded to the ( -1,   0,   1) translated image of atom number     3 ( Cl ) with bond order =     0.0047    The average spin polarization of this bonding =     0.0000
 Bonded to the ( -1,   0,   0) translated image of atom number     3 ( Cl ) with bond order =     0.0047    The average spin polarization of this bonding =     0.0000
 Bonded to the (  0,   0,   1) translated image of atom number     4 ( Cl ) with bond order =     0.0047    The average spin polarization of this bonding =     0.0000
 Bonded to the (  0,   0,   0) translated image of atom number     4 ( Cl ) with bond order =     0.0047    The average spin polarization of this bonding =     0.0000
 Bonded to the ( -1,   1,   1) translated image of atom number     4 ( Cl ) with bond order =     0.0047    The average spin polarization of this bonding =     0.0000
 Bonded to the ( -1,   1,   0) translated image of atom number     4 ( Cl ) with bond order =     0.0047    The average spin polarization of this bonding =     0.0000
 Bonded to the ( -1,   0,   1) translated image of atom number     4 ( Cl ) with bond order =     0.2464    The average spin polarization of this bonding =     0.0000
 Bonded to the ( -1,   0,   0) translated image of atom number     4 ( Cl ) with bond order =     0.2464    The average spin polarization of this bonding =     0.0000
 Bonded to the (  0,   1,   0) translated image of atom number     5 ( Cl ) with bond order =     0.7387    The average spin polarization of this bonding =     0.0000
 Bonded to the (  0,   0,   0) translated image of atom number     5 ( Cl ) with bond order =     0.7387    The average spin polarization of this bonding =     0.0000
 Bonded to the (  0,   0,   1) translated image of atom number     6 ( Cl ) with bond order =     0.0022    The average spin polarization of this bonding =     0.0000
 Bonded to the (  0,   0,  -1) translated image of atom number     6 ( Cl ) with bond order =     0.0022    The average spin polarization of this bonding =     0.0000
 Bonded to the (  0,   1,   0) translated image of atom number     6 ( Cl ) with bond order =     0.0015    The average spin polarization of this bonding =     0.0000
 Bonded to the (  0,  -1,   0) translated image of atom number     6 ( Cl ) with bond order =     0.0015    The average spin polarization of this bonding =     0.0000
 Bonded to the (  1,   0,   0) translated image of atom number     6 ( Cl ) with bond order =     0.0022    The average spin polarization of this bonding =     0.0000
 Bonded to the ( -1,   0,   0) translated image of atom number     6 ( Cl ) with bond order =     0.0022    The average spin polarization of this bonding =     0.0000
 Bonded to the ( -1,   0,   0) translated image of atom number     7 ( Cl ) with bond order =     0.0047    The average spin polarization of this bonding =     0.0000
 Bonded to the ( -1,   1,   0) translated image of atom number     7 ( Cl ) with bond order =     0.2464    The average spin polarization of this bonding =     0.0000
 Bonded to the ( -1,   1,   1) translated image of atom number     7 ( Cl ) with bond order =     0.0047    The average spin polarization of this bonding =     0.0000
 Bonded to the (  0,   0,   0) translated image of atom number     7 ( Cl ) with bond order =     0.0047    The average spin polarization of this bonding =     0.0000
 Bonded to the (  0,   1,   0) translated image of atom number     7 ( Cl ) with bond order =     0.2464    The average spin polarization of this bonding =     0.0000
 Bonded to the (  0,   1,   1) translated image of atom number     7 ( Cl ) with bond order =     0.0047    The average spin polarization of this bonding =     0.0000
 Bonded to the ( -1,   0,   0) translated image of atom number     8 ( Cl ) with bond order =     0.0047    The average spin polarization of this bonding =     0.0000
 Bonded to the ( -1,   1,  -1) translated image of atom number     8 ( Cl ) with bond order =     0.0047    The average spin polarization of this bonding =     0.0000
 Bonded to the ( -1,   1,   0) translated image of atom number     8 ( Cl ) with bond order =     0.2464    The average spin polarization of this bonding =     0.0000
 Bonded to the (  0,   0,   0) translated image of atom number     8 ( Cl ) with bond order =     0.0047    The average spin polarization of this bonding =     0.0000
 Bonded to the (  0,   1,  -1) translated image of atom number     8 ( Cl ) with bond order =     0.0047    The average spin polarization of this bonding =     0.0000
 Bonded to the (  0,   1,   0) translated image of atom number     8 ( Cl ) with bond order =     0.2464    The average spin polarization of this bonding =     0.0000
 The sum of bond orders for this atom is SBO =        3.969333
  
  
 ===================================================================================
 Printing BOs for ATOM #      7 ( Cl ) in the reference unit cell.
  
 Bonded to the (  1,   0,   1) translated image of atom number     1 ( Na ) with bond order =     0.0012    The average spin polarization of this bonding =     0.0000
 Bonded to the (  1,   0,   0) translated image of atom number     1 ( Na ) with bond order =     0.1054    The average spin polarization of this bonding =     0.0000
 Bonded to the (  0,   0,   1) translated image of atom number     1 ( Na ) with bond order =     0.0012    The average spin polarization of this bonding =     0.0000
 Bonded to the (  0,   0,   0) translated image of atom number     1 ( Na ) with bond order =     0.1054    The average spin polarization of this bonding =     0.0000
 Bonded to the (  0,   0,   0) translated image of atom number     2 ( Na ) with bond order =     0.1054    The average spin polarization of this bonding =     0.0000
 Bonded to the (  0,   0,  -1) translated image of atom number     2 ( Na ) with bond order =     0.0012    The average spin polarization of this bonding =     0.0000
 Bonded to the (  0,  -1,   0) translated image of atom number     2 ( Na ) with bond order =     0.1054    The average spin polarization of this bonding =     0.0000
 Bonded to the (  0,  -1,  -1) translated image of atom number     2 ( Na ) with bond order =     0.0012    The average spin polarization of this bonding =     0.0000
 Bonded to the (  1,   0,   0) translated image of atom number     3 ( Cl ) with bond order =     0.0047    The average spin polarization of this bonding =     0.0000
 Bonded to the (  1,  -1,   0) translated image of atom number     3 ( Cl ) with bond order =     0.0047    The average spin polarization of this bonding =     0.0000
 Bonded to the (  0,   0,   1) translated image of atom number     3 ( Cl ) with bond order =     0.0047    The average spin polarization of this bonding =     0.0000
 Bonded to the (  0,   0,   0) translated image of atom number     3 ( Cl ) with bond order =     0.2464    The average spin polarization of this bonding =     0.0000
 Bonded to the (  0,  -1,   1) translated image of atom number     3 ( Cl ) with bond order =     0.0047    The average spin polarization of this bonding =     0.0000
 Bonded to the (  0,  -1,   0) translated image of atom number     3 ( Cl ) with bond order =     0.2464    The average spin polarization of this bonding =     0.0000
 Bonded to the (  0,   0,   1) translated image of atom number     4 ( Cl ) with bond order =     0.0047    The average spin polarization of this bonding =     0.0000
 Bonded to the (  0,   0,   0) translated image of atom number     4 ( Cl ) with bond order =     0.2464    The average spin polarization of this bonding =     0.0000
 Bonded to the (  0,  -1,   1) translated image of atom number     4 ( Cl ) with bond order =     0.0047    The average spin polarization of this bonding =     0.0000
 Bonded to the (  0,  -1,   0) translated image of atom number     4 ( Cl ) with bond order =     0.2464    The average spin polarization of this bonding =     0.0000
 Bonded to the ( -1,   0,   0) translated image of atom number     4 ( Cl ) with bond order =     0.0047    The average spin polarization of this bonding =     0.0000
 Bonded to the ( -1,  -1,   0) translated image of atom number     4 ( Cl ) with bond order =     0.0047    The average spin polarization of this bonding =     0.0000
 Bonded to the (  1,   0,   0) translated image of atom number     5 ( Cl ) with bond order =     0.2464    The average spin polarization of this bonding =     0.0000
 Bonded to the (  1,   0,  -1) translated image of atom number     5 ( Cl ) with bond order =     0.0047    The average spin polarization of this bonding =     0.0000
 Bonded to the (  1,  -1,   0) translated image of atom number     5 ( Cl ) with bond order =     0.0047    The average spin polarization of this bonding =     0.0000
 Bonded to the (  0,   0,   0) translated image of atom number     5 ( Cl ) with bond order =     0.2464    The average spin polarization of this bonding =     0.0000
 Bonded to the (  0,   0,  -1) translated image of atom number     5 ( Cl ) with bond order =     0.0047    The average spin polarization of this bonding =     0.0000
 Bonded to the (  0,  -1,   0) translated image of atom number     5 ( Cl ) with bond order =     0.0047    The average spin polarization of this bonding =     0.0000
 Bonded to the (  1,   0,   0) translated image of atom number     6 ( Cl ) with bond order =     0.0047    The average spin polarization of this bonding =     0.0000
 Bonded to the (  1,  -1,   0) translated image of atom number     6 ( Cl ) with bond order =     0.2464    The average spin polarization of this bonding =     0.0000
 Bonded to the (  1,  -1,  -1) translated image of atom number     6 ( Cl ) with bond order =     0.0047    The average spin polarization of this bonding =     0.0000
 Bonded to the (  0,   0,   0) translated image of atom number     6 ( Cl ) with bond order =     0.0047    The average spin polarization of this bonding =     0.0000
 Bonded to the (  0,  -1,   0) translated image of atom number     6 ( Cl ) with bond order =     0.2464    The average spin polarization of this bonding =     0.0000
 Bonded to the (  0,  -1,  -1) translated image of atom number     6 ( Cl ) with bond order =     0.0047    The average spin polarization of this bonding =     0.0000
 Bonded to the (  0,   0,   1) translated image of atom number     7 ( Cl ) with bond order =     0.0015    The average spin polarization of this bonding =     0.0000
 Bonded to the (  0,   0,  -1) translated image of atom number     7 ( Cl ) with bond order =     0.0015    The average spin polarization of this bonding =     0.0000
 Bonded to the (  0,   1,   0) translated image of atom number     7 ( Cl ) with bond order =     0.0022    The average spin polarization of this bonding =     0.0000
 Bonded to the (  0,  -1,   0) translated image of atom number     7 ( Cl ) with bond order =     0.0022    The average spin polarization of this bonding =     0.0000
 Bonded to the (  1,   0,   0) translated image of atom number     7 ( Cl ) with bond order =     0.0022    The average spin polarization of this bonding =     0.0000
 Bonded to the ( -1,   0,   0) translated image of atom number     7 ( Cl ) with bond order =     0.0022    The average spin polarization of this bonding =     0.0000
 Bonded to the (  0,   0,  -1) translated image of atom number     8 ( Cl ) with bond order =     0.7386    The average spin polarization of this bonding =     0.0000
 Bonded to the (  0,   0,   0) translated image of atom number     8 ( Cl ) with bond order =     0.7386    The average spin polarization of this bonding =     0.0000
 The sum of bond orders for this atom is SBO =        3.969143
  
  
 ===================================================================================
 Printing BOs for ATOM #      8 ( Cl ) in the reference unit cell.
  
 Bonded to the (  1,   0,   1) translated image of atom number     1 ( Na ) with bond order =     0.1054    The average spin polarization of this bonding =     0.0000
 Bonded to the (  1,   0,   0) translated image of atom number     1 ( Na ) with bond order =     0.0012    The average spin polarization of this bonding =     0.0000
 Bonded to the (  0,   0,   1) translated image of atom number     1 ( Na ) with bond order =     0.1054    The average spin polarization of this bonding =     0.0000
 Bonded to the (  0,   0,   0) translated image of atom number     1 ( Na ) with bond order =     0.0012    The average spin polarization of this bonding =     0.0000
 Bonded to the (  0,   0,   1) translated image of atom number     2 ( Na ) with bond order =     0.0012    The average spin polarization of this bonding =     0.0000
 Bonded to the (  0,   0,   0) translated image of atom number     2 ( Na ) with bond order =     0.1054    The average spin polarization of this bonding =     0.0000
 Bonded to the (  0,  -1,   1) translated image of atom number     2 ( Na ) with bond order =     0.0012    The average spin polarization of this bonding =     0.0000
 Bonded to the (  0,  -1,   0) translated image of atom number     2 ( Na ) with bond order =     0.1054    The average spin polarization of this bonding =     0.0000
 Bonded to the (  1,   0,   1) translated image of atom number     3 ( Cl ) with bond order =     0.0047    The average spin polarization of this bonding =     0.0000
 Bonded to the (  1,  -1,   1) translated image of atom number     3 ( Cl ) with bond order =     0.0047    The average spin polarization of this bonding =     0.0000
 Bonded to the (  0,   0,   1) translated image of atom number     3 ( Cl ) with bond order =     0.2464    The average spin polarization of this bonding =     0.0000
 Bonded to the (  0,   0,   0) translated image of atom number     3 ( Cl ) with bond order =     0.0047    The average spin polarization of this bonding =     0.0000
 Bonded to the (  0,  -1,   1) translated image of atom number     3 ( Cl ) with bond order =     0.2464    The average spin polarization of this bonding =     0.0000
 Bonded to the (  0,  -1,   0) translated image of atom number     3 ( Cl ) with bond order =     0.0047    The average spin polarization of this bonding =     0.0000
 Bonded to the (  0,   0,   1) translated image of atom number     4 ( Cl ) with bond order =     0.2464    The average spin polarization of this bonding =     0.0000
 Bonded to the (  0,   0,   0) translated image of atom number     4 ( Cl ) with bond order =     0.0047    The average spin polarization of this bonding =     0.0000
 Bonded to the (  0,  -1,   1) translated image of atom number     4 ( Cl ) with bond order =     0.2464    The average spin polarization of this bonding =     0.0000
 Bonded to the (  0,  -1,   0) translated image of atom number     4 ( Cl ) with bond order =     0.0047    The average spin polarization of this bonding =     0.0000
 Bonded to the ( -1,   0,   1) translated image of atom number     4 ( Cl ) with bond order =     0.0047    The average spin polarization of this bonding =     0.0000
 Bonded to the ( -1,  -1,   1) translated image of atom number     4 ( Cl ) with bond order =     0.0047    The average spin polarization of this bonding =     0.0000
 Bonded to the (  1,   0,   1) translated image of atom number     5 ( Cl ) with bond order =     0.0047    The average spin polarization of this bonding =     0.0000
 Bonded to the (  1,   0,   0) translated image of atom number     5 ( Cl ) with bond order =     0.2464    The average spin polarization of this bonding =     0.0000
 Bonded to the (  1,  -1,   0) translated image of atom number     5 ( Cl ) with bond order =     0.0047    The average spin polarization of this bonding =     0.0000
 Bonded to the (  0,   0,   1) translated image of atom number     5 ( Cl ) with bond order =     0.0047    The average spin polarization of this bonding =     0.0000
 Bonded to the (  0,   0,   0) translated image of atom number     5 ( Cl ) with bond order =     0.2464    The average spin polarization of this bonding =     0.0000
 Bonded to the (  0,  -1,   0) translated image of atom number     5 ( Cl ) with bond order =     0.0047    The average spin polarization of this bonding =     0.0000
 Bonded to the (  1,   0,   0) translated image of atom number     6 ( Cl ) with bond order =     0.0047    The average spin polarization of this bonding =     0.0000
 Bonded to the (  1,  -1,   1) translated image of atom number     6 ( Cl ) with bond order =     0.0047    The average spin polarization of this bonding =     0.0000
 Bonded to the (  1,  -1,   0) translated image of atom number     6 ( Cl ) with bond order =     0.2464    The average spin polarization of this bonding =     0.0000
 Bonded to the (  0,   0,   0) translated image of atom number     6 ( Cl ) with bond order =     0.0047    The average spin polarization of this bonding =     0.0000
 Bonded to the (  0,  -1,   1) translated image of atom number     6 ( Cl ) with bond order =     0.0047    The average spin polarization of this bonding =     0.0000
 Bonded to the (  0,  -1,   0) translated image of atom number     6 ( Cl ) with bond order =     0.2464    The average spin polarization of this bonding =     0.0000
 Bonded to the (  0,   0,   1) translated image of atom number     7 ( Cl ) with bond order =     0.7386    The average spin polarization of this bonding =     0.0000
 Bonded to the (  0,   0,   0) translated image of atom number     7 ( Cl ) with bond order =     0.7386    The average spin polarization of this bonding =     0.0000
 Bonded to the (  0,   0,   1) translated image of atom number     8 ( Cl ) with bond order =     0.0015    The average spin polarization of this bonding =     0.0000
 Bonded to the (  0,   0,  -1) translated image of atom number     8 ( Cl ) with bond order =     0.0015    The average spin polarization of this bonding =     0.0000
 Bonded to the (  0,   1,   0) translated image of atom number     8 ( Cl ) with bond order =     0.0022    The average spin polarization of this bonding =     0.0000
 Bonded to the (  0,  -1,   0) translated image of atom number     8 ( Cl ) with bond order =     0.0022    The average spin polarization of this bonding =     0.0000
 Bonded to the (  1,   0,   0) translated image of atom number     8 ( Cl ) with bond order =     0.0022    The average spin polarization of this bonding =     0.0000
 Bonded to the ( -1,   0,   0) translated image of atom number     8 ( Cl ) with bond order =     0.0022    The average spin polarization of this bonding =     0.0000
 The sum of bond orders for this atom is SBO =        3.969218
    
 2025/02/06  10:15:10
