# Supplementary material for: How well do various QM-derived net atomic charges reproduce the electrostatic potential surrounding a material across multiple geometric conformations?
Source: RSC Adv. 2025 Jul 7;15(29):23223–65. doi: 10.1039/d4ra07900k (PMC12230677; doi:10.1039/d4ra07900k)
Supplement: RA-015-D4RA07900K-s002 [file RA-015-D4RA07900K-s002.zip › 11_sodium_chloride_crystals/Pm3n_NaCl3/10_core_electrons/DDEC6_net_atomic_charges.xyz]

    8
jmolscript: load "" {1 1 1} spacegroup "x,y,z" unitcell [{      4.114000     0.000000     0.000000 }, {      0.000000     4.114000     0.000000 }, {      0.000000     0.000000     4.114000 }]
Na     0.000000     0.000000     0.000000     0.907344
Na     2.057000     2.057000     2.057000     0.907344
Cl     1.028500     2.057000     0.000000    -0.302369
Cl     3.085500     2.057000     0.000000    -0.302530
Cl     0.000000     1.028500     2.057000    -0.302387
Cl     0.000000     3.085500     2.057000    -0.302526
Cl     2.057000     0.000000     1.028500    -0.302377
Cl     2.057000     0.000000     3.085500    -0.302500
 
Chargemol development version January 4, 2022     
See ddec.sourceforge.net for latest version.
 
Computational parameters:
Number of radial integration shells =    100
Cutoff radius (pm) =    500
Error in the integrated total number of electrons before renormalization (e) =    2.7669E-06
Charge convergence tolerance =    1.0000E-05
Maximum density for electron cloud penetration fitting (pm) =    1.0000E-02
Minimum density for electron cloud penetration fitting (pm) =    1.0000E-04
Minimum decay exponent for electron density of buried atom tails =   1.7500
Maximum decay exponent for electron density of buried atom tails =  2.5000
Number of iterations to convergence =      7
 
The following XYZ coordinates are in angstroms. The atomic dipoles and quadrupoles are in atomic units.
atom #   symbol            x            y            z   net_charge     dipole_x     dipole_y     dipole_z   dipole_mag          Qxy          Qxz          Qyz   Q(x^2-y^2)  Q(3z^2-R^2)  3 traceless quadrupole moment tensor eigenvalues
     1       Na     0.000000     0.000000     0.000000     0.907344    -0.000000    -0.000003    -0.000000     0.000003     0.000001     0.000001    -0.000000     0.000003     0.000010    -0.000003     0.000000     0.000003
     2       Na     2.057000     2.057000     2.057000     0.907344     0.000002     0.000002     0.000000     0.000002    -0.000000     0.000001     0.000001    -0.000003     0.000008    -0.000003     0.000000     0.000003
     3       Cl     1.028500     2.057000     0.000000    -0.302369    -0.000000     0.000008     0.000021     0.000023    -0.000003    -0.000006    -0.000002     0.222186    -0.222098    -0.074077    -0.074033     0.148109
     4       Cl     3.085500     2.057000     0.000000    -0.302530    -0.000004     0.000019     0.000010     0.000022     0.000003     0.000003    -0.000004     0.222185    -0.222087    -0.074078    -0.074029     0.148107
     5       Cl     0.000000     1.028500     2.057000    -0.302387     0.000009    -0.000004    -0.000009     0.000013    -0.000006    -0.000011    -0.000008    -0.222219    -0.222113    -0.074093    -0.074035     0.148128
     6       Cl     0.000000     3.085500     2.057000    -0.302526    -0.000001    -0.000013    -0.000011     0.000017     0.000002    -0.000010     0.000005    -0.222201    -0.222076    -0.074089    -0.074024     0.148113
     7       Cl     2.057000     0.000000     1.028500    -0.302377    -0.000012    -0.000003    -0.000011     0.000016    -0.000002    -0.000000    -0.000002    -0.000004     0.444623    -0.074106    -0.074102     0.148208
     8       Cl     2.057000     0.000000     3.085500    -0.302500     0.000008    -0.000006     0.000003     0.000010    -0.000003     0.000003     0.000002    -0.000006     0.444628    -0.074108    -0.074102     0.148209
 
The spherically averaged atomic electron density fit to a function exp(a - br) for r values having spherically averaged atomic electron density values between min_density_cloud_penetration and max_density_cloud_penetration.
atom #   symbol            x            y            z            a            b     Rsquared  where a and b are in atomic units and Rsquared is the squared correlation coefficient
     1       Na     0.000000     0.000000     0.000000    -0.676963     2.085421     0.997857
     2       Na     2.057000     2.057000     2.057000    -0.676955     2.085423     0.997857
     3       Cl     1.028500     2.057000     0.000000     0.580004     1.867173     0.999172
     4       Cl     3.085500     2.057000     0.000000     0.579900     1.867124     0.999172
     5       Cl     0.000000     1.028500     2.057000     0.580002     1.867169     0.999172
     6       Cl     0.000000     3.085500     2.057000     0.579863     1.867113     0.999172
     7       Cl     2.057000     0.000000     1.028500     0.579833     1.867121     0.999172
     8       Cl     2.057000     0.000000     3.085500     0.579768     1.867086     0.999171
 
 2025/02/06  10:15:08
