# Supplementary material for: How well do various QM-derived net atomic charges reproduce the electrostatic potential surrounding a material across multiple geometric conformations?
Source: RSC Adv. 2025 Jul 7;15(29):23223–65. doi: 10.1039/d4ra07900k (PMC12230677; doi:10.1039/d4ra07900k)
Supplement: RA-015-D4RA07900K-s002 [file RA-015-D4RA07900K-s002.zip › 11_sodium_chloride_crystals/Pm3n_NaCl3/10_core_electrons/DDEC_atomic_Rcubed_moments.xyz]

    8
jmolscript: load "" {1 1 1} spacegroup "x,y,z" unitcell [{      4.114000     0.000000     0.000000 }, {      0.000000     4.114000     0.000000 }, {      0.000000     0.000000     4.114000 }]
Na      0.000000     0.000000     0.000000    14.065288
Na      2.057000     2.057000     2.057000    14.065288
Cl      1.028500     2.057000     0.000000    72.601159
Cl      3.085500     2.057000     0.000000    72.604806
Cl      0.000000     1.028500     2.057000    72.601485
Cl      0.000000     3.085500     2.057000    72.604504
Cl      2.057000     0.000000     1.028500    72.599929
Cl      2.057000     0.000000     3.085500    72.602772
  
Same information as above printed with atom number.
atom #   symbol            x            y            z   Rcubed_moment
     1       Na     0.000000     0.000000     0.000000       14.065288
     2       Na     2.057000     2.057000     2.057000       14.065288
     3       Cl     1.028500     2.057000     0.000000       72.601159
     4       Cl     3.085500     2.057000     0.000000       72.604806
     5       Cl     0.000000     1.028500     2.057000       72.601485
     6       Cl     0.000000     3.085500     2.057000       72.604504
     7       Cl     2.057000     0.000000     1.028500       72.599929
     8       Cl     2.057000     0.000000     3.085500       72.602772
