# Supplementary material for: How well do various QM-derived net atomic charges reproduce the electrostatic potential surrounding a material across multiple geometric conformations?
Source: RSC Adv. 2025 Jul 7;15(29):23223–65. doi: 10.1039/d4ra07900k (PMC12230677; doi:10.1039/d4ra07900k)
Supplement: RA-015-D4RA07900K-s002 [file RA-015-D4RA07900K-s002.zip › 11_sodium_chloride_crystals/Pm3n_NaCl3/10_core_electrons/DDEC_atomic_Rfourth_moments.xyz]

    8
jmolscript: load "" {1 1 1} spacegroup "x,y,z" unitcell [{      4.114000     0.000000     0.000000 }, {      0.000000     4.114000     0.000000 }, {      0.000000     0.000000     4.114000 }]
Na      0.000000     0.000000     0.000000    35.235748
Na      2.057000     2.057000     2.057000    35.235727
Cl      1.028500     2.057000     0.000000   222.175227
Cl      3.085500     2.057000     0.000000   222.190939
Cl      0.000000     1.028500     2.057000   222.176849
Cl      0.000000     3.085500     2.057000   222.190816
Cl      2.057000     0.000000     1.028500   222.176345
Cl      2.057000     0.000000     3.085500   222.188384
  
Same information as above printed with atom number.
atom #   symbol            x            y            z   Rfourth_moment
     1       Na     0.000000     0.000000     0.000000        35.235748
     2       Na     2.057000     2.057000     2.057000        35.235727
     3       Cl     1.028500     2.057000     0.000000       222.175227
     4       Cl     3.085500     2.057000     0.000000       222.190939
     5       Cl     0.000000     1.028500     2.057000       222.176849
     6       Cl     0.000000     3.085500     2.057000       222.190816
     7       Cl     2.057000     0.000000     1.028500       222.176345
     8       Cl     2.057000     0.000000     3.085500       222.188384
