# Supplementary material for: How well do various QM-derived net atomic charges reproduce the electrostatic potential surrounding a material across multiple geometric conformations?
Source: RSC Adv. 2025 Jul 7;15(29):23223–65. doi: 10.1039/d4ra07900k (PMC12230677; doi:10.1039/d4ra07900k)
Supplement: RA-015-D4RA07900K-s002 [file RA-015-D4RA07900K-s002.zip › 11_sodium_chloride_crystals/Pm3n_NaCl3/10_core_electrons/DDEC_atomic_Rsquared_moments.xyz]

    8
jmolscript: load "" {1 1 1} spacegroup "x,y,z" unitcell [{      4.114000     0.000000     0.000000 }, {      0.000000     4.114000     0.000000 }, {      0.000000     0.000000     4.114000 }]
Na      0.000000     0.000000     0.000000     8.151397
Na      2.057000     2.057000     2.057000     8.151399
Cl      1.028500     2.057000     0.000000    29.391044
Cl      3.085500     2.057000     0.000000    29.391976
Cl      0.000000     1.028500     2.057000    29.391094
Cl      0.000000     3.085500     2.057000    29.391765
Cl      2.057000     0.000000     1.028500    29.389997
Cl      2.057000     0.000000     3.085500    29.390739
  
Same information as above printed with atom number.
atom #   symbol            x            y            z   Rsquared_moment
     1       Na     0.000000     0.000000     0.000000          8.151397
     2       Na     2.057000     2.057000     2.057000          8.151399
     3       Cl     1.028500     2.057000     0.000000         29.391044
     4       Cl     3.085500     2.057000     0.000000         29.391976
     5       Cl     0.000000     1.028500     2.057000         29.391094
     6       Cl     0.000000     3.085500     2.057000         29.391765
     7       Cl     2.057000     0.000000     1.028500         29.389997
     8       Cl     2.057000     0.000000     3.085500         29.390739
