# Supplementary material for: How well do various QM-derived net atomic charges reproduce the electrostatic potential surrounding a material across multiple geometric conformations?
Source: RSC Adv. 2025 Jul 7;15(29):23223–65. doi: 10.1039/d4ra07900k (PMC12230677; doi:10.1039/d4ra07900k)
Supplement: RA-015-D4RA07900K-s002 [file RA-015-D4RA07900K-s002.zip › 11_sodium_chloride_crystals/Pm3n_NaCl3/10_core_electrons/DDEC_atom_volumes.xyz]

    8
jmolscript: load "" {1 1 1} spacegroup "x,y,z" unitcell [{      4.114000     0.000000     0.000000 }, {      0.000000     4.114000     0.000000 }, {      0.000000     0.000000     4.114000 }]
Na      0.000000     0.000000     0.000000    28.728343
Na      2.057000     2.057000     2.057000    28.728345
Cl      1.028500     2.057000     0.000000    68.737433
Cl      3.085500     2.057000     0.000000    68.738518
Cl      0.000000     1.028500     2.057000    68.737526
Cl      0.000000     3.085500     2.057000    68.738331
Cl      2.057000     0.000000     1.028500    68.736624
Cl      2.057000     0.000000     3.085500    68.737487
  
Same information as above printed with atom number.
atom #   symbol            x            y            z   atom_volume
     1       Na     0.000000     0.000000     0.000000     28.728343
     2       Na     2.057000     2.057000     2.057000     28.728345
     3       Cl     1.028500     2.057000     0.000000     68.737433
     4       Cl     3.085500     2.057000     0.000000     68.738518
     5       Cl     0.000000     1.028500     2.057000     68.737526
     6       Cl     0.000000     3.085500     2.057000     68.738331
     7       Cl     2.057000     0.000000     1.028500     68.736624
     8       Cl     2.057000     0.000000     3.085500     68.737487
