# Supplementary material for: How well do various QM-derived net atomic charges reproduce the electrostatic potential surrounding a material across multiple geometric conformations?
Source: RSC Adv. 2025 Jul 7;15(29):23223–65. doi: 10.1039/d4ra07900k (PMC12230677; doi:10.1039/d4ra07900k)
Supplement: RA-015-D4RA07900K-s002 [file RA-015-D4RA07900K-s002.zip › 11_sodium_chloride_crystals/Pm3n_NaCl3/10_core_electrons/DDEC_weighted_Rfourth_moments.xyz]

    8
jmolscript: load "" {1 1 1} spacegroup "x,y,z" unitcell [{      4.114000     0.000000     0.000000 }, {      0.000000     4.114000     0.000000 }, {      0.000000     0.000000     4.114000 }]
Na      0.000000     0.000000     0.000000     6.834011
Na      2.057000     2.057000     2.057000     6.834013
Cl      1.028500     2.057000     0.000000    55.497116
Cl      3.085500     2.057000     0.000000    55.498635
Cl      0.000000     1.028500     2.057000    55.497058
Cl      0.000000     3.085500     2.057000    55.497878
Cl      2.057000     0.000000     1.028500    55.492972
Cl      2.057000     0.000000     3.085500    55.494229
  
Same information as above printed with atom number.
atom #   symbol            x            y            z   weighted_Rfourth_moment
     1       Na     0.000000     0.000000     0.000000                  6.834011
     2       Na     2.057000     2.057000     2.057000                  6.834013
     3       Cl     1.028500     2.057000     0.000000                 55.497116
     4       Cl     3.085500     2.057000     0.000000                 55.498635
     5       Cl     0.000000     1.028500     2.057000                 55.497058
     6       Cl     0.000000     3.085500     2.057000                 55.497878
     7       Cl     2.057000     0.000000     1.028500                 55.492972
     8       Cl     2.057000     0.000000     3.085500                 55.494229
